# Supplementary material for: The Aspergillus fumigatus UPR is variably activated across nutrient and host environments and is critical for the establishment of corneal infection
Source: PLoS Pathog. 2023 Oct 31;19(10):e1011435. doi: 10.1371/journal.ppat.1011435 (PMC10637725; doi:10.1371/journal.ppat.1011435)
Supplement: S1 Data — (XLSX) [file ppat.1011435.s006.xlsx]

## Sheet: Table of contents
	Differentially expressed genes (DEGs) and enriched terms for WT-GMM vs WT-DTT.
1	Full list of up-regulated genes in DTT (relative to GMM)
2	Full list of down-regulated genes in DTT (relative to GMM)
3	Enriched FunCat and GO terms for DEGs up-regulated in DTT
4	Enriched FunCat and GO terms for DEGs down-regulated in DTT

## Sheet: List of genes up in DTT
RNA-Seq Dashboard
	GeneID	old_locus_tag	Name	product_id	product	FDR	PValue	logFC	logCPM	F	gene_biotype	type.x	type.y	Ontology_term	go_component	go_function	go_process
8107	AFUA_6G09680	Afu6g09680	AFUA_6G09680	EAL88819.2	O-methyltransferase GliM	3.39703622940314e-9	2.96323273890526e-11	-10.3238	6.94828	349.636	protein_coding	gene	CDS	GO:0008171; GO:0008757		O-methyltransferase activity|0008171||; S-adenosylmethionine-dependent methyltransferase activity|0008757||
3215	AFUA_2G17280	Afu2g17280	AFUA_2G17280	EAL94024.1	hypothetical protein	3.1108e-05	4.08294e-06	-10.0937	-0.965879	50.9315	protein_coding	gene	CDS
8110	AFUA_6G09710	Afu6g09710	AFUA_6G09710	EAL88822.1	MFS gliotoxin efflux transporter GliA	8.46018491243246e-14	2.57435386320087e-17	-10.0733	10.4519	1361.25	protein_coding	gene	CDS	GO:0005215; GO:0006810		transporter activity|0005215||	transport|0006810||
9790	AFUA_8G06690	Afu8g06690	AFUA_8G06690	EAL85431.1	cytochrome P450 alkane hydroxylase	0.0016825	0.000487394	-8.48138	-2.29587	21.7587	protein_coding	gene	CDS
8109	AFUA_6G09700	Afu6g09700	AFUA_6G09700	EAL88821.2	gliotoxin biosynthesis protein GliK	5.72702118271144e-9	5.63465924255006e-11	-8.09651	4.21936	239.012	protein_coding	gene	CDS
8108	AFUA_6G09690	Afu6g09690	AFUA_6G09690	EAL88820.2	glutathione S-transferase GliG	6.63341750028294e-11	1.39132596840272e-13	-7.995	5.096	472.481	protein_coding	gene	CDS
2612	AFUA_2G11120	Afu2g11120	AFUA_2G11120	EAL93407.1	conserved hypothetical protein	6.24858448329171e-9	6.4013290679832e-11	-7.53923	10.0943	277.852	protein_coding	gene	CDS
75	AFUA_1G01110	Afu1g01110	AFUA_1G01110	EAL87823.1	polyketide synthase, putative	0.0103594	0.00413999	-7.37717	-2.52663	11.5404	protein_coding	gene	CDS
4672	AFUA_3G15280	Afu3g15280	AFUA_3G15280	EAL92058.1	methyltransferase, putative	0.0255896	0.0117683	-7.32983	-1.24185	8.75889	protein_coding	gene	CDS
1410	AFUA_1G15425		AFUA_1G15425		tRNA-Gly	0.0223239	0.0100604	-7.14279	-3.46423	8.74522	tRNA	gene	tRNA
8106	AFUA_6G09670	Afu6g09670	AFUA_6G09670	EAL88818.2	cytochrome P450 oxidoreductase GliC	1.66154837164062e-11	2.19090463853617e-14	-7.08397	4.40297	593.126	protein_coding	gene	CDS	GO:0008152; GO:0016491		oxidoreductase activity|0016491||	metabolic process|0008152||
9436	AFUA_8G02240	Afu8g02240	AFUA_8G02240	EAL84945.2	F-box domain protein	0.0179696	0.00783191	-6.98315	-2.94717	9.49658	protein_coding	gene	CDS
5934	AFUA_5G00200	Afu5g00200	AFUA_5G00200	EAL86282.1	conserved hypothetical protein	0.0180979	0.00789708	-6.85148	-2.65733	9.47126	protein_coding	gene	CDS
8113	AFUA_6G09740	Afu6g09740	AFUA_6G09740	EAL88825.1	thioredoxin reductase GliT	1.0442535299617e-14	2.11837616383345e-18	-6.73906	10.8481	1846.96	protein_coding	gene	CDS
9712	AFUA_8G05920	Afu8g05920	AFUA_8G05920	EAL85356.1	hypothetical protein	0.0921129	0.0533186	-6.6048	-3.94758	5.02242	protein_coding	gene	CDS
9806	AFUA_8G06860	Afu8g06860	AFUA_8G06860	EAL85447.1	conserved hypothetical protein	0.0382457	0.0190201	-6.57397	-2.77206	7.23995	protein_coding	gene	CDS
8403	AFUA_6G12780	Afu6g12780	AFUA_6G12780	EAL89118.1	conserved hypothetical protein	3.52582451293569e-13	1.43049985310303e-16	-6.47536	9.15557	1103.27	protein_coding	gene	CDS
8616	AFUA_7G00310	Afu7g00310	AFUA_7G00310	EAL84860.1	hypothetical protein	0.0452761	0.0232006	-6.30682	-2.95927	6.68121	protein_coding	gene	CDS
8105	AFUA_6G09660	Afu6g09660	AFUA_6G09660	EAL88817.1	nonribosomal peptide synthase GliP	2.62278358917796e-10	9.31102805773693e-13	-6.23651	5.396	416.647	protein_coding	gene	CDS	GO:0003824; GO:0019184; GO:0019748; GO:0030651; GO:0043042		catalytic activity|0003824||	nonribosomal peptide biosynthetic process|0019184||; secondary metabolic process|0019748||; peptide antibiotic biosynthetic process|0030651||; amino acid adenylylation by nonribosomal peptide synthase|0043042||
8696	AFUA_7G01105	Afu7g01105	AFUA_7G01105	EAL84782.1	conserved hypothetical protein	0.0605341	0.0326832	-6.15187	-3.35856	6.04117	protein_coding	gene	CDS
9798	AFUA_8G06790	Afu8g06790	AFUA_8G06790	EAL85440.1	hypothetical protein	0.0565324	0.030104	-5.99141	-2.93582	5.97832	protein_coding	gene	CDS
9335	AFUA_8G01200	Afu8g01200	AFUA_8G01200	EAL85048.1	hypothetical protein	0.0418201	0.02112	-5.90949	-3.36056	6.6807	protein_coding	gene	CDS
8307	AFUA_6G11800	Afu6g11800	AFUA_6G11800	EAL89024.1	RTA1 domain protein, putative	0.0322936	0.0154737	-5.89437	-2.29692	7.51804	protein_coding	gene	CDS	GO:0000004; GO:0005554; GO:0016021	integral to membrane|0016021||	molecular function unknown|0005554||	biological process unknown|0000004||
8112	AFUA_6G09730	Afu6g09730	AFUA_6G09730	EAL88824.1	cytochrome P450 oxidoreductase GliF	1.0442535299617e-14	1.33330204466529e-18	-5.86936	7.6617	1954.26	protein_coding	gene	CDS	GO:0008152; GO:0016491		oxidoreductase activity|0016491||	metabolic process|0008152||
4756	AFUA_4G00880	Afu4g00880	AFUA_4G00880	EAL84330.1	hypothetical protein	0.0806425	0.0455603	-5.80137	-3.75473	5.13848	protein_coding	gene	CDS
7520	AFUA_6G02885		AFUA_6G02885		tRNA-Arg	0.0613141	0.0331603	-5.60931	-2.98259	5.53762	tRNA	gene	tRNA
7329	AFUA_5G15000	Afu5g15000	AFUA_5G15000	EAL91119.1	arsenate reductase ArsC, putative	1.21248317044198e-9	7.25595973791224e-12	-5.59473	5.50314	328.212	protein_coding	gene	CDS	GO:0005737; GO:0015700; GO:0046685; GO:0030611	cytoplasm|0005737||	arsenate reductase activity|0030611||	arsenite transport|0015700||; response to arsenic|0046685||
5959	AFUA_5G00470	Afu5g00470	AFUA_5G00470	EAL86254.1	general amidase GmdB	0.084614	0.0482534	-5.57011	-3.08765	4.64989	protein_coding	gene	CDS	GO:0000004; GO:0004040; GO:0008372	cellular component unknown|0008372||	amidase activity|0004040||	biological process unknown|0000004||
5949	AFUA_5G00370	Afu5g00370	AFUA_5G00370	EAL86265.1	amino acid permease, putative	0.0961682	0.0560095	-5.56893	-4.08188	4.43403	protein_coding	gene	CDS	GO:0005886; GO:0015174; GO:0015802	plasma membrane|0005886||	basic amino acid transporter activity|0015174||	basic amino acid transport|0015802||
8315	AFUA_6G11900	Afu6g11900	AFUA_6G11900	EAL89032.1	hypothetical protein	0.148931	0.0942318	-5.56854	-4.40345	3.54388	protein_coding	gene	CDS
76	AFUA_1G01120	Afu1g01120	AFUA_1G01120	EAL87824.1	pectate lyase, putative	0.0973509	0.0568366	-5.48606	-3.30673	4.39976	protein_coding	gene	CDS
9817	AFUA_8G07010	Afu8g07010	AFUA_8G07010	EAL85461.1	hypothetical protein	0.144875	0.0910922	-5.35199	-4.38154	3.62551	protein_coding	gene	CDS
7290	AFUA_5G14630	Afu5g14630	AFUA_5G14630	EAL91156.1	conserved hypothetical protein	0.113559	0.068177	-5.35163	-3.98196	4.12817	protein_coding	gene	CDS
1824	AFUA_2G01865		AFUA_2G01865		tRNA-Gly	0.109864	0.0654921	-5.34209	-3.53393	3.96852	tRNA	gene	tRNA
7107	AFUA_5G12770	Afu5g12770	AFUA_5G12770	EAL91338.1	metallo-beta-lactamase family protein	4.92516151101841e-11	9.49163898056089e-14	-5.32411	7.17118	549.57	protein_coding	gene	CDS
6505	AFUA_5G06947		AFUA_5G06947		tRNA-Glu	0.121378	0.0736468	-5.32183	-4.40646	4.15572	tRNA	gene	tRNA
7061	AFUA_5G12362		AFUA_5G12362		tRNA-Glu	0.135133	0.0838979	-5.1668	-4.22454	3.52548	tRNA	gene	tRNA
7339	AFUA_5G15150	Afu5g15150	AFUA_5G15150	EAL91105.1	telomere-associated RecQ helicase, putative	0.132076	0.0816112	-5.0325	-4.56036	3.89571	protein_coding	gene	CDS
9360	AFUA_8G01460	Afu8g01460	AFUA_8G01460	EAL85022.1	hypothetical protein	0.0568906	0.0303582	-5.0271	-2.61398	5.75478	protein_coding	gene	CDS
8114	AFUA_6G09745		AFUA_6G09745	EAL88826.2	conserved hypothetical protein	1.62698969917712e-10	4.56985350065005e-13	-5.01452	5.62495	429.642	protein_coding	gene	CDS
5953	AFUA_5G00410	Afu5g00410	AFUA_5G00410	EAL86261.1	conserved hypothetical protein	5.96398e-05	9.05935e-06	-4.95119	1.9876	42.3637	protein_coding	gene	CDS
3340	AFUA_3G00580	Afu3g00580	AFUA_3G00580	EAL86340.1	conserved hypothetical protein	1.30510130629344e-7	4.07720055115507e-9	-4.90984	2.60746	124.721	protein_coding	gene	CDS
2452	AFUA_2G09420	Afu2g09420	AFUA_2G09420	EAL93238.1	F-box domain protein	0.006914	0.00258216	-4.8746	-1.01679	12.5656	protein_coding	gene	CDS
4688	AFUA_4G00160	Afu4g00160	AFUA_4G00160	EAL84402.2	short-chain dehydrogenase, putative	0.000353908	7.73811e-05	-4.85648	-1.21015	27.1432	protein_coding	gene	CDS	GO:0008152; GO:0016491		oxidoreductase activity|0016491||	metabolic process|0008152||
2232	AFUA_2G05993		AFUA_2G05993		tRNA-Trp	0.158868	0.101776	-4.84941	-4.06679	3.11774	tRNA	gene	tRNA
3365	AFUA_3G00805		AFUA_3G00805		tRNA-Asn	0.156722	0.100179	-4.82731	-3.92452	3.08265	tRNA	gene	tRNA
223	AFUA_1G02636		AFUA_1G02636		tRNA-Asp	0.0151279	0.00641235	-4.81936	-3.32142	10.1171	tRNA	gene	tRNA
3214	AFUA_2G17270	Afu2g17270	AFUA_2G17270	EAL94023.1	MFS transporter, putative	7.63563341220353e-12	7.74483559408005e-15	-4.74809	4.86533	674.732	protein_coding	gene	CDS	GO:0005215; GO:0006810; GO:0030136; GO:0030137	clathrin-coated vesicle|0030136||; COPI-coated vesicle|0030137||	transporter activity|0005215||	transport|0006810||
9102	AFUA_7G06170	Afu7g06170	AFUA_7G06170	EAL86855.1	thiamin pyrophosphokinase-related protein	1.94525635367322e-7	6.86630704004749e-9	-4.72298	2.70537	118.242	protein_coding	gene	CDS	GO:0000004; GO:0005554; GO:0008372	cellular component unknown|0008372||	molecular function unknown|0005554||	biological process unknown|0000004||
8111	AFUA_6G09720	Afu6g09720	AFUA_6G09720	EAL88823.1	methyltransferase GliN	3.72178490699886e-12	2.64250880910762e-15	-4.72171	6.18174	770.64	protein_coding	gene	CDS
5391	AFUA_4G09213		AFUA_4G09213		tRNA-Gly	0.171737	0.11164	-4.63431	-4.20351	2.92861	tRNA	gene	tRNA
4889	AFUA_4G03260	Afu4g03260	AFUA_4G03260	EAL84474.1	epoxide hydrolase, putative	0.22562	0.153625	-4.63409	-3.94528	2.36426	protein_coding	gene	CDS
3403	AFUA_3G01195		AFUA_3G01195		tRNA-Ala	0.244737	0.169471	-4.60577	-4.24966	2.17559	tRNA	gene	tRNA
3599	AFUA_3G03220	Afu3g03220	AFUA_3G03220	EAL86603.1	conserved hypothetical protein	2.57242686917889e-7	1.02020377913475e-8	-4.58711	4.22638	123.885	protein_coding	gene	CDS
2974	AFUA_2G14860	Afu2g14860	AFUA_2G14860	EAL93780.1	epoxide hydrolase, putative	1.20799953900357e-12	7.35165557766652e-16	-4.40136	6.60981	902.258	protein_coding	gene	CDS	GO:0008152; GO:0016787		hydrolase activity|0016787||	metabolic process|0008152||
1701	AFUA_2G00655		AFUA_2G00655		tRNA-Thr	0.169781	0.110007	-4.376	-4.25487	2.95847	tRNA	gene	tRNA
5291	AFUA_4G08220	Afu4g08220	AFUA_4G08220	EAL89966.1	cytochrome P450 monooxygenase, putative	0.0026961	0.000858408	-4.31904	-1.45024	16.4759	protein_coding	gene	CDS
1653	AFUA_2G00170	Afu2g00170	AFUA_2G00170	EAL87115.1	glutathione-dependent formaldehyde dehydrogenase	1.78956e-06	1.20163366725335e-7	-4.27508	1.11664	77.5806	protein_coding	gene	CDS	GO:0005996; GO:0008372; GO:0046526	cellular component unknown|0008372||	D-xylulose reductase activity|0046526||	monosaccharide metabolic process|0005996||
8669	AFUA_7G00840	Afu7g00840	AFUA_7G00840	EAL84808.1	short chain dehydrogenase/reductase, putative	0.00373797	0.00126141	-4.26744	-1.30379	15.0469	protein_coding	gene	CDS	GO:0008152; GO:0016491		oxidoreductase activity|0016491||	metabolic process|0008152||
6848	AFUA_5G10340	Afu5g10340	AFUA_5G10340	EAL91570.1	MFS transporter, putative	0.00167431	0.000483663	-4.11927	-0.644493	18.738	protein_coding	gene	CDS	GO:0005215; GO:0006810; GO:0016020	membrane|0016020||	transporter activity|0005215||	transport|0006810||
3490	AFUA_3G02110	Afu3g02110	AFUA_3G02110	EAL86493.1	MFS multidrug transporter, putative	0.238703	0.164397	-4.05485	-2.97917	2.23344	protein_coding	gene	CDS	GO:0005215; GO:0006810; GO:0016020	membrane|0016020||	transporter activity|0005215||	transport|0006810||
514	AFUA_1G05603		AFUA_1G05603		tRNA-Ser	0.0543808	0.0287266	-4.04638	-2.82117	5.7398	tRNA	gene	tRNA
9811	AFUA_8G06960	Afu8g06960	AFUA_8G06960	EAL85456.1	hypothetical protein	2.58644e-05	3.27404e-06	-4.01622	2.76424	50.5389	protein_coding	gene	CDS
9214	AFUA_7G08480	Afu7g08480	AFUA_7G08480	EAL86729.1	SWI/SNF family DNA-dependent ATPase, putative	0.000248202	5.01992e-05	-3.97377	0.0563056	29.4204	protein_coding	gene	CDS	GO:0005634; GO:0006333; GO:0007533; GO:0008094	nucleus|0005634||	DNA-dependent ATPase activity|0008094||	chromatin assembly or disassembly|0006333||; mating type switching|0007533||
9440	AFUA_8G02270	Afu8g02270	AFUA_8G02270	EAL84941.1	dihydrodipicolinate synthetase family protein	0.0442501	0.0225851	-3.95747	-2.80561	6.32434	protein_coding	gene	CDS
4307	AFUA_3G11520	Afu3g11520	AFUA_3G11520	EAL92429.1	hypothetical protein	0.00291378	0.000940721	-3.95554	-1.1149	16.1297	protein_coding	gene	CDS
9183	AFUA_7G07050	Afu7g07050	AFUA_7G07050	EAL86768.1	hypothetical protein	0.00563393	0.00202936	-3.94517	-1.01289	13.3749	protein_coding	gene	CDS
3380	AFUA_3G00960	Afu3g00960	AFUA_3G00960	EAL86379.1	conserved hypothetical protein	7.12958801303919e-9	7.52081502541917e-11	-3.89402	8.14953	238.492	protein_coding	gene	CDS
6681	AFUA_5G08730	Afu5g08730	AFUA_5G08730	EAL91726.1	conserved hypothetical protein	6.97472590524117e-10	3.60798276871183e-12	-3.85415	7.06222	340.997	protein_coding	gene	CDS
1316	AFUA_1G14480	Afu1g14480	AFUA_1G14480	EAL90779.1	hypothetical protein	3.37467691288505e-9	2.89106147588445e-11	-3.85145	3.66592	239.622	protein_coding	gene	CDS
1623	AFUA_1G17560	Afu1g17560	AFUA_1G17560	EAL91084.1	GPI anchored protein, putative	9.08149579454272e-7	5.24127305720135e-8	-3.83981	1.4176	87.4075	protein_coding	gene	CDS
1693	AFUA_2G00580		AFUA_2G00580	EAL87156.2	hypothetical protein	2.44985329401099e-9	1.73942317254051e-11	-3.80208	8.68	273.084	protein_coding	gene	CDS
4758	AFUA_4G00900	Afu4g00900	AFUA_4G00900	EAL84328.2	conserved hypothetical protein	1.10843e-06	6.68949366833232e-8	-3.78176	2.71192	85.1738	protein_coding	gene	CDS
4342	AFUA_3G11890	Afu3g11890	AFUA_3G11890	EAL92394.1	thermolabile L-asparaginase, putative	2.90921467028765e-8	5.34098646233963e-10	-3.76803	2.32923	163.754	protein_coding	gene	CDS	GO:0004067; GO:0006520		asparaginase activity|0004067||	amino acid metabolic process|0006520||
5843	AFUA_4G14030	Afu4g14030	AFUA_4G14030	EAL89391.1	conserved hypothetical protein	1.72366488883936e-11	2.44764260510711e-14	-3.73536	5.15342	585.02	protein_coding	gene	CDS
6826	AFUA_5G10090	Afu5g10090	AFUA_5G10090	EAL91595.1	3-demethylubiquinone-9 3-methyltransferase, putative	8.78371685136177e-7	5.02486692785073e-8	-3.72948	1.55339	87.9338	protein_coding	gene	CDS
3379	AFUA_3G00950	Afu3g00950	AFUA_3G00950	EAL86378.1	ankyrin repeat protein	1.71127e-05	1.99016e-06	-3.72345	0.0368838	50.7952	protein_coding	gene	CDS
3509	AFUA_3G02257		AFUA_3G02257	EBA27276.1	conserved hypothetical protein	1.9992110361975e-8	3.16337277256121e-10	-3.68946	8.76296	196.648	protein_coding	gene	CDS
50	AFUA_1G00780	Afu1g00780	AFUA_1G00780	EAL87792.1	conserved hypothetical protein	1.27551e-06	7.91777694305456e-8	-3.66298	0.0201134	82.3978	protein_coding	gene	CDS
1690	AFUA_2G00560	Afu2g00560	AFUA_2G00560	EAL87153.1	hypothetical protein	0.0183674	0.00803143	-3.65918	-1.0533	9.07502	protein_coding	gene	CDS
107	AFUA_1G01440	Afu1g01440	AFUA_1G01440	EAL87856.1	hypothetical protein	0.000546583	0.000129619	-3.64463	-0.1403	24.5821	protein_coding	gene	CDS
5954	AFUA_5G00420	Afu5g00420	AFUA_5G00420	EAL86260.1	MFS transporter, putative	0.0525685	0.0275879	-3.62893	-2.06986	5.83666	protein_coding	gene	CDS	GO:0005215; GO:0015238; GO:0006810; GO:0015893; GO:0016021	integral to membrane|0016021||	transporter activity|0005215||; drug transporter activity|0015238||	transport|0006810||; drug transport|0015893||
9157	AFUA_7G06740	Afu7g06740	AFUA_7G06740	EAL86799.1	endoglucanase, putative	0.000232367	4.62188e-05	-3.62878	-0.666335	29.869	protein_coding	gene	CDS
2042	AFUA_2G04060	Afu2g04060	AFUA_2G04060	EAL87500.1	NADH:flavin oxidoreductase/NADH oxidase family protein	3.56051555880037e-7	1.55556792733636e-8	-3.61301	6.01385	124.625	protein_coding	gene	CDS	GO:0003959; GO:0016491; GO:0050662; GO:0008152		NADPH dehydrogenase activity|0003959||; oxidoreductase activity|0016491||; coenzyme binding|0050662||	metabolic process|0008152||
3328	AFUA_3G00480	Afu3g00480	AFUA_3G00480	EAL86330.1	RTA1 domain protein, putative	0.00075041	0.00018823	-3.59292	-0.427708	22.8287	protein_coding	gene	CDS
1691	AFUA_2G00550	Afu2g00550	AFUA_2G00550	EAL87154.1	conserved hypothetical protein	0.00304073	0.000990029	-3.54352	-1.60644	15.9382	protein_coding	gene	CDS
3587	AFUA_3G03065		AFUA_3G03065		tRNA-Arg	0.122387	0.0744826	-3.52198	-3.60709	3.62472	tRNA	gene	tRNA
2765	AFUA_2G12780	Afu2g12780	AFUA_2G12780	EAL93571.1	von Willebrand domain protein	2.90622576600415e-11	5.30602127883911e-14	-3.51461	6.55181	531.35	protein_coding	gene	CDS
8101	AFUA_6G09620	Afu6g09620	AFUA_6G09620	EAL88813.1	hypothetical protein	5.46933e-05	8.1438e-06	-3.49886	1.6867	40.4249	protein_coding	gene	CDS
1562	AFUA_1G16900	Afu1g16900	AFUA_1G16900	EAL91020.1	hypothetical protein	0.00271121	0.000863685	-3.48541	-1.03875	16.4526	protein_coding	gene	CDS
440	AFUA_1G04873		AFUA_1G04873		tRNA-Glu	0.0231579	0.0104903	-3.42231	-3.46302	8.32669	tRNA	gene	tRNA
7275	AFUA_5G14410	Afu5g14410	AFUA_5G14410	EAL91178.1	cysteine dioxygenase, putative	1.29526125741416e-7	4.02018404268925e-9	-3.41165	7.57233	145.136	protein_coding	gene	CDS
8984	AFUA_7G05015		AFUA_7G05015	EBA27295.1	glyoxalase family protein	2.54303360442311e-9	1.85717029636336e-11	-3.40412	4.49346	253.659	protein_coding	gene	CDS
8100	AFUA_6G09610	Afu6g09610	AFUA_6G09610	EAL88812.1	nonribosomal peptide synthase, putative	2.70956734475259e-7	1.10128228547367e-8	-3.40177	4.91886	114.099	protein_coding	gene	CDS	GO:0009405; GO:0019184			pathogenesis|0009405||; nonribosomal peptide biosynthetic process|0019184||
8807	AFUA_7G02250	Afu7g02250	AFUA_7G02250	EAL84669.1	conserved hypothetical protein	0.0859193	0.0491079	-3.39361	-3.1061	4.51011	protein_coding	gene	CDS
1652	AFUA_2G00160	Afu2g00160	AFUA_2G00160	EAL87114.1	hypothetical protein	0.0159406	0.00681344	-3.38372	-1.86684	9.54931	protein_coding	gene	CDS
5340	AFUA_4G08715	Afu4g08715	AFUA_4G08715	EAL89915.1	conserved hypothetical protein	1.02693294604868e-9	5.83004655368452e-12	-3.37578	5.96117	305.8	protein_coding	gene	CDS
3407	AFUA_3G01220	Afu3g01220	AFUA_3G01220	EAL86405.2	aspartic-type endopeptidase, putative	1.57349e-06	1.02462544239302e-7	-3.34607	1.1243	79.3921	protein_coding	gene	CDS	GO:0004190; GO:0005576; GO:0030287; GO:0030163	extracellular region|0005576||; cell wall-bounded periplasmic space|0030287||	aspartic-type endopeptidase activity|0004190||	protein catabolic process|0030163||
3372	AFUA_3G00870		AFUA_3G00870	EBA27271.1	GNAT family N-acetyltransferase, putative	4.15331602200472e-12	3.37017224627627e-15	-3.32375	6.31004	747.841	protein_coding	gene	CDS
3592	AFUA_3G03150	Afu3g03150	AFUA_3G03150	EAL86596.1	hypothetical protein	0.0532352	0.0279972	-3.31637	-2.10149	5.80133	protein_coding	gene	CDS
2973	AFUA_2G14850	Afu2g14850	AFUA_2G14850	EAL93779.1	enoyl-CoA hydratase/isomerase family protein	2.90622576600415e-11	5.24827643297332e-14	-3.30974	6.29885	532.075	protein_coding	gene	CDS
2771	AFUA_2G12850	Afu2g12850	AFUA_2G12850	EAL93577.1	1,3-beta-glucanosyltransferase Gel3	3.27977808249483e-10	1.23087320268089e-12	-3.29692	5.57652	358.301	protein_coding	gene	CDS	GO:0007047; GO:0009277; GO:0042124	chitin- and beta-glucan-containing cell wall|0009277||	1,3-beta-glucanosyltransferase activity|0042124||	cell wall organization and biogenesis|0007047||
8158	AFUA_6G10200	Afu6g10200	AFUA_6G10200	EAL88871.1	conserved hypothetical protein	0.00185733	0.000546139	-3.282	-0.517245	19.4355	protein_coding	gene	CDS
9222	AFUA_7G08570		AFUA_7G08570	EBA27287.1	conserved hypothetical protein	8.13474e-05	1.30945e-05	-3.26485	1.69743	37.7262	protein_coding	gene	CDS
4678	AFUA_3G15350	Afu3g15350	AFUA_3G15350	EAL92052.1	short chain dehydrogenase family protein, putative	0.00103415	0.000275977	-3.24833	0.457374	21.1122	protein_coding	gene	CDS	GO:0005634; GO:0005737; GO:0006563; GO:0008152; GO:0016620	nucleus|0005634||; cytoplasm|0005737||	oxidoreductase activity, acting on the aldehyde or oxo group of donors, NAD or NADP as acceptor|0016620||	L-serine metabolic process|0006563||; metabolic process|0008152||
2755	AFUA_2G12660	Afu2g12660	AFUA_2G12660	EAL93560.1	polyprenyl synthetase family protein	0.261212	0.183013	-3.23786	-3.46326	1.93164	protein_coding	gene	CDS
7344	AFUA_6G00160	Afu6g00160	AFUA_6G00160	EAL84250.1	Ser/Thr protein phosphatase family protein	0.0136045	0.00568107	-3.22268	-0.499477	10.1021	protein_coding	gene	CDS	GO:0000324; GO:0006796; GO:0042578	vacuole, cell cycle-correlated morphology|0000324||	phosphoric ester hydrolase activity|0042578||	phosphate metabolic process|0006796||
9381	AFUA_8G01670	Afu8g01670	AFUA_8G01670	EAL85001.1	bifunctional catalase-peroxidase Cat2	1.19662315548199e-9	7.03967370097934e-12	-3.20738	9.94208	287.186	protein_coding	gene	CDS	GO:0005758; GO:0006979; GO:0009405; GO:0016694	mitochondrial intermembrane space|0005758||	bacterial catalase-peroxidase activity|0016694||	response to oxidative stress|0006979||; pathogenesis|0009405||
3471	AFUA_3G01910	Afu3g01910	AFUA_3G01910	EAL86473.1	cellobiohydrolase, putative	1.21621e-05	1.28906e-06	-3.17267	1.98378	54.3666	protein_coding	gene	CDS
3337	AFUA_3G00550	Afu3g00550	AFUA_3G00550	EAL86337.1	hypothetical protein	0.000691295	0.000170668	-3.16235	4.22634	26.0236	protein_coding	gene	CDS
8036	AFUA_6G08970		AFUA_6G08970		tRNA-Thr	0.427308	0.331974	-3.15524	-4.48453	1.03417	tRNA	gene	tRNA
3494	AFUA_3G02147		AFUA_3G02147		tRNA-Ala	0.375479	0.284196	-3.1552	-4.41508	1.2518	tRNA	gene	tRNA
2880	AFUA_2G13930	Afu2g13930	AFUA_2G13930	EAL93688.1	conserved hypothetical protein	1.88471e-05	2.23283e-06	-3.13272	4.91309	56.871	protein_coding	gene	CDS
6032	AFUA_5G01230	Afu5g01230	AFUA_5G01230	EAL86181.1	RTA1 domain protein, putative	0.0012364	0.000341235	-3.1216	2.54674	21.2533	protein_coding	gene	CDS	GO:0004012; GO:0005783; GO:0005886; GO:0016021; GO:0015908	endoplasmic reticulum|0005783||; plasma membrane|0005886||; integral to membrane|0016021||	phospholipid-translocating ATPase activity|0004012||	fatty acid transport|0015908||
3597	AFUA_3G03200	Afu3g03200	AFUA_3G03200	EAL86601.1	cysteine hydrolase family protein	0.023673	0.0107764	-3.11365	-1.46907	8.25278	protein_coding	gene	CDS
3662	AFUA_3G03880	Afu3g03880	AFUA_3G03880	EAL86670.1	spherulin, putative	0.00822594	0.00316701	-3.11166	-0.275478	11.899	protein_coding	gene	CDS
5944	AFUA_5G00310	Afu5g00310	AFUA_5G00310	EAL86271.1	flavin-containing monooxygenase, putative	9.00718836112834e-7	5.18925143434516e-8	-3.11021	1.59987	87.5318	protein_coding	gene	CDS
6492	AFUA_5G06820	Afu5g06820	AFUA_5G06820	EAL91913.1	hypothetical protein	6.4652259819062e-8	1.567287767193e-9	-3.0781	4.06828	141.858	protein_coding	gene	CDS
5771	AFUA_4G13265		AFUA_4G13265		tRNA-His	0.249065	0.1731	-3.0722	-3.73794	2.02725	tRNA	gene	tRNA
5553	AFUA_4G10930	Afu4g10930	AFUA_4G10930	EAL89697.1	N-acetyltransferase family protein, putative	1.30464477651817e-11	1.45563368918753e-14	-3.06821	7.16353	623.994	protein_coding	gene	CDS
9389	AFUA_8G01760	Afu8g01760	AFUA_8G01760	EAL84992.1	hypothetical protein	1.30942433886495e-8	1.64690757702865e-10	-3.06544	4.64547	191.183	protein_coding	gene	CDS
7276	AFUA_5G14420	Afu5g14420	AFUA_5G14420	EAL91177.1	hypothetical protein	7.41622758871892e-7	3.92663637418732e-8	-3.05261	3.43654	91.1938	protein_coding	gene	CDS
3278	AFUA_2G17930	Afu2g17930	AFUA_2G17930	EAL94092.1	integral membrane protein	0.00110908	0.000301147	-3.0416	1.14886	20.9789	protein_coding	gene	CDS
9198	AFUA_7G08300	Afu7g08300	AFUA_7G08300	EAL86747.1	hypothetical protein	0.0374081	0.0184997	-2.97768	-2.38387	6.82487	protein_coding	gene	CDS
9455	AFUA_8G02410	Afu8g02410	AFUA_8G02410	EAL84927.1	UbiA prenyltransferase family protein	0.0429489	0.0218208	-2.97188	-1.61303	6.40968	protein_coding	gene	CDS	GO:0004659; GO:0005386; GO:0019840; GO:0019748		prenyltransferase activity|0004659||; carrier activity|0005386||; isoprenoid binding|0019840||	secondary metabolic process|0019748||
3217	AFUA_2G17300	Afu2g17300	AFUA_2G17300	EAL94026.2	glutathione S-transferase	4.06877178570578e-9	3.83807461274609e-11	-2.95328	6.39061	241.821	protein_coding	gene	CDS	GO:0004364; GO:0005783; GO:0006749	endoplasmic reticulum|0005783||	glutathione transferase activity|0004364||	glutathione metabolic process|0006749||
3213	AFUA_2G17260	Afu2g17260	AFUA_2G17260	EAL94022.1	phosphoesterase, putative	4.5363864253726e-8	9.7086675702771e-10	-2.95149	2.80862	151.248	protein_coding	gene	CDS	GO:0006796; GO:0042578		phosphoric ester hydrolase activity|0042578||	phosphate metabolic process|0006796||
5750	AFUA_4G13070	Afu4g13070	AFUA_4G13070	EAL89486.1	alpha/beta hydrolase, putative	1.61018332045782e-9	1.04525542660818e-11	-2.94242	5.71731	273.048	protein_coding	gene	CDS	GO:0008152; GO:0016787		hydrolase activity|0016787||	metabolic process|0008152||
9638	AFUA_8G05140	Afu8g05140	AFUA_8G05140	EAL85281.1	oxidoreductin	1.80214094074885e-10	5.30095215353652e-13	-2.93032	9.24434	398.417	protein_coding	gene	CDS	GO:0005783; GO:0006457; GO:0006467; GO:0009055	endoplasmic reticulum|0005783||	electron carrier activity|0009055||	protein folding|0006457||; protein thiol-disulfide exchange|0006467||
5936	AFUA_5G00220	Afu5g00220	AFUA_5G00220	EAL86280.1	hypothetical protein	1.86682e-05	2.20974e-06	-2.91984	1.3173	49.9623	protein_coding	gene	CDS
21	AFUA_1G00400	Afu1g00400	AFUA_1G00400	EAL87754.1	hypothetical protein	0.0850245	0.0485534	-2.89865	-1.93731	4.53511	protein_coding	gene	CDS
3026	AFUA_2G15360	Afu2g15360	AFUA_2G15360	EAL93833.1	conserved hypothetical protein	1.4276279557503e-7	4.59030390478593e-9	-2.889	3.34322	122.67	protein_coding	gene	CDS
3476	AFUA_3G01960	Afu3g01960	AFUA_3G01960	EAL86478.1	conserved hypothetical protein	7.74873e-05	1.23788e-05	-2.85902	3.04536	39.3837	protein_coding	gene	CDS
9336	AFUA_8G01210	Afu8g01210	AFUA_8G01210	EAL85047.1	enoyl-CoA hydratase/isomerase family protein	0.0594845	0.0320078	-2.85578	-1.07024	5.48362	protein_coding	gene	CDS	GO:0003860; GO:0005739; GO:0006635; GO:0006897	mitochondrion|0005739||	3-hydroxyisobutyryl-CoA hydrolase activity|0003860||	fatty acid beta-oxidation|0006635||; endocytosis|0006897||
3335	AFUA_3G00535		AFUA_3G00535		tRNA-Phe	0.154973	0.0988091	-2.85451	-3.21522	3.05943	tRNA	gene	tRNA
572	AFUA_1G06150	Afu1g06150	AFUA_1G06150	EAL88326.1	L-serine dehydratase, putative	4.196384303314e-10	1.74512381008088e-12	-2.83656	5.54276	342.839	protein_coding	gene	CDS	GO:0000004; GO:0005554; GO:0008372	cellular component unknown|0008372||	molecular function unknown|0005554||	biological process unknown|0000004||
7558	AFUA_6G03270	Afu6g03270	AFUA_6G03270	EAL85711.1	hypothetical protein	0.234611	0.160984	-2.82952	-3.31299	2.18189	protein_coding	gene	CDS
4232	AFUA_3G10746		AFUA_3G10746		tRNA-Ile	0.2411	0.166464	-2.82805	-4.27095	2.20961	tRNA	gene	tRNA
5958	AFUA_5G00460	Afu5g00460	AFUA_5G00460	EAL86255.1	FAD dependent oxidoreductase, putative	0.228938	0.156343	-2.82312	-3.14653	2.20544	protein_coding	gene	CDS	GO:0008152; GO:0016491; GO:0050660		oxidoreductase activity|0016491||; FAD binding|0050660||	metabolic process|0008152||
3446	AFUA_3G01630	Afu3g01630	AFUA_3G01630	EAL86446.1	RTA1 domain protein, putative	0.00905313	0.00354751	-2.81588	-0.713583	11.5361	protein_coding	gene	CDS	GO:0000004; GO:0005554; GO:0016021	integral to membrane|0016021||	molecular function unknown|0005554||	biological process unknown|0000004||
4778	AFUA_4G01105		AFUA_4G01105	EAL84309.2	C6 and C2H2 transcription factor, putative	3.02683e-06	2.27802921918641e-7	-2.80775	2.83711	70.6515	protein_coding	gene	CDS
8117	AFUA_6G09780	Afu6g09780	AFUA_6G09780	EAL88829.2	class V chitinase, putative	0.115497	0.0695393	-2.79415	-2.70216	3.76645	protein_coding	gene	CDS	GO:0004568; GO:0006032		chitinase activity|0004568||	chitin catabolic process|0006032||
9847	AFUA_8G07280	Afu8g07280	AFUA_8G07280	EAL85491.1	C6 transcription factor, putative	0.00138934	0.000391619	-2.79078	0.354462	19.6119	protein_coding	gene	CDS
3625	AFUA_3G03470		AFUA_3G03470	EAL86629.2	conserved hypothetical protein	9.2687e-05	1.53617e-05	-2.78789	1.04432	40.2031	protein_coding	gene	CDS
9424	AFUA_8G02110	Afu8g02110	AFUA_8G02110	EAL84957.1	hypothetical protein	8.88308e-05	1.46054e-05	-2.78582	2.41193	37.2669	protein_coding	gene	CDS
3024	AFUA_2G15340	Afu2g15340	AFUA_2G15340	EAL93831.1	AflR-like C6 transcription factor, putative	4.41226e-06	3.67427389762956e-7	-2.78234	3.77385	68.5754	protein_coding	gene	CDS	GO:0003677; GO:0008270; GO:0005634; GO:0006350	nucleus|0005634||	DNA binding|0003677||; zinc ion binding|0008270||	transcription|0006350||
1374	AFUA_1G15050	Afu1g15050	AFUA_1G15050	EAL90836.1	Hsp70 family chaperone Lhs1/Orp150, putative	2.26626218016939e-11	3.44801021427537e-14	-2.77889	7.2753	560.629	protein_coding	gene	CDS	GO:0003754; GO:0005788; GO:0006986; GO:0015031	endoplasmic reticulum lumen|0005788||	chaperone activity|0003754||	response to unfolded protein|0006986||; protein transport|0015031||
5729	AFUA_4G12850	Afu4g12850	AFUA_4G12850	EAL89509.1	calnexin	2.49176839409706e-11	4.04384768288396e-14	-2.77656	8.23175	549.623	protein_coding	gene	CDS	GO:0005554; GO:0030176; GO:0030433	integral to endoplasmic reticulum membrane|0030176||	molecular function unknown|0005554||	ER-associated protein catabolic process|0030433||
4716	AFUA_4G00460	Afu4g00460	AFUA_4G00460	EAL84372.1	chlorohydrolase family protein, putative	8.81599e-05	1.44772e-05	-2.77514	0.191775	36.6763	protein_coding	gene	CDS
2096	AFUA_2G04620	Afu2g04620	AFUA_2G04620	EAL87556.1	Hsp70 chaperone BiP/Kar2, putative	1.03185983851661e-12	5.23308570096667e-16	-2.76745	9.83936	940.791	protein_coding	gene	CDS	GO:0000742; GO:0006457; GO:0006616; GO:0006950; GO:0006986; GO:0003754; GO:0003773; GO:0016887; GO:0051082; GO:0005788	endoplasmic reticulum lumen|0005788||	chaperone activity|0003754||; heat shock protein activity|0003773||; ATPase activity|0016887||; unfolded protein binding|0051082||	karyogamy during conjugation with cellular fusion|0000742||; protein folding|0006457||; SRP-dependent cotranslational protein targeting to membrane, translocation|0006616||; response to stress|0006950||; response to unfolded protein|0006986||
5716	AFUA_4G12710	Afu4g12710	AFUA_4G12710	EAL89523.1	conserved hypothetical protein	7.15177470781719e-12	6.52865121922657e-15	-2.76316	7.84966	689.147	protein_coding	gene	CDS
4133	AFUA_3G09800	Afu3g09800	AFUA_3G09800	EAL92601.2	class II aldolase/adducin domain protein	1.11031610816805e-8	1.29512478384548e-10	-2.75463	5.02052	197.281	protein_coding	gene	CDS
8090	AFUA_6G09500	Afu6g09500	AFUA_6G09500	EAL88801.1	DnaJ domain protein	3.59077342736536e-7	1.57339904718717e-8	-2.75242	1.21573	103.535	protein_coding	gene	CDS	GO:0005515; GO:0006457		protein binding|0005515||	protein folding|0006457||
9437	AFUA_8G02230	Afu8g02230	AFUA_8G02230	EAL84944.1	serine-leucine-rich repeat protein	0.0442501	0.0225799	-2.74575	-1.71811	6.32491	protein_coding	gene	CDS
3577	AFUA_3G02970	Afu3g02970	AFUA_3G02970	EAL86581.1	aspergillopepsin, putative	0.000846863	0.000217578	-2.72667	0.472402	22.1692	protein_coding	gene	CDS
8565	AFUA_6G14370	Afu6g14370	AFUA_6G14370	EAL89273.1	AraC-like ligand binding domain protein, putative	3.29260835152436e-9	2.73855243762042e-11	-2.72195	7.70622	241.834	protein_coding	gene	CDS
9466	AFUA_8G02495		AFUA_8G02495		tRNA-Gly	0.076793	0.0430894	-2.72186	-3.4304	4.80064	tRNA	gene	tRNA
4614	AFUA_3G14665	Afu3g14665	AFUA_3G14665	EAL92121.1	hypothetical protein	8.21412530577063e-7	4.58238048298392e-8	-2.72148	9.59	97.7468	protein_coding	gene	CDS
8582	AFUA_6G14560	Afu6g14560	AFUA_6G14560	EAL89292.1	hexose transporter, putative	0.186572	0.123025	-2.71207	-1.34421	2.64556	protein_coding	gene	CDS	GO:0005215; GO:0006810; GO:0016020	membrane|0016020||	transporter activity|0005215||	transport|0006810||
8666	AFUA_7G00810	Afu7g00810	AFUA_7G00810	EAL84811.1	hypothetical protein	0.000129529	2.3202e-05	-2.70361	-0.255231	33.7934	protein_coding	gene	CDS
9359	AFUA_8G01450	Afu8g01450	AFUA_8G01450	EAL85023.1	GABA permease, putative	0.000563454	0.000133905	-2.70138	0.0737549	24.426	protein_coding	gene	CDS	GO:0005886; GO:0015220; GO:0015871	plasma membrane|0005886||	choline transporter activity|0015220||	choline transport|0015871||
8102	AFUA_6G09630	Afu6g09630	AFUA_6G09630	EAL88814.1	C6 finger domain protein GliZ	4.73585329872324e-9	4.56340463919979e-11	-2.70013	5.89526	226.397	protein_coding	gene	CDS
6825	AFUA_5G10080	Afu5g10080	AFUA_5G10080	EAL91596.1	conserved hypothetical protein	0.105381	0.0623158	-2.69554	-2.73143	3.99628	protein_coding	gene	CDS
8129	AFUA_6G09890	Afu6g09890	AFUA_6G09890	EAL88840.1	hypothetical protein	0.141231	0.0884286	-2.69028	-2.57423	3.27796	protein_coding	gene	CDS
7331	AFUA_5G15020	Afu5g15020	AFUA_5G15020	EAL91117.1	arsenic methyltransferase Cyt19, putative	1.62698969917712e-10	4.62072335703005e-13	-2.68071	4.38513	405.353	protein_coding	gene	CDS	GO:0005737; GO:0008757; GO:0046685	cytoplasm|0005737||	S-adenosylmethionine-dependent methyltransferase activity|0008757||	response to arsenic|0046685||
3025	AFUA_2G15350	Afu2g15350	AFUA_2G15350	EAL93832.1	hypothetical protein	3.3980326251488e-7	1.46826442673028e-8	-2.67971	2.64672	104.535	protein_coding	gene	CDS
3455	AFUA_3G01730	Afu3g01730	AFUA_3G01730	EAL86456.1	hypothetical protein	0.128226	0.0787123	-2.67123	-2.92125	3.51197	protein_coding	gene	CDS
7358	AFUA_6G00290	Afu6g00290	AFUA_6G00290	EAL84236.1	aminotransferase, putative	6.97387952107629e-9	7.28582605407098e-11	-2.66926	7.0039	220.709	protein_coding	gene	CDS	GO:0004061; GO:0005737; GO:0005739; GO:0009435	cytoplasm|0005737||; mitochondrion|0005739||	arylformamidase activity|0004061||	NAD biosynthetic process|0009435||
3212	AFUA_2G17250	Afu2g17250	AFUA_2G17250	EAL94021.1	esterase, putative	4.25580366890124e-8	8.8718529472664e-10	-2.66594	3.02689	153.076	protein_coding	gene	CDS	GO:0016298		lipase activity|0016298||
6814	AFUA_5G09965		AFUA_5G09965		tRNA-His	0.33861	0.250961	-2.664	-4.07152	1.44883	tRNA	gene	tRNA
3269	AFUA_2G17850	Afu2g17850	AFUA_2G17850	EAL94083.1	3-beta hydroxysteroid dehydrogenase/isomerase, putative	3.66944979261616e-9	3.27383492066571e-11	-2.65925	6.06975	236.328	protein_coding	gene	CDS	GO:0000004; GO:0005554; GO:0045552; GO:0005634; GO:0005737	nucleus|0005634||; cytoplasm|0005737||	molecular function unknown|0005554||; dihydrokaempferol 4-reductase activity|0045552||	biological process unknown|0000004||
6823	AFUA_5G10060	Afu5g10060	AFUA_5G10060	EAL91598.1	cytochrome b5 reductase, putative	0.0349755	0.0170603	-2.64218	-0.421401	7.03386	protein_coding	gene	CDS	GO:0004128; GO:0005792; GO:0006118	microsome|0005792||	cytochrome-b5 reductase activity|0004128||	electron transport|0006118||
8304	AFUA_6G11770	Afu6g11770	AFUA_6G11770	EAL89021.1	NmrA-like family protein	0.0292008	0.0137341	-2.6335	-2.06248	7.59875	protein_coding	gene	CDS
4759	AFUA_4G00910	Afu4g00910	AFUA_4G00910	EAL84327.2	short chain oxidoreductase (CsgA), putative	4.96284e-05	7.21849e-06	-2.63241	1.69047	41.2446	protein_coding	gene	CDS
3409	AFUA_3G01240	Afu3g01240	AFUA_3G01240	EAL86407.1	hypothetical protein	0.000425019	9.62209e-05	-2.62773	0.788553	26.0415	protein_coding	gene	CDS
485	AFUA_1G05320	Afu1g05320	AFUA_1G05320	EAL88243.1	disulfide isomerase, putative	1.51035541937724e-10	3.52349879761401e-13	-2.62382	6.76084	419.388	protein_coding	gene	CDS	GO:0000324; GO:0003756; GO:0006457	vacuole, cell cycle-correlated morphology|0000324||	protein disulfide isomerase activity|0003756||	protein folding|0006457||
5742	AFUA_4G12990	Afu4g12990	AFUA_4G12990	EAL89494.1	thioredoxin reductase Trr1/Trr2, putative	1.96627916555268e-8	3.03148831690849e-10	-2.60332	9.92902	176.471	protein_coding	gene	CDS	GO:0004791; GO:0005737; GO:0030503	cytoplasm|0005737||	thioredoxin-disulfide reductase activity|0004791||	regulation of cell redox homeostasis|0030503||
9173	AFUA_7G06940	Afu7g06940	AFUA_7G06940	EAL86778.1	fungal specific transcription factor, putative	0.0714625	0.0396853	-2.60098	-2.83483	5.10548	protein_coding	gene	CDS
6243	AFUA_5G03330	Afu5g03330	AFUA_5G03330	EAL85972.1	HypA-like protein, putative	1.83110689022801e-8	2.58163969714671e-10	-2.60007	8.87802	181.62	protein_coding	gene	CDS
1314	AFUA_1G14450	Afu1g14450	AFUA_1G14450	EAL90777.1	exo-beta-1,3-glucanase Exg0	2.8512295508466e-7	1.17687624249267e-8	-2.59997	5.8579	118.553	protein_coding	gene	CDS	GO:0004553; GO:0006074; GO:0009277	chitin- and beta-glucan-containing cell wall|0009277||	hydrolase activity, hydrolyzing O-glycosyl compounds|0004553||	1,3-beta-glucan metabolic process|0006074||
7242	AFUA_5G14100	Afu5g14100	AFUA_5G14100	EAL91209.1	conserved hypothetical protein	0.061346	0.0331961	-2.588	-1.02718	5.39821	protein_coding	gene	CDS
3631	AFUA_3G03530	Afu3g03530	AFUA_3G03530	EAL86635.1	nitroreductase family protein	0.0968631	0.0565027	-2.57713	-1.58298	4.2051	protein_coding	gene	CDS
3589	AFUA_3G03080	Afu3g03080	AFUA_3G03080	EAL86592.1	endo-1,3(4)-beta-glucanase, putative	0.286103	0.204791	-2.57609	-3.98835	1.76251	protein_coding	gene	CDS	GO:0004553; GO:0006074; GO:0009277	chitin- and beta-glucan-containing cell wall|0009277||	hydrolase activity, hydrolyzing O-glycosyl compounds|0004553||	1,3-beta-glucan metabolic process|0006074||
4246	AFUA_3G10870	Afu3g10870	AFUA_3G10870	EAL92494.1	hypothetical protein	8.31196948609325e-7	4.70441117074758e-8	-2.57605	2.60908	88.7617	protein_coding	gene	CDS
3510	AFUA_3G02260		AFUA_3G02260	EBA27277.1	conserved hypothetical protein	8.83413e-06	8.63789111156942e-7	-2.56534	2.51027	57.8298	protein_coding	gene	CDS
9172	AFUA_7G06920	Afu7g06920	AFUA_7G06920	EAL86781.1	NmrA family transcriptional regulator, putative	2.66743950404974e-7	1.07411855472943e-8	-2.56353	5.3668	113.527	protein_coding	gene	CDS
6013	AFUA_5G01030	Afu5g01030	AFUA_5G01030	EAL86200.1	glyceraldehyde 3-phosphate dehydrogenase, putative	4.71974584789307e-7	2.22606939777896e-8	-2.56013	7.17732	110.467	protein_coding	gene	CDS	GO:0004365; GO:0005737; GO:0005811; GO:0005829; GO:0009277; GO:0006094; GO:0006096	cytoplasm|0005737||; lipid particle|0005811||; cytosol|0005829||; chitin- and beta-glucan-containing cell wall|0009277||	glyceraldehyde-3-phosphate dehydrogenase (phosphorylating) activity|0004365||	gluconeogenesis|0006094||; glycolysis|0006096||
9357	AFUA_8G01430	Afu8g01430	AFUA_8G01430	EAL85025.1	oxidoreductase, zinc-binding dehydrogenase family, putative	7.2584e-05	1.14114e-05	-2.56013	0.959793	38.195	protein_coding	gene	CDS	GO:0008152; GO:0008270; GO:0016491; GO:0008372	cellular component unknown|0008372||	zinc ion binding|0008270||; oxidoreductase activity|0016491||	metabolic process|0008152||
3598	AFUA_3G03210	Afu3g03210	AFUA_3G03210	EAL86602.1	hypothetical protein	2.28075664857086e-7	8.60575589074308e-9	-2.55966	1.48336	112.551	protein_coding	gene	CDS
3670	AFUA_3G03960	Afu3g03960	AFUA_3G03960	EAL86678.1	conserved hypothetical protein	0.00377064	0.00127642	-2.55579	1.27751	15.0107	protein_coding	gene	CDS
2149	AFUA_2G05180	Afu2g05180	AFUA_2G05180	EAL87610.1	NF-X1 finger and helicase domain protein, putative	1.46618134869799e-9	9.22033102944269e-12	-2.53505	4.73221	277.461	protein_coding	gene	CDS	GO:0003677; GO:0003678; GO:0003724; GO:0008270; GO:0005634	nucleus|0005634||	DNA binding|0003677||; DNA helicase activity|0003678||; RNA helicase activity|0003724||; zinc ion binding|0008270||
1629	AFUA_1G17620	Afu1g17620	AFUA_1G17620	EAL91090.1	TPR domain protein	3.46622e-05	4.68303e-06	-2.5296	1.11253	44.2866	protein_coding	gene	CDS	GO:0005515		protein binding|0005515||
3412	AFUA_3G01270	Afu3g01270	AFUA_3G01270	EAL86410.2	conserved hypothetical protein	0.00632049	0.00232587	-2.52535	1.73969	13.281	protein_coding	gene	CDS
3447	AFUA_3G01640	Afu3g01640	AFUA_3G01640	EAL86447.1	C6 finger domain protein, putative	1.30745179583773e-8	1.60528368565698e-10	-2.51582	3.01785	191.824	protein_coding	gene	CDS	GO:0008270; GO:0045449		zinc ion binding|0008270||	regulation of transcription|0045449||
115	AFUA_1G01540	Afu1g01540	AFUA_1G01540	EAL87866.1	endonuclease/exonuclease/phosphatase family protein	2.87702464798843e-7	1.19353188054292e-8	-2.5056	3.25887	107.582	protein_coding	gene	CDS
72	AFUA_1G01080	Afu1g01080	AFUA_1G01080	EAL87820.1	conserved hypothetical protein	0.000670559	0.0001648	-2.5056	0.497239	23.4443	protein_coding	gene	CDS
8292	AFUA_6G11630	Afu6g11630	AFUA_6G11630	EAL89008.2	FAD-dependent isoamyl alcohol oxidase, putative	8.59176352710328e-8	2.26580638710503e-9	-2.50386	2.97256	134.993	protein_coding	gene	CDS	GO:0050660		FAD binding|0050660||
8604	AFUA_7G00200	Afu7g00200	AFUA_7G00200	EAL84871.1	conserved hypothetical protein	7.93041427607396e-7	4.34366944830098e-8	-2.50224	3.01501	89.7729	protein_coding	gene	CDS
1655	AFUA_2G00190	Afu2g00190	AFUA_2G00190	EAL87117.1	conserved hypothetical protein	0.137601	0.0857933	-2.50121	-3.07701	3.3973	protein_coding	gene	CDS
8306	AFUA_6G11790	Afu6g11790	AFUA_6G11790	EAL89023.1	conserved hypothetical protein	5.96701e-06	5.27764628703626e-7	-2.50022	1.48382	62.3295	protein_coding	gene	CDS
6575	AFUA_5G07650	Afu5g07650	AFUA_5G07650	EAL91832.1	F-box domain and ankyrin repeat protein	0.00105739	0.000283466	-2.4869	2.85984	21.9936	protein_coding	gene	CDS
3573	AFUA_3G02930	Afu3g02930	AFUA_3G02930	EAL86577.1	extracellular soluble lytic transglycosylase, putative	0.00271726	0.000866249	-2.48302	1.52284	16.639	protein_coding	gene	CDS	GO:0008152; GO:0016757		transferase activity, transferring glycosyl groups|0016757||	metabolic process|0008152||
1778	AFUA_2G01405		AFUA_2G01405	EBA27306.1	cyanovirin-N family protein	1.65994e-05	1.9194e-06	-2.48237	0.77001	51.0857	protein_coding	gene	CDS
9223	AFUA_7G08575		AFUA_7G08575	EBA27286.1	Hsp70 family chaperone, putative	1.20652918709261e-7	3.6525695128241e-9	-2.47134	2.79142	126.544	protein_coding	gene	CDS
1694	AFUA_2G00590	Afu2g00590	AFUA_2G00590	EAL87157.1	glutathione S-transferase, putative	1.20513e-06	7.41973561279594e-8	-2.47016	7.64854	92.4676	protein_coding	gene	CDS
1641	AFUA_1G17725	Afu1g17725	AFUA_1G17725	EAL91101.1	cytochrome P450 oxidoreductase, putative	0.0188384	0.00828324	-2.47004	-1.54614	8.98714	protein_coding	gene	CDS	GO:0008152; GO:0016491		oxidoreductase activity|0016491||	metabolic process|0008152||
1695	AFUA_2G00600	Afu2g00600	AFUA_2G00600	EAL87159.1	conserved hypothetical protein	0.00185129	0.00054399	-2.46302	0.356037	18.2612	protein_coding	gene	CDS
2998	AFUA_2G15085	Afu2g15085	AFUA_2G15085	EAL93804.1	O-methyltransferase, putative	0.0072193	0.00271886	-2.4563	-0.240067	12.3955	protein_coding	gene	CDS
6003	AFUA_5G00940	Afu5g00940	AFUA_5G00940	EAL86209.1	hypothetical protein	0.00170187	0.000493351	-2.44049	-0.127618	18.657	protein_coding	gene	CDS
7288	AFUA_5G14610	Afu5g14610	AFUA_5G14610	EAL91158.1	carboxypeptidase Y, putative	3.15026027593194e-9	2.49234508086714e-11	-2.4404	3.48191	244.245	protein_coding	gene	CDS	GO:0000004; GO:0000324; GO:0004186	vacuole, cell cycle-correlated morphology|0000324||	carboxypeptidase C activity|0004186||	biological process unknown|0000004||
5873	AFUA_4G14310	Afu4g14310	AFUA_4G14310	EAL89363.1	conserved hypothetical protein	2.86691213566434e-9	2.23909356370985e-11	-2.43777	4.10395	247.635	protein_coding	gene	CDS
515	AFUA_1G05606		AFUA_1G05606		tRNA-Ser	0.161544	0.103769	-2.4369	-3.44224	2.96445	tRNA	gene	tRNA
3627	AFUA_3G03490	Afu3g03490	AFUA_3G03490	EAL86631.1	O-methyltransferase, putative	0.000804737	0.000204878	-2.43336	0.0600257	22.4415	protein_coding	gene	CDS	GO:0008171		O-methyltransferase activity|0008171||
9368	AFUA_8G01540	Afu8g01540	AFUA_8G01540	EAL85014.1	hypothetical protein	0.00014811	2.70862e-05	-2.43211	1.40717	32.883	protein_coding	gene	CDS
5824	AFUA_4G13820	Afu4g13820	AFUA_4G13820	EAL89411.1	MFS multidrug transporter, putative	6.50218e-06	5.87342947372271e-7	-2.42873	1.8299	61.3297	protein_coding	gene	CDS	GO:0005215; GO:0006810		transporter activity|0005215||	transport|0006810||
7389	AFUA_6G00590		AFUA_6G00590	EBA27168.1	secreted peptide, putative	0.133432	0.0826388	-2.42782	-2.79043	3.4748	protein_coding	gene	CDS
3607	AFUA_3G03300		AFUA_3G03300	EBA27281.1	FAD-binding oxidoreductase, putative	0.0207349	0.00923703	-2.42375	-1.18111	8.6798	protein_coding	gene	CDS	GO:0050660		FAD binding|0050660||
4562	AFUA_3G14150	Afu3g14150	AFUA_3G14150	EAL92172.1	F-box domain protein	1.43564331330351e-11	1.74741046349956e-14	-2.42284	6.67136	610.013	protein_coding	gene	CDS
1563	AFUA_1G16910	Afu1g16910	AFUA_1G16910	EAL91021.2	MFS multidrug transporter, putative	0.00110076	0.000298217	-2.41268	0.277465	20.7743	protein_coding	gene	CDS	GO:0006855; GO:0042493; GO:0015559; GO:0016020	membrane|0016020||	multidrug efflux pump activity|0015559||	multidrug transport|0006855||; response to drug|0042493||
73	AFUA_1G01090	Afu1g01090	AFUA_1G01090	EAL87821.1	conserved hypothetical protein	0.00122449	0.000337205	-2.41248	0.981384	20.2453	protein_coding	gene	CDS
9859	AFUA_8G07400	Afu8g07400	AFUA_8G07400	EAL85503.1	telomere-associated RecQ helicase, putative	0.390095	0.297302	-2.41043	-4.35342	1.1686	protein_coding	gene	CDS
9151	AFUA_7G06680	Afu7g06680	AFUA_7G06680	EAL86805.2	AAA family ATPase, putative	4.73651530098923e-10	2.11387233232099e-12	-2.40907	6.53732	334.622	protein_coding	gene	CDS
7058	AFUA_5G12354		AFUA_5G12354		tRNA-Pro	0.170503	0.110596	-2.40013	-2.65165	2.84222	tRNA	gene	tRNA
4750	AFUA_4G00810	Afu4g00810	AFUA_4G00810	EAL84337.1	hypothetical protein	0.000366827	8.06655e-05	-2.39179	-0.531224	26.9307	protein_coding	gene	CDS
9248	AFUA_8G00270	Afu8g00270	AFUA_8G00270	EAL85139.2	conserved hypothetical protein	0.053249	0.0280099	-2.38926	-1.5725	5.80024	protein_coding	gene	CDS
5836	AFUA_4G13970	Afu4g13970	AFUA_4G13970	EAL89397.1	conserved hypothetical protein	3.67194e-05	5.01684e-06	-2.38755	0.80317	43.7917	protein_coding	gene	CDS
8085	AFUA_6G09410	Afu6g09410	AFUA_6G09410	EAL88793.1	conserved hypothetical protein	2.67665600735609e-9	2.00905309406989e-11	-2.38601	6.90088	251.11	protein_coding	gene	CDS
2032	AFUA_2G03960	Afu2g03960	AFUA_2G03960	EAL87490.1	acid phosphatase	0.036629	0.0180563	-2.37772	-1.22098	6.88669	protein_coding	gene	CDS
9206	AFUA_7G08390	Afu7g08390	AFUA_7G08390	EAL86738.1	hypothetical protein	0.0911367	0.0526631	-2.37335	-2.75434	4.35726	protein_coding	gene	CDS
497	AFUA_1G05440	Afu1g05440	AFUA_1G05440	EAL88255.1	UDP-Glc/Gal endoplasmic reticulum nucleotide sugar transporter	2.20281524771098e-10	6.70295744308038e-13	-2.36888	5.60858	386.828	protein_coding	gene	CDS	GO:0005459; GO:0008372; GO:0015785	cellular component unknown|0008372||	UDP-galactose transporter activity|0005459||	UDP-galactose transport|0015785||
9109	AFUA_7G06270	Afu7g06270	AFUA_7G06270	EAL86845.1	cyanamide hydratase, putative	3.09884735858696e-7	1.30935945516252e-8	-2.36852	5.52573	111.888	protein_coding	gene	CDS	GO:0005554; GO:0008372	cellular component unknown|0008372||	molecular function unknown|0005554||
8698	AFUA_7G01130	Afu7g01130	AFUA_7G01130	EAL84781.1	hypothetical protein	0.0525617	0.027579	-2.36803	-1.9565	5.83743	protein_coding	gene	CDS
4779	AFUA_4G01110	Afu4g01110	AFUA_4G01110	EAL84308.2	1,3-beta glucanase, putative	0.0913503	0.0528236	-2.3482	-1.88511	4.35064	protein_coding	gene	CDS
4741	AFUA_4G00710	Afu4g00710	AFUA_4G00710	EAL84347.1	C6 transcription factor, putative	0.000749458	0.000187688	-2.34493	1.32485	22.842	protein_coding	gene	CDS
7245	AFUA_5G14130	Afu5g14130	AFUA_5G14130	EAL91206.2	NmrA-like family protein	0.0396204	0.0198444	-2.34238	-0.697202	6.64723	protein_coding	gene	CDS
3926	AFUA_3G07650	Afu3g07650	AFUA_3G07650	EAL92808.1	pectin methylesterase, putative	1.53816329135356e-8	2.05941327171792e-10	-2.33599	3.77481	185.667	protein_coding	gene	CDS
142	AFUA_1G01820	Afu1g01820	AFUA_1G01820	EAL87894.1	conserved hypothetical protein	0.0484934	0.0250903	-2.33066	-1.31684	6.06619	protein_coding	gene	CDS
1621	AFUA_1G17540	Afu1g17540	AFUA_1G17540	EAL91082.1	hypothetical protein	0.130166	0.0801522	-2.32992	-1.92874	3.4752	protein_coding	gene	CDS
9390	AFUA_8G01770	Afu8g01770	AFUA_8G01770	EAL84991.1	conserved hypothetical protein	0.0451342	0.0231142	-2.32915	-0.0166961	6.26717	protein_coding	gene	CDS
9103	AFUA_7G06180	Afu7g06180	AFUA_7G06180	EAL86854.2	hypothetical protein	0.0398253	0.0199631	-2.31498	-1.14107	6.63221	protein_coding	gene	CDS
1642	AFUA_1G17730	Afu1g17730	AFUA_1G17730	EAL91102.1	zinc binding enoyl reductase, putative	6.83028e-05	1.06067e-05	-2.31097	1.78328	38.6706	protein_coding	gene	CDS	GO:0008152; GO:0008270; GO:0016491		zinc ion binding|0008270||; oxidoreductase activity|0016491||	metabolic process|0008152||
5167	AFUA_4G07000	Afu4g07000	AFUA_4G07000	EAL90088.1	tyrosine phosphatase family protein	0.000370147	8.15457e-05	-2.30772	1.31434	26.8755	protein_coding	gene	CDS	GO:0004725; GO:0005737; GO:0006470; GO:0006950	cytoplasm|0005737||	protein tyrosine phosphatase activity|0004725||	protein amino acid dephosphorylation|0006470||; response to stress|0006950||
1822	AFUA_2G01855		AFUA_2G01855		tRNA-Ser	0.513638	0.416578	-2.30678	-4.66388	0.715023	tRNA	gene	tRNA
1989	AFUA_2G03514		AFUA_2G03514		tRNA-Ala	0.599165	0.505647	-2.30649	-3.66851	0.469606	tRNA	gene	tRNA
6510	AFUA_5G06983		AFUA_5G06983		tRNA-Glu	0.567634	0.472117	-2.30472	-3.71342	0.549673	tRNA	gene	tRNA
3235	AFUA_2G17485		AFUA_2G17485		tRNA-Leu	0.461833	0.365192	-2.30471	-3.5974	0.873754	tRNA	gene	tRNA
4587	AFUA_3G14400	Afu3g14400	AFUA_3G14400	EAL92148.1	hypothetical protein	9.28687684474434e-9	1.02674670461216e-10	-2.30455	5.25023	203.346	protein_coding	gene	CDS
5883	AFUA_4G14480	Afu4g14480	AFUA_4G14480	EAL89348.2	conserved hypothetical protein	0.0801208	0.0452167	-2.30321	-2.39846	4.79967	protein_coding	gene	CDS
41	AFUA_1G00690	Afu1g00690	AFUA_1G00690	EAL87783.1	hypothetical protein	0.000357266	7.83177e-05	-2.30044	0.790695	27.0816	protein_coding	gene	CDS
8593	AFUA_6G14700	Afu6g14700	AFUA_6G14700	EAL89305.1	hypothetical protein	0.580059	0.485098	-2.29967	-4.47434	0.523534	protein_coding	gene	CDS
8817	AFUA_7G02322		AFUA_7G02322		tRNA-Lys	0.468154	0.371427	-2.29962	-4.60408	0.859361	tRNA	gene	tRNA
2879	AFUA_2G13925		AFUA_2G13925		tRNA-Val	0.178105	0.116665	-2.29415	-2.95898	2.74092	tRNA	gene	tRNA
3547	AFUA_3G02670	Afu3g02670	AFUA_3G02670	EAL86551.2	NRPS-like enzyme, putative	2.58821837487525e-7	1.03434226564646e-8	-2.29252	4.63532	109.733	protein_coding	gene	CDS
6044	AFUA_5G01320	Afu5g01320	AFUA_5G01320	EAL86172.1	phosphate permease	0.0013078	0.000364524	-2.2888	1.19561	19.914	protein_coding	gene	CDS	GO:0005315; GO:0005887; GO:0006817	integral to plasma membrane|0005887||	inorganic phosphate transporter activity|0005315||	phosphate transport|0006817||
9759	AFUA_8G06390	Afu8g06390	AFUA_8G06390	EAL85402.1	hypothetical protein	3.65547e-06	2.94024833623077e-7	-2.28861	2.76004	68.0336	protein_coding	gene	CDS
4734	AFUA_4G00640	Afu4g00640	AFUA_4G00640	EAL84354.1	macrophomate synthase, putative	0.136491	0.0849347	-2.28757	-3.19461	3.41805	protein_coding	gene	CDS
5450	AFUA_4G09850	Afu4g09850	AFUA_4G09850	EAL89803.1	hypothetical protein	0.000100784	1.70234e-05	-2.28654	0.956686	35.6673	protein_coding	gene	CDS
677	AFUA_1G07230	Afu1g07230	AFUA_1G07230	EAL88433.1	DSBA-like thioredoxin domain protein	1.08267100497997e-8	1.24091513908852e-10	-2.28189	5.54864	198.385	protein_coding	gene	CDS
9217	AFUA_7G08510	Afu7g08510	AFUA_7G08510	EAL86726.1	extracellular alpha-1,3-glucanase/mutanase, putative	6.44263e-05	9.92631e-06	-2.28018	1.31732	39.1055	protein_coding	gene	CDS	GO:0004553; GO:0006073; GO:0009277	chitin- and beta-glucan-containing cell wall|0009277||	hydrolase activity, hydrolyzing O-glycosyl compounds|0004553||	glucan metabolic process|0006073||
3614	AFUA_3G03375		AFUA_3G03375		tRNA-Asp	0.26157	0.183399	-2.27968	-2.94529	1.95145	tRNA	gene	tRNA
2921	AFUA_2G14350	Afu2g14350	AFUA_2G14350	EAL93730.1	AT DNA binding protein, putative	3.50875239191611e-8	6.93923751455173e-10	-2.27711	4.42436	158.164	protein_coding	gene	CDS	GO:0003680; GO:0005634	nucleus|0005634||	AT DNA binding|0003680||
4777	AFUA_4G01090	Afu4g01090	AFUA_4G01090	EAL84310.1	Zn2+ dependent hydrolase, putative	0.00445629	0.00154721	-2.27586	0.976107	14.3164	protein_coding	gene	CDS
1032	AFUA_1G11715		AFUA_1G11715	EBA27408.1	conserved hypothetical protein	1.64549e-06	1.08971659329738e-7	-2.27425	2.02085	78.6878	protein_coding	gene	CDS
9445	AFUA_8G02315		AFUA_8G02315	EBA27213.1	conserved hypothetical protein	0.000268659	5.52906e-05	-2.27267	1.99464	28.9015	protein_coding	gene	CDS
1692	AFUA_2G00570	Afu2g00570	AFUA_2G00570	EAL87155.1	GNAT family acetyltransferase, putative	0.00020605	4.00855e-05	-2.26908	5.42522	34.1393	protein_coding	gene	CDS	GO:0008080; GO:0008152; GO:0008372	cellular component unknown|0008372||	N-acetyltransferase activity|0008080||	metabolic process|0008152||
4887	AFUA_4G03245		AFUA_4G03245		tRNA-Ile	0.132629	0.0820473	-2.26158	-1.93768	3.42798	tRNA	gene	tRNA
5823	AFUA_4G13810	Afu4g13810	AFUA_4G13810	EAL89412.1	F-box domain protein	0.204454	0.137015	-2.26051	-3.07459	2.44265	protein_coding	gene	CDS
4524	AFUA_3G13740	Afu3g13740	AFUA_3G13740	EAL92212.1	HSP70 family protein	0.00841679	0.0032501	-2.25243	1.49163	11.8572	protein_coding	gene	CDS
5749	AFUA_4G13060	Afu4g13060	AFUA_4G13060	EAL89487.1	zinc knuckle transcription factor (CnjB), putative	1.90627e-05	2.2603e-06	-2.24604	1.56155	49.7837	protein_coding	gene	CDS	GO:0003700; GO:0008270; GO:0005737; GO:0007242; GO:0030477	cytoplasm|0005737||	transcription factor activity|0003700||; zinc ion binding|0008270||	intracellular signaling cascade|0007242||; conjugation (sensu Fungi)|0030477||
7106	AFUA_5G12760	Afu5g12760	AFUA_5G12760	EAL91339.2	CCCH zinc finger DNA binding protein	1.59522e-05	1.81867e-06	-2.23928	2.58382	51.5207	protein_coding	gene	CDS
8637	AFUA_7G00490		AFUA_7G00490	EAL84843.2	hypothetical protein	0.000353908	7.74089e-05	-2.23726	0.993341	27.1414	protein_coding	gene	CDS
6787	AFUA_5G09810	Afu5g09810	AFUA_5G09810	EAL91621.1	conserved hypothetical protein	8.32187304133001e-8	2.17774951279353e-9	-2.23372	4.59589	135.717	protein_coding	gene	CDS
8701	AFUA_7G01160	Afu7g01160	AFUA_7G01160	EAL84778.1	cytochrome P450 alkane hydroxylase, putative	0.00825783	0.00318118	-2.2331	-0.80318	11.8846	protein_coding	gene	CDS	GO:0008152; GO:0016491		oxidoreductase activity|0016491||	metabolic process|0008152||
9361	AFUA_8G01470	Afu8g01470	AFUA_8G01470	EAL85021.1	flavin containing amine oxidase, putative	1.19521e-05	1.25837e-06	-2.22631	1.38806	54.5703	protein_coding	gene	CDS
9470	AFUA_8G02525		AFUA_8G02525		tRNA-Gly	0.0785575	0.0441831	-2.21786	-2.00956	4.74448	tRNA	gene	tRNA
9323	AFUA_8G01080	Afu8g01080	AFUA_8G01080	EAL85060.1	conserved hypothetical protein	4.24844e-05	5.98548e-06	-2.21603	2.12994	42.5418	protein_coding	gene	CDS
71	AFUA_1G01070	Afu1g01070	AFUA_1G01070	EAL87819.1	conserved hypothetical protein	0.00273715	0.000873146	-2.2134	0.225298	16.4113	protein_coding	gene	CDS
9170	AFUA_7G06900	Afu7g06900	AFUA_7G06900	EAL86783.1	branched-chain amino acid aminotransferase, putative	8.79271847420186e-8	2.3403930432279e-9	-2.20907	3.83441	134.405	protein_coding	gene	CDS
6021	AFUA_5G01110	Afu5g01110	AFUA_5G01110	EAL86192.1	conserved hypothetical protein	0.149618	0.0948033	-2.20886	-2.45586	3.14038	protein_coding	gene	CDS
8596	AFUA_7G00110	Afu7g00110	AFUA_7G00110	EAL84879.1	secretory lipase, putative	0.00527301	0.00187783	-2.20147	-0.601575	13.6409	protein_coding	gene	CDS
7330	AFUA_5G15010	Afu5g15010	AFUA_5G15010	EAL91118.1	arsenite efflux transporter (ArsB), putative	1.7643302130044e-7	5.99503622432776e-9	-2.20145	3.48623	118.277	protein_coding	gene	CDS	GO:0005887; GO:0015105; GO:0015700; GO:0046685	integral to plasma membrane|0005887||	arsenite transporter activity|0015105||	arsenite transport|0015700||; response to arsenic|0046685||
3399	AFUA_3G01160	Afu3g01160	AFUA_3G01160	EAL86399.1	iron-sulfur cluster-binding protein, rieske family domain protein	0.00632327	0.00232753	-2.20125	-0.968547	12.9113	protein_coding	gene	CDS
9210	AFUA_7G08440	Afu7g08440	AFUA_7G08440	EAL86733.1	hypothetical protein	0.0896486	0.0516759	-2.20081	1.65624	4.51848	protein_coding	gene	CDS
7814	AFUA_6G06740	Afu6g06740	AFUA_6G06740	EAL88529.1	endoplasmic reticulum calcium ATPase, putative	1.60282808686517e-10	4.06437794620441e-13	-2.19597	7.69996	411.937	protein_coding	gene	CDS	GO:0005388; GO:0015410; GO:0005794; GO:0006816; GO:0006828; GO:0045045	Golgi apparatus|0005794||	calcium-transporting ATPase activity|0005388||; manganese-transporting ATPase activity|0015410||	calcium ion transport|0006816||; manganese ion transport|0006828||; secretory pathway|0045045||
1668	AFUA_2G00340	Afu2g00340	AFUA_2G00340	EAL87132.1	diaminopropionate ammonia-lyase, putative	1.16336754233413e-7	3.43381635885214e-9	-2.1957	2.68501	127.609	protein_coding	gene	CDS
9363	AFUA_8G01490	Afu8g01490	AFUA_8G01490	EAL85019.1	endoglucanase, putative	0.0533468	0.0280884	-2.18588	-0.393708	5.79353	protein_coding	gene	CDS
4605	AFUA_3G14580	Afu3g14580	AFUA_3G14580	EAL92130.1	dUTPase, putative	4.66828241688231e-8	1.00856492017033e-9	-2.18439	4.59166	150.481	protein_coding	gene	CDS	GO:0004170; GO:0009394		dUTP diphosphatase activity|0004170||	2'-deoxyribonucleotide metabolic process|0009394||
9220	AFUA_7G08540	Afu7g08540	AFUA_7G08540	EAL86723.1	ankyrin repeat protein	7.1233243892171e-7	3.76432904633544e-8	-2.18259	4.32952	91.6119	protein_coding	gene	CDS
5896	AFUA_4G14600	Afu4g14600	AFUA_4G14600	EAL89335.1	UPF0075 domain protein	4.01709747149735e-7	1.81724867865688e-8	-2.17709	3.78223	101.478	protein_coding	gene	CDS
5978	AFUA_5G00660	Afu5g00660	AFUA_5G00660	EAL86235.1	hypothetical protein	0.0350375	0.0171012	-2.16819	-1.36381	7.2444	protein_coding	gene	CDS
5859	AFUA_4G14175		AFUA_4G14175	EBA27378.1	conserved hypothetical protein	2.54371934075216e-8	4.56677475720796e-10	-2.16646	4.80255	167.184	protein_coding	gene	CDS
7457	AFUA_6G02280	Afu6g02280	AFUA_6G02280	EAL85811.1	allergen Asp F3	1.6396886090797e-8	2.26186885926401e-10	-2.16029	10.8638	183.397	protein_coding	gene	CDS	GO:0005737; GO:0008379; GO:0009405; GO:0010038; GO:0030503	cytoplasm|0005737||	thioredoxin peroxidase activity|0008379||	pathogenesis|0009405||; response to metal ion|0010038||; regulation of cell redox homeostasis|0030503||
3549	AFUA_3G02685		AFUA_3G02685	EBA27278.1	conserved hypothetical protein	7.6799e-05	1.22377e-05	-2.15986	0.962165	37.7443	protein_coding	gene	CDS
8316	AFUA_6G11910	Afu6g11910	AFUA_6G11910	EAL89033.1	glycosyl hydrolase family 3, putative	0.0386939	0.0193018	-2.15866	-0.148449	6.7172	protein_coding	gene	CDS	GO:0004553; GO:0005975		hydrolase activity, hydrolyzing O-glycosyl compounds|0004553||	carbohydrate metabolic process|0005975||
355	AFUA_1G03992		AFUA_1G03992	EBA27334.1	conserved hypothetical protein	2.74588161117442e-7	1.12520151223701e-8	-2.15655	6.94539	116.047	protein_coding	gene	CDS
5935	AFUA_5G00210	Afu5g00210	AFUA_5G00210	EAL86281.1	hypothetical protein	0.113964	0.0684559	-2.15551	-1.95482	3.79909	protein_coding	gene	CDS
7332	AFUA_5G15030	Afu5g15030	AFUA_5G15030	EAL91116.1	arsenic resistance protein ArsH	0.00045283	0.000104033	-2.1508	1.48287	25.654	protein_coding	gene	CDS	GO:0046685			response to arsenic|0046685||
3177	AFUA_2G16860	Afu2g16860	AFUA_2G16860	EAL93985.1	MFS multidrug transporter, putative	5.8828749865762e-8	1.38295822103338e-9	-2.14925	6.89565	148.896	protein_coding	gene	CDS	GO:0015238; GO:0015893; GO:0016021	integral to membrane|0016021||	drug transporter activity|0015238||	drug transport|0015893||
1619	AFUA_1G17520	Afu1g17520	AFUA_1G17520	EAL91080.1	D-lactate dehydrogenase (cytochrome), putative	1.78997e-06	1.20735373750549e-7	-2.14897	4.35337	77.6266	protein_coding	gene	CDS	GO:0004458; GO:0005743; GO:0005975; GO:0009060	mitochondrial inner membrane|0005743||	D-lactate dehydrogenase (cytochrome) activity|0004458||	carbohydrate metabolic process|0005975||; aerobic respiration|0009060||
3529	AFUA_3G02470	Afu3g02470	AFUA_3G02470	EAL86532.1	amidase family protein	0.000423071	9.55654e-05	-2.1469	0.383806	26.0756	protein_coding	gene	CDS	GO:0004039; GO:0004847; GO:0005737; GO:0019627	cytoplasm|0005737||	allophanate hydrolase activity|0004039||; urea carboxylase activity|0004847||	urea metabolic process|0019627||
7262	AFUA_5G14280	Afu5g14280	AFUA_5G14280	EAL91191.1	integral membrane protein	0.0170497	0.00735149	-2.14569	-2.08734	9.32883	protein_coding	gene	CDS
9453	AFUA_8G02390	Afu8g02390	AFUA_8G02390	EAL84929.1	conserved hypothetical protein	0.104407	0.0616765	-2.14149	-1.43751	4.01811	protein_coding	gene	CDS
4638	AFUA_3G14910	Afu3g14910	AFUA_3G14910	EAL92096.1	FacC-like extracellular signaling protein, putative	0.00880457	0.0034302	-2.14042	3.39416	12.2904	protein_coding	gene	CDS
6930	AFUA_5G11180	Afu5g11180	AFUA_5G11180	EAL91492.1	hypothetical protein	0.00126191	0.000349046	-2.13894	0.750202	20.0981	protein_coding	gene	CDS
8619	AFUA_7G00340	Afu7g00340	AFUA_7G00340	EAL84857.1	metallo-beta-lactamase domain protein, putative	4.83372488716659e-7	2.30104027019062e-8	-2.13819	6.35542	105.313	protein_coding	gene	CDS	GO:0003824; GO:0008152		catalytic activity|0003824||	metabolic process|0008152||
5041	AFUA_4G04700	Afu4g04700	AFUA_4G04700	EAL84618.1	F-box domain protein	3.04575108265896e-7	1.27897448850878e-8	-2.13583	5.09192	106.719	protein_coding	gene	CDS
2964	AFUA_2G14760	Afu2g14760	AFUA_2G14760	EAL93770.1	BCS1-like ATPase, putative	1.09324209274345e-9	6.32060039419582e-12	-2.13336	8.54077	291.159	protein_coding	gene	CDS	GO:0005743; GO:0009060; GO:0016887	mitochondrial inner membrane|0005743||	ATPase activity|0016887||	aerobic respiration|0009060||
4655	AFUA_3G15080	Afu3g15080	AFUA_3G15080	EAL92078.1	conserved hypothetical protein	6.9112e-06	6.33707921152066e-7	-2.13001	4.14982	61.7348	protein_coding	gene	CDS
1696	AFUA_2G00620	Afu2g00620	AFUA_2G00620	EAL87160.2	GDSL-like lipase/acylhydrolase domain protein	0.0180417	0.0078685	-2.12399	-0.972236	9.13356	protein_coding	gene	CDS
3323	AFUA_3G00430	Afu3g00430	AFUA_3G00430	EAL86325.1	high-affinity glucose transporter, putative	0.00344433	0.00114555	-2.11997	0.449219	15.3982	protein_coding	gene	CDS	GO:0005353; GO:0005355; GO:0015578; GO:0005886; GO:0008645	plasma membrane|0005886||	fructose transporter activity|0005353||; glucose transporter activity|0005355||; mannose transporter activity|0015578||	hexose transport|0008645||
3338	AFUA_3G00560	Afu3g00560	AFUA_3G00560	EAL86338.1	conserved hypothetical protein	1.01876e-06	6.01400928741671e-8	-2.10811	4.9509	87.0841	protein_coding	gene	CDS
7544	AFUA_6G03120	Afu6g03120	AFUA_6G03120	EAL85726.1	hypothetical protein	3.30343e-05	4.40279e-06	-2.10796	2.25122	44.7336	protein_coding	gene	CDS
1272	AFUA_1G14072		AFUA_1G14072		tRNA-Tyr	0.17265	0.112315	-2.10635	-2.99418	2.81287	tRNA	gene	tRNA
3264	AFUA_2G17810	Afu2g17810	AFUA_2G17810	EAL94078.1	RTA1 domain protein, putative	0.00360414	0.0012104	-2.10499	5.34936	16.6507	protein_coding	gene	CDS
44	AFUA_1G00720	Afu1g00720	AFUA_1G00720	EAL87786.1	hypothetical protein	0.0252067	0.011564	-2.10371	0.0874784	8.06029	protein_coding	gene	CDS
2250	AFUA_2G06150	Afu2g06150	AFUA_2G06150	EAL87706.1	protein disulfide isomerase Pdi1, putative	7.37230432210323e-10	3.96320244519192e-12	-2.10227	9.59479	308.979	protein_coding	gene	CDS	GO:0003756; GO:0005788; GO:0006457	endoplasmic reticulum lumen|0005788||	protein disulfide isomerase activity|0003756||	protein folding|0006457||
988	AFUA_1G11280	Afu1g11280	AFUA_1G11280	EAL90455.1	oxidoreductase, putative	0.000198502	3.84359e-05	-2.10093	0.946251	30.8868	protein_coding	gene	CDS	GO:0008152; GO:0016491		oxidoreductase activity|0016491||	metabolic process|0008152||
1482	AFUA_1G16140	Afu1g16140	AFUA_1G16140	EAL90943.1	hypothetical protein	2.55956e-05	3.22963e-06	-2.10078	1.97714	47.0298	protein_coding	gene	CDS
4508	AFUA_3G13580	Afu3g13580	AFUA_3G13580	EAL92228.1	dynamin GTPase, putative	0.0647109	0.035319	-2.10068	3.09937	5.47473	protein_coding	gene	CDS	GO:0003924; GO:0005624; GO:0006623; GO:0007031; GO:0007034; GO:0045053	membrane fraction|0005624||	GTPase activity|0003924||	protein targeting to vacuole|0006623||; peroxisome organization and biogenesis|0007031||; vacuolar transport|0007034||; protein retention in Golgi|0045053||
4456	AFUA_3G13080	Afu3g13080	AFUA_3G13080	EAL92276.1	conserved hypothetical protein	4.63785295449461e-10	2.02279822541098e-12	-2.09802	8.65562	336.493	protein_coding	gene	CDS
9191	AFUA_7G08231	Afu7g08230	AFUA_7G08231	EAL86754.2	hypothetical protein	1.24689843946162e-10	2.78240852704694e-13	-2.09698	7.46502	431.994	protein_coding	gene	CDS
3256	AFUA_2G17710	Afu2g17710	AFUA_2G17710	EAL94068.1	conserved hypothetical protein	0.00551701	0.00197816	-2.09651	-0.360329	13.4622	protein_coding	gene	CDS
9194	AFUA_7G08260	Afu7g08260	AFUA_7G08260	EAL86751.1	hypothetical protein	6.7706e-06	6.18069110725832e-7	-2.09496	3.08614	60.8575	protein_coding	gene	CDS
3414	AFUA_3G01290	Afu3g01290	AFUA_3G01290	EAL86412.1	AMID-like mitochondrial oxidoreductase, putative	5.41548236602554e-8	1.22617381327488e-9	-2.09452	5.47806	146.602	protein_coding	gene	CDS	GO:0006118; GO:0016491; GO:0050662		oxidoreductase activity|0016491||; coenzyme binding|0050662||	electron transport|0006118||
7668	AFUA_6G04370	Afu6g04370	AFUA_6G04370	EAL85603.1	hypothetical protein	0.000668888	0.00016423	-2.08484	0.190951	23.4604	protein_coding	gene	CDS
9393	AFUA_8G01795		AFUA_8G01795	EBA27216.1	hypothetical protein	0.0211669	0.00945952	-2.08279	-0.46636	8.61328	protein_coding	gene	CDS
4580	AFUA_3G14330	Afu3g14330	AFUA_3G14330	EAL92155.1	mating-type alpha-pheromone receptor PreB	2.90048785430312e-7	1.20791716713844e-8	-2.07644	2.94561	107.404	protein_coding	gene	CDS	GO:0000749; GO:0030031; GO:0004934; GO:0005887	integral to plasma membrane|0005887||	mating-type alpha-factor pheromone receptor activity|0004934||	response to pheromone during conjugation with cellular fusion|0000749||; cell projection biogenesis|0030031||
6493	AFUA_5G06830	Afu5g06830	AFUA_5G06830	EAL91912.1	dsRNA-specific ribonuclease III, putative	0.10637	0.0629978	-2.07278	-1.37563	3.97328	protein_coding	gene	CDS
7667	AFUA_6G04360	Afu6g04360	AFUA_6G04360	EAL85604.1	ABC drug exporter AtrF	7.11477e-06	6.5814690735965e-7	-2.07161	4.89915	62.9787	protein_coding	gene	CDS	GO:0005886; GO:0006855; GO:0042493; GO:0008559; GO:0015427	plasma membrane|0005886||	xenobiotic-transporting ATPase activity|0008559||; ABC-type efflux porter activity|0015427||	multidrug transport|0006855||; response to drug|0042493||
1669	AFUA_2G00350	Afu2g00350	AFUA_2G00350	EAL87133.1	acetylornithine deacetylase (ArgE), putative	2.56097e-05	3.23401e-06	-2.06343	1.7581	47.0195	protein_coding	gene	CDS	GO:0006508; GO:0008237		metallopeptidase activity|0008237||	proteolysis|0006508||
4674	AFUA_3G15300	Afu3g15300	AFUA_3G15300	EAL92056.1	amine transporter, putative	0.000273602	5.67241e-05	-2.06124	0.93909	28.765	protein_coding	gene	CDS
9758	AFUA_8G06380	Afu8g06380	AFUA_8G06380	EAL85401.1	Ankyrin domain protein	0.000261728	5.36251e-05	-2.05578	1.03206	29.0651	protein_coding	gene	CDS
9786	AFUA_8G06640	Afu8g06640	AFUA_8G06640	EAL85427.1	ubiE/COQ5 methyltransferase, putative	0.0162655	0.00696715	-2.05278	-0.582592	9.48437	protein_coding	gene	CDS	GO:0008152; GO:0008168		methyltransferase activity|0008168||	metabolic process|0008152||
4654	AFUA_3G15070	Afu3g15070	AFUA_3G15070	EAL92079.1	hypothetical protein	0.0486579	0.0252001	-2.04909	0.61023	6.11129	protein_coding	gene	CDS
4305	AFUA_3G11500	Afu3g11500	AFUA_3G11500	EAL92431.1	LipA and NB-ARC domain protein	1.20725203400344e-7	3.68579837950132e-9	-2.04598	6.42199	130.198	protein_coding	gene	CDS	GO:0000166; GO:0008372	cellular component unknown|0008372||	nucleotide binding|0000166||
9815	AFUA_8G06990	Afu8g06990	AFUA_8G06990	EAL85459.1	ankyrin repeat protein	6.85565e-06	6.27223159557578e-7	-2.04373	1.96647	60.722	protein_coding	gene	CDS
3604	AFUA_3G03280	Afu3g03280	AFUA_3G03280	EAL86609.1	FAD binding monooxygenase, putative	2.20042e-06	1.55339443114815e-7	-2.03659	8.72483	79.0145	protein_coding	gene	CDS
4926	AFUA_4G03600		AFUA_4G03600	EBA27186.1	acetyltransferase, GNAT family family	4.47598204357129e-7	2.09747814598837e-8	-2.03448	4.81285	99.4656	protein_coding	gene	CDS
9567	AFUA_8G04470	Afu8g04470	AFUA_8G04470	EAL85216.1	MFS transporter, putative	3.86081126855124e-8	7.83205450563189e-10	-2.03274	6.48089	155.923	protein_coding	gene	CDS	GO:0005887; GO:0015664; GO:0015890	integral to plasma membrane|0005887||	nicotinamide mononucleotide permease activity|0015664||	nicotinamide mononucleotide transport|0015890||
3605	AFUA_3G03290	Afu3g03290	AFUA_3G03290	EAL86610.1	conserved hypothetical protein	6.94098703909368e-9	7.18105972195513e-11	-2.03042	6.12935	213.023	protein_coding	gene	CDS
5315	AFUA_4G08460	Afu4g08460	AFUA_4G08460	EAL89942.1	conserved hypothetical protein	2.67665600735609e-9	2.0009024146595e-11	-2.02501	6.92774	251.242	protein_coding	gene	CDS
3548	AFUA_3G02680	Afu3g02680	AFUA_3G02680	EAL86552.2	C6 finger domain protein, putative	5.02849e-06	4.31493944231665e-7	-2.02186	1.44379	64.2478	protein_coding	gene	CDS
6112	AFUA_5G02020	Afu5g02020	AFUA_5G02020	EAL86102.1	aldehyde reductase (GliO), putative	1.90361291535852e-8	2.83953255568203e-10	-2.02175	5.94554	177.997	protein_coding	gene	CDS	GO:0004033; GO:0006081; GO:0008372	cellular component unknown|0008372||	aldo-keto reductase activity|0004033||	aldehyde metabolic process|0006081||
1960	AFUA_2G03240	Afu2g03240	AFUA_2G03240	EAL87421.1	hypothetical protein	0.000637596	0.000154565	-2.01562	0.949691	23.7448	protein_coding	gene	CDS
9400	AFUA_8G01860		AFUA_8G01860	EAL84982.2	NmrA-like family protein	3.77327138942613e-9	3.40623951373289e-11	-2.00273	5.84661	234.609	protein_coding	gene	CDS

## Sheet: List of genes down in DTT
	GeneID	old_locus_tag	Name	product_id	product	FDR	PValue	logFC	logCPM	F	gene_biotype	type.x	type.y	Ontology_term	go_component	go_function	go_process
4683	AFUA_4G00110	Afu4g00110	AFUA_4G00110	EAL84407.1	TfdA family taurine dioxygenase, putative	0.00376408	0.00127213	7.88577	-1.11173	15.8607	protein_coding	gene	CDS	GO:0000907; GO:0006790; GO:0008372	cellular component unknown|0008372||	sulfonate dioxygenase activity|0000907||	sulfur metabolic process|0006790||
9002	AFUA_7G05180	Afu7g05180	AFUA_7G05180	EAL86953.1	Defensin domain protein	7.07871e-05	1.10571e-05	7.77492	0.460253	42.6848	protein_coding	gene	CDS
4102	AFUA_3G09490	Afu3g09490	AFUA_3G09490	EAL92632.1	hypothetical protein	0.00128179	0.000355584	7.2581	-1.63034	21.4194	protein_coding	gene	CDS
3498	AFUA_3G02180	Afu3g02180	AFUA_3G02180	EAL86500.1	AM-toxin synthetase	0.0198883	0.00879532	6.8217	-2.24742	9.14495	protein_coding	gene	CDS
4629	AFUA_3G14820	Afu3g14820	AFUA_3G14820	EAL92105.1	4-hydroxyphenylpyruvate dioxygenase, putative	0.0214134	0.00959139	6.82062	-2.88445	8.8863	protein_coding	gene	CDS
5930	AFUA_5G00160	Afu5g00160	AFUA_5G00160	EAL86286.2	MFS polyamine transporter, putative	0.0312181	0.0148694	6.30782	-3.96253	8.45127	protein_coding	gene	CDS	GO:0015238; GO:0015893; GO:0016021	integral to membrane|0016021||	drug transporter activity|0015238||	drug transport|0015893||
5956	AFUA_5G00435	Afu5g00435	AFUA_5G00435	EAL86258.1	C6 finger domain protein, putative	0.0434278	0.0221125	6.02641	-0.555905	6.56052	protein_coding	gene	CDS
795	AFUA_1G09349		AFUA_1G09349		tRNA-Ser	0.0885478	0.0508438	5.73984	-3.67894	4.5306	tRNA	gene	tRNA
5955	AFUA_5G00430	Afu5g00430	AFUA_5G00430	EAL86259.2	MFS transporter, putative	0.0379395	0.018837	5.72514	-1.38501	6.9839	protein_coding	gene	CDS	GO:0005215; GO:0005886; GO:0006810	plasma membrane|0005886||	transporter activity|0005215||	transport|0006810||
9569	AFUA_8G04476		AFUA_8G04476		tRNA-Val	0.165969	0.107133	5.64268	-3.69403	3.01237	tRNA	gene	tRNA
182	AFUA_1G02240	Afu1g02240	AFUA_1G02240	EAL87936.1	conserved hypothetical protein	0.0587761	0.0315132	5.58617	-2.08205	5.66255	protein_coding	gene	CDS
9846	AFUA_8G07270	Afu8g07270	AFUA_8G07270	EAL85490.1	conserved hypothetical protein	0.0724155	0.0402727	5.56253	-2.95334	5.0707	protein_coding	gene	CDS
8583	AFUA_6G14570	Afu6g14570	AFUA_6G14570	EAL89293.1	conserved hypothetical protein	0.0757479	0.0424131	5.55795	-2.47212	5.10319	protein_coding	gene	CDS
8648	AFUA_7G00620	Afu7g00620	AFUA_7G00620	EAL84830.1	hypothetical protein	0.186822	0.123228	5.55724	-3.83682	2.73111	protein_coding	gene	CDS
9277	AFUA_8G00595		AFUA_8G00595	EBA27219.1	Ham1 family pyrophosphatase, putative	0.0702474	0.0389321	5.39893	-2.56922	5.55765	protein_coding	gene	CDS
9315	AFUA_8G00990	Afu8g00990	AFUA_8G00990	EAL85069.1	F-box domain protein	0.102149	0.0600836	5.37544	-2.82198	4.15702	protein_coding	gene	CDS
9858	AFUA_8G07390	Afu8g07390	AFUA_8G07390	EAL85502.1	hypothetical protein	0.146965	0.0926452	5.3029	-3.5812	3.24012	protein_coding	gene	CDS
1707	AFUA_2G00700	Afu2g00700	AFUA_2G00700	EAL87169.1	hypothetical protein	0.0827645	0.0470026	5.26774	-1.51832	4.71021	protein_coding	gene	CDS
7124	AFUA_5G12892		AFUA_5G12892		tRNA-Asn	0.106706	0.0632417	5.18025	-3.07901	4.04463	tRNA	gene	tRNA
4809	AFUA_4G01430	Afu4g01430	AFUA_4G01430	EAL84276.1	hypothetical protein	0.168172	0.108794	5.15382	-3.54747	2.98101	protein_coding	gene	CDS
1640	AFUA_1G17723		AFUA_1G17723	EBA27420.1	aldose 1-epimerase family protein, putative	0.264298	0.185745	5.06734	-4.09066	2.00424	protein_coding	gene	CDS	GO:0016854; GO:0019318		racemase and epimerase activity|0016854||	hexose metabolic process|0019318||
84	AFUA_1G01210	Afu1g01210	AFUA_1G01210	EAL87833.1	hypothetical protein	0.0665009	0.0365657	5.05476	-1.17966	5.30082	protein_coding	gene	CDS
739	AFUA_1G08822		AFUA_1G08822		tRNA-Gln	0.112584	0.0675114	5.04192	-3.14612	3.90282	tRNA	gene	tRNA
3499	AFUA_3G02190	Afu3g02190	AFUA_3G02190	EAL86501.1	conserved hypothetical protein	3.29103e-05	4.37291e-06	5.03655	5.96917	56.3819	protein_coding	gene	CDS
4811	AFUA_4G01450	Afu4g01450	AFUA_4G01450	EAL84274.1	phospho-2-dehydro-3-deoxyheptonate aldolase	0.00648945	0.00240121	5.00264	1.33012	12.9308	protein_coding	gene	CDS	GO:0003849; GO:0005634; GO:0005737; GO:0009073	nucleus|0005634||; cytoplasm|0005737||	3-deoxy-7-phosphoheptulonate synthase activity|0003849||	aromatic amino acid family biosynthetic process|0009073||
6024	AFUA_5G01140	Afu5g01140	AFUA_5G01140	EAL86189.1	plasma membrane ammonium transporter (Ato3), putative	0.122437	0.0745255	4.92537	-1.11088	3.69152	protein_coding	gene	CDS
283	AFUA_1G03220	Afu1g03220	AFUA_1G03220	EAL88034.1	hypothetical protein	0.164263	0.105832	4.91308	-4.15656	3.03736	protein_coding	gene	CDS
9551	AFUA_8G04315		AFUA_8G04315		tRNA-Ile	0.187367	0.12374	4.90051	-2.54795	2.66981	tRNA	gene	tRNA
4814	AFUA_4G01480	Afu4g01480	AFUA_4G01480	EAL84271.2	MFS transporter, putative	0.0836385	0.0475668	4.90049	-2.71486	4.68277	protein_coding	gene	CDS	GO:0005215; GO:0005886; GO:0006810	plasma membrane|0005886||	transporter activity|0005215||	transport|0006810||
1627	AFUA_1G17600	Afu1g17600	AFUA_1G17600	EAL91088.1	conserved hypothetical protein	0.246916	0.171256	4.89965	-4.19093	2.15578	protein_coding	gene	CDS
9177	AFUA_7G06990	Afu7g06990	AFUA_7G06990	EAL86774.1	GDP-D-mannose dehydratase, putative	0.273892	0.193966	4.89936	-4.32781	1.9878	protein_coding	gene	CDS
3500	AFUA_3G02200	Afu3g02200	AFUA_3G02200	EAL86502.1	conserved hypothetical protein	5.06167e-06	4.34854534878858e-7	4.78613	5.25513	79.658	protein_coding	gene	CDS
7037	AFUA_5G12214		AFUA_5G12214		tRNA-Phe	0.235122	0.161383	4.78496	-3.9088	2.21522	tRNA	gene	tRNA
8323	AFUA_6G11990	Afu6g11990	AFUA_6G11990	EAL89040.1	hypothetical protein	0.000418424	9.43459e-05	4.78046	-1.12507	26.1398	protein_coding	gene	CDS
9797	AFUA_8G06785	Afu8g06785	AFUA_8G06785	EAL85439.1	hypothetical protein	0.304767	0.22087	4.75313	-4.56558	1.83185	protein_coding	gene	CDS
9722	AFUA_8G05995		AFUA_8G05995		tRNA-Ala	0.178133	0.116737	4.5913	-3.28419	2.78181	tRNA	gene	tRNA
6790	AFUA_5G09819		AFUA_5G09819		tRNA-Met	0.302342	0.218929	4.43531	-4.47487	1.76087	tRNA	gene	tRNA
7059	AFUA_5G12356		AFUA_5G12356		tRNA-Glu	0.278419	0.198217	4.43467	-3.94916	1.81779	tRNA	gene	tRNA
465	AFUA_1G05115		AFUA_1G05115		tRNA-Met	0.229029	0.15648	4.43047	-3.6127	2.23307	tRNA	gene	tRNA
1686	AFUA_2G00510	Afu2g00510	AFUA_2G00510	EAL87149.1	cellulose-binding GDSL lipase/acylhydrolase, putative	0.141273	0.0884693	4.41547	-1.90898	3.33418	protein_coding	gene	CDS
5960	AFUA_5G00480	Afu5g00480	AFUA_5G00480	EAL86253.1	exoinulinase InuD	0.00398691	0.00136038	4.29952	-1.82483	14.7745	protein_coding	gene	CDS	GO:0004564; GO:0005576; GO:0005737; GO:0005987	extracellular region|0005576||; cytoplasm|0005737||	beta-fructofuranosidase activity|0004564||	sucrose catabolic process|0005987||
1639	AFUA_1G17720	Afu1g17720	AFUA_1G17720	EAL91100.1	oxidoreductase, putative	0.335602	0.248017	4.22193	-4.05402	1.44845	protein_coding	gene	CDS	GO:0008152; GO:0016788		hydrolase activity, acting on ester bonds|0016788||	metabolic process|0008152||
9332	AFUA_8G01170	Afu8g01170	AFUA_8G01170	EAL85051.1	hypothetical protein	0.200401	0.133892	4.19835	-2.02197	2.56867	protein_coding	gene	CDS
6038	AFUA_5G01260	Afu5g01260	AFUA_5G01260	EAL86178.1	ankyrin repeat protein	0.294626	0.211967	4.19694	-4.14969	1.73001	protein_coding	gene	CDS
7560	AFUA_6G03290	Afu6g03290	AFUA_6G03290	EAL85709.1	isochorismatase family hydrolase, putative	0.000176193	3.34194e-05	4.04673	3.20735	34.9623	protein_coding	gene	CDS	GO:0004448; GO:0016787; GO:0008152		isocitrate dehydrogenase activity|0004448||; hydrolase activity|0016787||	metabolic process|0008152||
92	AFUA_1G01280	Afu1g01280	AFUA_1G01280	EAL87841.1	polyketide synthase, putative	0.0450785	0.0230765	4.03527	-3.23344	6.44963	protein_coding	gene	CDS
17	AFUA_1G00320	Afu1g00320	AFUA_1G00320	EAL87746.1	hypothetical protein	0.337614	0.249983	3.97288	-4.35516	1.48235	protein_coding	gene	CDS
8584	AFUA_6G14580	Afu6g14580	AFUA_6G14580	EAL89294.1	C6 finger domain protein, putative	0.215377	0.145508	3.9677	-0.615329	2.36578	protein_coding	gene	CDS	GO:0008270		zinc ion binding|0008270||
5857	AFUA_4G14160	Afu4g14160	AFUA_4G14160	EAL89378.1	conserved hypothetical protein	0.129595	0.0797498	3.9534	-0.14786	3.54894	protein_coding	gene	CDS
9001	AFUA_7G05170	Afu7g05170	AFUA_7G05170	EAL86954.1	conserved hypothetical protein	0.334414	0.246889	3.95068	-3.87247	1.47538	protein_coding	gene	CDS
5170	AFUA_4G07025		AFUA_4G07025		tRNA-Ile	0.314951	0.229721	3.95052	-4.16727	1.59417	tRNA	gene	tRNA
3422	AFUA_3G01370	Afu3g01370	AFUA_3G01370	EAL86420.1	MFS transporter, putative	2.27976774917339e-8	3.86166156924593e-10	3.91152	3.82851	170.929	protein_coding	gene	CDS	GO:0005215; GO:0005886; GO:0015887	plasma membrane|0005886||	transporter activity|0005215||	pantothenate transport|0015887||
6511	AFUA_5G06986		AFUA_5G06986		tRNA-Glu	0.315965	0.230589	3.67124	-3.82473	1.61911	tRNA	gene	tRNA
1628	AFUA_1G17610	Afu1g17610	AFUA_1G17610	EAL91089.1	hypothetical protein	0.31399	0.228828	3.67035	-2.90477	1.57829	protein_coding	gene	CDS
8647	AFUA_7G00610	Afu7g00610	AFUA_7G00610	EAL84831.1	conserved hypothetical protein	0.356558	0.266722	3.66218	-4.66591	1.41216	protein_coding	gene	CDS
8581	AFUA_6G14550	Afu6g14550	AFUA_6G14550	EAL89291.1	xylosidase/arabinosidase, putative	0.232629	0.159412	3.65331	-2.53136	2.19956	protein_coding	gene	CDS	GO:0005975; GO:0016799		hydrolase activity, hydrolyzing N-glycosyl compounds|0016799||	carbohydrate metabolic process|0005975||
5858	AFUA_4G14170	Afu4g14170	AFUA_4G14170	EAL89377.1	conserved hypothetical protein	0.274227	0.194339	3.65298	-3.22709	1.88044	protein_coding	gene	CDS
9799	AFUA_8G06800	Afu8g06800	AFUA_8G06800	EAL85441.1	hypothetical protein	0.434349	0.33835	3.65291	-3.57104	0.99092	protein_coding	gene	CDS
4938	AFUA_4G03700	Afu4g03700	AFUA_4G03700	EAL84519.2	GMP synthase	2.11123e-05	2.57827e-06	3.65118	1.34266	48.754	protein_coding	gene	CDS	GO:0000004; GO:0005554; GO:0005737	cytoplasm|0005737||	molecular function unknown|0005554||	biological process unknown|0000004||
9477	AFUA_8G02600	Afu8g02600	AFUA_8G02600	EAL84909.1	short-chain dehydrogenase/reductase 2, putative	0.249086	0.17314	3.27734	-2.08624	2.05226	protein_coding	gene	CDS	GO:0000004; GO:0005554; GO:0008372	cellular component unknown|0008372||	molecular function unknown|0005554||	biological process unknown|0000004||
4233	AFUA_3G10749		AFUA_3G10749		tRNA-Ile	0.377184	0.285862	3.2764	-3.8903	1.22767	tRNA	gene	tRNA
4081	AFUA_3G09235		AFUA_3G09235		tRNA-Arg	0.409266	0.314868	3.27639	-4.07572	1.11379	tRNA	gene	tRNA
6506	AFUA_5G06954		AFUA_5G06954		tRNA-Glu	0.403314	0.309593	3.27625	-4.25114	1.10853	tRNA	gene	tRNA
9270	AFUA_8G00530	Afu8g00530	AFUA_8G00530	EAL85114.1	alpha/beta hydrolase, putative	0.000223523	4.42104e-05	3.14482	8.03729	35.2331	protein_coding	gene	CDS
6264	AFUA_5G03540	Afu5g03540	AFUA_5G03540	EAL85952.1	thioredoxin reductase, putative	6.6731149465785e-8	1.65829512314812e-9	3.11489	5.65897	155.329	protein_coding	gene	CDS
9756	AFUA_8G06360	Afu8g06360	AFUA_8G06360	EAL85399.1	alpha-1,3-glucanase, putative	5.60445e-05	8.3791e-06	3.06337	1.93343	40.4666	protein_coding	gene	CDS	GO:0004553; GO:0006073; GO:0009277	chitin- and beta-glucan-containing cell wall|0009277||	hydrolase activity, hydrolyzing O-glycosyl compounds|0004553||	glucan metabolic process|0006073||
4681	AFUA_3G15395	Afu3g15395	AFUA_3G15395	EAL92048.1	telomere-associated RecQ helicase, putative	0.167769	0.108499	3.06282	-3.98092	2.92453	protein_coding	gene	CDS	GO:0004386; GO:0008026; GO:0006139		helicase activity|0004386||; ATP-dependent helicase activity|0008026||	nucleobase, nucleoside, nucleotide and nucleic acid metabolic process|0006139||
1276	AFUA_1G14082		AFUA_1G14082		tRNA-Tyr	0.0896419	0.051663	2.85955	-2.56333	4.39902	tRNA	gene	tRNA
9727	AFUA_8G06030	Afu8g06030	AFUA_8G06030	EAL85367.1	alpha-1,3-glucanase, putative	0.0120952	0.00494775	2.83799	5.2013	11.3984	protein_coding	gene	CDS	GO:0004553; GO:0006073; GO:0009277	chitin- and beta-glucan-containing cell wall|0009277||	hydrolase activity, hydrolyzing O-glycosyl compounds|0004553||	glucan metabolic process|0006073||
3820	AFUA_3G06540	Afu3g06540	AFUA_3G06540	EAL92914.1	3'-phosphoadenosine-5'-phosphosulfate reductase Met16, putative	1.29526793255338e-8	1.57655088656462e-10	2.82876	5.88611	200.707	protein_coding	gene	CDS	GO:0000103; GO:0006555; GO:0004604; GO:0005622	intracellular|0005622||	phosphoadenylyl-sulfate reductase (thioredoxin) activity|0004604||	sulfate assimilation|0000103||; methionine metabolic process|0006555||
9266	AFUA_8G00490	Afu8g00490	AFUA_8G00490	EAL85118.1	PKS-like enzyme, putative	0.00161206	0.000462737	2.79602	4.87957	20.9996	protein_coding	gene	CDS
6495	AFUA_5G06850	Afu5g06850	AFUA_5G06850	EAL91910.1	hypothetical protein	0.00349969	0.00116688	2.79128	0.0312414	15.3306	protein_coding	gene	CDS
5992	AFUA_5G00810	Afu5g00810	AFUA_5G00810	EAL86221.1	conserved hypothetical protein	0.00791973	0.00302924	2.78376	-0.909736	12.0427	protein_coding	gene	CDS
7004	AFUA_5G11935		AFUA_5G11935		tRNA-Gly	0.454649	0.358038	2.77618	-4.28414	0.900983	tRNA	gene	tRNA
222	AFUA_1G02633		AFUA_1G02633		tRNA-Asp	0.503796	0.406399	2.77594	-3.92756	0.738115	tRNA	gene	tRNA
3588	AFUA_3G03070	Afu3g03070	AFUA_3G03070	EAL86591.1	MYND domain protein, putative	0.53875	0.441645	2.77591	-3.88598	0.63136	protein_coding	gene	CDS	GO:0006355; GO:0016568; GO:0008270		zinc ion binding|0008270||	regulation of transcription, DNA-dependent|0006355||; chromatin modification|0016568||
1676	AFUA_2G00415		AFUA_2G00415		tRNA-Arg	0.471727	0.374885	2.76535	-3.47775	0.84661	tRNA	gene	tRNA
9268	AFUA_8G00510	Afu8g00510	AFUA_8G00510	EAL85116.1	cytochrome P450 oxidoreductase OrdA-like, putative	0.00282771	0.000906954	2.76062	7.79804	18.2349	protein_coding	gene	CDS	GO:0008152; GO:0016491		oxidoreductase activity|0016491||	metabolic process|0008152||
9269	AFUA_8G00520	Afu8g00520	AFUA_8G00520	EAL85115.1	integral membrane protein	0.00361908	0.00121578	2.74933	5.87345	16.9191	protein_coding	gene	CDS
1274	AFUA_1G14076		AFUA_1G14076		tRNA-Tyr	0.128667	0.0789958	2.74908	-2.62937	3.50467	tRNA	gene	tRNA
992	AFUA_1G11320	Afu1g11320	AFUA_1G11320	EAL90459.1	class II DAHP synthetase family protein	0.0272024	0.0126507	2.73997	-1.1566	7.81791	protein_coding	gene	CDS
9272	AFUA_8G00550	Afu8g00550	AFUA_8G00550	EAL85112.1	methyltransferase SirN-like, putative	0.00075226	0.000188847	2.73843	9.62949	25.8357	protein_coding	gene	CDS
4649	AFUA_3G15030	Afu3g15030	AFUA_3G15030	EAL92083.1	oxidoreductase, zinc-binding dehydrogenase family, putative	1.50245e-05	1.69766e-06	2.73516	1.11302	52.0806	protein_coding	gene	CDS	GO:0008152; GO:0008270; GO:0016491		zinc ion binding|0008270||; oxidoreductase activity|0016491||	metabolic process|0008152||
7362	AFUA_6G00330	Afu6g00330	AFUA_6G00330	EAL84232.2	hypothetical protein	1.4098e-05	1.56867e-06	2.65985	1.44881	52.7288	protein_coding	gene	CDS
9267	AFUA_8G00500	Afu8g00500	AFUA_8G00500	EAL85117.1	acetate-CoA ligase, putative	0.000333161	7.19781e-05	2.6538	8.40715	31.5313	protein_coding	gene	CDS	GO:0003987; GO:0005829; GO:0006085	cytosol|0005829||	acetate-CoA ligase activity|0003987||	acetyl-CoA biosynthetic process|0006085||
8573	AFUA_6G14470	Afu6g14470	AFUA_6G14470	EAL89283.1	conserved hypothetical protein	2.28412785151688e-8	3.89221502236368e-10	2.63184	5.58245	174.222	protein_coding	gene	CDS
5448	AFUA_4G09830	Afu4g09830	AFUA_4G09830	EAL89805.1	indoleamine 2,3-dioxygenase pyrrole 2,3-dioxygenase)	0.00140635	0.000396557	2.6036	3.92101	21.203	protein_coding	gene	CDS	GO:0004833; GO:0005737; GO:0009435	cytoplasm|0005737||	tryptophan 2,3-dioxygenase activity|0004833||	NAD biosynthetic process|0009435||
1812	AFUA_2G01760	Afu2g01760	AFUA_2G01760	EAL87273.1	NACHT domain protein	1.08267100497997e-8	1.23625473743571e-10	2.59806	6.52914	205.808	protein_coding	gene	CDS	GO:0008372	cellular component unknown|0008372||
8577	AFUA_6G14510	Afu6g14510	AFUA_6G14510	EAL89287.1	monooxygenase, putative	2.69927e-06	1.98221884063647e-7	2.59061	3.90262	73.9879	protein_coding	gene	CDS	GO:0004497; GO:0006725		monooxygenase activity|0004497||	aromatic compound metabolic process|0006725||
9258	AFUA_8G00400	Afu8g00400	AFUA_8G00400	EAL85126.1	conserved hypothetical protein	0.000860982	0.000221555	2.58717	7.01882	25.2322	protein_coding	gene	CDS
4671	AFUA_3G15270	Afu3g15270	AFUA_3G15270	EAL92059.1	nonribosomal peptide synthase, putative	0.0463785	0.0238502	2.58038	-1.37801	6.19009	protein_coding	gene	CDS	GO:0003824; GO:0019184; GO:0030651; GO:0043042		catalytic activity|0003824||	nonribosomal peptide biosynthetic process|0019184||; peptide antibiotic biosynthetic process|0030651||; amino acid adenylylation by nonribosomal peptide synthase|0043042||
8526	AFUA_6G13980	Afu6g13980	AFUA_6G13980	EAL89234.2	UbiA-like prenyltransferase, putative	1.30319e-05	1.41517e-06	2.4816	7.40635	61.5448	protein_coding	gene	CDS	GO:0004659; GO:0046138		prenyltransferase activity|0004659||	coenzyme and prosthetic group biosynthetic process|0046138||
3525	AFUA_3G02420	Afu3g02420	AFUA_3G02420	EAL86527.1	ThiJ/PfpI family transcriptional regulator, putative	0.390888	0.298073	2.4787	-4.21937	1.17865	protein_coding	gene	CDS
9255	AFUA_8G00370	Afu8g00370	AFUA_8G00370	EAL85129.1	polyketide synthase, putative	0.000226423	4.48987e-05	2.46538	8.10204	34.2895	protein_coding	gene	CDS	GO:0004315; GO:0016218		3-oxoacyl-[acyl-carrier-protein] synthase activity|0004315||; polyketide synthase activity|0016218||
8095	AFUA_6G09560	Afu6g09560	AFUA_6G09560	EAL88807.1	conserved hypothetical protein	0.342533	0.25439	2.46093	-4.0399	1.3943	protein_coding	gene	CDS
1625	AFUA_1G17580	Afu1g17580	AFUA_1G17580	EAL91086.1	xenobiotic compound monooxygenase, DszA family, putative	1.6338e-05	1.88227e-06	2.45583	1.49961	51.243	protein_coding	gene	CDS
7363	AFUA_6G00340	Afu6g00340	AFUA_6G00340	EAL84231.2	hypothetical protein	0.00364064	0.00122413	2.4377	2.11689	15.6072	protein_coding	gene	CDS
9271	AFUA_8G00540	Afu8g00540	AFUA_8G00540	EAL85113.2	hybrid PKS-NRPS enzyme, putative	0.00476093	0.00167277	2.40898	9.535	15.4681	protein_coding	gene	CDS	GO:0016218		polyketide synthase activity|0016218||
2411	AFUA_2G08950	Afu2g08950	AFUA_2G08950	EAL93191.2	isochorismatase family hydrolase, putative	6.4834e-06	5.83959347001977e-7	2.40494	5.64121	67.9322	protein_coding	gene	CDS
4873	AFUA_4G03120	Afu4g03120	AFUA_4G03120	EAL84460.1	mitochondrial cytochrome b2, putative	3.50654954464735e-10	1.38711261021652e-12	2.39986	6.24201	352.935	protein_coding	gene	CDS	GO:0004460; GO:0005758; GO:0006118	mitochondrial intermembrane space|0005758||	L-lactate dehydrogenase (cytochrome) activity|0004460||	electron transport|0006118||
4939	AFUA_4G03710		AFUA_4G03710	EBA27189.1	glutamine synthetase, putative	3.407e-05	4.57884e-06	2.39909	2.78839	44.4492	protein_coding	gene	CDS	GO:0004356; GO:0006542		glutamate-ammonia ligase activity|0004356||	glutamine biosynthetic process|0006542||
8522	AFUA_6G13940		AFUA_6G13940	EBA27371.1	cytochrome P450 monooxygenase, putative	0.0158446	0.00676275	2.39722	5.11832	10.3293	protein_coding	gene	CDS	GO:0016491; GO:0019748		oxidoreductase activity|0016491||	secondary metabolic process|0019748||
9275	AFUA_8G00580	Afu8g00580	AFUA_8G00580	EAL85109.1	glutathione S-transferase, putative	0.00261354	0.000827615	2.38427	8.43391	18.4914	protein_coding	gene	CDS	GO:0003746; GO:0005830; GO:0006448	cytosolic ribosome (sensu Eukaryota)|0005830||	translation elongation factor activity|0003746||	regulation of translational elongation|0006448||
8920	AFUA_7G04385		AFUA_7G04385		tRNA-Arg	0.0660951	0.0362554	2.38098	-2.21131	5.19358	tRNA	gene	tRNA
9273	AFUA_8G00560	Afu8g00560	AFUA_8G00560	EAL85111.2	cytochrome P450 oxidoreductase, putative	0.00086207	0.000221922	2.37949	7.721	24.9332	protein_coding	gene	CDS	GO:0008152; GO:0016491		oxidoreductase activity|0016491||	metabolic process|0008152||
4650	AFUA_3G15040	Afu3g15040	AFUA_3G15040	EAL92082.1	xenobiotic compound monooxygenase, DszA family	8.83887272314564e-8	2.39373061880504e-9	2.37618	3.33439	133.996	protein_coding	gene	CDS
9256	AFUA_8G00380	Afu8g00380	AFUA_8G00380	EAL85128.1	DltD N-terminal domain protein	0.00158652	0.000454441	2.37342	7.0404	21.4007	protein_coding	gene	CDS
1637	AFUA_1G17700	Afu1g17700	AFUA_1G17700	EAL91098.2	short chain dehydrogenase, putative	0.000655993	0.000159956	2.35804	1.19041	23.5838	protein_coding	gene	CDS	GO:0008152; GO:0016491		oxidoreductase activity|0016491||	metabolic process|0008152||
1273	AFUA_1G14074		AFUA_1G14074		tRNA-Tyr	0.112862	0.0677125	2.33506	-1.75268	3.82184	tRNA	gene	tRNA
282	AFUA_1G03210	Afu1g03210	AFUA_1G03210	EAL88033.1	MYB family conidiophore development protein FlbD, putative	2.62278358917796e-10	9.2526426340614e-13	2.32231	4.62165	371.436	protein_coding	gene	CDS
9257	AFUA_8G00390	Afu8g00390	AFUA_8G00390	EAL85127.1	O-methyltransferase, putative	0.000923884	0.000241703	2.30323	7.99635	24.4213	protein_coding	gene	CDS	GO:0008171; GO:0008757		O-methyltransferase activity|0008171||; S-adenosylmethionine-dependent methyltransferase activity|0008757||
3241	AFUA_2G17540	Afu2g17540	AFUA_2G17540	EAL94051.2	conidial pigment biosynthesis oxidase Abr1/brown 1	0.0978635	0.0572161	2.28295	5.53786	4.35042	protein_coding	gene	CDS	GO:0004322; GO:0005886; GO:0006827; GO:0046148	plasma membrane|0005886||	ferroxidase activity|0004322||	high affinity iron ion transport|0006827||; pigment biosynthetic process|0046148||
9244	AFUA_8G00230	Afu8g00230	AFUA_8G00230	EAL85143.1	phytanoyl-CoA dioxygenase family protein	0.00593924	0.00216718	2.26502	6.92864	14.4954	protein_coding	gene	CDS
9274	AFUA_8G00570	Afu8g00570	AFUA_8G00570	EAL85110.1	alpha/beta hydrolase, putative	0.00193025	0.000572477	2.25959	7.66555	20.1758	protein_coding	gene	CDS
9233	AFUA_8G00110	Afu8g00110	AFUA_8G00110	EAL85155.2	oxidoreductase, 2OG-Fe(II) oxygenase family, putative	0.0718512	0.039923	2.2381	3.5463	5.203	protein_coding	gene	CDS	GO:0008152; GO:0016491		oxidoreductase activity|0016491||	metabolic process|0008152||
3280	AFUA_2G17950	Afu2g17950	AFUA_2G17950	EAL94094.1	conserved hypothetical protein	0.271739	0.192138	2.22915	-3.11033	1.84916	protein_coding	gene	CDS
2935	AFUA_2G14490	Afu2g14490	AFUA_2G14490	EAL93744.1	endoglucanase, putative	3.96407e-05	5.49811e-06	2.22873	8.43992	48.0175	protein_coding	gene	CDS
9104	AFUA_7G06200	Afu7g06200	AFUA_7G06200	EAL86852.2	ankyrin repeat protein	0.00274105	0.000874667	2.2238	1.40629	16.4047	protein_coding	gene	CDS
1624	AFUA_1G17570	Afu1g17570	AFUA_1G17570	EAL91085.1	urea active transporter, putative	0.122838	0.0748439	2.21261	-2.0528	3.68249	protein_coding	gene	CDS	GO:0005886; GO:0015204; GO:0015370; GO:0015840	plasma membrane|0005886||	urea transporter activity|0015204||; solute:sodium symporter activity|0015370||	urea transport|0015840||
9755	AFUA_8G06350	Afu8g06350	AFUA_8G06350	EAL85398.1	esterase family protein	0.00107782	0.000290836	2.21024	1.881	21.039	protein_coding	gene	CDS
3430	AFUA_3G01470	Afu3g01470	AFUA_3G01470	EAL86430.2	conserved hypothetical protein	0.0442501	0.0225896	2.21006	-1.31095	6.32385	protein_coding	gene	CDS
6656	AFUA_5G08470	Afu5g08470	AFUA_5G08470	EAL91752.1	AMP-binding enzyme, putative	4.79565853855327e-10	2.18890997296782e-12	2.20398	7.59141	333.147	protein_coding	gene	CDS	GO:0000004; GO:0005737; GO:0005778; GO:0005782; GO:0016208	cytoplasm|0005737||; peroxisomal membrane|0005778||; peroxisomal matrix|0005782||	AMP binding|0016208||	biological process unknown|0000004||
1597	AFUA_1G17250	Afu1g17250	AFUA_1G17250	EAL91055.1	conidial hydrophobin RodB	0.0273777	0.0127489	2.20035	10.612	8.32132	protein_coding	gene	CDS	GO:0007047			cell wall organization and biogenesis|0007047||
2963	AFUA_2G14750	Afu2g14750	AFUA_2G14750	EAL93769.1	endo-arabinase, putative	0.0229976	0.010399	2.18877	4.31464	8.89391	protein_coding	gene	CDS
1636	AFUA_1G17690	Afu1g17690	AFUA_1G17690	EAL91097.1	FAD binding oxidoreductase, putative	3.30858e-06	2.55098432596648e-7	2.18097	2.00964	69.4805	protein_coding	gene	CDS	GO:0050660		FAD binding|0050660||
3048	AFUA_2G15590	Afu2g15590	AFUA_2G15590	EAL93856.1	sulfite reductase, putative	2.54371934075216e-8	4.54200007498328e-10	2.18006	7.48178	167.619	protein_coding	gene	CDS	GO:0000103; GO:0006118; GO:0007047; GO:0004783; GO:0005489; GO:0005737	cytoplasm|0005737||	sulfite reductase (NADPH) activity|0004783||; electron transporter activity|0005489||	sulfate assimilation|0000103||; electron transport|0006118||; cell wall organization and biogenesis|0007047||
7406	AFUA_6G00770	Afu6g00770	AFUA_6G00770	EAL84189.1	extracellular arabinanase, putative	0.0336886	0.016267	2.17916	4.9594	7.60416	protein_coding	gene	CDS	GO:0008152; GO:0016799		hydrolase activity, hydrolyzing N-glycosyl compounds|0016799||	metabolic process|0008152||
4648	AFUA_3G15020	Afu3g15020	AFUA_3G15020	EAL92084.1	methionine permease, putative	0.000242769	4.8805e-05	2.16152	0.542769	29.5728	protein_coding	gene	CDS	GO:0006865; GO:0015191; GO:0016020	membrane|0016020||	L-methionine transporter activity|0015191||	amino acid transport|0006865||
3313	AFUA_3G00320	Afu3g00320	AFUA_3G00320	EAL86316.1	endo-1,4-beta-xylanase (XlnA), putative	0.00534889	0.00191038	2.15571	3.00659	13.7259	protein_coding	gene	CDS	GO:0045491			xylan metabolic process|0045491||
3382	AFUA_3G00980	Afu3g00980	AFUA_3G00980	EAL86381.1	MFS transporter Liz1/Seo1, putative	0.00561728	0.00202094	2.15135	-1.21614	13.3891	protein_coding	gene	CDS	GO:0005215; GO:0006810; GO:0016020	membrane|0016020||	transporter activity|0005215||	transport|0006810||
4711	AFUA_4G00410	Afu4g00410	AFUA_4G00410	EAL84377.1	hypothetical protein	0.000392394	8.74419e-05	2.14661	3.19175	27.2632	protein_coding	gene	CDS
5952	AFUA_5G00400	Afu5g00400	AFUA_5G00400	EAL86262.1	aminotransferase, classes I and II family, putative	0.177383	0.116138	2.13684	-3.02014	2.74946	protein_coding	gene	CDS	GO:0008483		transaminase activity|0008483||
8528	AFUA_6G14000	Afu6g14000	AFUA_6G14000	EAL89236.1	toxin biosynthesis protein Tri7-like , putative	0.00179239	0.000524137	2.13631	3.27351	19.2492	protein_coding	gene	CDS	GO:0009403; GO:0009405			toxin biosynthetic process|0009403||; pathogenesis|0009405||
6070	AFUA_5G01590	Afu5g01590	AFUA_5G01590	EAL86145.1	geranylgeranyl pyrophosphate synthase, putative	0.00259268	0.000819171	2.11483	3.34725	17.3855	protein_coding	gene	CDS	GO:0004311; GO:0005739; GO:0016114	mitochondrion|0005739||	farnesyltranstransferase activity|0004311||	terpenoid biosynthetic process|0016114||
3361	AFUA_3G00770	Afu3g00770	AFUA_3G00770	EAL86360.1	conserved hypothetical protein	2.25453198845308e-8	3.78096456873637e-10	2.09208	4.41942	171.406	protein_coding	gene	CDS
8527	AFUA_6G13990	Afu6g13990	AFUA_6G13990	EAL89235.1	acetyltransferase, putative	0.0011024	0.000298887	2.0759	4.00792	21.9579	protein_coding	gene	CDS	GO:0009405			pathogenesis|0009405||
9243	AFUA_8G00220	Afu8g00220	AFUA_8G00220	EAL85144.1	cytochrome P450, putative	0.000453285	0.000104299	2.07265	5.5991	28.4092	protein_coding	gene	CDS	GO:0008152; GO:0016491		oxidoreductase activity|0016491||	metabolic process|0008152||
4684	AFUA_4G00120	Afu4g00120	AFUA_4G00120	EAL84406.1	MFS transporter, putative	0.239809	0.165427	2.0696	-1.25952	2.10607	protein_coding	gene	CDS	GO:0005215; GO:0006810; GO:0016020	membrane|0016020||	transporter activity|0005215||	transport|0006810||
9265	AFUA_8G00480	Afu8g00480	AFUA_8G00480	EAL85119.2	phytanoyl-CoA dioxygenase family protein	0.00531732	0.00189792	2.05861	8.17877	14.9004	protein_coding	gene	CDS
9764	AFUA_8G06430	Afu8g06430	AFUA_8G06430	EAL85406.1	conserved hypothetical protein	0.0122857	0.00504314	2.05528	2.15007	10.5004	protein_coding	gene	CDS
9260	AFUA_8G00420	Afu8g00420	AFUA_8G00420	EAL85124.1	C6 finger transcription factor, putative	0.000443095	0.000101302	2.01987	7.96458	28.669	protein_coding	gene	CDS	GO:0003677		DNA binding|0003677||

## Sheet: Enriched terms - Up in DTT
FunCat									GO
Gene ID	Protein name	FunCat ID	FunCat description	FunCat main category	Exact p-value	Adjusted p-value			Gene ID	Protein name	GO ID	GO name	GO namespace	Evidence code	Exact p-value	Adjusted p-value
AFUA_1G07230	DSBA-like thioredoxin domain protein	1.2	secondary metabolism	Metabolism	3.015158e-10	6.331832e-8			AFUA_1G00400	Uncharacterized protein	GO:0005575	cellular_component	CC	ND	1.138156e-19	2.469799e-17
AFUA_1G11280	Oxidoreductase, putative (EC 1.-.-.-)	1.2			3.015158e-10	6.331832e-8			AFUA_1G00690	Uncharacterized protein	GO:0005575		CC	ND	1.138156e-19	2.469799e-17
AFUA_1G16910	MFS multidrug transporter, putative	1.2			3.015158e-10	6.331832e-8			AFUA_1G00720	Uncharacterized protein	GO:0005575		CC	ND	1.138156e-19	2.469799e-17
AFUA_1G17725	Cytochrome P450 oxidoreductase, putative (EC 1.14.-.-)	1.2			3.015158e-10	6.331832e-8			AFUA_1G00780	Uncharacterized protein	GO:0005575		CC	ND	1.138156e-19	2.469799e-17
AFUA_1G17730	Zinc binding enoyl reductase, putative	1.2			3.015158e-10	6.331832e-8			AFUA_1G01070	Uncharacterized protein	GO:0005575		CC	ND	1.138156e-19	2.469799e-17
AFUA_2G16860	MFS multidrug transporter, putative	1.2			3.015158e-10	6.331832e-8			AFUA_1G01080	Uncharacterized protein	GO:0005575		CC	ND	1.138156e-19	2.469799e-17
AFUA_2G17250	Esterase, putative	1.2			3.015158e-10	6.331832e-8			AFUA_1G01090	Uncharacterized protein	GO:0005575		CC	ND	1.138156e-19	2.469799e-17
AFUA_2G17850	3-beta hydroxysteroid dehydrogenase/isomerase, putative (EC 1.1.1.195)	1.2			3.015158e-10	6.331832e-8			AFUA_1G01110	Polyketide synthase, putative	GO:0005575		CC	ND	1.138156e-19	2.469799e-17
AFUA_3G01160	Iron-sulfur cluster-binding protein, rieske family domain protein	1.2			3.015158e-10	6.331832e-8			AFUA_1G01440	Uncharacterized protein	GO:0005575		CC	ND	1.138156e-19	2.469799e-17
AFUA_3G02110	MFS multidrug transporter, putative	1.2			3.015158e-10	6.331832e-8			AFUA_1G01820	Uncharacterized protein	GO:0005575		CC	ND	1.138156e-19	2.469799e-17
AFUA_3G02670	NRPS-like enzyme, putative	1.2			3.015158e-10	6.331832e-8			AFUA_1G05320	Disulfide isomerase, putative	GO:0005575		CC	ND	1.138156e-19	2.469799e-17
AFUA_3G03280	FAD binding monooxygenase, putative (EC 1.14.13.-)	1.2			3.015158e-10	6.331832e-8			AFUA_1G07230	DSBA-like thioredoxin domain protein	GO:0005575		CC	ND	1.138156e-19	2.469799e-17
AFUA_3G03300	FAD-binding oxidoreductase, putative	1.2			3.015158e-10	6.331832e-8			AFUA_1G11280	Oxidoreductase, putative (EC 1.-.-.-)	GO:0005575		CC	ND	1.138156e-19	2.469799e-17
AFUA_3G03490	O-methyltransferase, putative	1.2			3.015158e-10	6.331832e-8			AFUA_1G11715	Uncharacterized protein	GO:0005575		CC	ND	1.138156e-19	2.469799e-17
AFUA_3G09800	Class II aldolase/adducin domain protein	1.2			3.015158e-10	6.331832e-8			AFUA_1G14450	Exo-beta-1,3-glucanase Exg0 (EC 3.2.1.58)	GO:0005575		CC	ND	1.138156e-19	2.469799e-17
AFUA_3G11500	LipA and NB-ARC domain protein	1.2			3.015158e-10	6.331832e-8			AFUA_1G14480	Uncharacterized protein	GO:0005575		CC	ND	1.138156e-19	2.469799e-17
AFUA_3G15280	Methyltransferase, putative	1.2			3.015158e-10	6.331832e-8			AFUA_1G16140	Uncharacterized protein	GO:0005575		CC	ND	1.138156e-19	2.469799e-17
AFUA_3G15350	Short chain dehydrogenase family protein, putative	1.2			3.015158e-10	6.331832e-8			AFUA_1G16900	Uncharacterized protein	GO:0005575		CC	ND	1.138156e-19	2.469799e-17
AFUA_4G00160	Short-chain dehydrogenase, putative (EC 1.1.1.-)	1.2			3.015158e-10	6.331832e-8			AFUA_1G17520	D-lactate dehydrogenase (Cytochrome), putative (EC 1.1.2.4)	GO:0005575		CC	ND	1.138156e-19	2.469799e-17
AFUA_4G00460	Chlorohydrolase family protein, putative (EC 3.8.1.-)	1.2			3.015158e-10	6.331832e-8			AFUA_1G17540	Uncharacterized protein	GO:0005575		CC	ND	1.138156e-19	2.469799e-17
AFUA_4G00640	Macrophomate synthase, putative (EC 4.1.2.-)	1.2			3.015158e-10	6.331832e-8			AFUA_1G17560	GPI anchored protein, putative	GO:0005575		CC	ND	1.138156e-19	2.469799e-17
AFUA_4G00910	Short chain oxidoreductase (CsgA), putative	1.2			3.015158e-10	6.331832e-8			AFUA_1G17620	TPR domain protein	GO:0005575		CC	ND	1.138156e-19	2.469799e-17
AFUA_4G09850	Uncharacterized protein	1.2			3.015158e-10	6.331832e-8			AFUA_1G17725	Cytochrome P450 oxidoreductase, putative (EC 1.14.-.-)	GO:0005575		CC	ND	1.138156e-19	2.469799e-17
AFUA_4G10930	N-acetyltransferase family protein, putative	1.2			3.015158e-10	6.331832e-8			AFUA_1G17730	Zinc binding enoyl reductase, putative	GO:0005575		CC	ND	1.138156e-19	2.469799e-17
AFUA_5G00310	Flavin-containing monooxygenase, putative	1.2			3.015158e-10	6.331832e-8			AFUA_2G00160	Uncharacterized protein	GO:0005575		CC	ND	1.138156e-19	2.469799e-17
AFUA_5G00420	MFS transporter, putative	1.2			3.015158e-10	6.331832e-8			AFUA_2G00170	Glutathione-dependent formaldehyde dehydrogenase (EC 1.1.1.284)	GO:0005575		CC	ND	1.138156e-19	2.469799e-17
AFUA_5G00470	General amidase GmdB (EC 3.5.1.4)	1.2			3.015158e-10	6.331832e-8			AFUA_2G00190	Uncharacterized protein	GO:0005575		CC	ND	1.138156e-19	2.469799e-17
AFUA_5G02020	Aldehyde reductase (GliO), putative (EC 1.1.1.-)	1.2			3.015158e-10	6.331832e-8			AFUA_2G00340	Diaminopropionate ammonia-lyase, putative (EC 4.3.1.19)	GO:0005575		CC	ND	1.138156e-19	2.469799e-17
AFUA_5G10340	MFS transporter, putative	1.2			3.015158e-10	6.331832e-8			AFUA_2G00350	Acetylornithine deacetylase (ArgE), putative (EC 3.5.1.16)	GO:0005575		CC	ND	1.138156e-19	2.469799e-17
AFUA_6G04360	ABC drug exporter AtrF (EC 3.6.3.-)	1.2			3.015158e-10	6.331832e-8			AFUA_2G00550	Uncharacterized protein	GO:0005575		CC	ND	1.138156e-19	2.469799e-17
AFUA_6G09610	Nonribosomal peptide syntethase 9 (EC 6.3.2.-)	1.2			3.015158e-10	6.331832e-8			AFUA_2G00560	Uncharacterized protein	GO:0005575		CC	ND	1.138156e-19	2.469799e-17
AFUA_6G09670	Cytochrome P450 oxidoreductase GliC (EC 1.14.-.-)	1.2			3.015158e-10	6.331832e-8			AFUA_2G00570	GNAT family acetyltransferase, putative	GO:0005575		CC	ND	1.138156e-19	2.469799e-17
AFUA_6G09680	O-methyltransferase GliM	1.2			3.015158e-10	6.331832e-8			AFUA_2G00580	Uncharacterized protein	GO:0005575		CC	ND	1.138156e-19	2.469799e-17
AFUA_6G09690	Glutathione S-transferase GliG (EC 2.5.1.18)	1.2			3.015158e-10	6.331832e-8			AFUA_2G00590	Glutathione S-transferase, putative (EC 2.5.1.18)	GO:0005575		CC	ND	1.138156e-19	2.469799e-17
AFUA_6G09710	MFS gliotoxin efflux transporter GliA	1.2			3.015158e-10	6.331832e-8			AFUA_2G00600	Uncharacterized protein	GO:0005575		CC	ND	1.138156e-19	2.469799e-17
AFUA_6G09720	Methyltransferase GliN	1.2			3.015158e-10	6.331832e-8			AFUA_2G00620	GDSL-like lipase/acylhydrolase domain protein	GO:0005575		CC	ND	1.138156e-19	2.469799e-17
AFUA_6G09730	Cytochrome P450 oxidoreductase GliF	1.2			3.015158e-10	6.331832e-8			AFUA_2G01405	Cyanovirin-N family protein	GO:0005575		CC	ND	1.138156e-19	2.469799e-17
AFUA_6G09740	Thioredoxin reductase GliT (EC 1.-.-.-)	1.2			3.015158e-10	6.331832e-8			AFUA_2G03240	Uncharacterized protein	GO:0005575		CC	ND	1.138156e-19	2.469799e-17
AFUA_6G11630	FAD-dependent isoamyl alcohol oxidase, putative	1.2			3.015158e-10	6.331832e-8			AFUA_2G03960	Acid phosphatase (EC 3.1.3.2)	GO:0005575		CC	ND	1.138156e-19	2.469799e-17
AFUA_6G14560	Hexose transporter, putative	1.2			3.015158e-10	6.331832e-8			AFUA_2G09420	F-box domain protein	GO:0005575		CC	ND	1.138156e-19	2.469799e-17
AFUA_7G00110	Secretory lipase, putative (EC 3.1.-.-)	1.2			3.015158e-10	6.331832e-8			AFUA_2G11120	Uncharacterized protein	GO:0005575		CC	ND	1.138156e-19	2.469799e-17
AFUA_7G00840	Short chain dehydrogenase/reductase, putative (EC 1.-.-.-)	1.2			3.015158e-10	6.331832e-8			AFUA_2G12660	Polyprenyl synthetase family protein (EC 2.5.1.1)	GO:0005575		CC	ND	1.138156e-19	2.469799e-17
AFUA_7G01160	Cytochrome P450 alkane hydroxylase, putative (EC 1.14.14.-)	1.2			3.015158e-10	6.331832e-8			AFUA_2G12780	von Willebrand domain protein	GO:0005575		CC	ND	1.138156e-19	2.469799e-17
AFUA_8G01210	Enoyl-CoA hydratase/isomerase family protein (EC 4.2.1.17)	1.2			3.015158e-10	6.331832e-8			AFUA_2G13930	Uncharacterized protein	GO:0005575		CC	ND	1.138156e-19	2.469799e-17
AFUA_8G01430	Oxidoreductase, zinc-binding dehydrogenase family, putative	1.2			3.015158e-10	6.331832e-8			AFUA_2G14350	AT DNA binding protein, putative	GO:0005575		CC	ND	1.138156e-19	2.469799e-17
AFUA_8G01450	GABA permease, putative	1.2			3.015158e-10	6.331832e-8			AFUA_2G14760	BCS1-like ATPase, putative	GO:0005575		CC	ND	1.138156e-19	2.469799e-17
AFUA_8G01470	Flavin containing amine oxidase, putative (EC 1.4.3.-)	1.2			3.015158e-10	6.331832e-8			AFUA_2G14850	Enoyl-CoA hydratase/isomerase family protein (EC 4.2.-.-)	GO:0005575		CC	ND	1.138156e-19	2.469799e-17
AFUA_8G01860	NmrA-like family protein	1.2			3.015158e-10	6.331832e-8			AFUA_2G14860	Epoxide hydrolase, putative (EC 3.3.2.9)	GO:0005575		CC	ND	1.138156e-19	2.469799e-17
AFUA_8G02410	UbiA prenyltransferase family protein (EC 2.5.1.-)	1.2			3.015158e-10	6.331832e-8			AFUA_2G15085	O-methyltransferase, putative (EC 2.1.1.6)	GO:0005575		CC	ND	1.138156e-19	2.469799e-17
AFUA_8G06690	Cytochrome P450 alkane hydroxylase	1.2			3.015158e-10	6.331832e-8			AFUA_2G15350	Uncharacterized protein	GO:0005575		CC	ND	1.138156e-19	2.469799e-17
AFUA_2G14860	Epoxide hydrolase, putative (EC 3.3.2.9)	32.07.03	detoxification by modification	Cell rescue, defense and virulence	4.78508e-05	0.00502433			AFUA_2G15360	Uncharacterized protein	GO:0005575		CC	ND	1.138156e-19	2.469799e-17
AFUA_2G17300	Glutathione S-transferase	32.07.03			4.78508e-05	0.00502433			AFUA_2G16860	MFS multidrug transporter, putative	GO:0005575		CC	ND	1.138156e-19	2.469799e-17
AFUA_3G03280	FAD binding monooxygenase, putative (EC 1.14.13.-)	32.07.03			4.78508e-05	0.00502433			AFUA_2G17250	Esterase, putative	GO:0005575		CC	ND	1.138156e-19	2.469799e-17
AFUA_5G02020	Aldehyde reductase (GliO), putative (EC 1.1.1.-)	32.07.03			4.78508e-05	0.00502433			AFUA_2G17260	Phosphoesterase, putative (EC 3.1.-.-)	GO:0005575		CC	ND	1.138156e-19	2.469799e-17
AFUA_5G15000	Arsenate reductase ArsC, putative (EC 1.20.4.1)	32.07.03			4.78508e-05	0.00502433			AFUA_2G17280	Uncharacterized protein	GO:0005575		CC	ND	1.138156e-19	2.469799e-17
AFUA_5G15020	Arsenic methyltransferase Cyt19, putative (EC 2.1.1.137)	32.07.03			4.78508e-05	0.00502433			AFUA_2G17710	Uncharacterized protein	GO:0005575		CC	ND	1.138156e-19	2.469799e-17
AFUA_8G06640	UbiE/COQ5 methyltransferase, putative (EC 2.1.1.-)	32.07.03			4.78508e-05	0.00502433			AFUA_2G17850	3-beta hydroxysteroid dehydrogenase/isomerase, putative (EC 1.1.1.195)	GO:0005575		CC	ND	1.138156e-19	2.469799e-17
AFUA_1G16910	MFS multidrug transporter, putative	32.05.01	resistance proteins		0.000174247	0.0121973			AFUA_2G17930	Integral membrane protein	GO:0005575		CC	ND	1.138156e-19	2.469799e-17
AFUA_2G16860	MFS multidrug transporter, putative	32.05.01			0.000174247	0.0121973			AFUA_3G00550	Uncharacterized protein	GO:0005575		CC	ND	1.138156e-19	2.469799e-17
AFUA_3G02110	MFS multidrug transporter, putative	32.05.01			0.000174247	0.0121973			AFUA_3G00560	Uncharacterized protein	GO:0005575		CC	ND	1.138156e-19	2.469799e-17
AFUA_3G03280	FAD binding monooxygenase, putative (EC 1.14.13.-)	32.05.01			0.000174247	0.0121973			AFUA_3G00580	Uncharacterized protein	GO:0005575		CC	ND	1.138156e-19	2.469799e-17
AFUA_3G13580	Dynamin GTPase, putative (EC 3.6.5.5)	32.05.01			0.000174247	0.0121973			AFUA_3G00870	GNAT family N-acetyltransferase, putative	GO:0005575		CC	ND	1.138156e-19	2.469799e-17
AFUA_5G00420	MFS transporter, putative	32.05.01			0.000174247	0.0121973			AFUA_3G00950	Ankyrin repeat protein	GO:0005575		CC	ND	1.138156e-19	2.469799e-17
AFUA_5G15000	Arsenate reductase ArsC, putative (EC 1.20.4.1)	32.05.01			0.000174247	0.0121973			AFUA_3G01160	Iron-sulfur cluster-binding protein, rieske family domain protein	GO:0005575		CC	ND	1.138156e-19	2.469799e-17
AFUA_5G15010	Arsenite efflux transporter (ArsB), putative	32.05.01			0.000174247	0.0121973			AFUA_3G01220	Probable aspartic-type endopeptidase AFUA_3G01220 (EC 3.4.23.-)	GO:0005575		CC	ND	1.138156e-19	2.469799e-17
AFUA_6G09710	MFS gliotoxin efflux transporter GliA	32.05.01			0.000174247	0.0121973			AFUA_3G01240	Uncharacterized protein	GO:0005575		CC	ND	1.138156e-19	2.469799e-17
AFUA_1G15050	Hsp70 family chaperone Lhs1/Orp150, putative	32.01.01	oxidative stress response		0.000402305	0.021121			AFUA_3G01730	Uncharacterized protein	GO:0005575		CC	ND	1.138156e-19	2.469799e-17
AFUA_2G00590	Glutathione S-transferase, putative (EC 2.5.1.18)	32.01.01			0.000402305	0.021121			AFUA_3G01960	Uncharacterized protein	GO:0005575		CC	ND	1.138156e-19	2.469799e-17
AFUA_2G17300	Glutathione S-transferase	32.01.01			0.000402305	0.021121			AFUA_3G02257	Uncharacterized protein	GO:0005575		CC	ND	1.138156e-19	2.469799e-17
AFUA_3G01290	AMID-like mitochondrial oxidoreductase, putative (EC 1.-.-.-)	32.01.01			0.000402305	0.021121			AFUA_3G02260	Uncharacterized protein	GO:0005575		CC	ND	1.138156e-19	2.469799e-17
AFUA_4G07000	Tyrosine phosphatase family protein	32.01.01			0.000402305	0.021121			AFUA_3G02470	Amidase family protein	GO:0005575		CC	ND	1.138156e-19	2.469799e-17
AFUA_4G12990	Thioredoxin reductase (EC 1.8.1.9)	32.01.01			0.000402305	0.021121			AFUA_3G02670	NRPS-like enzyme, putative	GO:0005575		CC	ND	1.138156e-19	2.469799e-17
AFUA_6G02280	Putative peroxiredoxin pmp20 (EC 1.11.1.15) (Peroxisomal membrane protein pmp20) (Thioredoxin reductase) (allergen Asp f 3)	32.01.01			0.000402305	0.021121			AFUA_3G02685	Uncharacterized protein	GO:0005575		CC	ND	1.138156e-19	2.469799e-17
AFUA_6G09740	Thioredoxin reductase GliT (EC 1.-.-.-)	32.01.01			0.000402305	0.021121			AFUA_3G02930	Extracellular soluble lytic transglycosylase, putative	GO:0005575		CC	ND	1.138156e-19	2.469799e-17
AFUA_8G01670	Catalase-peroxidase (CP) (EC 1.11.1.21) (Catalase-2) (Peroxidase/catalase)	32.01.01			0.000402305	0.021121			AFUA_3G03080	Endo-1,3(4)-beta-glucanase, putative (EC 3.2.1.6)	GO:0005575		CC	ND	1.138156e-19	2.469799e-17
AFUA_1G05320	Disulfide isomerase, putative	14.01	protein folding and stabilization	Protein fate (folding, modification, destination)	0.00105369	0.044065			AFUA_3G03150	Uncharacterized protein	GO:0005575		CC	ND	1.138156e-19	2.469799e-17
AFUA_1G15050	Hsp70 family chaperone Lhs1/Orp150, putative	14.01			0.00105369	0.044065			AFUA_3G03200	Cysteine hydrolase family protein	GO:0005575		CC	ND	1.138156e-19	2.469799e-17
AFUA_2G00550	Uncharacterized protein	14.01			0.00105369	0.044065			AFUA_3G03210	Uncharacterized protein	GO:0005575		CC	ND	1.138156e-19	2.469799e-17
AFUA_2G04620	Hsp70 chaperone BiP/Kar2, putative	14.01			0.00105369	0.044065			AFUA_3G03220	Uncharacterized protein	GO:0005575		CC	ND	1.138156e-19	2.469799e-17
AFUA_2G06150	Protein disulfide-isomerase (EC 5.3.4.1)	14.01			0.00105369	0.044065			AFUA_3G03470	Uncharacterized protein	GO:0005575		CC	ND	1.138156e-19	2.469799e-17
AFUA_3G13740	HSP70 family protein	14.01			0.00105369	0.044065			AFUA_3G03490	O-methyltransferase, putative	GO:0005575		CC	ND	1.138156e-19	2.469799e-17
AFUA_4G12850	Calnexin homolog	14.01			0.00105369	0.044065			AFUA_3G03530	Nitroreductase family protein	GO:0005575		CC	ND	1.138156e-19	2.469799e-17
AFUA_6G09500	DnaJ domain protein	14.01			0.00105369	0.044065			AFUA_3G03880	Spherulin, putative	GO:0005575		CC	ND	1.138156e-19	2.469799e-17
AFUA_7G08575	Hsp70 family chaperone, putative	14.01			0.00105369	0.044065			AFUA_3G03960	Uncharacterized protein	GO:0005575		CC	ND	1.138156e-19	2.469799e-17
AFUA_8G05140	Oxidoreductin	14.01			0.00105369	0.044065			AFUA_3G10870	Uncharacterized protein	GO:0005575		CC	ND	1.138156e-19	2.469799e-17
AFUA_1G01120	Probable pectate lyase F (EC 4.2.2.2)	01.25.01	extracellular polysaccharide degradation	Metabolism	0.001259	0.044065			AFUA_3G11500	LipA and NB-ARC domain protein	GO:0005575		CC	ND	1.138156e-19	2.469799e-17
AFUA_1G14450	Exo-beta-1,3-glucanase Exg0 (EC 3.2.1.58)	01.25.01			0.001259	0.044065			AFUA_3G11520	Uncharacterized protein	GO:0005575		CC	ND	1.138156e-19	2.469799e-17
AFUA_4G01110	1,3-beta glucanase, putative	01.25.01			0.001259	0.044065			AFUA_3G11890	Thermolabile L-asparaginase, putative	GO:0005575		CC	ND	1.138156e-19	2.469799e-17
AFUA_7G08510	Extracellular alpha-1,3-glucanase/mutanase, putative (EC 3.2.1.-)	01.25.01			0.001259	0.044065			AFUA_3G13080	Uncharacterized protein	GO:0005575		CC	ND	1.138156e-19	2.469799e-17
AFUA_8G01490	Endoglucanase, putative	01.25.01			0.001259	0.044065			AFUA_3G13580	Dynamin GTPase, putative (EC 3.6.5.5)	GO:0005575		CC	ND	1.138156e-19	2.469799e-17
									AFUA_3G13740	HSP70 family protein	GO:0005575		CC	ND	1.138156e-19	2.469799e-17
									AFUA_3G14150	F-box domain protein	GO:0005575		CC	ND	1.138156e-19	2.469799e-17
									AFUA_3G14400	Uncharacterized protein	GO:0005575		CC	ND	1.138156e-19	2.469799e-17
									AFUA_3G14580	DUTPase, putative (EC 3.-.-.-)	GO:0005575		CC	ND	1.138156e-19	2.469799e-17
									AFUA_3G14665	Uncharacterized protein	GO:0005575		CC	ND	1.138156e-19	2.469799e-17
									AFUA_3G14910	FacC-like extracellular signaling protein, putative	GO:0005575		CC	ND	1.138156e-19	2.469799e-17
									AFUA_3G15070	Uncharacterized protein	GO:0005575		CC	ND	1.138156e-19	2.469799e-17
									AFUA_3G15080	Uncharacterized protein	GO:0005575		CC	ND	1.138156e-19	2.469799e-17
									AFUA_3G15280	Methyltransferase, putative	GO:0005575		CC	ND	1.138156e-19	2.469799e-17
									AFUA_3G15350	Short chain dehydrogenase family protein, putative	GO:0005575		CC	ND	1.138156e-19	2.469799e-17
									AFUA_4G00160	Short-chain dehydrogenase, putative (EC 1.1.1.-)	GO:0005575		CC	ND	1.138156e-19	2.469799e-17
									AFUA_4G00460	Chlorohydrolase family protein, putative (EC 3.8.1.-)	GO:0005575		CC	ND	1.138156e-19	2.469799e-17
									AFUA_4G00640	Macrophomate synthase, putative (EC 4.1.2.-)	GO:0005575		CC	ND	1.138156e-19	2.469799e-17
									AFUA_4G00810	Uncharacterized protein	GO:0005575		CC	ND	1.138156e-19	2.469799e-17
									AFUA_4G00880	Uncharacterized protein	GO:0005575		CC	ND	1.138156e-19	2.469799e-17
									AFUA_4G00900	Uncharacterized protein	GO:0005575		CC	ND	1.138156e-19	2.469799e-17
									AFUA_4G00910	Short chain oxidoreductase (CsgA), putative	GO:0005575		CC	ND	1.138156e-19	2.469799e-17
									AFUA_4G01090	Zn2+ dependent hydrolase, putative	GO:0005575		CC	ND	1.138156e-19	2.469799e-17
									AFUA_4G01110	1,3-beta glucanase, putative	GO:0005575		CC	ND	1.138156e-19	2.469799e-17
									AFUA_4G03260	Epoxide hydrolase, putative	GO:0005575		CC	ND	1.138156e-19	2.469799e-17
									AFUA_4G03600	Acetyltransferase, GNAT family family	GO:0005575		CC	ND	1.138156e-19	2.469799e-17
									AFUA_4G04700	F-box domain protein	GO:0005575		CC	ND	1.138156e-19	2.469799e-17
									AFUA_4G08220	Cytochrome P450 monooxygenase, putative	GO:0005575		CC	ND	1.138156e-19	2.469799e-17
									AFUA_4G08460	Uncharacterized protein	GO:0005575		CC	ND	1.138156e-19	2.469799e-17
									AFUA_4G08715	Uncharacterized protein	GO:0005575		CC	ND	1.138156e-19	2.469799e-17
									AFUA_4G09850	Uncharacterized protein	GO:0005575		CC	ND	1.138156e-19	2.469799e-17
									AFUA_4G10930	N-acetyltransferase family protein, putative	GO:0005575		CC	ND	1.138156e-19	2.469799e-17
									AFUA_4G12710	Uncharacterized protein	GO:0005575		CC	ND	1.138156e-19	2.469799e-17
									AFUA_4G13060	Zinc knuckle transcription factor (CnjB), putative	GO:0005575		CC	ND	1.138156e-19	2.469799e-17
									AFUA_4G13070	Alpha/beta hydrolase, putative (EC 3.7.1.-)	GO:0005575		CC	ND	1.138156e-19	2.469799e-17
									AFUA_4G13810	F-box domain protein	GO:0005575		CC	ND	1.138156e-19	2.469799e-17
									AFUA_4G13970	Uncharacterized protein	GO:0005575		CC	ND	1.138156e-19	2.469799e-17
									AFUA_4G14030	Uncharacterized protein	GO:0005575		CC	ND	1.138156e-19	2.469799e-17
									AFUA_4G14175	Uncharacterized protein	GO:0005575		CC	ND	1.138156e-19	2.469799e-17
									AFUA_4G14310	Uncharacterized protein	GO:0005575		CC	ND	1.138156e-19	2.469799e-17
									AFUA_4G14480	Uncharacterized protein	GO:0005575		CC	ND	1.138156e-19	2.469799e-17
									AFUA_4G14600	UPF0075 domain protein	GO:0005575		CC	ND	1.138156e-19	2.469799e-17
									AFUA_5G00200	Uncharacterized protein	GO:0005575		CC	ND	1.138156e-19	2.469799e-17
									AFUA_5G00210	Uncharacterized protein	GO:0005575		CC	ND	1.138156e-19	2.469799e-17
									AFUA_5G00220	Uncharacterized protein	GO:0005575		CC	ND	1.138156e-19	2.469799e-17
									AFUA_5G00310	Flavin-containing monooxygenase, putative	GO:0005575		CC	ND	1.138156e-19	2.469799e-17
									AFUA_5G00460	FAD dependent oxidoreductase, putative	GO:0005575		CC	ND	1.138156e-19	2.469799e-17
									AFUA_5G00470	General amidase GmdB (EC 3.5.1.4)	GO:0005575		CC	ND	1.138156e-19	2.469799e-17
									AFUA_5G00660	Uncharacterized protein	GO:0005575		CC	ND	1.138156e-19	2.469799e-17
									AFUA_5G00940	Uncharacterized protein	GO:0005575		CC	ND	1.138156e-19	2.469799e-17
									AFUA_5G01110	Uncharacterized protein	GO:0005575		CC	ND	1.138156e-19	2.469799e-17
									AFUA_5G02020	Aldehyde reductase (GliO), putative (EC 1.1.1.-)	GO:0005575		CC	ND	1.138156e-19	2.469799e-17
									AFUA_5G03330	HypA-like protein, putative	GO:0005575		CC	ND	1.138156e-19	2.469799e-17
									AFUA_5G06820	Uncharacterized protein	GO:0005575		CC	ND	1.138156e-19	2.469799e-17
									AFUA_5G06830	DsRNA-specific ribonuclease III, putative (EC 3.1.26.-)	GO:0005575		CC	ND	1.138156e-19	2.469799e-17
									AFUA_5G07650	F-box domain and ankyrin repeat protein	GO:0005575		CC	ND	1.138156e-19	2.469799e-17
									AFUA_5G08730	Uncharacterized protein	GO:0005575		CC	ND	1.138156e-19	2.469799e-17
									AFUA_5G09810	Uncharacterized protein	GO:0005575		CC	ND	1.138156e-19	2.469799e-17
									AFUA_5G10060	Cytochrome b5 reductase, putative (EC 1.6.2.2)	GO:0005575		CC	ND	1.138156e-19	2.469799e-17
									AFUA_5G10080	Uncharacterized protein	GO:0005575		CC	ND	1.138156e-19	2.469799e-17
									AFUA_5G10090	3-demethylubiquinone-9 3-methyltransferase, putative (EC 2.1.1.-)	GO:0005575		CC	ND	1.138156e-19	2.469799e-17
									AFUA_5G11180	Uncharacterized protein	GO:0005575		CC	ND	1.138156e-19	2.469799e-17
									AFUA_5G12760	CCCH zinc finger DNA binding protein	GO:0005575		CC	ND	1.138156e-19	2.469799e-17
									AFUA_5G12770	Metallo-beta-lactamase family protein	GO:0005575		CC	ND	1.138156e-19	2.469799e-17
									AFUA_5G14100	Uncharacterized protein	GO:0005575		CC	ND	1.138156e-19	2.469799e-17
									AFUA_5G14130	NmrA-like family protein	GO:0005575		CC	ND	1.138156e-19	2.469799e-17
									AFUA_5G14280	Integral membrane protein	GO:0005575		CC	ND	1.138156e-19	2.469799e-17
									AFUA_5G14410	Cysteine dioxygenase, putative (EC 1.13.11.-)	GO:0005575		CC	ND	1.138156e-19	2.469799e-17
									AFUA_5G14420	Uncharacterized protein	GO:0005575		CC	ND	1.138156e-19	2.469799e-17
									AFUA_5G14610	Carboxypeptidase Y, putative (EC 3.4.16.5)	GO:0005575		CC	ND	1.138156e-19	2.469799e-17
									AFUA_5G14630	Uncharacterized protein	GO:0005575		CC	ND	1.138156e-19	2.469799e-17
									AFUA_5G15000	Arsenate reductase ArsC, putative (EC 1.20.4.1)	GO:0005575		CC	ND	1.138156e-19	2.469799e-17
									AFUA_5G15030	Arsenic resistance protein ArsH (EC 1.5.1.-)	GO:0005575		CC	ND	1.138156e-19	2.469799e-17
									AFUA_5G15150	Telomere-associated RecQ helicase, putative	GO:0005575		CC	ND	1.138156e-19	2.469799e-17
									AFUA_6G00160	Ser/Thr protein phosphatase family protein	GO:0005575		CC	ND	1.138156e-19	2.469799e-17
									AFUA_6G00290	Aminotransferase, putative (EC 2.6.1.1)	GO:0005575		CC	ND	1.138156e-19	2.469799e-17
									AFUA_6G00590	Secreted peptide, putative	GO:0005575		CC	ND	1.138156e-19	2.469799e-17
									AFUA_6G03270	Uncharacterized protein	GO:0005575		CC	ND	1.138156e-19	2.469799e-17
									AFUA_6G04370	Uncharacterized protein	GO:0005575		CC	ND	1.138156e-19	2.469799e-17
									AFUA_6G09410	Uncharacterized protein	GO:0005575		CC	ND	1.138156e-19	2.469799e-17
									AFUA_6G09500	DnaJ domain protein	GO:0005575		CC	ND	1.138156e-19	2.469799e-17
									AFUA_6G09620	Uncharacterized protein	GO:0005575		CC	ND	1.138156e-19	2.469799e-17
									AFUA_6G09670	Cytochrome P450 oxidoreductase GliC (EC 1.14.-.-)	GO:0005575		CC	ND	1.138156e-19	2.469799e-17
									AFUA_6G09680	O-methyltransferase GliM	GO:0005575		CC	ND	1.138156e-19	2.469799e-17
									AFUA_6G09690	Glutathione S-transferase GliG (EC 2.5.1.18)	GO:0005575		CC	ND	1.138156e-19	2.469799e-17
									AFUA_6G09700	Gliotoxin biosynthesis protein GliK	GO:0005575		CC	ND	1.138156e-19	2.469799e-17
									AFUA_6G09720	Methyltransferase GliN	GO:0005575		CC	ND	1.138156e-19	2.469799e-17
									AFUA_6G09730	Cytochrome P450 oxidoreductase GliF	GO:0005575		CC	ND	1.138156e-19	2.469799e-17
									AFUA_6G09745	Uncharacterized protein	GO:0005575		CC	ND	1.138156e-19	2.469799e-17
									AFUA_6G09780	Class V chitinase, putative (EC 3.2.1.14)	GO:0005575		CC	ND	1.138156e-19	2.469799e-17
									AFUA_6G09890	Uncharacterized protein	GO:0005575		CC	ND	1.138156e-19	2.469799e-17
									AFUA_6G10200	Uncharacterized protein	GO:0005575		CC	ND	1.138156e-19	2.469799e-17
									AFUA_6G11630	FAD-dependent isoamyl alcohol oxidase, putative	GO:0005575		CC	ND	1.138156e-19	2.469799e-17
									AFUA_6G11770	NmrA-like family protein	GO:0005575		CC	ND	1.138156e-19	2.469799e-17
									AFUA_6G11790	Uncharacterized protein	GO:0005575		CC	ND	1.138156e-19	2.469799e-17
									AFUA_6G11900	Uncharacterized protein	GO:0005575		CC	ND	1.138156e-19	2.469799e-17
									AFUA_6G14700	Uncharacterized protein	GO:0005575		CC	ND	1.138156e-19	2.469799e-17
									AFUA_7G00110	Secretory lipase, putative (EC 3.1.-.-)	GO:0005575		CC	ND	1.138156e-19	2.469799e-17
									AFUA_7G00200	Uncharacterized protein	GO:0005575		CC	ND	1.138156e-19	2.469799e-17
									AFUA_7G00310	Uncharacterized protein	GO:0005575		CC	ND	1.138156e-19	2.469799e-17
									AFUA_7G00340	Metallo-beta-lactamase domain protein, putative	GO:0005575		CC	ND	1.138156e-19	2.469799e-17
									AFUA_7G00490	Uncharacterized protein	GO:0005575		CC	ND	1.138156e-19	2.469799e-17
									AFUA_7G00810	Uncharacterized protein	GO:0005575		CC	ND	1.138156e-19	2.469799e-17
									AFUA_7G00840	Short chain dehydrogenase/reductase, putative (EC 1.-.-.-)	GO:0005575		CC	ND	1.138156e-19	2.469799e-17
									AFUA_7G01105	Uncharacterized protein	GO:0005575		CC	ND	1.138156e-19	2.469799e-17
									AFUA_7G01130	Uncharacterized protein	GO:0005575		CC	ND	1.138156e-19	2.469799e-17
									AFUA_7G01160	Cytochrome P450 alkane hydroxylase, putative (EC 1.14.14.-)	GO:0005575		CC	ND	1.138156e-19	2.469799e-17
									AFUA_7G02250	Uncharacterized protein	GO:0005575		CC	ND	1.138156e-19	2.469799e-17
									AFUA_7G05015	Glyoxalase family protein	GO:0005575		CC	ND	1.138156e-19	2.469799e-17
									AFUA_7G06170	Thiamin pyrophosphokinase-related protein	GO:0005575		CC	ND	1.138156e-19	2.469799e-17
									AFUA_7G06180	Uncharacterized protein	GO:0005575		CC	ND	1.138156e-19	2.469799e-17
									AFUA_7G06270	Cyanamide hydratase, putative (EC 4.2.1.69)	GO:0005575		CC	ND	1.138156e-19	2.469799e-17
									AFUA_7G06680	AAA family ATPase, putative (EC 3.4.24.-)	GO:0005575		CC	ND	1.138156e-19	2.469799e-17
									AFUA_7G06900	Branched-chain amino acid aminotransferase, putative (EC 2.6.1.-)	GO:0005575		CC	ND	1.138156e-19	2.469799e-17
									AFUA_7G06920	NmrA family transcriptional regulator, putative	GO:0005575		CC	ND	1.138156e-19	2.469799e-17
									AFUA_7G07050	Uncharacterized protein	GO:0005575		CC	ND	1.138156e-19	2.469799e-17
									AFUA_7G08231	Uncharacterized protein	GO:0005575		CC	ND	1.138156e-19	2.469799e-17
									AFUA_7G08260	Uncharacterized protein	GO:0005575		CC	ND	1.138156e-19	2.469799e-17
									AFUA_7G08300	Uncharacterized protein	GO:0005575		CC	ND	1.138156e-19	2.469799e-17
									AFUA_7G08390	Uncharacterized protein	GO:0005575		CC	ND	1.138156e-19	2.469799e-17
									AFUA_7G08440	Uncharacterized protein	GO:0005575		CC	ND	1.138156e-19	2.469799e-17
									AFUA_7G08480	SWI/SNF family DNA-dependent ATPase, putative	GO:0005575		CC	ND	1.138156e-19	2.469799e-17
									AFUA_7G08510	Extracellular alpha-1,3-glucanase/mutanase, putative (EC 3.2.1.-)	GO:0005575		CC	ND	1.138156e-19	2.469799e-17
									AFUA_7G08540	Ankyrin repeat protein	GO:0005575		CC	ND	1.138156e-19	2.469799e-17
									AFUA_7G08570	Uncharacterized protein	GO:0005575		CC	ND	1.138156e-19	2.469799e-17
									AFUA_7G08575	Hsp70 family chaperone, putative	GO:0005575		CC	ND	1.138156e-19	2.469799e-17
									AFUA_8G00270	Uncharacterized protein	GO:0005575		CC	ND	1.138156e-19	2.469799e-17
									AFUA_8G01080	Uncharacterized protein	GO:0005575		CC	ND	1.138156e-19	2.469799e-17
									AFUA_8G01200	Uncharacterized protein	GO:0005575		CC	ND	1.138156e-19	2.469799e-17
									AFUA_8G01210	Enoyl-CoA hydratase/isomerase family protein (EC 4.2.1.17)	GO:0005575		CC	ND	1.138156e-19	2.469799e-17
									AFUA_8G01430	Oxidoreductase, zinc-binding dehydrogenase family, putative	GO:0005575		CC	ND	1.138156e-19	2.469799e-17
									AFUA_8G01460	Uncharacterized protein	GO:0005575		CC	ND	1.138156e-19	2.469799e-17
									AFUA_8G01470	Flavin containing amine oxidase, putative (EC 1.4.3.-)	GO:0005575		CC	ND	1.138156e-19	2.469799e-17
									AFUA_8G01490	Endoglucanase, putative	GO:0005575		CC	ND	1.138156e-19	2.469799e-17
									AFUA_8G01540	Uncharacterized protein	GO:0005575		CC	ND	1.138156e-19	2.469799e-17
									AFUA_8G01760	Uncharacterized protein	GO:0005575		CC	ND	1.138156e-19	2.469799e-17
									AFUA_8G01770	Uncharacterized protein	GO:0005575		CC	ND	1.138156e-19	2.469799e-17
									AFUA_8G01795	Uncharacterized protein	GO:0005575		CC	ND	1.138156e-19	2.469799e-17
									AFUA_8G01860	NmrA-like family protein	GO:0005575		CC	ND	1.138156e-19	2.469799e-17
									AFUA_8G02110	Uncharacterized protein	GO:0005575		CC	ND	1.138156e-19	2.469799e-17
									AFUA_8G02230	Serine-leucine-rich repeat protein	GO:0005575		CC	ND	1.138156e-19	2.469799e-17
									AFUA_8G02240	F-box domain protein	GO:0005575		CC	ND	1.138156e-19	2.469799e-17
									AFUA_8G02270	Dihydrodipicolinate synthetase family protein (EC 4.2.1.-)	GO:0005575		CC	ND	1.138156e-19	2.469799e-17
									AFUA_8G02390	Uncharacterized protein	GO:0005575		CC	ND	1.138156e-19	2.469799e-17
									AFUA_8G05920	Uncharacterized protein	GO:0005575		CC	ND	1.138156e-19	2.469799e-17
									AFUA_8G06380	Ankyrin domain protein	GO:0005575		CC	ND	1.138156e-19	2.469799e-17
									AFUA_8G06390	Uncharacterized protein	GO:0005575		CC	ND	1.138156e-19	2.469799e-17
									AFUA_8G06690	Cytochrome P450 alkane hydroxylase	GO:0005575		CC	ND	1.138156e-19	2.469799e-17
									AFUA_8G06790	Uncharacterized protein	GO:0005575		CC	ND	1.138156e-19	2.469799e-17
									AFUA_8G06860	Uncharacterized protein	GO:0005575		CC	ND	1.138156e-19	2.469799e-17
									AFUA_8G06960	Uncharacterized protein	GO:0005575		CC	ND	1.138156e-19	2.469799e-17
									AFUA_8G06990	Ankyrin repeat protein	GO:0005575		CC	ND	1.138156e-19	2.469799e-17
									AFUA_8G07010	Uncharacterized protein	GO:0005575		CC	ND	1.138156e-19	2.469799e-17
									AFUA_8G07400	Telomere-associated RecQ helicase, putative	GO:0005575		CC	ND	1.138156e-19	2.469799e-17
									AFUA_6G11910	Probable beta-glucosidase J (EC 3.2.1.21) (Beta-D-glucoside glucohydrolase J) (Cellobiase J) (Gentiobiase J)	GO:0005575		CC	ND	1.138156e-19	2.469799e-17
									AFUA_2G12850	1,3-beta-glucanosyltransferase gel3 (EC 2.4.1.-) (Glucan elongating glucanosyltransferase 3)	GO:0005575		CC	ND	1.138156e-19	2.469799e-17
									AFUA_6G09660	Nonribosomal peptide synthetase 10 (EC 6.3.2.-) (Gliotoxin synthesis protein)	GO:0005575		CC	ND	1.138156e-19	2.469799e-17
									AFUA_6G09610	Nonribosomal peptide syntethase 9 (EC 6.3.2.-)	GO:0005575		CC	ND	1.138156e-19	2.469799e-17
									AFUA_6G09630	C6 finger domain protein GliZ	GO:0043386	mycotoxin biosynthetic process	BP	IEP, IGC, IMP	1.103125e-12	1.19689e-10
									AFUA_6G09670	Cytochrome P450 oxidoreductase GliC (EC 1.14.-.-)	GO:0043386		BP	IEP, IGC	1.103125e-12	1.19689e-10
									AFUA_6G09680	O-methyltransferase GliM	GO:0043386		BP	IEP, IGC	1.103125e-12	1.19689e-10
									AFUA_6G09690	Glutathione S-transferase GliG (EC 2.5.1.18)	GO:0043386		BP	IEP, IGC, IMP	1.103125e-12	1.19689e-10
									AFUA_6G09700	Gliotoxin biosynthesis protein GliK	GO:0043386		BP	IEP, IGC	1.103125e-12	1.19689e-10
									AFUA_6G09710	MFS gliotoxin efflux transporter GliA	GO:0043386		BP	IEP, IGC	1.103125e-12	1.19689e-10
									AFUA_6G09720	Methyltransferase GliN	GO:0043386		BP	IEP, IGC	1.103125e-12	1.19689e-10
									AFUA_6G09730	Cytochrome P450 oxidoreductase GliF	GO:0043386		BP	IEP, IGC	1.103125e-12	1.19689e-10
									AFUA_6G09740	Thioredoxin reductase GliT (EC 1.-.-.-)	GO:0043386		BP	IDA, IEP, IGC	1.103125e-12	1.19689e-10
									AFUA_6G09660	Nonribosomal peptide synthetase 10 (EC 6.3.2.-) (Gliotoxin synthesis protein)	GO:0043386		BP	IDA, IEP, IGC, IMP	1.103125e-12	1.19689e-10
									AFUA_1G00400	Uncharacterized protein	GO:0008150	biological_process	BP	ND	1.011364e-10	7.315535e-9
									AFUA_1G00690	Uncharacterized protein	GO:0008150		BP	ND	1.011364e-10	7.315535e-9
									AFUA_1G00720	Uncharacterized protein	GO:0008150		BP	ND	1.011364e-10	7.315535e-9
									AFUA_1G00780	Uncharacterized protein	GO:0008150		BP	ND	1.011364e-10	7.315535e-9
									AFUA_1G01070	Uncharacterized protein	GO:0008150		BP	ND	1.011364e-10	7.315535e-9
									AFUA_1G01080	Uncharacterized protein	GO:0008150		BP	ND	1.011364e-10	7.315535e-9
									AFUA_1G01090	Uncharacterized protein	GO:0008150		BP	ND	1.011364e-10	7.315535e-9
									AFUA_1G01110	Polyketide synthase, putative	GO:0008150		BP	ND	1.011364e-10	7.315535e-9
									AFUA_1G01440	Uncharacterized protein	GO:0008150		BP	ND	1.011364e-10	7.315535e-9
									AFUA_1G01540	Endonuclease/exonuclease/phosphatase family protein	GO:0008150		BP	ND	1.011364e-10	7.315535e-9
									AFUA_1G01820	Uncharacterized protein	GO:0008150		BP	ND	1.011364e-10	7.315535e-9
									AFUA_1G07230	DSBA-like thioredoxin domain protein	GO:0008150		BP	ND	1.011364e-10	7.315535e-9
									AFUA_1G11715	Uncharacterized protein	GO:0008150		BP	ND	1.011364e-10	7.315535e-9
									AFUA_1G14450	Exo-beta-1,3-glucanase Exg0 (EC 3.2.1.58)	GO:0008150		BP	ND	1.011364e-10	7.315535e-9
									AFUA_1G14480	Uncharacterized protein	GO:0008150		BP	ND	1.011364e-10	7.315535e-9
									AFUA_1G15050	Hsp70 family chaperone Lhs1/Orp150, putative	GO:0008150		BP	ND	1.011364e-10	7.315535e-9
									AFUA_1G16140	Uncharacterized protein	GO:0008150		BP	ND	1.011364e-10	7.315535e-9
									AFUA_1G16900	Uncharacterized protein	GO:0008150		BP	ND	1.011364e-10	7.315535e-9
									AFUA_1G17540	Uncharacterized protein	GO:0008150		BP	ND	1.011364e-10	7.315535e-9
									AFUA_1G17560	GPI anchored protein, putative	GO:0008150		BP	ND	1.011364e-10	7.315535e-9
									AFUA_1G17620	TPR domain protein	GO:0008150		BP	ND	1.011364e-10	7.315535e-9
									AFUA_2G00160	Uncharacterized protein	GO:0008150		BP	ND	1.011364e-10	7.315535e-9
									AFUA_2G00190	Uncharacterized protein	GO:0008150		BP	ND	1.011364e-10	7.315535e-9
									AFUA_2G00340	Diaminopropionate ammonia-lyase, putative (EC 4.3.1.19)	GO:0008150		BP	ND	1.011364e-10	7.315535e-9
									AFUA_2G00550	Uncharacterized protein	GO:0008150		BP	ND	1.011364e-10	7.315535e-9
									AFUA_2G00560	Uncharacterized protein	GO:0008150		BP	ND	1.011364e-10	7.315535e-9
									AFUA_2G00570	GNAT family acetyltransferase, putative	GO:0008150		BP	ND	1.011364e-10	7.315535e-9
									AFUA_2G00580	Uncharacterized protein	GO:0008150		BP	ND	1.011364e-10	7.315535e-9
									AFUA_2G00590	Glutathione S-transferase, putative (EC 2.5.1.18)	GO:0008150		BP	ND	1.011364e-10	7.315535e-9
									AFUA_2G00600	Uncharacterized protein	GO:0008150		BP	ND	1.011364e-10	7.315535e-9
									AFUA_2G01405	Cyanovirin-N family protein	GO:0008150		BP	ND	1.011364e-10	7.315535e-9
									AFUA_2G03240	Uncharacterized protein	GO:0008150		BP	ND	1.011364e-10	7.315535e-9
									AFUA_2G03960	Acid phosphatase (EC 3.1.3.2)	GO:0008150		BP	ND	1.011364e-10	7.315535e-9
									AFUA_2G09420	F-box domain protein	GO:0008150		BP	ND	1.011364e-10	7.315535e-9
									AFUA_2G11120	Uncharacterized protein	GO:0008150		BP	ND	1.011364e-10	7.315535e-9
									AFUA_2G12780	von Willebrand domain protein	GO:0008150		BP	ND	1.011364e-10	7.315535e-9
									AFUA_2G13930	Uncharacterized protein	GO:0008150		BP	ND	1.011364e-10	7.315535e-9
									AFUA_2G14760	BCS1-like ATPase, putative	GO:0008150		BP	ND	1.011364e-10	7.315535e-9
									AFUA_2G14860	Epoxide hydrolase, putative (EC 3.3.2.9)	GO:0008150		BP	ND	1.011364e-10	7.315535e-9
									AFUA_2G15085	O-methyltransferase, putative (EC 2.1.1.6)	GO:0008150		BP	ND	1.011364e-10	7.315535e-9
									AFUA_2G15350	Uncharacterized protein	GO:0008150		BP	ND	1.011364e-10	7.315535e-9
									AFUA_2G15360	Uncharacterized protein	GO:0008150		BP	ND	1.011364e-10	7.315535e-9
									AFUA_2G16860	MFS multidrug transporter, putative	GO:0008150		BP	ND	1.011364e-10	7.315535e-9
									AFUA_2G17250	Esterase, putative	GO:0008150		BP	ND	1.011364e-10	7.315535e-9
									AFUA_2G17260	Phosphoesterase, putative (EC 3.1.-.-)	GO:0008150		BP	ND	1.011364e-10	7.315535e-9
									AFUA_2G17280	Uncharacterized protein	GO:0008150		BP	ND	1.011364e-10	7.315535e-9
									AFUA_2G17710	Uncharacterized protein	GO:0008150		BP	ND	1.011364e-10	7.315535e-9
									AFUA_3G00550	Uncharacterized protein	GO:0008150		BP	ND	1.011364e-10	7.315535e-9
									AFUA_3G00560	Uncharacterized protein	GO:0008150		BP	ND	1.011364e-10	7.315535e-9
									AFUA_3G00580	Uncharacterized protein	GO:0008150		BP	ND	1.011364e-10	7.315535e-9
									AFUA_3G00870	GNAT family N-acetyltransferase, putative	GO:0008150		BP	ND	1.011364e-10	7.315535e-9
									AFUA_3G00950	Ankyrin repeat protein	GO:0008150		BP	ND	1.011364e-10	7.315535e-9
									AFUA_3G00960	Uncharacterized protein	GO:0008150		BP	ND	1.011364e-10	7.315535e-9
									AFUA_3G01240	Uncharacterized protein	GO:0008150		BP	ND	1.011364e-10	7.315535e-9
									AFUA_3G01730	Uncharacterized protein	GO:0008150		BP	ND	1.011364e-10	7.315535e-9
									AFUA_3G01960	Uncharacterized protein	GO:0008150		BP	ND	1.011364e-10	7.315535e-9
									AFUA_3G02257	Uncharacterized protein	GO:0008150		BP	ND	1.011364e-10	7.315535e-9
									AFUA_3G02260	Uncharacterized protein	GO:0008150		BP	ND	1.011364e-10	7.315535e-9
									AFUA_3G02470	Amidase family protein	GO:0008150		BP	ND	1.011364e-10	7.315535e-9
									AFUA_3G02685	Uncharacterized protein	GO:0008150		BP	ND	1.011364e-10	7.315535e-9
									AFUA_3G02930	Extracellular soluble lytic transglycosylase, putative	GO:0008150		BP	ND	1.011364e-10	7.315535e-9
									AFUA_3G03150	Uncharacterized protein	GO:0008150		BP	ND	1.011364e-10	7.315535e-9
									AFUA_3G03210	Uncharacterized protein	GO:0008150		BP	ND	1.011364e-10	7.315535e-9
									AFUA_3G03220	Uncharacterized protein	GO:0008150		BP	ND	1.011364e-10	7.315535e-9
									AFUA_3G03290	Uncharacterized protein	GO:0008150		BP	ND	1.011364e-10	7.315535e-9
									AFUA_3G03470	Uncharacterized protein	GO:0008150		BP	ND	1.011364e-10	7.315535e-9
									AFUA_3G03490	O-methyltransferase, putative	GO:0008150		BP	ND	1.011364e-10	7.315535e-9
									AFUA_3G03530	Nitroreductase family protein	GO:0008150		BP	ND	1.011364e-10	7.315535e-9
									AFUA_3G03880	Spherulin, putative	GO:0008150		BP	ND	1.011364e-10	7.315535e-9
									AFUA_3G03960	Uncharacterized protein	GO:0008150		BP	ND	1.011364e-10	7.315535e-9
									AFUA_3G09800	Class II aldolase/adducin domain protein	GO:0008150		BP	ND	1.011364e-10	7.315535e-9
									AFUA_3G10870	Uncharacterized protein	GO:0008150		BP	ND	1.011364e-10	7.315535e-9
									AFUA_3G11500	LipA and NB-ARC domain protein	GO:0008150		BP	ND	1.011364e-10	7.315535e-9
									AFUA_3G11520	Uncharacterized protein	GO:0008150		BP	ND	1.011364e-10	7.315535e-9
									AFUA_3G11890	Thermolabile L-asparaginase, putative	GO:0008150		BP	ND	1.011364e-10	7.315535e-9
									AFUA_3G13080	Uncharacterized protein	GO:0008150		BP	ND	1.011364e-10	7.315535e-9
									AFUA_3G13580	Dynamin GTPase, putative (EC 3.6.5.5)	GO:0008150		BP	ND	1.011364e-10	7.315535e-9
									AFUA_3G13740	HSP70 family protein	GO:0008150		BP	ND	1.011364e-10	7.315535e-9
									AFUA_3G14400	Uncharacterized protein	GO:0008150		BP	ND	1.011364e-10	7.315535e-9
									AFUA_3G14665	Uncharacterized protein	GO:0008150		BP	ND	1.011364e-10	7.315535e-9
									AFUA_3G14910	FacC-like extracellular signaling protein, putative	GO:0008150		BP	ND	1.011364e-10	7.315535e-9
									AFUA_3G15070	Uncharacterized protein	GO:0008150		BP	ND	1.011364e-10	7.315535e-9
									AFUA_3G15080	Uncharacterized protein	GO:0008150		BP	ND	1.011364e-10	7.315535e-9
									AFUA_3G15280	Methyltransferase, putative	GO:0008150		BP	ND	1.011364e-10	7.315535e-9
									AFUA_4G00460	Chlorohydrolase family protein, putative (EC 3.8.1.-)	GO:0008150		BP	ND	1.011364e-10	7.315535e-9
									AFUA_4G00810	Uncharacterized protein	GO:0008150		BP	ND	1.011364e-10	7.315535e-9
									AFUA_4G00880	Uncharacterized protein	GO:0008150		BP	ND	1.011364e-10	7.315535e-9
									AFUA_4G00900	Uncharacterized protein	GO:0008150		BP	ND	1.011364e-10	7.315535e-9
									AFUA_4G01090	Zn2+ dependent hydrolase, putative	GO:0008150		BP	ND	1.011364e-10	7.315535e-9
									AFUA_4G01110	1,3-beta glucanase, putative	GO:0008150		BP	ND	1.011364e-10	7.315535e-9
									AFUA_4G03260	Epoxide hydrolase, putative	GO:0008150		BP	ND	1.011364e-10	7.315535e-9
									AFUA_4G03600	Acetyltransferase, GNAT family family	GO:0008150		BP	ND	1.011364e-10	7.315535e-9
									AFUA_4G04700	F-box domain protein	GO:0008150		BP	ND	1.011364e-10	7.315535e-9
									AFUA_4G08220	Cytochrome P450 monooxygenase, putative	GO:0008150		BP	ND	1.011364e-10	7.315535e-9
									AFUA_4G08460	Uncharacterized protein	GO:0008150		BP	ND	1.011364e-10	7.315535e-9
									AFUA_4G08715	Uncharacterized protein	GO:0008150		BP	ND	1.011364e-10	7.315535e-9
									AFUA_4G09850	Uncharacterized protein	GO:0008150		BP	ND	1.011364e-10	7.315535e-9
									AFUA_4G12710	Uncharacterized protein	GO:0008150		BP	ND	1.011364e-10	7.315535e-9
									AFUA_4G13060	Zinc knuckle transcription factor (CnjB), putative	GO:0008150		BP	ND	1.011364e-10	7.315535e-9
									AFUA_4G13070	Alpha/beta hydrolase, putative (EC 3.7.1.-)	GO:0008150		BP	ND	1.011364e-10	7.315535e-9
									AFUA_4G13810	F-box domain protein	GO:0008150		BP	ND	1.011364e-10	7.315535e-9
									AFUA_4G13970	Uncharacterized protein	GO:0008150		BP	ND	1.011364e-10	7.315535e-9
									AFUA_4G14030	Uncharacterized protein	GO:0008150		BP	ND	1.011364e-10	7.315535e-9
									AFUA_4G14175	Uncharacterized protein	GO:0008150		BP	ND	1.011364e-10	7.315535e-9
									AFUA_4G14310	Uncharacterized protein	GO:0008150		BP	ND	1.011364e-10	7.315535e-9
									AFUA_4G14480	Uncharacterized protein	GO:0008150		BP	ND	1.011364e-10	7.315535e-9
									AFUA_5G00200	Uncharacterized protein	GO:0008150		BP	ND	1.011364e-10	7.315535e-9
									AFUA_5G00210	Uncharacterized protein	GO:0008150		BP	ND	1.011364e-10	7.315535e-9
									AFUA_5G00220	Uncharacterized protein	GO:0008150		BP	ND	1.011364e-10	7.315535e-9
									AFUA_5G00310	Flavin-containing monooxygenase, putative	GO:0008150		BP	ND	1.011364e-10	7.315535e-9
									AFUA_5G00410	Uncharacterized protein	GO:0008150		BP	ND	1.011364e-10	7.315535e-9
									AFUA_5G00470	General amidase GmdB (EC 3.5.1.4)	GO:0008150		BP	ND	1.011364e-10	7.315535e-9
									AFUA_5G00660	Uncharacterized protein	GO:0008150		BP	ND	1.011364e-10	7.315535e-9
									AFUA_5G00940	Uncharacterized protein	GO:0008150		BP	ND	1.011364e-10	7.315535e-9
									AFUA_5G01110	Uncharacterized protein	GO:0008150		BP	ND	1.011364e-10	7.315535e-9
									AFUA_5G03330	HypA-like protein, putative	GO:0008150		BP	ND	1.011364e-10	7.315535e-9
									AFUA_5G06820	Uncharacterized protein	GO:0008150		BP	ND	1.011364e-10	7.315535e-9
									AFUA_5G07650	F-box domain and ankyrin repeat protein	GO:0008150		BP	ND	1.011364e-10	7.315535e-9
									AFUA_5G08730	Uncharacterized protein	GO:0008150		BP	ND	1.011364e-10	7.315535e-9
									AFUA_5G09810	Uncharacterized protein	GO:0008150		BP	ND	1.011364e-10	7.315535e-9
									AFUA_5G10080	Uncharacterized protein	GO:0008150		BP	ND	1.011364e-10	7.315535e-9
									AFUA_5G10090	3-demethylubiquinone-9 3-methyltransferase, putative (EC 2.1.1.-)	GO:0008150		BP	ND	1.011364e-10	7.315535e-9
									AFUA_5G11180	Uncharacterized protein	GO:0008150		BP	ND	1.011364e-10	7.315535e-9
									AFUA_5G12760	CCCH zinc finger DNA binding protein	GO:0008150		BP	ND	1.011364e-10	7.315535e-9
									AFUA_5G12770	Metallo-beta-lactamase family protein	GO:0008150		BP	ND	1.011364e-10	7.315535e-9
									AFUA_5G14100	Uncharacterized protein	GO:0008150		BP	ND	1.011364e-10	7.315535e-9
									AFUA_5G14130	NmrA-like family protein	GO:0008150		BP	ND	1.011364e-10	7.315535e-9
									AFUA_5G14280	Integral membrane protein	GO:0008150		BP	ND	1.011364e-10	7.315535e-9
									AFUA_5G14420	Uncharacterized protein	GO:0008150		BP	ND	1.011364e-10	7.315535e-9
									AFUA_5G14630	Uncharacterized protein	GO:0008150		BP	ND	1.011364e-10	7.315535e-9
									AFUA_5G15020	Arsenic methyltransferase Cyt19, putative (EC 2.1.1.137)	GO:0008150		BP	ND	1.011364e-10	7.315535e-9
									AFUA_5G15030	Arsenic resistance protein ArsH (EC 1.5.1.-)	GO:0008150		BP	ND	1.011364e-10	7.315535e-9
									AFUA_5G15150	Telomere-associated RecQ helicase, putative	GO:0008150		BP	ND	1.011364e-10	7.315535e-9
									AFUA_6G00590	Secreted peptide, putative	GO:0008150		BP	ND	1.011364e-10	7.315535e-9
									AFUA_6G03120	Uncharacterized protein	GO:0008150		BP	ND	1.011364e-10	7.315535e-9
									AFUA_6G03270	Uncharacterized protein	GO:0008150		BP	ND	1.011364e-10	7.315535e-9
									AFUA_6G04370	Uncharacterized protein	GO:0008150		BP	ND	1.011364e-10	7.315535e-9
									AFUA_6G09410	Uncharacterized protein	GO:0008150		BP	ND	1.011364e-10	7.315535e-9
									AFUA_6G09620	Uncharacterized protein	GO:0008150		BP	ND	1.011364e-10	7.315535e-9
									AFUA_6G09745	Uncharacterized protein	GO:0008150		BP	ND	1.011364e-10	7.315535e-9
									AFUA_6G09890	Uncharacterized protein	GO:0008150		BP	ND	1.011364e-10	7.315535e-9
									AFUA_6G10200	Uncharacterized protein	GO:0008150		BP	ND	1.011364e-10	7.315535e-9
									AFUA_6G11770	NmrA-like family protein	GO:0008150		BP	ND	1.011364e-10	7.315535e-9
									AFUA_6G11790	Uncharacterized protein	GO:0008150		BP	ND	1.011364e-10	7.315535e-9
									AFUA_6G11900	Uncharacterized protein	GO:0008150		BP	ND	1.011364e-10	7.315535e-9
									AFUA_6G12780	Uncharacterized protein	GO:0008150		BP	ND	1.011364e-10	7.315535e-9
									AFUA_6G14370	AraC-like ligand binding domain protein, putative	GO:0008150		BP	ND	1.011364e-10	7.315535e-9
									AFUA_6G14700	Uncharacterized protein	GO:0008150		BP	ND	1.011364e-10	7.315535e-9
									AFUA_7G00200	Uncharacterized protein	GO:0008150		BP	ND	1.011364e-10	7.315535e-9
									AFUA_7G00310	Uncharacterized protein	GO:0008150		BP	ND	1.011364e-10	7.315535e-9
									AFUA_7G00340	Metallo-beta-lactamase domain protein, putative	GO:0008150		BP	ND	1.011364e-10	7.315535e-9
									AFUA_7G00490	Uncharacterized protein	GO:0008150		BP	ND	1.011364e-10	7.315535e-9
									AFUA_7G00810	Uncharacterized protein	GO:0008150		BP	ND	1.011364e-10	7.315535e-9
									AFUA_7G01130	Uncharacterized protein	GO:0008150		BP	ND	1.011364e-10	7.315535e-9
									AFUA_7G02250	Uncharacterized protein	GO:0008150		BP	ND	1.011364e-10	7.315535e-9
									AFUA_7G05015	Glyoxalase family protein	GO:0008150		BP	ND	1.011364e-10	7.315535e-9
									AFUA_7G06170	Thiamin pyrophosphokinase-related protein	GO:0008150		BP	ND	1.011364e-10	7.315535e-9
									AFUA_7G06180	Uncharacterized protein	GO:0008150		BP	ND	1.011364e-10	7.315535e-9
									AFUA_7G06270	Cyanamide hydratase, putative (EC 4.2.1.69)	GO:0008150		BP	ND	1.011364e-10	7.315535e-9
									AFUA_7G06680	AAA family ATPase, putative (EC 3.4.24.-)	GO:0008150		BP	ND	1.011364e-10	7.315535e-9
									AFUA_7G06920	NmrA family transcriptional regulator, putative	GO:0008150		BP	ND	1.011364e-10	7.315535e-9
									AFUA_7G07050	Uncharacterized protein	GO:0008150		BP	ND	1.011364e-10	7.315535e-9
									AFUA_7G08231	Uncharacterized protein	GO:0008150		BP	ND	1.011364e-10	7.315535e-9
									AFUA_7G08260	Uncharacterized protein	GO:0008150		BP	ND	1.011364e-10	7.315535e-9
									AFUA_7G08300	Uncharacterized protein	GO:0008150		BP	ND	1.011364e-10	7.315535e-9
									AFUA_7G08390	Uncharacterized protein	GO:0008150		BP	ND	1.011364e-10	7.315535e-9
									AFUA_7G08440	Uncharacterized protein	GO:0008150		BP	ND	1.011364e-10	7.315535e-9
									AFUA_7G08480	SWI/SNF family DNA-dependent ATPase, putative	GO:0008150		BP	ND	1.011364e-10	7.315535e-9
									AFUA_7G08510	Extracellular alpha-1,3-glucanase/mutanase, putative (EC 3.2.1.-)	GO:0008150		BP	ND	1.011364e-10	7.315535e-9
									AFUA_7G08540	Ankyrin repeat protein	GO:0008150		BP	ND	1.011364e-10	7.315535e-9
									AFUA_7G08570	Uncharacterized protein	GO:0008150		BP	ND	1.011364e-10	7.315535e-9
									AFUA_7G08575	Hsp70 family chaperone, putative	GO:0008150		BP	ND	1.011364e-10	7.315535e-9
									AFUA_8G00270	Uncharacterized protein	GO:0008150		BP	ND	1.011364e-10	7.315535e-9
									AFUA_8G01080	Uncharacterized protein	GO:0008150		BP	ND	1.011364e-10	7.315535e-9
									AFUA_8G01200	Uncharacterized protein	GO:0008150		BP	ND	1.011364e-10	7.315535e-9
									AFUA_8G01460	Uncharacterized protein	GO:0008150		BP	ND	1.011364e-10	7.315535e-9
									AFUA_8G01540	Uncharacterized protein	GO:0008150		BP	ND	1.011364e-10	7.315535e-9
									AFUA_8G01760	Uncharacterized protein	GO:0008150		BP	ND	1.011364e-10	7.315535e-9
									AFUA_8G01770	Uncharacterized protein	GO:0008150		BP	ND	1.011364e-10	7.315535e-9
									AFUA_8G01795	Uncharacterized protein	GO:0008150		BP	ND	1.011364e-10	7.315535e-9
									AFUA_8G01860	NmrA-like family protein	GO:0008150		BP	ND	1.011364e-10	7.315535e-9
									AFUA_8G02110	Uncharacterized protein	GO:0008150		BP	ND	1.011364e-10	7.315535e-9
									AFUA_8G02230	Serine-leucine-rich repeat protein	GO:0008150		BP	ND	1.011364e-10	7.315535e-9
									AFUA_8G02240	F-box domain protein	GO:0008150		BP	ND	1.011364e-10	7.315535e-9
									AFUA_8G02315	Uncharacterized protein	GO:0008150		BP	ND	1.011364e-10	7.315535e-9
									AFUA_8G02390	Uncharacterized protein	GO:0008150		BP	ND	1.011364e-10	7.315535e-9
									AFUA_8G02410	UbiA prenyltransferase family protein (EC 2.5.1.-)	GO:0008150		BP	ND	1.011364e-10	7.315535e-9
									AFUA_8G05920	Uncharacterized protein	GO:0008150		BP	ND	1.011364e-10	7.315535e-9
									AFUA_8G06380	Ankyrin domain protein	GO:0008150		BP	ND	1.011364e-10	7.315535e-9
									AFUA_8G06390	Uncharacterized protein	GO:0008150		BP	ND	1.011364e-10	7.315535e-9
									AFUA_8G06640	UbiE/COQ5 methyltransferase, putative (EC 2.1.1.-)	GO:0008150		BP	ND	1.011364e-10	7.315535e-9
									AFUA_8G06790	Uncharacterized protein	GO:0008150		BP	ND	1.011364e-10	7.315535e-9
									AFUA_8G06860	Uncharacterized protein	GO:0008150		BP	ND	1.011364e-10	7.315535e-9
									AFUA_8G06960	Uncharacterized protein	GO:0008150		BP	ND	1.011364e-10	7.315535e-9
									AFUA_8G06990	Ankyrin repeat protein	GO:0008150		BP	ND	1.011364e-10	7.315535e-9
									AFUA_8G07010	Uncharacterized protein	GO:0008150		BP	ND	1.011364e-10	7.315535e-9
									AFUA_8G07400	Telomere-associated RecQ helicase, putative	GO:0008150		BP	ND	1.011364e-10	7.315535e-9
									AFUA_1G01120	Probable pectate lyase F (EC 4.2.2.2)	GO:0008150		BP	ND	1.011364e-10	7.315535e-9
									AFUA_6G02280	Putative peroxiredoxin pmp20 (EC 1.11.1.15) (Peroxisomal membrane protein pmp20) (Thioredoxin reductase) (allergen Asp f 3)	GO:0008150		BP	ND	1.011364e-10	7.315535e-9
									AFUA_6G09630	C6 finger domain protein GliZ	GO:2001310	gliotoxin biosynthetic process	BP	IMP	7.15696e-06	0.000388265
									AFUA_6G09670	Cytochrome P450 oxidoreductase GliC (EC 1.14.-.-)	GO:2001310		BP	IMP	7.15696e-06	0.000388265
									AFUA_6G09690	Glutathione S-transferase GliG (EC 2.5.1.18)	GO:2001310		BP	IMP	7.15696e-06	0.000388265
									AFUA_6G09700	Gliotoxin biosynthesis protein GliK	GO:2001310		BP	IMP	7.15696e-06	0.000388265
									AFUA_6G09740	Thioredoxin reductase GliT (EC 1.-.-.-)	GO:2001310		BP	IMP	7.15696e-06	0.000388265
									AFUA_6G09660	Nonribosomal peptide synthetase 10 (EC 6.3.2.-) (Gliotoxin synthesis protein)	GO:2001310		BP	IMP	7.15696e-06	0.000388265
									AFUA_1G00400	Uncharacterized protein	GO:0003674	molecular_function	MF	ND	0.000996252	0.0432373
									AFUA_1G00690	Uncharacterized protein	GO:0003674		MF	ND	0.000996252	0.0432373
									AFUA_1G00720	Uncharacterized protein	GO:0003674		MF	ND	0.000996252	0.0432373
									AFUA_1G00780	Uncharacterized protein	GO:0003674		MF	ND	0.000996252	0.0432373
									AFUA_1G01070	Uncharacterized protein	GO:0003674		MF	ND	0.000996252	0.0432373
									AFUA_1G01080	Uncharacterized protein	GO:0003674		MF	ND	0.000996252	0.0432373
									AFUA_1G01090	Uncharacterized protein	GO:0003674		MF	ND	0.000996252	0.0432373
									AFUA_1G01440	Uncharacterized protein	GO:0003674		MF	ND	0.000996252	0.0432373
									AFUA_1G01540	Endonuclease/exonuclease/phosphatase family protein	GO:0003674		MF	ND	0.000996252	0.0432373
									AFUA_1G01820	Uncharacterized protein	GO:0003674		MF	ND	0.000996252	0.0432373
									AFUA_1G11715	Uncharacterized protein	GO:0003674		MF	ND	0.000996252	0.0432373
									AFUA_1G14450	Exo-beta-1,3-glucanase Exg0 (EC 3.2.1.58)	GO:0003674		MF	ND	0.000996252	0.0432373
									AFUA_1G14480	Uncharacterized protein	GO:0003674		MF	ND	0.000996252	0.0432373
									AFUA_1G15050	Hsp70 family chaperone Lhs1/Orp150, putative	GO:0003674		MF	ND	0.000996252	0.0432373
									AFUA_1G16140	Uncharacterized protein	GO:0003674		MF	ND	0.000996252	0.0432373
									AFUA_1G16900	Uncharacterized protein	GO:0003674		MF	ND	0.000996252	0.0432373
									AFUA_1G16910	MFS multidrug transporter, putative	GO:0003674		MF	ND	0.000996252	0.0432373
									AFUA_1G17540	Uncharacterized protein	GO:0003674		MF	ND	0.000996252	0.0432373
									AFUA_1G17560	GPI anchored protein, putative	GO:0003674		MF	ND	0.000996252	0.0432373
									AFUA_1G17620	TPR domain protein	GO:0003674		MF	ND	0.000996252	0.0432373
									AFUA_2G00160	Uncharacterized protein	GO:0003674		MF	ND	0.000996252	0.0432373
									AFUA_2G00190	Uncharacterized protein	GO:0003674		MF	ND	0.000996252	0.0432373
									AFUA_2G00550	Uncharacterized protein	GO:0003674		MF	ND	0.000996252	0.0432373
									AFUA_2G00560	Uncharacterized protein	GO:0003674		MF	ND	0.000996252	0.0432373
									AFUA_2G00580	Uncharacterized protein	GO:0003674		MF	ND	0.000996252	0.0432373
									AFUA_2G00590	Glutathione S-transferase, putative (EC 2.5.1.18)	GO:0003674		MF	ND	0.000996252	0.0432373
									AFUA_2G00600	Uncharacterized protein	GO:0003674		MF	ND	0.000996252	0.0432373
									AFUA_2G01405	Cyanovirin-N family protein	GO:0003674		MF	ND	0.000996252	0.0432373
									AFUA_2G03240	Uncharacterized protein	GO:0003674		MF	ND	0.000996252	0.0432373
									AFUA_2G09420	F-box domain protein	GO:0003674		MF	ND	0.000996252	0.0432373
									AFUA_2G12660	Polyprenyl synthetase family protein (EC 2.5.1.1)	GO:0003674		MF	ND	0.000996252	0.0432373
									AFUA_2G12780	von Willebrand domain protein	GO:0003674		MF	ND	0.000996252	0.0432373
									AFUA_2G13930	Uncharacterized protein	GO:0003674		MF	ND	0.000996252	0.0432373
									AFUA_2G15085	O-methyltransferase, putative (EC 2.1.1.6)	GO:0003674		MF	ND	0.000996252	0.0432373
									AFUA_2G15350	Uncharacterized protein	GO:0003674		MF	ND	0.000996252	0.0432373
									AFUA_2G15360	Uncharacterized protein	GO:0003674		MF	ND	0.000996252	0.0432373
									AFUA_2G16860	MFS multidrug transporter, putative	GO:0003674		MF	ND	0.000996252	0.0432373
									AFUA_2G17270	MFS transporter, putative	GO:0003674		MF	ND	0.000996252	0.0432373
									AFUA_2G17280	Uncharacterized protein	GO:0003674		MF	ND	0.000996252	0.0432373
									AFUA_2G17710	Uncharacterized protein	GO:0003674		MF	ND	0.000996252	0.0432373
									AFUA_2G17810	RTA1 domain protein, putative	GO:0003674		MF	ND	0.000996252	0.0432373
									AFUA_3G00480	RTA1 domain protein, putative	GO:0003674		MF	ND	0.000996252	0.0432373
									AFUA_3G00550	Uncharacterized protein	GO:0003674		MF	ND	0.000996252	0.0432373
									AFUA_3G00580	Uncharacterized protein	GO:0003674		MF	ND	0.000996252	0.0432373
									AFUA_3G00950	Ankyrin repeat protein	GO:0003674		MF	ND	0.000996252	0.0432373
									AFUA_3G00960	Uncharacterized protein	GO:0003674		MF	ND	0.000996252	0.0432373
									AFUA_3G01240	Uncharacterized protein	GO:0003674		MF	ND	0.000996252	0.0432373
									AFUA_3G01630	RTA1 domain protein, putative	GO:0003674		MF	ND	0.000996252	0.0432373
									AFUA_3G01730	Uncharacterized protein	GO:0003674		MF	ND	0.000996252	0.0432373
									AFUA_3G01960	Uncharacterized protein	GO:0003674		MF	ND	0.000996252	0.0432373
									AFUA_3G02110	MFS multidrug transporter, putative	GO:0003674		MF	ND	0.000996252	0.0432373
									AFUA_3G02257	Uncharacterized protein	GO:0003674		MF	ND	0.000996252	0.0432373
									AFUA_3G02260	Uncharacterized protein	GO:0003674		MF	ND	0.000996252	0.0432373
									AFUA_3G02685	Uncharacterized protein	GO:0003674		MF	ND	0.000996252	0.0432373
									AFUA_3G02930	Extracellular soluble lytic transglycosylase, putative	GO:0003674		MF	ND	0.000996252	0.0432373
									AFUA_3G03150	Uncharacterized protein	GO:0003674		MF	ND	0.000996252	0.0432373
									AFUA_3G03210	Uncharacterized protein	GO:0003674		MF	ND	0.000996252	0.0432373
									AFUA_3G03220	Uncharacterized protein	GO:0003674		MF	ND	0.000996252	0.0432373
									AFUA_3G03290	Uncharacterized protein	GO:0003674		MF	ND	0.000996252	0.0432373
									AFUA_3G03470	Uncharacterized protein	GO:0003674		MF	ND	0.000996252	0.0432373
									AFUA_3G03960	Uncharacterized protein	GO:0003674		MF	ND	0.000996252	0.0432373
									AFUA_3G10870	Uncharacterized protein	GO:0003674		MF	ND	0.000996252	0.0432373
									AFUA_3G11520	Uncharacterized protein	GO:0003674		MF	ND	0.000996252	0.0432373
									AFUA_3G11890	Thermolabile L-asparaginase, putative	GO:0003674		MF	ND	0.000996252	0.0432373
									AFUA_3G13080	Uncharacterized protein	GO:0003674		MF	ND	0.000996252	0.0432373
									AFUA_3G13740	HSP70 family protein	GO:0003674		MF	ND	0.000996252	0.0432373
									AFUA_3G14150	F-box domain protein	GO:0003674		MF	ND	0.000996252	0.0432373
									AFUA_3G14400	Uncharacterized protein	GO:0003674		MF	ND	0.000996252	0.0432373
									AFUA_3G14665	Uncharacterized protein	GO:0003674		MF	ND	0.000996252	0.0432373
									AFUA_3G14910	FacC-like extracellular signaling protein, putative	GO:0003674		MF	ND	0.000996252	0.0432373
									AFUA_3G15070	Uncharacterized protein	GO:0003674		MF	ND	0.000996252	0.0432373
									AFUA_3G15080	Uncharacterized protein	GO:0003674		MF	ND	0.000996252	0.0432373
									AFUA_3G15280	Methyltransferase, putative	GO:0003674		MF	ND	0.000996252	0.0432373
									AFUA_3G15300	Amine transporter, putative	GO:0003674		MF	ND	0.000996252	0.0432373
									AFUA_4G00810	Uncharacterized protein	GO:0003674		MF	ND	0.000996252	0.0432373
									AFUA_4G00880	Uncharacterized protein	GO:0003674		MF	ND	0.000996252	0.0432373
									AFUA_4G00900	Uncharacterized protein	GO:0003674		MF	ND	0.000996252	0.0432373
									AFUA_4G01090	Zn2+ dependent hydrolase, putative	GO:0003674		MF	ND	0.000996252	0.0432373
									AFUA_4G01110	1,3-beta glucanase, putative	GO:0003674		MF	ND	0.000996252	0.0432373
									AFUA_4G03260	Epoxide hydrolase, putative	GO:0003674		MF	ND	0.000996252	0.0432373
									AFUA_4G04700	F-box domain protein	GO:0003674		MF	ND	0.000996252	0.0432373
									AFUA_4G07000	Tyrosine phosphatase family protein	GO:0003674		MF	ND	0.000996252	0.0432373
									AFUA_4G08220	Cytochrome P450 monooxygenase, putative	GO:0003674		MF	ND	0.000996252	0.0432373
									AFUA_4G08460	Uncharacterized protein	GO:0003674		MF	ND	0.000996252	0.0432373
									AFUA_4G08715	Uncharacterized protein	GO:0003674		MF	ND	0.000996252	0.0432373
									AFUA_4G09850	Uncharacterized protein	GO:0003674		MF	ND	0.000996252	0.0432373
									AFUA_4G12710	Uncharacterized protein	GO:0003674		MF	ND	0.000996252	0.0432373
									AFUA_4G13070	Alpha/beta hydrolase, putative (EC 3.7.1.-)	GO:0003674		MF	ND	0.000996252	0.0432373
									AFUA_4G13810	F-box domain protein	GO:0003674		MF	ND	0.000996252	0.0432373
									AFUA_4G13820	MFS multidrug transporter, putative	GO:0003674		MF	ND	0.000996252	0.0432373
									AFUA_4G13970	Uncharacterized protein	GO:0003674		MF	ND	0.000996252	0.0432373
									AFUA_4G14030	Uncharacterized protein	GO:0003674		MF	ND	0.000996252	0.0432373
									AFUA_4G14175	Uncharacterized protein	GO:0003674		MF	ND	0.000996252	0.0432373
									AFUA_4G14480	Uncharacterized protein	GO:0003674		MF	ND	0.000996252	0.0432373
									AFUA_5G00200	Uncharacterized protein	GO:0003674		MF	ND	0.000996252	0.0432373
									AFUA_5G00210	Uncharacterized protein	GO:0003674		MF	ND	0.000996252	0.0432373
									AFUA_5G00220	Uncharacterized protein	GO:0003674		MF	ND	0.000996252	0.0432373
									AFUA_5G00310	Flavin-containing monooxygenase, putative	GO:0003674		MF	ND	0.000996252	0.0432373
									AFUA_5G00410	Uncharacterized protein	GO:0003674		MF	ND	0.000996252	0.0432373
									AFUA_5G00420	MFS transporter, putative	GO:0003674		MF	ND	0.000996252	0.0432373
									AFUA_5G00660	Uncharacterized protein	GO:0003674		MF	ND	0.000996252	0.0432373
									AFUA_5G00940	Uncharacterized protein	GO:0003674		MF	ND	0.000996252	0.0432373
									AFUA_5G01110	Uncharacterized protein	GO:0003674		MF	ND	0.000996252	0.0432373
									AFUA_5G03330	HypA-like protein, putative	GO:0003674		MF	ND	0.000996252	0.0432373
									AFUA_5G06820	Uncharacterized protein	GO:0003674		MF	ND	0.000996252	0.0432373
									AFUA_5G07650	F-box domain and ankyrin repeat protein	GO:0003674		MF	ND	0.000996252	0.0432373
									AFUA_5G08730	Uncharacterized protein	GO:0003674		MF	ND	0.000996252	0.0432373
									AFUA_5G09810	Uncharacterized protein	GO:0003674		MF	ND	0.000996252	0.0432373
									AFUA_5G10080	Uncharacterized protein	GO:0003674		MF	ND	0.000996252	0.0432373
									AFUA_5G10090	3-demethylubiquinone-9 3-methyltransferase, putative (EC 2.1.1.-)	GO:0003674		MF	ND	0.000996252	0.0432373
									AFUA_5G10340	MFS transporter, putative	GO:0003674		MF	ND	0.000996252	0.0432373
									AFUA_5G11180	Uncharacterized protein	GO:0003674		MF	ND	0.000996252	0.0432373
									AFUA_5G14100	Uncharacterized protein	GO:0003674		MF	ND	0.000996252	0.0432373
									AFUA_5G14280	Integral membrane protein	GO:0003674		MF	ND	0.000996252	0.0432373
									AFUA_5G14420	Uncharacterized protein	GO:0003674		MF	ND	0.000996252	0.0432373
									AFUA_5G14630	Uncharacterized protein	GO:0003674		MF	ND	0.000996252	0.0432373
									AFUA_5G15030	Arsenic resistance protein ArsH (EC 1.5.1.-)	GO:0003674		MF	ND	0.000996252	0.0432373
									AFUA_5G15150	Telomere-associated RecQ helicase, putative	GO:0003674		MF	ND	0.000996252	0.0432373
									AFUA_6G00590	Secreted peptide, putative	GO:0003674		MF	ND	0.000996252	0.0432373
									AFUA_6G03270	Uncharacterized protein	GO:0003674		MF	ND	0.000996252	0.0432373
									AFUA_6G04370	Uncharacterized protein	GO:0003674		MF	ND	0.000996252	0.0432373
									AFUA_6G09410	Uncharacterized protein	GO:0003674		MF	ND	0.000996252	0.0432373
									AFUA_6G09700	Gliotoxin biosynthesis protein GliK	GO:0003674		MF	ND	0.000996252	0.0432373
									AFUA_6G09710	MFS gliotoxin efflux transporter GliA	GO:0003674		MF	ND	0.000996252	0.0432373
									AFUA_6G09720	Methyltransferase GliN	GO:0003674		MF	ND	0.000996252	0.0432373
									AFUA_6G09745	Uncharacterized protein	GO:0003674		MF	ND	0.000996252	0.0432373
									AFUA_6G09890	Uncharacterized protein	GO:0003674		MF	ND	0.000996252	0.0432373
									AFUA_6G10200	Uncharacterized protein	GO:0003674		MF	ND	0.000996252	0.0432373
									AFUA_6G11790	Uncharacterized protein	GO:0003674		MF	ND	0.000996252	0.0432373
									AFUA_6G11800	RTA1 domain protein, putative	GO:0003674		MF	ND	0.000996252	0.0432373
									AFUA_6G11900	Uncharacterized protein	GO:0003674		MF	ND	0.000996252	0.0432373
									AFUA_6G12780	Uncharacterized protein	GO:0003674		MF	ND	0.000996252	0.0432373
									AFUA_6G14370	AraC-like ligand binding domain protein, putative	GO:0003674		MF	ND	0.000996252	0.0432373
									AFUA_6G14700	Uncharacterized protein	GO:0003674		MF	ND	0.000996252	0.0432373
									AFUA_7G00310	Uncharacterized protein	GO:0003674		MF	ND	0.000996252	0.0432373
									AFUA_7G00490	Uncharacterized protein	GO:0003674		MF	ND	0.000996252	0.0432373
									AFUA_7G00810	Uncharacterized protein	GO:0003674		MF	ND	0.000996252	0.0432373
									AFUA_7G01130	Uncharacterized protein	GO:0003674		MF	ND	0.000996252	0.0432373
									AFUA_7G02250	Uncharacterized protein	GO:0003674		MF	ND	0.000996252	0.0432373
									AFUA_7G05015	Glyoxalase family protein	GO:0003674		MF	ND	0.000996252	0.0432373
									AFUA_7G07050	Uncharacterized protein	GO:0003674		MF	ND	0.000996252	0.0432373
									AFUA_7G08231	Uncharacterized protein	GO:0003674		MF	ND	0.000996252	0.0432373
									AFUA_7G08260	Uncharacterized protein	GO:0003674		MF	ND	0.000996252	0.0432373
									AFUA_7G08300	Uncharacterized protein	GO:0003674		MF	ND	0.000996252	0.0432373
									AFUA_7G08390	Uncharacterized protein	GO:0003674		MF	ND	0.000996252	0.0432373
									AFUA_7G08440	Uncharacterized protein	GO:0003674		MF	ND	0.000996252	0.0432373
									AFUA_7G08510	Extracellular alpha-1,3-glucanase/mutanase, putative (EC 3.2.1.-)	GO:0003674		MF	ND	0.000996252	0.0432373
									AFUA_7G08540	Ankyrin repeat protein	GO:0003674		MF	ND	0.000996252	0.0432373
									AFUA_7G08570	Uncharacterized protein	GO:0003674		MF	ND	0.000996252	0.0432373
									AFUA_7G08575	Hsp70 family chaperone, putative	GO:0003674		MF	ND	0.000996252	0.0432373
									AFUA_8G00270	Uncharacterized protein	GO:0003674		MF	ND	0.000996252	0.0432373
									AFUA_8G01080	Uncharacterized protein	GO:0003674		MF	ND	0.000996252	0.0432373
									AFUA_8G01200	Uncharacterized protein	GO:0003674		MF	ND	0.000996252	0.0432373
									AFUA_8G01460	Uncharacterized protein	GO:0003674		MF	ND	0.000996252	0.0432373
									AFUA_8G01540	Uncharacterized protein	GO:0003674		MF	ND	0.000996252	0.0432373
									AFUA_8G01760	Uncharacterized protein	GO:0003674		MF	ND	0.000996252	0.0432373
									AFUA_8G01770	Uncharacterized protein	GO:0003674		MF	ND	0.000996252	0.0432373
									AFUA_8G01795	Uncharacterized protein	GO:0003674		MF	ND	0.000996252	0.0432373
									AFUA_8G02110	Uncharacterized protein	GO:0003674		MF	ND	0.000996252	0.0432373
									AFUA_8G02230	Serine-leucine-rich repeat protein	GO:0003674		MF	ND	0.000996252	0.0432373
									AFUA_8G02240	F-box domain protein	GO:0003674		MF	ND	0.000996252	0.0432373
									AFUA_8G02315	Uncharacterized protein	GO:0003674		MF	ND	0.000996252	0.0432373
									AFUA_8G02390	Uncharacterized protein	GO:0003674		MF	ND	0.000996252	0.0432373
									AFUA_8G04470	MFS transporter, putative	GO:0003674		MF	ND	0.000996252	0.0432373
									AFUA_8G05920	Uncharacterized protein	GO:0003674		MF	ND	0.000996252	0.0432373
									AFUA_8G06380	Ankyrin domain protein	GO:0003674		MF	ND	0.000996252	0.0432373
									AFUA_8G06390	Uncharacterized protein	GO:0003674		MF	ND	0.000996252	0.0432373
									AFUA_8G06790	Uncharacterized protein	GO:0003674		MF	ND	0.000996252	0.0432373
									AFUA_8G06860	Uncharacterized protein	GO:0003674		MF	ND	0.000996252	0.0432373
									AFUA_8G06960	Uncharacterized protein	GO:0003674		MF	ND	0.000996252	0.0432373
									AFUA_8G06990	Ankyrin repeat protein	GO:0003674		MF	ND	0.000996252	0.0432373
									AFUA_8G07010	Uncharacterized protein	GO:0003674		MF	ND	0.000996252	0.0432373
									AFUA_8G07400	Telomere-associated RecQ helicase, putative	GO:0003674		MF	ND	0.000996252	0.0432373

## Sheet: Enriched terms - Down in DTT
FunCat									GO
Gene ID	Protein name	FunCat ID	FunCat description	FunCat main category	Exact p-value	Adjusted p-value			Gene ID	Protein name	GO ID	GO name	GO namespace	Evidence code	Exact p-value	Adjusted p-value
AFUA_1G17690	FAD binding oxidoreductase, putative	1.2	secondary metabolism	Metabolism	1.917623e-9	2.473734e-7			AFUA_1G00100	MFS monocarboxylate transporter, putative (Fragment)	GO:0005575	cellular_component	CC	ND	3.842019e-13	1.229446e-10
AFUA_1G17720	Oxidoreductase, putative	1.2			1.917623e-9	2.473734e-7			AFUA_1G00530	Thermoresistant gluconokinase family protein (EC 2.7.1.-)	GO:0005575		CC	ND	3.842019e-13	1.229446e-10
AFUA_2G14750	Endo-arabinase, putative	1.2			1.917623e-9	2.473734e-7			AFUA_1G00980	FAD-dependent oxidase, putative (EC 1.5.3.-)	GO:0005575		CC	ND	3.842019e-13	1.229446e-10
AFUA_2G17950	Uncharacterized protein	1.2			1.917623e-9	2.473734e-7			AFUA_1G00990	Short chain dehydrogenase/reductase family protein (EC 1.-.-.-)	GO:0005575		CC	ND	3.842019e-13	1.229446e-10
AFUA_3G01370	MFS transporter, putative	1.2			1.917623e-9	2.473734e-7			AFUA_1G01000	Oxidoreductase, 2OG-Fe(II) oxygenase family	GO:0005575		CC	ND	3.842019e-13	1.229446e-10
AFUA_3G02180	AM-toxin synthetase	1.2			1.917623e-9	2.473734e-7			AFUA_1G01270	Cytochrome P450 monooxygenase, putative (EC 1.14.-.-)	GO:0005575		CC	ND	3.842019e-13	1.229446e-10
AFUA_3G02420	ThiJ/PfpI family transcriptional regulator, putative	1.2			1.917623e-9	2.473734e-7			AFUA_1G01280	Polyketide synthase, putative	GO:0005575		CC	ND	3.842019e-13	1.229446e-10
AFUA_3G15030	Oxidoreductase, zinc-binding dehydrogenase family, putative (EC 1.-.-.-)	1.2			1.917623e-9	2.473734e-7			AFUA_1G01420	F-box domain protein	GO:0005575		CC	ND	3.842019e-13	1.229446e-10
AFUA_4G01480	MFS transporter, putative	1.2			1.917623e-9	2.473734e-7			AFUA_1G03220	Uncharacterized protein	GO:0005575		CC	ND	3.842019e-13	1.229446e-10
AFUA_5G00160	MFS polyamine transporter, putative	1.2			1.917623e-9	2.473734e-7			AFUA_1G03310	Uncharacterized protein	GO:0005575		CC	ND	3.842019e-13	1.229446e-10
AFUA_5G00400	Aminotransferase, classes I and II family, putative	1.2			1.917623e-9	2.473734e-7			AFUA_1G04310	Uncharacterized protein	GO:0005575		CC	ND	3.842019e-13	1.229446e-10
AFUA_5G00430	MFS transporter, putative	1.2			1.917623e-9	2.473734e-7			AFUA_1G04455	Uncharacterized protein	GO:0005575		CC	ND	3.842019e-13	1.229446e-10
AFUA_5G00480	Exoinulinase InuD (EC 3.2.1.26)	1.2			1.917623e-9	2.473734e-7			AFUA_1G04630	Uncharacterized protein	GO:0005575		CC	ND	3.842019e-13	1.229446e-10
AFUA_5G01590	Geranylgeranyl pyrophosphate synthase, putative (EC 2.5.1.-)	1.2			1.917623e-9	2.473734e-7			AFUA_1G07030	Uncharacterized protein	GO:0005575		CC	ND	3.842019e-13	1.229446e-10
AFUA_5G03540	Thioredoxin reductase, putative (EC 1.-.-.-)	1.2			1.917623e-9	2.473734e-7			AFUA_1G07040	Fructosamine-3-kinase, putative (EC 2.7.1.-)	GO:0005575		CC	ND	3.842019e-13	1.229446e-10
AFUA_6G13940	Cytochrome P450 monooxygenase, putative	1.2			1.917623e-9	2.473734e-7			AFUA_1G07370	Uncharacterized protein	GO:0005575		CC	ND	3.842019e-13	1.229446e-10
AFUA_6G13980	UbiA-like prenyltransferase, putative (EC 2.5.1.-)	1.2			1.917623e-9	2.473734e-7			AFUA_1G09890	Uncharacterized protein	GO:0005575		CC	ND	3.842019e-13	1.229446e-10
AFUA_6G14000	Toxin biosynthesis protein Tri7-like , putative	1.2			1.917623e-9	2.473734e-7			AFUA_1G10150	Uncharacterized protein	GO:0005575		CC	ND	3.842019e-13	1.229446e-10
AFUA_6G14470	Uncharacterized protein	1.2			1.917623e-9	2.473734e-7			AFUA_1G10770	Neutral amino acid permease, putative	GO:0005575		CC	ND	3.842019e-13	1.229446e-10
AFUA_6G14510	Monooxygenase, putative (EC 1.14.13.1)	1.2			1.917623e-9	2.473734e-7			AFUA_1G11570	Quinate utilisation oxidoreductase QutH (EC 1.-.-.-)	GO:0005575		CC	ND	3.842019e-13	1.229446e-10
AFUA_6G14580	C6 finger domain protein, putative	1.2			1.917623e-9	2.473734e-7			AFUA_1G13120	Uncharacterized protein	GO:0005575		CC	ND	3.842019e-13	1.229446e-10
AFUA_8G00110	Oxidoreductase, 2OG-Fe(II) oxygenase family, putative	1.2			1.917623e-9	2.473734e-7			AFUA_1G13530	Uncharacterized protein	GO:0005575		CC	ND	3.842019e-13	1.229446e-10
AFUA_8G00220	Fumitremorgin C synthase (EC 1.14.21.10) (Fumitremorgin biosynthesis protein E)	1.2			1.917623e-9	2.473734e-7			AFUA_1G13810	Uncharacterized protein	GO:0005575		CC	ND	3.842019e-13	1.229446e-10
AFUA_8G00230	Verruculogen synthase (EC 1.14.11.38) (Fumitremorgin biosynthesis protein F)	1.2			1.917623e-9	2.473734e-7			AFUA_1G13820	Uncharacterized protein	GO:0005575		CC	ND	3.842019e-13	1.229446e-10
AFUA_8G00380	DltD N-terminal domain protein	1.2			1.917623e-9	2.473734e-7			AFUA_1G14000	Uncharacterized protein	GO:0005575		CC	ND	3.842019e-13	1.229446e-10
AFUA_8G00390	O-methyltransferase, putative	1.2			1.917623e-9	2.473734e-7			AFUA_1G16300	Uncharacterized protein	GO:0005575		CC	ND	3.842019e-13	1.229446e-10
AFUA_8G00510	Cytochrome P450 oxidoreductase OrdA-like, putative	1.2			1.917623e-9	2.473734e-7			AFUA_1G16440	ABC ATPase, putative	GO:0005575		CC	ND	3.842019e-13	1.229446e-10
AFUA_8G00530	Alpha/beta hydrolase, putative	1.2			1.917623e-9	2.473734e-7			AFUA_1G16564	DUF455 domain protein	GO:0005575		CC	ND	3.842019e-13	1.229446e-10
AFUA_8G00550	Methyltransferase SirN-like, putative	1.2			1.917623e-9	2.473734e-7			AFUA_1G16760	Acetyltransferase, GNAT family family	GO:0005575		CC	ND	3.842019e-13	1.229446e-10
AFUA_8G00560	Cytochrome P450 oxidoreductase, putative (EC 1.14.-.-)	1.2			1.917623e-9	2.473734e-7			AFUA_1G16930	Phosphatidylserine decarboxylase, putative (EC 4.1.1.65)	GO:0005575		CC	ND	3.842019e-13	1.229446e-10
AFUA_8G00580	Glutathione S-transferase, putative	1.2			1.917623e-9	2.473734e-7			AFUA_1G17380	3-oxoacyl-(Acyl-carrier-protein) reductase, putative (EC 1.1.1.69)	GO:0005575		CC	ND	3.842019e-13	1.229446e-10
AFUA_3G02180	AM-toxin synthetase	01.20.36	non-ribosomal peptide synthesis		0.000500805	0.0323019			AFUA_1G17420	Uncharacterized protein	GO:0005575		CC	ND	3.842019e-13	1.229446e-10
AFUA_3G15270	Nonribosomal peptide synthetase 7 (EC 6.3.2.-)	01.20.36			0.000500805	0.0323019			AFUA_1G17600	Uncharacterized protein	GO:0005575		CC	ND	3.842019e-13	1.229446e-10
AFUA_8G00490	PKS-like enzyme, putative	01.20.36			0.000500805	0.0323019			AFUA_1G17670	Salicylate hydroxylase, putative (EC 1.14.13.1)	GO:0005575		CC	ND	3.842019e-13	1.229446e-10
AFUA_8G00540	Nonribosomal peptide synthetase 14 (EC 6.3.2.-)	01.20.36			0.000500805	0.0323019			AFUA_1G17723	Aldose 1-epimerase family protein, putative	GO:0005575		CC	ND	3.842019e-13	1.229446e-10
									AFUA_2G00410	Amidase family protein	GO:0005575		CC	ND	3.842019e-13	1.229446e-10
									AFUA_2G00430	Exo-beta-1,3-glucanase, putative (EC 3.2.1.58)	GO:0005575		CC	ND	3.842019e-13	1.229446e-10
									AFUA_2G00440	Uncharacterized protein	GO:0005575		CC	ND	3.842019e-13	1.229446e-10
									AFUA_2G00490	Glycosyl hydrolase, family 31	GO:0005575		CC	ND	3.842019e-13	1.229446e-10
									AFUA_2G00570	GNAT family acetyltransferase, putative	GO:0005575		CC	ND	3.842019e-13	1.229446e-10
									AFUA_2G00580	Uncharacterized protein	GO:0005575		CC	ND	3.842019e-13	1.229446e-10
									AFUA_2G00590	Glutathione S-transferase, putative (EC 2.5.1.18)	GO:0005575		CC	ND	3.842019e-13	1.229446e-10
									AFUA_2G00625	Uncharacterized protein	GO:0005575		CC	ND	3.842019e-13	1.229446e-10
									AFUA_2G00630	GDSL lipase/acylhydrolase family protein	GO:0005575		CC	ND	3.842019e-13	1.229446e-10
									AFUA_2G00900	PTH11-like integral membrane protein, putative	GO:0005575		CC	ND	3.842019e-13	1.229446e-10
									AFUA_2G01760	NACHT domain protein	GO:0005575		CC	ND	3.842019e-13	1.229446e-10
									AFUA_2G02640	Uncharacterized protein	GO:0005575		CC	ND	3.842019e-13	1.229446e-10
									AFUA_2G04870	Pyruvate dehydrogenase E1 component alpha subunit, putative (EC 1.2.4.-)	GO:0005575		CC	ND	3.842019e-13	1.229446e-10
									AFUA_2G05290	Isoflavone reductase family protein (EC 1.3.1.-)	GO:0005575		CC	ND	3.842019e-13	1.229446e-10
									AFUA_2G05810	Dienelactone hydrolase	GO:0005575		CC	ND	3.842019e-13	1.229446e-10
									AFUA_2G05870	Uncharacterized protein	GO:0005575		CC	ND	3.842019e-13	1.229446e-10
									AFUA_2G09220	Uncharacterized protein	GO:0005575		CC	ND	3.842019e-13	1.229446e-10
									AFUA_2G13930	Uncharacterized protein	GO:0005575		CC	ND	3.842019e-13	1.229446e-10
									AFUA_2G14140	Uncharacterized protein	GO:0005575		CC	ND	3.842019e-13	1.229446e-10
									AFUA_2G14840	Glucose oxidase, putative (EC 1.1.3.-)	GO:0005575		CC	ND	3.842019e-13	1.229446e-10
									AFUA_2G15312	Citrate synthase	GO:0005575		CC	ND	3.842019e-13	1.229446e-10
									AFUA_2G15350	Uncharacterized protein	GO:0005575		CC	ND	3.842019e-13	1.229446e-10
									AFUA_2G15360	Uncharacterized protein	GO:0005575		CC	ND	3.842019e-13	1.229446e-10
									AFUA_2G15400	Uncharacterized protein	GO:0005575		CC	ND	3.842019e-13	1.229446e-10
									AFUA_2G15690	Uncharacterized protein	GO:0005575		CC	ND	3.842019e-13	1.229446e-10
									AFUA_2G16430	Uncharacterized protein	GO:0005575		CC	ND	3.842019e-13	1.229446e-10
									AFUA_2G16440	Uncharacterized protein	GO:0005575		CC	ND	3.842019e-13	1.229446e-10
									AFUA_2G16540	C2H2 finger domain protein, putative	GO:0005575		CC	ND	3.842019e-13	1.229446e-10
									AFUA_2G16860	MFS multidrug transporter, putative	GO:0005575		CC	ND	3.842019e-13	1.229446e-10
									AFUA_2G17520	GNAT family N-acetyltransferase, putative (EC 2.3.1.-)	GO:0005575		CC	ND	3.842019e-13	1.229446e-10
									AFUA_2G17670	Uncharacterized protein	GO:0005575		CC	ND	3.842019e-13	1.229446e-10
									AFUA_2G17700	Uncharacterized protein	GO:0005575		CC	ND	3.842019e-13	1.229446e-10
									AFUA_2G18100	Telomere-associated RecQ helicase, putative	GO:0005575		CC	ND	3.842019e-13	1.229446e-10
									AFUA_3G00130	Uncharacterized protein	GO:0005575		CC	ND	3.842019e-13	1.229446e-10
									AFUA_3G00370	Phosphoketolase, putative (EC 4.1.2.-)	GO:0005575		CC	ND	3.842019e-13	1.229446e-10
									AFUA_3G00510	GPI anchored cell wall protein, putative	GO:0005575		CC	ND	3.842019e-13	1.229446e-10
									AFUA_3G00530	ATP/GTP-binding protein, putative	GO:0005575		CC	ND	3.842019e-13	1.229446e-10
									AFUA_3G00760	GNAT family N-acetyltransferase, putative	GO:0005575		CC	ND	3.842019e-13	1.229446e-10
									AFUA_3G01150	GPI anchored cell wall protein, putative	GO:0005575		CC	ND	3.842019e-13	1.229446e-10
									AFUA_3G01196	Uncharacterized protein	GO:0005575		CC	ND	3.842019e-13	1.229446e-10
									AFUA_3G01590	Uncharacterized protein	GO:0005575		CC	ND	3.842019e-13	1.229446e-10
									AFUA_3G01720	Uncharacterized protein	GO:0005575		CC	ND	3.842019e-13	1.229446e-10
									AFUA_3G02040	Glycosyl hydrolase, putative	GO:0005575		CC	ND	3.842019e-13	1.229446e-10
									AFUA_3G02120	Short-chain dehydrogenase/reductase family protein, putative	GO:0005575		CC	ND	3.842019e-13	1.229446e-10
									AFUA_3G02200	Uncharacterized protein	GO:0005575		CC	ND	3.842019e-13	1.229446e-10
									AFUA_3G02530	PKS-like enzyme, putative (EC 2.3.1.41)	GO:0005575		CC	ND	3.842019e-13	1.229446e-10
									AFUA_3G02570	Polyketide synthase, putative	GO:0005575		CC	ND	3.842019e-13	1.229446e-10
									AFUA_3G02580	Short-chain dehydrogenase/reductase family protein, putative (EC 1.1.1.-)	GO:0005575		CC	ND	3.842019e-13	1.229446e-10
									AFUA_3G02600	Uncharacterized protein	GO:0005575		CC	ND	3.842019e-13	1.229446e-10
									AFUA_3G02840	Isopropanol dehydrogenase, putative	GO:0005575		CC	ND	3.842019e-13	1.229446e-10
									AFUA_3G03220	Uncharacterized protein	GO:0005575		CC	ND	3.842019e-13	1.229446e-10
									AFUA_3G03270	Isochorismatase family hydrolase, putative	GO:0005575		CC	ND	3.842019e-13	1.229446e-10
									AFUA_3G03330	Mitochondrial enoyl reductase, putative	GO:0005575		CC	ND	3.842019e-13	1.229446e-10
									AFUA_3G03370	Cell surface protein, putative	GO:0005575		CC	ND	3.842019e-13	1.229446e-10
									AFUA_3G03380	Sugar O-acetyltransferase, putative (EC 2.3.1.-)	GO:0005575		CC	ND	3.842019e-13	1.229446e-10
									AFUA_3G03390	Siderophore biosynthesis lipase/esterase, putative	GO:0005575		CC	ND	3.842019e-13	1.229446e-10
									AFUA_3G03445	Short-chain alcohol dehydrogenase, putative	GO:0005575		CC	ND	3.842019e-13	1.229446e-10
									AFUA_3G03470	Uncharacterized protein	GO:0005575		CC	ND	3.842019e-13	1.229446e-10
									AFUA_3G03540	PKS-like enzyme, putative	GO:0005575		CC	ND	3.842019e-13	1.229446e-10
									AFUA_3G03550	Uncharacterized protein	GO:0005575		CC	ND	3.842019e-13	1.229446e-10
									AFUA_3G03570	67 kDa myosin-cross-reactive antigen family protein	GO:0005575		CC	ND	3.842019e-13	1.229446e-10
									AFUA_3G03580	Transferase family protein	GO:0005575		CC	ND	3.842019e-13	1.229446e-10
									AFUA_3G03650	GNAT family acetyltransferase, putative	GO:0005575		CC	ND	3.842019e-13	1.229446e-10
									AFUA_3G03890	Secretory lipase, putative (EC 3.1.-.-)	GO:0005575		CC	ND	3.842019e-13	1.229446e-10
									AFUA_3G03910	IQ calmodulin-binding motif protein	GO:0005575		CC	ND	3.842019e-13	1.229446e-10
									AFUA_3G03930	Cytochrome P450 monooxygenase, putative (EC 1.14.-.-)	GO:0005575		CC	ND	3.842019e-13	1.229446e-10
									AFUA_3G03940	2,3-diketo-5-methylthio-1-phosphopentane phosphatase, putative (EC 3.1.3.-)	GO:0005575		CC	ND	3.842019e-13	1.229446e-10
									AFUA_3G03950	Endoglucanase, putative	GO:0005575		CC	ND	3.842019e-13	1.229446e-10
									AFUA_3G07965	Uncharacterized protein	GO:0005575		CC	ND	3.842019e-13	1.229446e-10
									AFUA_3G09120	Uncharacterized protein	GO:0005575		CC	ND	3.842019e-13	1.229446e-10
									AFUA_3G09140	Endo 1,5-alpha-arabinase	GO:0005575		CC	ND	3.842019e-13	1.229446e-10
									AFUA_3G09240	CAIB/BAIF family enzyme	GO:0005575		CC	ND	3.842019e-13	1.229446e-10
									AFUA_3G09260	Uncharacterized protein	GO:0005575		CC	ND	3.842019e-13	1.229446e-10
									AFUA_3G09470	3-hydroxyisobutyrate dehydrogenase, putative (EC 1.1.1.31)	GO:0005575		CC	ND	3.842019e-13	1.229446e-10
									AFUA_3G10410	Conserved serine-rich protein	GO:0005575		CC	ND	3.842019e-13	1.229446e-10
									AFUA_3G11050	Uncharacterized protein	GO:0005575		CC	ND	3.842019e-13	1.229446e-10
									AFUA_3G11120	Glutamate decarboxylase, putative (EC 4.1.1.15)	GO:0005575		CC	ND	3.842019e-13	1.229446e-10
									AFUA_3G11550	LEA domain protein	GO:0005575		CC	ND	3.842019e-13	1.229446e-10
									AFUA_3G11800	Uncharacterized protein	GO:0005575		CC	ND	3.842019e-13	1.229446e-10
									AFUA_3G12910	O-methyltransferase GliM-like, putative (EC 2.-.-.-)	GO:0005575		CC	ND	3.842019e-13	1.229446e-10
									AFUA_3G12960	Cytochrome P450 monooxigenase GliC-like, putative (EC 1.14.-.-)	GO:0005575		CC	ND	3.842019e-13	1.229446e-10
									AFUA_3G14120	Uncharacterized protein	GO:0005575		CC	ND	3.842019e-13	1.229446e-10
									AFUA_3G14260	Mismatched base pair and cruciform DNA recognition protein, putative	GO:0005575		CC	ND	3.842019e-13	1.229446e-10
									AFUA_3G14665	Uncharacterized protein	GO:0005575		CC	ND	3.842019e-13	1.229446e-10
									AFUA_3G14700	Polyketide synthase, putative (EC 2.3.1.-)	GO:0005575		CC	ND	3.842019e-13	1.229446e-10
									AFUA_3G14820	4-hydroxyphenylpyruvate dioxygenase, putative (EC 4.2.1.-)	GO:0005575		CC	ND	3.842019e-13	1.229446e-10
									AFUA_3G14890	Pectate lyase, putative (EC 4.2.2.-)	GO:0005575		CC	ND	3.842019e-13	1.229446e-10
									AFUA_3G15050	Flavin-binding monooxygenase, putative	GO:0005575		CC	ND	3.842019e-13	1.229446e-10
									AFUA_3G15055	Uncharacterized protein	GO:0005575		CC	ND	3.842019e-13	1.229446e-10
									AFUA_3G15395	Telomere-associated RecQ helicase, putative	GO:0005575		CC	ND	3.842019e-13	1.229446e-10
									AFUA_4G00195	Uncharacterized protein	GO:0005575		CC	ND	3.842019e-13	1.229446e-10
									AFUA_4G00440	Short chain dehydrogenase, putative	GO:0005575		CC	ND	3.842019e-13	1.229446e-10
									AFUA_4G00470	MFS multidrug transporter, putative	GO:0005575		CC	ND	3.842019e-13	1.229446e-10
									AFUA_4G00490	Uncharacterized protein	GO:0005575		CC	ND	3.842019e-13	1.229446e-10
									AFUA_4G01110	1,3-beta glucanase, putative	GO:0005575		CC	ND	3.842019e-13	1.229446e-10
									AFUA_4G01260	Mitochondrial chaperone ATPase (Bcs1), putative	GO:0005575		CC	ND	3.842019e-13	1.229446e-10
									AFUA_4G03330	Plasma membrane stress response protein (Ist2), putative	GO:0005575		CC	ND	3.842019e-13	1.229446e-10
									AFUA_4G03540	Integral membrane protein , putative	GO:0005575		CC	ND	3.842019e-13	1.229446e-10
									AFUA_4G04380	Phenazine biosynthesis-like protein, putative	GO:0005575		CC	ND	3.842019e-13	1.229446e-10
									AFUA_4G06410	Uncharacterized protein	GO:0005575		CC	ND	3.842019e-13	1.229446e-10
									AFUA_4G07860	Uncharacterized protein	GO:0005575		CC	ND	3.842019e-13	1.229446e-10
									AFUA_4G08960	GPI anchored cell wall protein, putative	GO:0005575		CC	ND	3.842019e-13	1.229446e-10
									AFUA_4G09510	Uncharacterized protein	GO:0005575		CC	ND	3.842019e-13	1.229446e-10
									AFUA_4G09930	Uncharacterized protein	GO:0005575		CC	ND	3.842019e-13	1.229446e-10
									AFUA_4G10110	Homeobox transcription factor, putative	GO:0005575		CC	ND	3.842019e-13	1.229446e-10
									AFUA_4G11120	Uncharacterized protein	GO:0005575		CC	ND	3.842019e-13	1.229446e-10
									AFUA_4G11270	Uncharacterized protein	GO:0005575		CC	ND	3.842019e-13	1.229446e-10
									AFUA_4G11810	Uncharacterized protein	GO:0005575		CC	ND	3.842019e-13	1.229446e-10
									AFUA_4G12420	Uncharacterized protein	GO:0005575		CC	ND	3.842019e-13	1.229446e-10
									AFUA_4G13770	Glycosyl hydrolase, putative (EC 3.-.-.-)	GO:0005575		CC	ND	3.842019e-13	1.229446e-10
									AFUA_4G13780	Polyphenol monooxygenase, putative (EC 1.-.-.-)	GO:0005575		CC	ND	3.842019e-13	1.229446e-10
									AFUA_4G13980	Uncharacterized protein	GO:0005575		CC	ND	3.842019e-13	1.229446e-10
									AFUA_4G14070	Glycosyl transferase, putative (EC 2.-.-.-)	GO:0005575		CC	ND	3.842019e-13	1.229446e-10
									AFUA_4G14080	Spherulin 4-like cell surface protein, putative	GO:0005575		CC	ND	3.842019e-13	1.229446e-10
									AFUA_4G14085	Cell surface protein, putative	GO:0005575		CC	ND	3.842019e-13	1.229446e-10
									AFUA_4G14090	UDP-glucose 4-epimerase (EC 5.1.3.2)	GO:0005575		CC	ND	3.842019e-13	1.229446e-10
									AFUA_4G14380	Glutathione S-transferase, putative	GO:0005575		CC	ND	3.842019e-13	1.229446e-10
									AFUA_4G14450	Mannitol 2-dehydrogenase (M2DH) (MDH) (EC 1.1.1.67)	GO:0005575		CC	ND	3.842019e-13	1.229446e-10
									AFUA_4G14460	Uncharacterized protein	GO:0005575		CC	ND	3.842019e-13	1.229446e-10
									AFUA_5G00100	Integral membrane protein	GO:0005575		CC	ND	3.842019e-13	1.229446e-10
									AFUA_5G00110	Squalene-hopene-cyclase, putative	GO:0005575		CC	ND	3.842019e-13	1.229446e-10
									AFUA_5G00120	Cytochrome P450 oxidoreductase/alkane hydroxylase, putative (EC 1.14.14.-)	GO:0005575		CC	ND	3.842019e-13	1.229446e-10
									AFUA_5G00130	Capsule polysaccharide biosynthesis protein, putative	GO:0005575		CC	ND	3.842019e-13	1.229446e-10
									AFUA_5G00620	Integral membrane protein, putative	GO:0005575		CC	ND	3.842019e-13	1.229446e-10
									AFUA_5G00650	Uncharacterized protein	GO:0005575		CC	ND	3.842019e-13	1.229446e-10
									AFUA_5G00990	Uncharacterized protein	GO:0005575		CC	ND	3.842019e-13	1.229446e-10
									AFUA_5G01000	Oxidoreductase, 2OG-Fe(II) oxygenase family, putative	GO:0005575		CC	ND	3.842019e-13	1.229446e-10
									AFUA_5G01248	Uncharacterized protein	GO:0005575		CC	ND	3.842019e-13	1.229446e-10
									AFUA_5G02320	Uncharacterized protein	GO:0005575		CC	ND	3.842019e-13	1.229446e-10
									AFUA_5G02500	Uncharacterized protein	GO:0005575		CC	ND	3.842019e-13	1.229446e-10
									AFUA_5G02710	Uncharacterized protein	GO:0005575		CC	ND	3.842019e-13	1.229446e-10
									AFUA_5G03060	Uncharacterized protein	GO:0005575		CC	ND	3.842019e-13	1.229446e-10
									AFUA_5G06820	Uncharacterized protein	GO:0005575		CC	ND	3.842019e-13	1.229446e-10
									AFUA_5G06910	DUF636 domain protein	GO:0005575		CC	ND	3.842019e-13	1.229446e-10
									AFUA_5G07310	DUF500 domain protein	GO:0005575		CC	ND	3.842019e-13	1.229446e-10
									AFUA_5G07630	UbiE/COQ5 methyltransferase, putative (EC 2.1.1.-)	GO:0005575		CC	ND	3.842019e-13	1.229446e-10
									AFUA_5G07640	RNA 3'-terminal phosphate cyclase, putative (EC 6.5.1.4)	GO:0005575		CC	ND	3.842019e-13	1.229446e-10
									AFUA_5G07650	F-box domain and ankyrin repeat protein	GO:0005575		CC	ND	3.842019e-13	1.229446e-10
									AFUA_5G08200	Uncharacterized protein	GO:0005575		CC	ND	3.842019e-13	1.229446e-10
									AFUA_5G09970	67 kDa myosin-cross-reactive antigen family protein	GO:0005575		CC	ND	3.842019e-13	1.229446e-10
									AFUA_5G13740	Protein phosphatase, putative (EC 3.1.3.16)	GO:0005575		CC	ND	3.842019e-13	1.229446e-10
									AFUA_5G13760	Uncharacterized protein	GO:0005575		CC	ND	3.842019e-13	1.229446e-10
									AFUA_5G14180	Uncharacterized protein	GO:0005575		CC	ND	3.842019e-13	1.229446e-10
									AFUA_5G14210	Glucose repressible protein Grg1, putative	GO:0005575		CC	ND	3.842019e-13	1.229446e-10
									AFUA_5G14240	ThiJ/PfpI family protein	GO:0005575		CC	ND	3.842019e-13	1.229446e-10
									AFUA_5G14600	Integral membrane protein	GO:0005575		CC	ND	3.842019e-13	1.229446e-10
									AFUA_5G14830	Glyoxalase family protein (EC 4.4.1.5)	GO:0005575		CC	ND	3.842019e-13	1.229446e-10
									AFUA_5G14840	Uncharacterized protein	GO:0005575		CC	ND	3.842019e-13	1.229446e-10
									AFUA_5G14845	RING-finger domain protein, putative	GO:0005575		CC	ND	3.842019e-13	1.229446e-10
									AFUA_6G00260	Phosphatidylserine decarboxylase family protein (EC 4.1.1.-)	GO:0005575		CC	ND	3.842019e-13	1.229446e-10
									AFUA_6G00270	Putative uncharacterized protein	GO:0005575		CC	ND	3.842019e-13	1.229446e-10
									AFUA_6G00460	Putative uncharacterized protein	GO:0005575		CC	ND	3.842019e-13	1.229446e-10
									AFUA_6G00500	Chitosanase, putative (EC 3.2.1.132)	GO:0005575		CC	ND	3.842019e-13	1.229446e-10
									AFUA_6G00560	Putative uncharacterized protein	GO:0005575		CC	ND	3.842019e-13	1.229446e-10
									AFUA_6G00590	Secreted peptide, putative	GO:0005575		CC	ND	3.842019e-13	1.229446e-10
									AFUA_6G00610	Putative uncharacterized protein	GO:0005575		CC	ND	3.842019e-13	1.229446e-10
									AFUA_6G00740	Putative uncharacterized protein	GO:0005575		CC	ND	3.842019e-13	1.229446e-10
									AFUA_6G03140	Oligopeptide transporter, putative	GO:0005575		CC	ND	3.842019e-13	1.229446e-10
									AFUA_6G03252	Protein kinase, putative (EC 2.7.1.-)	GO:0005575		CC	ND	3.842019e-13	1.229446e-10
									AFUA_6G03270	Uncharacterized protein	GO:0005575		CC	ND	3.842019e-13	1.229446e-10
									AFUA_6G03290	Isochorismatase family hydrolase, putative (EC 1.1.1.-)	GO:0005575		CC	ND	3.842019e-13	1.229446e-10
									AFUA_6G03350	GNAT family N-acetyltransferase, putative (EC 3.2.1.-)	GO:0005575		CC	ND	3.842019e-13	1.229446e-10
									AFUA_6G03380	Uncharacterized protein	GO:0005575		CC	ND	3.842019e-13	1.229446e-10
									AFUA_6G03790	Uncharacterized protein	GO:0005575		CC	ND	3.842019e-13	1.229446e-10
									AFUA_6G04280	Integral membrane protein	GO:0005575		CC	ND	3.842019e-13	1.229446e-10
									AFUA_6G06460	Fumarylacetoacetate hydrolase family protein	GO:0005575		CC	ND	3.842019e-13	1.229446e-10
									AFUA_6G08400	Uncharacterized protein	GO:0005575		CC	ND	3.842019e-13	1.229446e-10
									AFUA_6G08710	Alkaline phosphatase, putative (EC 3.1.3.1)	GO:0005575		CC	ND	3.842019e-13	1.229446e-10
									AFUA_6G09530	Uncharacterized protein	GO:0005575		CC	ND	3.842019e-13	1.229446e-10
									AFUA_6G09785	Uncharacterized protein	GO:0005575		CC	ND	3.842019e-13	1.229446e-10
									AFUA_6G10160	Uncharacterized protein	GO:0005575		CC	ND	3.842019e-13	1.229446e-10
									AFUA_6G10180	Spherulin 4 family protein, putative	GO:0005575		CC	ND	3.842019e-13	1.229446e-10
									AFUA_6G10190	Uncharacterized protein	GO:0005575		CC	ND	3.842019e-13	1.229446e-10
									AFUA_6G10280	Uncharacterized protein	GO:0005575		CC	ND	3.842019e-13	1.229446e-10
									AFUA_6G11090	Uncharacterized protein	GO:0005575		CC	ND	3.842019e-13	1.229446e-10
									AFUA_6G11530	DUF636 domain protein	GO:0005575		CC	ND	3.842019e-13	1.229446e-10
									AFUA_6G11700	Uncharacterized protein	GO:0005575		CC	ND	3.842019e-13	1.229446e-10
									AFUA_6G11780	Uncharacterized protein	GO:0005575		CC	ND	3.842019e-13	1.229446e-10
									AFUA_6G11850	Uncharacterized protein	GO:0005575		CC	ND	3.842019e-13	1.229446e-10
									AFUA_6G12220	Isochorismatase family hydrolase, putative	GO:0005575		CC	ND	3.842019e-13	1.229446e-10
									AFUA_6G13480	Uncharacterized protein	GO:0005575		CC	ND	3.842019e-13	1.229446e-10
									AFUA_6G14070	Extracellular glycine/serine-rich protein, putative	GO:0005575		CC	ND	3.842019e-13	1.229446e-10
									AFUA_6G14510	Monooxygenase, putative (EC 1.14.13.1)	GO:0005575		CC	ND	3.842019e-13	1.229446e-10
									AFUA_6G14690	Telomere-associated RecQ helicase, putative	GO:0005575		CC	ND	3.842019e-13	1.229446e-10
									AFUA_7G00090	Telomere-associated RecQ helicase, putative	GO:0005575		CC	ND	3.842019e-13	1.229446e-10
									AFUA_7G00190	Uncharacterized protein	GO:0005575		CC	ND	3.842019e-13	1.229446e-10
									AFUA_7G00400	Uncharacterized protein	GO:0005575		CC	ND	3.842019e-13	1.229446e-10
									AFUA_7G00610	Uncharacterized protein	GO:0005575		CC	ND	3.842019e-13	1.229446e-10
									AFUA_7G00805	Uncharacterized protein	GO:0005575		CC	ND	3.842019e-13	1.229446e-10
									AFUA_7G00920	UbiD family decarboxylase, putative	GO:0005575		CC	ND	3.842019e-13	1.229446e-10
									AFUA_7G00940	Isoamyl alcohol oxidase, putative	GO:0005575		CC	ND	3.842019e-13	1.229446e-10
									AFUA_7G00960	Extracellular cysteine-rich protein, putative	GO:0005575		CC	ND	3.842019e-13	1.229446e-10
									AFUA_7G01440	Uncharacterized protein	GO:0005575		CC	ND	3.842019e-13	1.229446e-10
									AFUA_7G01660	Polyketide synthase, putative	GO:0005575		CC	ND	3.842019e-13	1.229446e-10
									AFUA_7G01730	Phosphatidylserine decarboxylase family protein (EC 4.1.1.-)	GO:0005575		CC	ND	3.842019e-13	1.229446e-10
									AFUA_7G01780	Uncharacterized protein	GO:0005575		CC	ND	3.842019e-13	1.229446e-10
									AFUA_7G02220	Uncharacterized protein	GO:0005575		CC	ND	3.842019e-13	1.229446e-10
									AFUA_7G02240	Uncharacterized protein	GO:0005575		CC	ND	3.842019e-13	1.229446e-10
									AFUA_7G04010	Uncharacterized protein	GO:0005575		CC	ND	3.842019e-13	1.229446e-10
									AFUA_7G04560	Uncharacterized protein	GO:0005575		CC	ND	3.842019e-13	1.229446e-10
									AFUA_7G04730	Siderochrome-iron transporter, putative	GO:0005575		CC	ND	3.842019e-13	1.229446e-10
									AFUA_7G04910	Phosphatidylglycerol specific phospholipase C, putative (EC 3.1.4.3)	GO:0005575		CC	ND	3.842019e-13	1.229446e-10
									AFUA_7G04920	Uncharacterized protein	GO:0005575		CC	ND	3.842019e-13	1.229446e-10
									AFUA_7G04930	Alkaline serine protease (PR1)/allergen F18-like (EC 3.4.21.-)	GO:0005575		CC	ND	3.842019e-13	1.229446e-10
									AFUA_7G04940	Uncharacterized protein	GO:0005575		CC	ND	3.842019e-13	1.229446e-10
									AFUA_7G04950	Lipase, putative (EC 3.1.1.-)	GO:0005575		CC	ND	3.842019e-13	1.229446e-10
									AFUA_7G05230	Uncharacterized protein	GO:0005575		CC	ND	3.842019e-13	1.229446e-10
									AFUA_7G05490	Uncharacterized protein	GO:0005575		CC	ND	3.842019e-13	1.229446e-10
									AFUA_7G06030	Alpha-ketoglutarate-dependent taurine dioxygenase (EC 1.14.11.17)	GO:0005575		CC	ND	3.842019e-13	1.229446e-10
									AFUA_7G06110	Glycosyl hydrolase, putative (EC 3.2.1.37)	GO:0005575		CC	ND	3.842019e-13	1.229446e-10
									AFUA_7G06270	Cyanamide hydratase, putative (EC 4.2.1.69)	GO:0005575		CC	ND	3.842019e-13	1.229446e-10
									AFUA_7G06440	F-box domain protein	GO:0005575		CC	ND	3.842019e-13	1.229446e-10
									AFUA_7G06470	Uncharacterized protein	GO:0005575		CC	ND	3.842019e-13	1.229446e-10
									AFUA_7G06900	Branched-chain amino acid aminotransferase, putative (EC 2.6.1.-)	GO:0005575		CC	ND	3.842019e-13	1.229446e-10
									AFUA_7G07020	Uncharacterized protein	GO:0005575		CC	ND	3.842019e-13	1.229446e-10
									AFUA_7G07040	Uncharacterized protein	GO:0005575		CC	ND	3.842019e-13	1.229446e-10
									AFUA_7G08390	Uncharacterized protein	GO:0005575		CC	ND	3.842019e-13	1.229446e-10
									AFUA_8G00370	Polyketide synthase, putative	GO:0005575		CC	ND	3.842019e-13	1.229446e-10
									AFUA_8G00380	DltD N-terminal domain protein	GO:0005575		CC	ND	3.842019e-13	1.229446e-10
									AFUA_8G00390	O-methyltransferase, putative	GO:0005575		CC	ND	3.842019e-13	1.229446e-10
									AFUA_8G00400	Uncharacterized protein	GO:0005575		CC	ND	3.842019e-13	1.229446e-10
									AFUA_8G00480	Phytanoyl-CoA dioxygenase family protein	GO:0005575		CC	ND	3.842019e-13	1.229446e-10
									AFUA_8G00490	PKS-like enzyme, putative	GO:0005575		CC	ND	3.842019e-13	1.229446e-10
									AFUA_8G00500	Acetate-CoA ligase, putative (EC 6.2.1.1)	GO:0005575		CC	ND	3.842019e-13	1.229446e-10
									AFUA_8G00510	Cytochrome P450 oxidoreductase OrdA-like, putative	GO:0005575		CC	ND	3.842019e-13	1.229446e-10
									AFUA_8G00530	Alpha/beta hydrolase, putative	GO:0005575		CC	ND	3.842019e-13	1.229446e-10
									AFUA_8G00560	Cytochrome P450 oxidoreductase, putative (EC 1.14.-.-)	GO:0005575		CC	ND	3.842019e-13	1.229446e-10
									AFUA_8G00570	Alpha/beta hydrolase, putative	GO:0005575		CC	ND	3.842019e-13	1.229446e-10
									AFUA_8G00595	Ham1 family pyrophosphatase, putative	GO:0005575		CC	ND	3.842019e-13	1.229446e-10
									AFUA_8G00720	Amino acid transporter, putative	GO:0005575		CC	ND	3.842019e-13	1.229446e-10
									AFUA_8G00950	Uncharacterized protein	GO:0005575		CC	ND	3.842019e-13	1.229446e-10
									AFUA_8G01160	Tartrate dehydrogenase, putative (EC 1.1.1.-)	GO:0005575		CC	ND	3.842019e-13	1.229446e-10
									AFUA_8G01190	Isoamyl alcohol oxidase, putative	GO:0005575		CC	ND	3.842019e-13	1.229446e-10
									AFUA_8G01260	Uncharacterized protein	GO:0005575		CC	ND	3.842019e-13	1.229446e-10
									AFUA_8G01320	Uncharacterized protein	GO:0005575		CC	ND	3.842019e-13	1.229446e-10
									AFUA_8G01390	Glycosyl hydrolase, putative	GO:0005575		CC	ND	3.842019e-13	1.229446e-10
									AFUA_8G01800	Thiosulfate sulfurtransferase, putative (EC 2.8.1.-)	GO:0005575		CC	ND	3.842019e-13	1.229446e-10
									AFUA_8G01910	Histidine acid phosphatase, putative (EC 3.1.3.2)	GO:0005575		CC	ND	3.842019e-13	1.229446e-10
									AFUA_8G02040	Glycosyl transferase, putative (EC 2.4.1.-)	GO:0005575		CC	ND	3.842019e-13	1.229446e-10
									AFUA_8G02050	Uncharacterized protein	GO:0005575		CC	ND	3.842019e-13	1.229446e-10
									AFUA_8G02060	Glycan biosynthesis protein (PigL), putative	GO:0005575		CC	ND	3.842019e-13	1.229446e-10
									AFUA_8G02070	Glycosyl transferase, putative	GO:0005575		CC	ND	3.842019e-13	1.229446e-10
									AFUA_8G02150	Acetylornithine aminotransferase, putative (EC 2.6.1.11)	GO:0005575		CC	ND	3.842019e-13	1.229446e-10
									AFUA_8G02160	Aldehyde dehydrogenase family protein (EC 1.2.1.16)	GO:0005575		CC	ND	3.842019e-13	1.229446e-10
									AFUA_8G02190	Uncharacterized protein	GO:0005575		CC	ND	3.842019e-13	1.229446e-10
									AFUA_8G02210	Alpha-ketoglutarate-dependent taurine dioxygenase (EC 1.14.11.17)	GO:0005575		CC	ND	3.842019e-13	1.229446e-10
									AFUA_8G02250	Uncharacterized protein	GO:0005575		CC	ND	3.842019e-13	1.229446e-10
									AFUA_8G02480	Uncharacterized protein	GO:0005575		CC	ND	3.842019e-13	1.229446e-10
									AFUA_8G05120	Uncharacterized protein	GO:0005575		CC	ND	3.842019e-13	1.229446e-10
									AFUA_8G05985	Uncharacterized protein	GO:0005575		CC	ND	3.842019e-13	1.229446e-10
									AFUA_8G06060	Uncharacterized protein	GO:0005575		CC	ND	3.842019e-13	1.229446e-10
									AFUA_8G06070	Uncharacterized protein	GO:0005575		CC	ND	3.842019e-13	1.229446e-10
									AFUA_8G06100	Integral membrane protein	GO:0005575		CC	ND	3.842019e-13	1.229446e-10
									AFUA_8G06250	Hypothetical glutamine rich protein	GO:0005575		CC	ND	3.842019e-13	1.229446e-10
									AFUA_8G06350	Esterase family protein	GO:0005575		CC	ND	3.842019e-13	1.229446e-10
									AFUA_8G06360	Alpha-1,3-glucanase, putative (EC 3.2.1.-)	GO:0005575		CC	ND	3.842019e-13	1.229446e-10
									AFUA_8G06500	Uncharacterized protein	GO:0005575		CC	ND	3.842019e-13	1.229446e-10
									AFUA_8G06510	Uncharacterized protein	GO:0005575		CC	ND	3.842019e-13	1.229446e-10
									AFUA_8G06554	Carbonate dehydratase, putative	GO:0005575		CC	ND	3.842019e-13	1.229446e-10
									AFUA_8G06620	Uncharacterized protein	GO:0005575		CC	ND	3.842019e-13	1.229446e-10
									AFUA_8G06750	UDP-glucose,sterol transferase, putative	GO:0005575		CC	ND	3.842019e-13	1.229446e-10
									AFUA_8G06785	Uncharacterized protein	GO:0005575		CC	ND	3.842019e-13	1.229446e-10
									AFUA_8G07150	Arsenic resistance protein ArsH, putative	GO:0005575		CC	ND	3.842019e-13	1.229446e-10
									AFUA_8G07160	Uncharacterized protein	GO:0005575		CC	ND	3.842019e-13	1.229446e-10
									AFUA_8G07200	Amino acid transporter, putative	GO:0005575		CC	ND	3.842019e-13	1.229446e-10
									AFUA_8G07225	Uncharacterized protein	GO:0005575		CC	ND	3.842019e-13	1.229446e-10
									AFUA_3G14140	Metacaspase-1B (EC 3.4.22.-)	GO:0005575		CC	ND	3.842019e-13	1.229446e-10
									AFUA_3G12930	7-dimethylallyltryptophan synthase (7-DMATS) (EC 2.5.1.80) (Tryptophan aminopeptidase) (EC 3.4.11.17)	GO:0005575		CC	ND	3.842019e-13	1.229446e-10
									AFUA_8G00200	6-hydroxytryprostatin B O-methyltransferase (EC 2.1.1.293) (Fumitremorgin biosynthesis protein D)	GO:0005575		CC	ND	3.842019e-13	1.229446e-10
									AFUA_8G00230	Verruculogen synthase (EC 1.14.11.38) (Fumitremorgin biosynthesis protein F)	GO:0005575		CC	ND	3.842019e-13	1.229446e-10
									AFUA_8G00190	Tryprostatin B 6-hydroxylase (EC 1.14.13.176) (Fumitremorgin biosynthesis protein C)	GO:0005575		CC	ND	3.842019e-13	1.229446e-10
									AFUA_8G00220	Fumitremorgin C synthase (EC 1.14.21.10) (Fumitremorgin biosynthesis protein E)	GO:0005575		CC	ND	3.842019e-13	1.229446e-10
									AFUA_8G00240	Fumitremorgin C monooxygenase (EC 1.14.13.177) (Fumitremorgin biosynthesis protein G)	GO:0005575		CC	ND	3.842019e-13	1.229446e-10
									AFUA_8G00210	Tryprostatin B synthase (EC 2.5.1.106) (Brevianamide F prenyltransferase) (Fumitremorgin biosynthesis protein B)	GO:0005575		CC	ND	3.842019e-13	1.229446e-10
									AFUA_8G00250	12-alpha,13-alpha-dihydroxyfumitremorgin C prenyltransferase (EC 2.5.1.110) (Fumitremorgin biosynthesis protein H)	GO:0005575		CC	ND	3.842019e-13	1.229446e-10
									AFUA_5G02330	Ribonuclease mitogillin (EC 3.1.27.-) (Allergen Asp f I) (Allergen I/a) (IgE-binding ribotoxin) (Major allergen Asp f 1) (allergen Asp f 1)	GO:0005575		CC	ND	3.842019e-13	1.229446e-10
									AFUA_8G00170	Nonribosomal peptide synthetase 13 (EC 6.3.3.-) (Brevianamide F synthase) (Fumitremorgin biosynthesis protein A)	GO:0005575		CC	ND	3.842019e-13	1.229446e-10
									AFUA_8G00540	Nonribosomal peptide synthetase 14 (EC 6.3.2.-)	GO:0005575		CC	ND	3.842019e-13	1.229446e-10
									AFUA_3G03350	Nonribosomal peptide synthetase 3 (EC 6.3.2.-) (Siderophore peptide synthase E)	GO:0005575		CC	ND	3.842019e-13	1.229446e-10
									AFUA_3G03420	Nonribosomal peptide synthetase 4 (EC 6.3.2.-) (Siderophore peptide synthase D)	GO:0005575		CC	ND	3.842019e-13	1.229446e-10
									AFUA_3G12920	Nonribosomal peptide synthetase 5 (EC 6.3.2.-)	GO:0005575		CC	ND	3.842019e-13	1.229446e-10
									AFUA_3G11070	Pyruvate decarboxylase (EC 4.1.1.1)	GO:0005575		CC	ND	3.842019e-13	1.229446e-10
									AFUA_4G10770	Psi-producing oxygenase A (Fatty acid oxygenase ppoA) [Includes: Linoleate 8R-lipoxygenase (EC 1.13.11.60); 9,12-octadecadienoate 8-hydroperoxide 8R-isomerase (EC 5.4.4.5)]	GO:0005575		CC	ND	3.842019e-13	1.229446e-10
									AFUA_1G17430	Tyrosinase (EC 1.14.18.1) (Monophenol monooxygenase)	GO:0005575		CC	ND	3.842019e-13	1.229446e-10
									AFUA_8G00370	Polyketide synthase, putative	GO:1902086	fumagillin biosynthetic process	BP	IMP	8.541792e-10	1.366687e-7
									AFUA_8G00380	DltD N-terminal domain protein	GO:1902086		BP	IGC	8.541792e-10	1.366687e-7
									AFUA_8G00390	O-methyltransferase, putative	GO:1902086		BP	IGC	8.541792e-10	1.366687e-7
									AFUA_8G00400	Uncharacterized protein	GO:1902086		BP	IGC	8.541792e-10	1.366687e-7
									AFUA_8G00480	Phytanoyl-CoA dioxygenase family protein	GO:1902086		BP	IGC	8.541792e-10	1.366687e-7
									AFUA_8G00490	PKS-like enzyme, putative	GO:1902086		BP	IGC	8.541792e-10	1.366687e-7
									AFUA_8G00500	Acetate-CoA ligase, putative (EC 6.2.1.1)	GO:1902086		BP	IGC	8.541792e-10	1.366687e-7
									AFUA_8G00510	Cytochrome P450 oxidoreductase OrdA-like, putative	GO:1902086		BP	IGC	8.541792e-10	1.366687e-7
									AFUA_8G00520	Fumagillin beta-trans-bergamotene synthase	GO:1902086		BP	IMP	8.541792e-10	1.366687e-7
									AFUA_8G00540	Nonribosomal peptide synthetase 14 (EC 6.3.2.-)	GO:1902086		BP	IGC, IMP	8.541792e-10	1.366687e-7
									AFUA_2G07680	L-ornithine N5-oxygenase SidA (EC 1.13.12.-)	GO:0044550	secondary metabolite biosynthetic process	BP	IMP	1.81146e-8	1.93222e-06
									AFUA_3G12890	C6 transcription factor GliZ-like, putative	GO:0044550		BP	IMP	1.81146e-8	1.93222e-06
									AFUA_3G12900	MFS transporter, putative	GO:0044550		BP	IMP	1.81146e-8	1.93222e-06
									AFUA_3G12910	O-methyltransferase GliM-like, putative (EC 2.-.-.-)	GO:0044550		BP	IMP	1.81146e-8	1.93222e-06
									AFUA_3G12950	FAD binding domain protein (EC 1.5.3.-)	GO:0044550		BP	IMP	1.81146e-8	1.93222e-06
									AFUA_3G12960	Cytochrome P450 monooxigenase GliC-like, putative (EC 1.14.-.-)	GO:0044550		BP	IMP	1.81146e-8	1.93222e-06
									AFUA_3G12930	7-dimethylallyltryptophan synthase (7-DMATS) (EC 2.5.1.80) (Tryptophan aminopeptidase) (EC 3.4.11.17)	GO:0044550		BP	IDA, IGC	1.81146e-8	1.93222e-06
									AFUA_8G00250	12-alpha,13-alpha-dihydroxyfumitremorgin C prenyltransferase (EC 2.5.1.110) (Fumitremorgin biosynthesis protein H)	GO:0044550		BP	IDA	1.81146e-8	1.93222e-06
									AFUA_8G00540	Nonribosomal peptide synthetase 14 (EC 6.3.2.-)	GO:0044550		BP	IGC, IMP	1.81146e-8	1.93222e-06
									AFUA_3G03420	Nonribosomal peptide synthetase 4 (EC 6.3.2.-) (Siderophore peptide synthase D)	GO:0044550		BP	IMP	1.81146e-8	1.93222e-06
									AFUA_3G12920	Nonribosomal peptide synthetase 5 (EC 6.3.2.-)	GO:0044550		BP	IMP	1.81146e-8	1.93222e-06
									AFUA_1G00970	MFS monocarboxylate transporter, putative	GO:0055085	transmembrane transport	BP	IEA	6.611016e-8	5.28881e-06
									AFUA_1G03200	MFS transporter, putative	GO:0055085		BP	IEA	6.611016e-8	5.28881e-06
									AFUA_1G05020	Sulfate transporter, putative	GO:0055085		BP	IEA	6.611016e-8	5.28881e-06
									AFUA_1G10370	MFS multidrug transporter, putative	GO:0055085		BP	IEA	6.611016e-8	5.28881e-06
									AFUA_1G16690	MFS transporter, putative	GO:0055085		BP	IEA	6.611016e-8	5.28881e-06
									AFUA_1G17570	Urea active transporter, putative	GO:0055085		BP	IEA	6.611016e-8	5.28881e-06
									AFUA_2G03860	Plasma membrane low affinity zinc ion transporter, putative	GO:0055085		BP	IEA	6.611016e-8	5.28881e-06
									AFUA_2G11420	MFS transporter, putative (Fragment)	GO:0055085		BP	IEA	6.611016e-8	5.28881e-06
									AFUA_2G11520	MFS monosaccharide transporter, putative	GO:0055085		BP	IEA	6.611016e-8	5.28881e-06
									AFUA_2G11580	MFS multidrug transporter, putative	GO:0055085		BP	IEA	6.611016e-8	5.28881e-06
									AFUA_2G12550	MFS multidrug transporter, putative	GO:0055085		BP	IEA	6.611016e-8	5.28881e-06
									AFUA_2G14590	MFS monosaccharide transporter, putative	GO:0055085		BP	IEA	6.611016e-8	5.28881e-06
									AFUA_2G16860	MFS multidrug transporter, putative	GO:0055085		BP	IEA	6.611016e-8	5.28881e-06
									AFUA_3G02060	MFS multidrug transporter, putative	GO:0055085		BP	IEA	6.611016e-8	5.28881e-06
									AFUA_3G02520	MFS multidrug transporter, putative	GO:0055085		BP	IEA	6.611016e-8	5.28881e-06
									AFUA_3G02610	MFS transporter, putative	GO:0055085		BP	IEA	6.611016e-8	5.28881e-06
									AFUA_3G02780	MFS multidrug transporter, putative	GO:0055085		BP	IEA	6.611016e-8	5.28881e-06
									AFUA_3G03240	MFS monocarboxylate transporter, putative	GO:0055085		BP	IEA	6.611016e-8	5.28881e-06
									AFUA_3G03320	MFS monocarboxylate transporter, putative	GO:0055085		BP	IEA	6.611016e-8	5.28881e-06
									AFUA_3G03430	ABC multidrug transporter SitT (EC 3.6.3.-)	GO:0055085		BP	IEA	6.611016e-8	5.28881e-06
									AFUA_3G03440	MFS siderophore iron transporter, putative	GO:0055085		BP	IEA	6.611016e-8	5.28881e-06
									AFUA_3G03500	MFS multidrug transporter, putative	GO:0055085		BP	IEA	6.611016e-8	5.28881e-06
									AFUA_3G03640	MFS siderochrome iron transporter MirB	GO:0055085		BP	IEA	6.611016e-8	5.28881e-06
									AFUA_3G03670	ABC multidrug transporter, putative (EC 3.6.3.-)	GO:0055085		BP	IEA	6.611016e-8	5.28881e-06
									AFUA_3G11760	MFS transporter, putative	GO:0055085		BP	IEA	6.611016e-8	5.28881e-06
									AFUA_3G12900	MFS transporter, putative	GO:0055085		BP	IEA	6.611016e-8	5.28881e-06
									AFUA_4G03110	MFS monosaccharide transporter, putative	GO:0055085		BP	IEA	6.611016e-8	5.28881e-06
									AFUA_4G13900	MFS transporter, putative	GO:0055085		BP	IEA	6.611016e-8	5.28881e-06
									AFUA_4G14640	Low affinity iron transporter, putative	GO:0055085		BP	IEA	6.611016e-8	5.28881e-06
									AFUA_5G00160	MFS polyamine transporter, putative	GO:0055085		BP	IEA	6.611016e-8	5.28881e-06
									AFUA_5G01540	MFS aflatoxin efflux pump, putative	GO:0055085		BP	IEA	6.611016e-8	5.28881e-06
									AFUA_5G02390	Auxin Efflux Carrier superfamily	GO:0055085		BP	IEA	6.611016e-8	5.28881e-06
									AFUA_5G02700	MFS multidrug transporter, putative	GO:0055085		BP	IEA	6.611016e-8	5.28881e-06
									AFUA_5G04260	Arginine transporter, putative	GO:0055085		BP	IEA	6.611016e-8	5.28881e-06
									AFUA_5G09440	Amino acid permease, putative	GO:0055085		BP	IEA	6.611016e-8	5.28881e-06
									AFUA_6G01930	MFS transporter Seo1, putative	GO:0055085		BP	IEA	6.611016e-8	5.28881e-06
									AFUA_6G03140	Oligopeptide transporter, putative	GO:0055085		BP	IEA, IMP	6.611016e-8	5.28881e-06
									AFUA_6G04270	MFS sugar transporter, putative	GO:0055085		BP	IEA	6.611016e-8	5.28881e-06
									AFUA_6G09880	MFS monocarboxylate transporter, putative	GO:0055085		BP	IEA	6.611016e-8	5.28881e-06
									AFUA_7G00390	MFS multidrug transporter, putative	GO:0055085		BP	IEA	6.611016e-8	5.28881e-06
									AFUA_7G00950	MFS monosaccharide transporter, putative	GO:0055085		BP	IEA	6.611016e-8	5.28881e-06
									AFUA_7G04730	Siderochrome-iron transporter, putative	GO:0055085		BP	IEA	6.611016e-8	5.28881e-06
									AFUA_7G05550	Sugar transporter family protein	GO:0055085		BP	IEA	6.611016e-8	5.28881e-06
									AFUA_7G06570	Cation diffusion facilitator family metal ion transporter, putative	GO:0055085		BP	IEA	6.611016e-8	5.28881e-06
									AFUA_8G00940	MFS multidrug transporter, putative	GO:0055085		BP	IEA	6.611016e-8	5.28881e-06
									AFUA_8G01180	MFS sugar transporter, putative	GO:0055085		BP	IEA	6.611016e-8	5.28881e-06
									AFUA_8G02180	GABA permease, putative	GO:0055085		BP	IEA	6.611016e-8	5.28881e-06
									AFUA_8G02200	Proline permease, putative	GO:0055085		BP	IEA	6.611016e-8	5.28881e-06
									AFUA_8G06610	MFS transporter, putative	GO:0055085		BP	IEA	6.611016e-8	5.28881e-06
									AFUA_8G06870	MFS sugar transporter, putative	GO:0055085		BP	IEA	6.611016e-8	5.28881e-06
									AFUA_1G17190	Long-chain-fatty-acid-CoA ligase, putative (EC 6.2.1.-)	GO:0010106	cellular response to iron ion starvation	BP	IMP	3.585269e-7	2.29457e-05
									AFUA_1G17270	FRE family ferric-chelate reductase, putative (EC 1.16.1.7)	GO:0010106		BP	IMP	3.585269e-7	2.29457e-05
									AFUA_2G07680	L-ornithine N5-oxygenase SidA (EC 1.13.12.-)	GO:0010106		BP	IEP, IMP	3.585269e-7	2.29457e-05
									AFUA_3G03410	Enoyl-CoA hydratase/isomerase family protein (EC 4.2.1.-)	GO:0010106		BP	IMP	3.585269e-7	2.29457e-05
									AFUA_3G03440	MFS siderophore iron transporter, putative	GO:0010106		BP	IEP	3.585269e-7	2.29457e-05
									AFUA_5G03790	Ferrooxidoreductase Fet3, putative (EC 1.10.3.2)	GO:0010106		BP	IEP	3.585269e-7	2.29457e-05
									AFUA_5G03800	High-affinity iron transporter FtrA	GO:0010106		BP	IEP	3.585269e-7	2.29457e-05
									AFUA_3G03350	Nonribosomal peptide synthetase 3 (EC 6.3.2.-) (Siderophore peptide synthase E)	GO:0010106		BP	IEP	3.585269e-7	2.29457e-05
									AFUA_3G03420	Nonribosomal peptide synthetase 4 (EC 6.3.2.-) (Siderophore peptide synthase D)	GO:0010106		BP	IEP	3.585269e-7	2.29457e-05
									AFUA_1G00970	MFS monocarboxylate transporter, putative	GO:0016021	integral component of membrane	CC	IEA	2.45908e-06	0.000131151
									AFUA_1G03200	MFS transporter, putative	GO:0016021		CC	IEA	2.45908e-06	0.000131151
									AFUA_1G05020	Sulfate transporter, putative	GO:0016021		CC	IEA	2.45908e-06	0.000131151
									AFUA_1G10370	MFS multidrug transporter, putative	GO:0016021		CC	IEA	2.45908e-06	0.000131151
									AFUA_1G10770	Neutral amino acid permease, putative	GO:0016021		CC	IEA	2.45908e-06	0.000131151
									AFUA_1G10930	Ammonium transporter (Mep2), putative	GO:0016021		CC	IEA	2.45908e-06	0.000131151
									AFUA_1G16690	MFS transporter, putative	GO:0016021		CC	IEA	2.45908e-06	0.000131151
									AFUA_1G17270	FRE family ferric-chelate reductase, putative (EC 1.16.1.7)	GO:0016021		CC	IEA	2.45908e-06	0.000131151
									AFUA_1G17570	Urea active transporter, putative	GO:0016021		CC	IEA	2.45908e-06	0.000131151
									AFUA_2G03860	Plasma membrane low affinity zinc ion transporter, putative	GO:0016021		CC	IEA	2.45908e-06	0.000131151
									AFUA_2G05060	Alternative oxidase (EC 1.-.-.-)	GO:0016021		CC	IEA	2.45908e-06	0.000131151
									AFUA_2G05880	Ammonium transporter MeaA	GO:0016021		CC	IEA	2.45908e-06	0.000131151
									AFUA_2G11420	MFS transporter, putative (Fragment)	GO:0016021		CC	IEA	2.45908e-06	0.000131151
									AFUA_2G11520	MFS monosaccharide transporter, putative	GO:0016021		CC	IEA	2.45908e-06	0.000131151
									AFUA_2G11580	MFS multidrug transporter, putative	GO:0016021		CC	IEA	2.45908e-06	0.000131151
									AFUA_2G12080	Mitochondrial phosphate transporter Pic2, putative	GO:0016021		CC	IEA	2.45908e-06	0.000131151
									AFUA_2G12550	MFS multidrug transporter, putative	GO:0016021		CC	IEA	2.45908e-06	0.000131151
									AFUA_2G14590	MFS monosaccharide transporter, putative	GO:0016021		CC	IEA	2.45908e-06	0.000131151
									AFUA_2G16860	MFS multidrug transporter, putative	GO:0016021		CC	IEA	2.45908e-06	0.000131151
									AFUA_3G01820	Amino acid permease	GO:0016021		CC	IEA	2.45908e-06	0.000131151
									AFUA_3G02060	MFS multidrug transporter, putative	GO:0016021		CC	IEA	2.45908e-06	0.000131151
									AFUA_3G02520	MFS multidrug transporter, putative	GO:0016021		CC	IEA	2.45908e-06	0.000131151
									AFUA_3G02610	MFS transporter, putative	GO:0016021		CC	IEA	2.45908e-06	0.000131151
									AFUA_3G02780	MFS multidrug transporter, putative	GO:0016021		CC	IEA	2.45908e-06	0.000131151
									AFUA_3G03240	MFS monocarboxylate transporter, putative	GO:0016021		CC	IEA	2.45908e-06	0.000131151
									AFUA_3G03320	MFS monocarboxylate transporter, putative	GO:0016021		CC	IEA	2.45908e-06	0.000131151
									AFUA_3G03430	ABC multidrug transporter SitT (EC 3.6.3.-)	GO:0016021		CC	IEA	2.45908e-06	0.000131151
									AFUA_3G03440	MFS siderophore iron transporter, putative	GO:0016021		CC	IEA	2.45908e-06	0.000131151
									AFUA_3G03500	MFS multidrug transporter, putative	GO:0016021		CC	IEA	2.45908e-06	0.000131151
									AFUA_3G03640	MFS siderochrome iron transporter MirB	GO:0016021		CC	IEA	2.45908e-06	0.000131151
									AFUA_3G03670	ABC multidrug transporter, putative (EC 3.6.3.-)	GO:0016021		CC	IEA	2.45908e-06	0.000131151
									AFUA_3G07990	GABA permease GabA	GO:0016021		CC	IEA	2.45908e-06	0.000131151
									AFUA_3G11760	MFS transporter, putative	GO:0016021		CC	IEA	2.45908e-06	0.000131151
									AFUA_3G12900	MFS transporter, putative	GO:0016021		CC	IEA	2.45908e-06	0.000131151
									AFUA_4G00680	Aquaglyceroporin, putative	GO:0016021		CC	IEA	2.45908e-06	0.000131151
									AFUA_4G03110	MFS monosaccharide transporter, putative	GO:0016021		CC	IEA	2.45908e-06	0.000131151
									AFUA_4G09040	High affinity methionine permease	GO:0016021		CC	IEA	2.45908e-06	0.000131151
									AFUA_4G09360	ATP synthase subunit ATP9, putative (EC 3.6.3.14)	GO:0016021		CC	IEA	2.45908e-06	0.000131151
									AFUA_4G13900	MFS transporter, putative	GO:0016021		CC	IEA	2.45908e-06	0.000131151
									AFUA_5G00160	MFS polyamine transporter, putative	GO:0016021		CC	IEA	2.45908e-06	0.000131151
									AFUA_5G01540	MFS aflatoxin efflux pump, putative	GO:0016021		CC	IEA	2.45908e-06	0.000131151
									AFUA_5G02390	Auxin Efflux Carrier superfamily	GO:0016021		CC	IEA	2.45908e-06	0.000131151
									AFUA_5G02700	MFS multidrug transporter, putative	GO:0016021		CC	IEA	2.45908e-06	0.000131151
									AFUA_5G04260	Arginine transporter, putative	GO:0016021		CC	IEA	2.45908e-06	0.000131151
									AFUA_5G09440	Amino acid permease, putative	GO:0016021		CC	IEA	2.45908e-06	0.000131151
									AFUA_6G01930	MFS transporter Seo1, putative	GO:0016021		CC	IEA	2.45908e-06	0.000131151
									AFUA_6G04270	MFS sugar transporter, putative	GO:0016021		CC	IEA	2.45908e-06	0.000131151
									AFUA_6G09880	MFS monocarboxylate transporter, putative	GO:0016021		CC	IEA	2.45908e-06	0.000131151
									AFUA_6G13980	UbiA-like prenyltransferase, putative (EC 2.5.1.-)	GO:0016021		CC	IEA	2.45908e-06	0.000131151
									AFUA_7G00390	MFS multidrug transporter, putative	GO:0016021		CC	IEA	2.45908e-06	0.000131151
									AFUA_7G00950	MFS monosaccharide transporter, putative	GO:0016021		CC	IEA	2.45908e-06	0.000131151
									AFUA_7G04730	Siderochrome-iron transporter, putative	GO:0016021		CC	IEA	2.45908e-06	0.000131151
									AFUA_7G05550	Sugar transporter family protein	GO:0016021		CC	IEA	2.45908e-06	0.000131151
									AFUA_7G06570	Cation diffusion facilitator family metal ion transporter, putative	GO:0016021		CC	IEA	2.45908e-06	0.000131151
									AFUA_8G00520	Fumagillin beta-trans-bergamotene synthase	GO:0016021		CC	IEA	2.45908e-06	0.000131151
									AFUA_8G00720	Amino acid transporter, putative	GO:0016021		CC	IEA	2.45908e-06	0.000131151
									AFUA_8G00940	MFS multidrug transporter, putative	GO:0016021		CC	IEA	2.45908e-06	0.000131151
									AFUA_8G01180	MFS sugar transporter, putative	GO:0016021		CC	IEA	2.45908e-06	0.000131151
									AFUA_8G02090	Nucleotide-sugar transporter, putative	GO:0016021		CC	IEA	2.45908e-06	0.000131151
									AFUA_8G02180	GABA permease, putative	GO:0016021		CC	IEA	2.45908e-06	0.000131151
									AFUA_8G02200	Proline permease, putative	GO:0016021		CC	IEA	2.45908e-06	0.000131151
									AFUA_8G06090	Amino acid permease, putative	GO:0016021		CC	IEA	2.45908e-06	0.000131151
									AFUA_8G06580	Amino acid permease, putative	GO:0016021		CC	IEA	2.45908e-06	0.000131151
									AFUA_8G06610	MFS transporter, putative	GO:0016021		CC	IEA	2.45908e-06	0.000131151
									AFUA_8G06870	MFS sugar transporter, putative	GO:0016021		CC	IEA	2.45908e-06	0.000131151
									AFUA_8G07200	Amino acid transporter, putative	GO:0016021		CC	IEA	2.45908e-06	0.000131151
									AFUA_8G00190	Tryprostatin B 6-hydroxylase (EC 1.14.13.176) (Fumitremorgin biosynthesis protein C)	GO:0016021		CC	IEA	2.45908e-06	0.000131151
									AFUA_8G00220	Fumitremorgin C synthase (EC 1.14.21.10) (Fumitremorgin biosynthesis protein E)	GO:0016021		CC	IEA	2.45908e-06	0.000131151
									AFUA_8G00240	Fumitremorgin C monooxygenase (EC 1.14.13.177) (Fumitremorgin biosynthesis protein G)	GO:0016021		CC	IEA	2.45908e-06	0.000131151
									AFUA_4G11280	GPI mannosyltransferase 2 (EC 2.4.1.-) (GPI mannosyltransferase II) (GPI-MT-II) (Glycosylphosphatidylinositol-anchor biosynthesis protein 18)	GO:0016021		CC	IEA	2.45908e-06	0.000131151
									AFUA_1G17190	Long-chain-fatty-acid-CoA ligase, putative (EC 6.2.1.-)	GO:0006696	ergosterol biosynthetic process	BP	IMP	4.85615e-06	0.000221995
									AFUA_2G07680	L-ornithine N5-oxygenase SidA (EC 1.13.12.-)	GO:0006696		BP	IMP	4.85615e-06	0.000221995
									AFUA_3G03400	Siderophore biosynthesis acetylase AceI, putative	GO:0006696		BP	IMP	4.85615e-06	0.000221995
									AFUA_3G03410	Enoyl-CoA hydratase/isomerase family protein (EC 4.2.1.-)	GO:0006696		BP	IMP	4.85615e-06	0.000221995
									AFUA_3G03420	Nonribosomal peptide synthetase 4 (EC 6.3.2.-) (Siderophore peptide synthase D)	GO:0006696		BP	IMP	4.85615e-06	0.000221995
									AFUA_1G00980	FAD-dependent oxidase, putative (EC 1.5.3.-)	GO:0016491	oxidoreductase activity	MF	IEA	3.33385e-05	0.00133354
									AFUA_1G00990	Short chain dehydrogenase/reductase family protein (EC 1.-.-.-)	GO:0016491		MF	IEA	3.33385e-05	0.00133354
									AFUA_1G01000	Oxidoreductase, 2OG-Fe(II) oxygenase family	GO:0016491		MF	IEA	3.33385e-05	0.00133354
									AFUA_1G01270	Cytochrome P450 monooxygenase, putative (EC 1.14.-.-)	GO:0016491		MF	IEA	3.33385e-05	0.00133354
									AFUA_1G07380	Glutamate synthase Glt1, putative (EC 1.4.1.13)	GO:0016491		MF	IEA	3.33385e-05	0.00133354
									AFUA_1G11570	Quinate utilisation oxidoreductase QutH (EC 1.-.-.-)	GO:0016491		MF	IEA	3.33385e-05	0.00133354
									AFUA_1G17180	Pyridine nucleotide-disulphide oxidoreductase AMID-like, putative (EC 1.-.-.-)	GO:0016491		MF	IEA	3.33385e-05	0.00133354
									AFUA_1G17270	FRE family ferric-chelate reductase, putative (EC 1.16.1.7)	GO:0016491		MF	IEA	3.33385e-05	0.00133354
									AFUA_1G17380	3-oxoacyl-(Acyl-carrier-protein) reductase, putative (EC 1.1.1.69)	GO:0016491		MF	IEA	3.33385e-05	0.00133354
									AFUA_1G17670	Salicylate hydroxylase, putative (EC 1.14.13.1)	GO:0016491		MF	IEA	3.33385e-05	0.00133354
									AFUA_2G04870	Pyruvate dehydrogenase E1 component alpha subunit, putative (EC 1.2.4.-)	GO:0016491		MF	IEA	3.33385e-05	0.00133354
									AFUA_2G05060	Alternative oxidase (EC 1.-.-.-)	GO:0016491		MF	IEA	3.33385e-05	0.00133354
									AFUA_2G05290	Isoflavone reductase family protein (EC 1.3.1.-)	GO:0016491		MF	IEA	3.33385e-05	0.00133354
									AFUA_2G07680	L-ornithine N5-oxygenase SidA (EC 1.13.12.-)	GO:0016491		MF	IEA	3.33385e-05	0.00133354
									AFUA_2G08250	Glycerol 3-phosphate dehydrogenase (GfdB), putative (EC 1.1.1.8)	GO:0016491		MF	IEA	3.33385e-05	0.00133354
									AFUA_2G14840	Glucose oxidase, putative (EC 1.1.3.-)	GO:0016491		MF	IEA	3.33385e-05	0.00133354
									AFUA_3G02120	Short-chain dehydrogenase/reductase family protein, putative	GO:0016491		MF	IEA	3.33385e-05	0.00133354
									AFUA_3G02580	Short-chain dehydrogenase/reductase family protein, putative (EC 1.1.1.-)	GO:0016491		MF	IEA	3.33385e-05	0.00133354
									AFUA_3G02770	FAD binding domain protein	GO:0016491		MF	IEA	3.33385e-05	0.00133354
									AFUA_3G02840	Isopropanol dehydrogenase, putative	GO:0016491		MF	IEA	3.33385e-05	0.00133354
									AFUA_3G03330	Mitochondrial enoyl reductase, putative	GO:0016491		MF	IEA	3.33385e-05	0.00133354
									AFUA_3G03445	Short-chain alcohol dehydrogenase, putative	GO:0016491		MF	IEA	3.33385e-05	0.00133354
									AFUA_3G03540	PKS-like enzyme, putative	GO:0016491		MF	IEA	3.33385e-05	0.00133354
									AFUA_3G03930	Cytochrome P450 monooxygenase, putative (EC 1.14.-.-)	GO:0016491		MF	IEA	3.33385e-05	0.00133354
									AFUA_3G06540	3'-phosphoadenosine-5'-phosphosulfate reductase Met16, putative (EC 1.8.99.-)	GO:0016491		MF	IEA	3.33385e-05	0.00133354
									AFUA_3G09470	3-hydroxyisobutyrate dehydrogenase, putative (EC 1.1.1.31)	GO:0016491		MF	IEA	3.33385e-05	0.00133354
									AFUA_3G12950	FAD binding domain protein (EC 1.5.3.-)	GO:0016491		MF	IEA	3.33385e-05	0.00133354
									AFUA_3G12960	Cytochrome P450 monooxigenase GliC-like, putative (EC 1.14.-.-)	GO:0016491		MF	IEA	3.33385e-05	0.00133354
									AFUA_3G14490	Ketol-acid reductoisomerase (EC 1.1.1.86)	GO:0016491		MF	IEA	3.33385e-05	0.00133354
									AFUA_3G14700	Polyketide synthase, putative (EC 2.3.1.-)	GO:0016491		MF	IEA	3.33385e-05	0.00133354
									AFUA_4G00440	Short chain dehydrogenase, putative	GO:0016491		MF	IEA	3.33385e-05	0.00133354
									AFUA_4G03120	Mitochondrial cytochrome b2, putative (EC 1.1.2.3)	GO:0016491		MF	IEA	3.33385e-05	0.00133354
									AFUA_4G06620	Glutamate dehydrogenase	GO:0016491		MF	IEA	3.33385e-05	0.00133354
									AFUA_4G08170	Succinate-semialdehyde dehydrogenase Uga2, putative (EC 1.2.1.24)	GO:0016491		MF	IEA	3.33385e-05	0.00133354
									AFUA_4G13780	Polyphenol monooxygenase, putative (EC 1.-.-.-)	GO:0016491		MF	IEA	3.33385e-05	0.00133354
									AFUA_4G14450	Mannitol 2-dehydrogenase (M2DH) (MDH) (EC 1.1.1.67)	GO:0016491		MF	IEA	3.33385e-05	0.00133354
									AFUA_5G00120	Cytochrome P450 oxidoreductase/alkane hydroxylase, putative (EC 1.14.14.-)	GO:0016491		MF	IEA	3.33385e-05	0.00133354
									AFUA_5G01000	Oxidoreductase, 2OG-Fe(II) oxygenase family, putative	GO:0016491		MF	IEA	3.33385e-05	0.00133354
									AFUA_5G03790	Ferrooxidoreductase Fet3, putative (EC 1.10.3.2)	GO:0016491		MF	IEA	3.33385e-05	0.00133354
									AFUA_5G09450	Isoflavone reductase family protein (EC 1.3.1.-)	GO:0016491		MF	IEA	3.33385e-05	0.00133354
									AFUA_6G00740	Putative uncharacterized protein	GO:0016491		MF	IEA	3.33385e-05	0.00133354
									AFUA_6G03290	Isochorismatase family hydrolase, putative (EC 1.1.1.-)	GO:0016491		MF	IEA	3.33385e-05	0.00133354
									AFUA_6G10120	Zinc-binding oxidoreductase ToxD, putative	GO:0016491		MF	IEA	3.33385e-05	0.00133354
									AFUA_6G11850	Uncharacterized protein	GO:0016491		MF	IEA	3.33385e-05	0.00133354
									AFUA_6G14510	Monooxygenase, putative (EC 1.14.13.1)	GO:0016491		MF	IEA	3.33385e-05	0.00133354
									AFUA_7G00700	Aldo-keto reductase (AKR13), puatative (EC 1.1.1.-)	GO:0016491		MF	IEA	3.33385e-05	0.00133354
									AFUA_7G00940	Isoamyl alcohol oxidase, putative	GO:0016491		MF	IEA	3.33385e-05	0.00133354
									AFUA_7G06030	Alpha-ketoglutarate-dependent taurine dioxygenase (EC 1.14.11.17)	GO:0016491		MF	IEA	3.33385e-05	0.00133354
									AFUA_7G06090	Fatty-acyl coenzyme A oxidase (Pox1), putative (EC 1.3.3.6)	GO:0016491		MF	IEA	3.33385e-05	0.00133354
									AFUA_7G06100	Acyl-CoA dehydrogenasea family protein (EC 1.3.3.6)	GO:0016491		MF	IEA	3.33385e-05	0.00133354
									AFUA_7G06420	NADH-dependent flavin oxidoreductase, putative (EC 1.-.-.-)	GO:0016491		MF	IEA	3.33385e-05	0.00133354
									AFUA_8G00370	Polyketide synthase, putative	GO:0016491		MF	IEA	3.33385e-05	0.00133354
									AFUA_8G00510	Cytochrome P450 oxidoreductase OrdA-like, putative	GO:0016491		MF	IEA	3.33385e-05	0.00133354
									AFUA_8G00560	Cytochrome P450 oxidoreductase, putative (EC 1.14.-.-)	GO:0016491		MF	IEA	3.33385e-05	0.00133354
									AFUA_8G01160	Tartrate dehydrogenase, putative (EC 1.1.1.-)	GO:0016491		MF	IEA	3.33385e-05	0.00133354
									AFUA_8G01190	Isoamyl alcohol oxidase, putative	GO:0016491		MF	IEA	3.33385e-05	0.00133354
									AFUA_8G02160	Aldehyde dehydrogenase family protein (EC 1.2.1.16)	GO:0016491		MF	IEA	3.33385e-05	0.00133354
									AFUA_8G02210	Alpha-ketoglutarate-dependent taurine dioxygenase (EC 1.14.11.17)	GO:0016491		MF	IEA	3.33385e-05	0.00133354
									AFUA_8G07150	Arsenic resistance protein ArsH, putative	GO:0016491		MF	IEA	3.33385e-05	0.00133354
									AFUA_8G00230	Verruculogen synthase (EC 1.14.11.38) (Fumitremorgin biosynthesis protein F)	GO:0016491		MF	IEA	3.33385e-05	0.00133354
									AFUA_8G00190	Tryprostatin B 6-hydroxylase (EC 1.14.13.176) (Fumitremorgin biosynthesis protein C)	GO:0016491		MF	IEA	3.33385e-05	0.00133354
									AFUA_8G00220	Fumitremorgin C synthase (EC 1.14.21.10) (Fumitremorgin biosynthesis protein E)	GO:0016491		MF	IEA	3.33385e-05	0.00133354
									AFUA_8G00240	Fumitremorgin C monooxygenase (EC 1.14.13.177) (Fumitremorgin biosynthesis protein G)	GO:0016491		MF	IEA	3.33385e-05	0.00133354
									AFUA_4G10770	Psi-producing oxygenase A (Fatty acid oxygenase ppoA) [Includes: Linoleate 8R-lipoxygenase (EC 1.13.11.60); 9,12-octadecadienoate 8-hydroperoxide 8R-isomerase (EC 5.4.4.5)]	GO:0016491		MF	IEA	3.33385e-05	0.00133354
									AFUA_1G17430	Tyrosinase (EC 1.14.18.1) (Monophenol monooxygenase)	GO:0016491		MF	IEA	3.33385e-05	0.00133354
									AFUA_8G00200	6-hydroxytryprostatin B O-methyltransferase (EC 2.1.1.293) (Fumitremorgin biosynthesis protein D)	GO:1900772	fumitremorgin B biosynthetic process	BP	IMP	7.30333e-05	0.00259674
									AFUA_8G00210	Tryprostatin B synthase (EC 2.5.1.106) (Brevianamide F prenyltransferase) (Fumitremorgin biosynthesis protein B)	GO:1900772		BP	IDA	7.30333e-05	0.00259674
									AFUA_8G00250	12-alpha,13-alpha-dihydroxyfumitremorgin C prenyltransferase (EC 2.5.1.110) (Fumitremorgin biosynthesis protein H)	GO:1900772		BP	IDA	7.30333e-05	0.00259674
									AFUA_8G00170	Nonribosomal peptide synthetase 13 (EC 6.3.3.-) (Brevianamide F synthase) (Fumitremorgin biosynthesis protein A)	GO:1900772		BP	IDA	7.30333e-05	0.00259674
									AFUA_1G00980	FAD-dependent oxidase, putative (EC 1.5.3.-)	GO:0055114	oxidation-reduction process	BP	IEA	0.000100079	0.00320254
									AFUA_1G00990	Short chain dehydrogenase/reductase family protein (EC 1.-.-.-)	GO:0055114		BP	IEA	0.000100079	0.00320254
									AFUA_1G01000	Oxidoreductase, 2OG-Fe(II) oxygenase family	GO:0055114		BP	IEA	0.000100079	0.00320254
									AFUA_1G01270	Cytochrome P450 monooxygenase, putative (EC 1.14.-.-)	GO:0055114		BP	IEA	0.000100079	0.00320254
									AFUA_1G07380	Glutamate synthase Glt1, putative (EC 1.4.1.13)	GO:0055114		BP	IEA	0.000100079	0.00320254
									AFUA_1G11570	Quinate utilisation oxidoreductase QutH (EC 1.-.-.-)	GO:0055114		BP	IEA	0.000100079	0.00320254
									AFUA_1G17180	Pyridine nucleotide-disulphide oxidoreductase AMID-like, putative (EC 1.-.-.-)	GO:0055114		BP	IEA	0.000100079	0.00320254
									AFUA_1G17270	FRE family ferric-chelate reductase, putative (EC 1.16.1.7)	GO:0055114		BP	IEA	0.000100079	0.00320254
									AFUA_1G17380	3-oxoacyl-(Acyl-carrier-protein) reductase, putative (EC 1.1.1.69)	GO:0055114		BP	IEA	0.000100079	0.00320254
									AFUA_1G17670	Salicylate hydroxylase, putative (EC 1.14.13.1)	GO:0055114		BP	IEA	0.000100079	0.00320254
									AFUA_2G04870	Pyruvate dehydrogenase E1 component alpha subunit, putative (EC 1.2.4.-)	GO:0055114		BP	IEA	0.000100079	0.00320254
									AFUA_2G05060	Alternative oxidase (EC 1.-.-.-)	GO:0055114		BP	IEA	0.000100079	0.00320254
									AFUA_2G05290	Isoflavone reductase family protein (EC 1.3.1.-)	GO:0055114		BP	IEA	0.000100079	0.00320254
									AFUA_2G07680	L-ornithine N5-oxygenase SidA (EC 1.13.12.-)	GO:0055114		BP	IEA	0.000100079	0.00320254
									AFUA_2G08250	Glycerol 3-phosphate dehydrogenase (GfdB), putative (EC 1.1.1.8)	GO:0055114		BP	IEA	0.000100079	0.00320254
									AFUA_2G14840	Glucose oxidase, putative (EC 1.1.3.-)	GO:0055114		BP	IEA	0.000100079	0.00320254
									AFUA_3G02120	Short-chain dehydrogenase/reductase family protein, putative	GO:0055114		BP	IEA	0.000100079	0.00320254
									AFUA_3G02580	Short-chain dehydrogenase/reductase family protein, putative (EC 1.1.1.-)	GO:0055114		BP	IEA	0.000100079	0.00320254
									AFUA_3G02770	FAD binding domain protein	GO:0055114		BP	IEA	0.000100079	0.00320254
									AFUA_3G02840	Isopropanol dehydrogenase, putative	GO:0055114		BP	IEA	0.000100079	0.00320254
									AFUA_3G03330	Mitochondrial enoyl reductase, putative	GO:0055114		BP	IEA	0.000100079	0.00320254
									AFUA_3G03445	Short-chain alcohol dehydrogenase, putative	GO:0055114		BP	IEA	0.000100079	0.00320254
									AFUA_3G03540	PKS-like enzyme, putative	GO:0055114		BP	IEA	0.000100079	0.00320254
									AFUA_3G03930	Cytochrome P450 monooxygenase, putative (EC 1.14.-.-)	GO:0055114		BP	IEA	0.000100079	0.00320254
									AFUA_3G06540	3'-phosphoadenosine-5'-phosphosulfate reductase Met16, putative (EC 1.8.99.-)	GO:0055114		BP	IEA	0.000100079	0.00320254
									AFUA_3G09470	3-hydroxyisobutyrate dehydrogenase, putative (EC 1.1.1.31)	GO:0055114		BP	IEA	0.000100079	0.00320254
									AFUA_3G12950	FAD binding domain protein (EC 1.5.3.-)	GO:0055114		BP	IEA	0.000100079	0.00320254
									AFUA_3G12960	Cytochrome P450 monooxigenase GliC-like, putative (EC 1.14.-.-)	GO:0055114		BP	IEA	0.000100079	0.00320254
									AFUA_3G14490	Ketol-acid reductoisomerase (EC 1.1.1.86)	GO:0055114		BP	IEA	0.000100079	0.00320254
									AFUA_3G14700	Polyketide synthase, putative (EC 2.3.1.-)	GO:0055114		BP	IEA	0.000100079	0.00320254
									AFUA_3G14820	4-hydroxyphenylpyruvate dioxygenase, putative (EC 4.2.1.-)	GO:0055114		BP	IEA	0.000100079	0.00320254
									AFUA_3G15050	Flavin-binding monooxygenase, putative	GO:0055114		BP	IEA	0.000100079	0.00320254
									AFUA_4G00440	Short chain dehydrogenase, putative	GO:0055114		BP	IEA	0.000100079	0.00320254
									AFUA_4G03120	Mitochondrial cytochrome b2, putative (EC 1.1.2.3)	GO:0055114		BP	IEA	0.000100079	0.00320254
									AFUA_4G06620	Glutamate dehydrogenase	GO:0055114		BP	IEA	0.000100079	0.00320254
									AFUA_4G08170	Succinate-semialdehyde dehydrogenase Uga2, putative (EC 1.2.1.24)	GO:0055114		BP	IEA	0.000100079	0.00320254
									AFUA_4G13780	Polyphenol monooxygenase, putative (EC 1.-.-.-)	GO:0055114		BP	IEA	0.000100079	0.00320254
									AFUA_4G14450	Mannitol 2-dehydrogenase (M2DH) (MDH) (EC 1.1.1.67)	GO:0055114		BP	IEA	0.000100079	0.00320254
									AFUA_5G00120	Cytochrome P450 oxidoreductase/alkane hydroxylase, putative (EC 1.14.14.-)	GO:0055114		BP	IEA	0.000100079	0.00320254
									AFUA_5G01000	Oxidoreductase, 2OG-Fe(II) oxygenase family, putative	GO:0055114		BP	IEA	0.000100079	0.00320254
									AFUA_5G03790	Ferrooxidoreductase Fet3, putative (EC 1.10.3.2)	GO:0055114		BP	IEA	0.000100079	0.00320254
									AFUA_5G09450	Isoflavone reductase family protein (EC 1.3.1.-)	GO:0055114		BP	IEA	0.000100079	0.00320254
									AFUA_6G00740	Putative uncharacterized protein	GO:0055114		BP	IEA	0.000100079	0.00320254
									AFUA_6G03290	Isochorismatase family hydrolase, putative (EC 1.1.1.-)	GO:0055114		BP	IEA	0.000100079	0.00320254
									AFUA_6G10120	Zinc-binding oxidoreductase ToxD, putative	GO:0055114		BP	IEA	0.000100079	0.00320254
									AFUA_6G11850	Uncharacterized protein	GO:0055114		BP	IEA	0.000100079	0.00320254
									AFUA_6G14510	Monooxygenase, putative (EC 1.14.13.1)	GO:0055114		BP	IEA	0.000100079	0.00320254
									AFUA_7G00700	Aldo-keto reductase (AKR13), puatative (EC 1.1.1.-)	GO:0055114		BP	IEA	0.000100079	0.00320254
									AFUA_7G00940	Isoamyl alcohol oxidase, putative	GO:0055114		BP	IEA	0.000100079	0.00320254
									AFUA_7G05500	Glutathione S-transferase, putative (EC 2.5.1.18)	GO:0055114		BP	IDA	0.000100079	0.00320254
									AFUA_7G06030	Alpha-ketoglutarate-dependent taurine dioxygenase (EC 1.14.11.17)	GO:0055114		BP	IEA	0.000100079	0.00320254
									AFUA_7G06090	Fatty-acyl coenzyme A oxidase (Pox1), putative (EC 1.3.3.6)	GO:0055114		BP	IEA	0.000100079	0.00320254
									AFUA_7G06100	Acyl-CoA dehydrogenasea family protein (EC 1.3.3.6)	GO:0055114		BP	IEA	0.000100079	0.00320254
									AFUA_7G06420	NADH-dependent flavin oxidoreductase, putative (EC 1.-.-.-)	GO:0055114		BP	IEA	0.000100079	0.00320254
									AFUA_8G00370	Polyketide synthase, putative	GO:0055114		BP	IEA	0.000100079	0.00320254
									AFUA_8G00480	Phytanoyl-CoA dioxygenase family protein	GO:0055114		BP	IEA	0.000100079	0.00320254
									AFUA_8G00510	Cytochrome P450 oxidoreductase OrdA-like, putative	GO:0055114		BP	IEA	0.000100079	0.00320254
									AFUA_8G00560	Cytochrome P450 oxidoreductase, putative (EC 1.14.-.-)	GO:0055114		BP	IEA	0.000100079	0.00320254
									AFUA_8G01160	Tartrate dehydrogenase, putative (EC 1.1.1.-)	GO:0055114		BP	IEA	0.000100079	0.00320254
									AFUA_8G01190	Isoamyl alcohol oxidase, putative	GO:0055114		BP	IEA	0.000100079	0.00320254
									AFUA_8G02160	Aldehyde dehydrogenase family protein (EC 1.2.1.16)	GO:0055114		BP	IEA	0.000100079	0.00320254
									AFUA_8G02210	Alpha-ketoglutarate-dependent taurine dioxygenase (EC 1.14.11.17)	GO:0055114		BP	IEA	0.000100079	0.00320254
									AFUA_8G07150	Arsenic resistance protein ArsH, putative	GO:0055114		BP	IEA	0.000100079	0.00320254
									AFUA_8G00230	Verruculogen synthase (EC 1.14.11.38) (Fumitremorgin biosynthesis protein F)	GO:0055114		BP	IEA	0.000100079	0.00320254
									AFUA_8G00190	Tryprostatin B 6-hydroxylase (EC 1.14.13.176) (Fumitremorgin biosynthesis protein C)	GO:0055114		BP	IEA	0.000100079	0.00320254
									AFUA_8G00220	Fumitremorgin C synthase (EC 1.14.21.10) (Fumitremorgin biosynthesis protein E)	GO:0055114		BP	IEA	0.000100079	0.00320254
									AFUA_8G00240	Fumitremorgin C monooxygenase (EC 1.14.13.177) (Fumitremorgin biosynthesis protein G)	GO:0055114		BP	IEA	0.000100079	0.00320254
									AFUA_8G00540	Nonribosomal peptide synthetase 14 (EC 6.3.2.-)	GO:0055114		BP	IDA	0.000100079	0.00320254
									AFUA_4G10770	Psi-producing oxygenase A (Fatty acid oxygenase ppoA) [Includes: Linoleate 8R-lipoxygenase (EC 1.13.11.60); 9,12-octadecadienoate 8-hydroperoxide 8R-isomerase (EC 5.4.4.5)]	GO:0055114		BP	IEA	0.000100079	0.00320254
									AFUA_1G17430	Tyrosinase (EC 1.14.18.1) (Monophenol monooxygenase)	GO:0055114		BP	IEA	0.000100079	0.00320254
									AFUA_3G02530	PKS-like enzyme, putative (EC 2.3.1.41)	GO:0019748	secondary metabolic process	BP	NAS	0.000179771	0.00522971
									AFUA_3G02570	Polyketide synthase, putative	GO:0019748		BP	NAS	0.000179771	0.00522971
									AFUA_3G14700	Polyketide synthase, putative (EC 2.3.1.-)	GO:0019748		BP	NAS	0.000179771	0.00522971
									AFUA_4G14380	Glutathione S-transferase, putative	GO:0019748		BP	IGC	0.000179771	0.00522971
									AFUA_8G00370	Polyketide synthase, putative	GO:0019748		BP	NAS	0.000179771	0.00522971
									AFUA_8G00170	Nonribosomal peptide synthetase 13 (EC 6.3.3.-) (Brevianamide F synthase) (Fumitremorgin biosynthesis protein A)	GO:0019748		BP	RCA	0.000179771	0.00522971
									AFUA_8G00540	Nonribosomal peptide synthetase 14 (EC 6.3.2.-)	GO:0019748		BP	NAS	0.000179771	0.00522971
									AFUA_3G03350	Nonribosomal peptide synthetase 3 (EC 6.3.2.-) (Siderophore peptide synthase E)	GO:0019748		BP	NAS	0.000179771	0.00522971
									AFUA_3G03420	Nonribosomal peptide synthetase 4 (EC 6.3.2.-) (Siderophore peptide synthase D)	GO:0019748		BP	NAS	0.000179771	0.00522971
									AFUA_3G12920	Nonribosomal peptide synthetase 5 (EC 6.3.2.-)	GO:0019748		BP	NAS	0.000179771	0.00522971
									AFUA_1G00990	Short chain dehydrogenase/reductase family protein (EC 1.-.-.-)	GO:0008152	metabolic process	BP	IEA	0.000266013	0.00709368
									AFUA_1G01280	Polyketide synthase, putative	GO:0008152		BP	IEA	0.000266013	0.00709368
									AFUA_1G07380	Glutamate synthase Glt1, putative (EC 1.4.1.13)	GO:0008152		BP	IEA	0.000266013	0.00709368
									AFUA_1G11570	Quinate utilisation oxidoreductase QutH (EC 1.-.-.-)	GO:0008152		BP	IEA	0.000266013	0.00709368
									AFUA_1G13820	Uncharacterized protein	GO:0008152		BP	IEA	0.000266013	0.00709368
									AFUA_1G16760	Acetyltransferase, GNAT family family	GO:0008152		BP	IEA	0.000266013	0.00709368
									AFUA_1G17190	Long-chain-fatty-acid-CoA ligase, putative (EC 6.2.1.-)	GO:0008152		BP	IEA	0.000266013	0.00709368
									AFUA_1G17380	3-oxoacyl-(Acyl-carrier-protein) reductase, putative (EC 1.1.1.69)	GO:0008152		BP	IEA	0.000266013	0.00709368
									AFUA_1G17670	Salicylate hydroxylase, putative (EC 1.14.13.1)	GO:0008152		BP	IEA	0.000266013	0.00709368
									AFUA_2G00090	Telomere-associated RecQ helicase, putative	GO:0008152		BP	IEA	0.000266013	0.00709368
									AFUA_2G00410	Amidase family protein	GO:0008152		BP	IEA	0.000266013	0.00709368
									AFUA_2G00430	Exo-beta-1,3-glucanase, putative (EC 3.2.1.58)	GO:0008152		BP	IEA	0.000266013	0.00709368
									AFUA_2G00490	Glycosyl hydrolase, family 31	GO:0008152		BP	IEA	0.000266013	0.00709368
									AFUA_2G00570	GNAT family acetyltransferase, putative	GO:0008152		BP	IEA	0.000266013	0.00709368
									AFUA_2G00590	Glutathione S-transferase, putative (EC 2.5.1.18)	GO:0008152		BP	IEA	0.000266013	0.00709368
									AFUA_2G04870	Pyruvate dehydrogenase E1 component alpha subunit, putative (EC 1.2.4.-)	GO:0008152		BP	IEA	0.000266013	0.00709368
									AFUA_2G05810	Dienelactone hydrolase	GO:0008152		BP	IEA	0.000266013	0.00709368
									AFUA_2G09520	Extracellular endoglucanase/cellulase, putative (EC 3.-.-.-)	GO:0008152		BP	IEA	0.000266013	0.00709368
									AFUA_2G17520	GNAT family N-acetyltransferase, putative (EC 2.3.1.-)	GO:0008152		BP	IEA	0.000266013	0.00709368
									AFUA_2G18100	Telomere-associated RecQ helicase, putative	GO:0008152		BP	IEA	0.000266013	0.00709368
									AFUA_3G00760	GNAT family N-acetyltransferase, putative	GO:0008152		BP	IEA	0.000266013	0.00709368
									AFUA_3G02120	Short-chain dehydrogenase/reductase family protein, putative	GO:0008152		BP	IEA	0.000266013	0.00709368
									AFUA_3G02530	PKS-like enzyme, putative (EC 2.3.1.41)	GO:0008152		BP	IEA	0.000266013	0.00709368
									AFUA_3G02570	Polyketide synthase, putative	GO:0008152		BP	IEA	0.000266013	0.00709368
									AFUA_3G02580	Short-chain dehydrogenase/reductase family protein, putative (EC 1.1.1.-)	GO:0008152		BP	IEA	0.000266013	0.00709368
									AFUA_3G03270	Isochorismatase family hydrolase, putative	GO:0008152		BP	IEA	0.000266013	0.00709368
									AFUA_3G03380	Sugar O-acetyltransferase, putative (EC 2.3.1.-)	GO:0008152		BP	IEA	0.000266013	0.00709368
									AFUA_3G03410	Enoyl-CoA hydratase/isomerase family protein (EC 4.2.1.-)	GO:0008152		BP	IEA	0.000266013	0.00709368
									AFUA_3G03430	ABC multidrug transporter SitT (EC 3.6.3.-)	GO:0008152		BP	IEA	0.000266013	0.00709368
									AFUA_3G03445	Short-chain alcohol dehydrogenase, putative	GO:0008152		BP	IEA	0.000266013	0.00709368
									AFUA_3G03580	Transferase family protein	GO:0008152		BP	IEA	0.000266013	0.00709368
									AFUA_3G03650	GNAT family acetyltransferase, putative	GO:0008152		BP	IEA	0.000266013	0.00709368
									AFUA_3G03660	Siderophore esterase IroE-like, putative	GO:0008152		BP	IMP	0.000266013	0.00709368
									AFUA_3G03670	ABC multidrug transporter, putative (EC 3.6.3.-)	GO:0008152		BP	IEA	0.000266013	0.00709368
									AFUA_3G03940	2,3-diketo-5-methylthio-1-phosphopentane phosphatase, putative (EC 3.1.3.-)	GO:0008152		BP	IEA	0.000266013	0.00709368
									AFUA_3G06540	3'-phosphoadenosine-5'-phosphosulfate reductase Met16, putative (EC 1.8.99.-)	GO:0008152		BP	IEA	0.000266013	0.00709368
									AFUA_3G09140	Endo 1,5-alpha-arabinase	GO:0008152		BP	IEA	0.000266013	0.00709368
									AFUA_3G09240	CAIB/BAIF family enzyme	GO:0008152		BP	IEA	0.000266013	0.00709368
									AFUA_3G11050	Uncharacterized protein	GO:0008152		BP	IEA	0.000266013	0.00709368
									AFUA_3G14700	Polyketide synthase, putative (EC 2.3.1.-)	GO:0008152		BP	IEA	0.000266013	0.00709368
									AFUA_3G14820	4-hydroxyphenylpyruvate dioxygenase, putative (EC 4.2.1.-)	GO:0008152		BP	IEA	0.000266013	0.00709368
									AFUA_3G14890	Pectate lyase, putative (EC 4.2.2.-)	GO:0008152		BP	IEA	0.000266013	0.00709368
									AFUA_3G15395	Telomere-associated RecQ helicase, putative	GO:0008152		BP	IEA	0.000266013	0.00709368
									AFUA_4G00440	Short chain dehydrogenase, putative	GO:0008152		BP	IEA	0.000266013	0.00709368
									AFUA_4G03700	GMP synthase (EC 6.3.5.2)	GO:0008152		BP	IEA	0.000266013	0.00709368
									AFUA_4G06900	Asparagine synthetase (EC 6.3.5.4)	GO:0008152		BP	IEA	0.000266013	0.00709368
									AFUA_4G08170	Succinate-semialdehyde dehydrogenase Uga2, putative (EC 1.2.1.24)	GO:0008152		BP	IEA	0.000266013	0.00709368
									AFUA_4G13780	Polyphenol monooxygenase, putative (EC 1.-.-.-)	GO:0008152		BP	IEA	0.000266013	0.00709368
									AFUA_4G14090	UDP-glucose 4-epimerase (EC 5.1.3.2)	GO:0008152		BP	IEA	0.000266013	0.00709368
									AFUA_4G14450	Mannitol 2-dehydrogenase (M2DH) (MDH) (EC 1.1.1.67)	GO:0008152		BP	IEA	0.000266013	0.00709368
									AFUA_4G14460	Uncharacterized protein	GO:0008152		BP	IEA	0.000266013	0.00709368
									AFUA_5G00110	Squalene-hopene-cyclase, putative	GO:0008152		BP	IEA	0.000266013	0.00709368
									AFUA_5G06910	DUF636 domain protein	GO:0008152		BP	IEA	0.000266013	0.00709368
									AFUA_5G09340	Phospholipase/Carboxylesterase superfamily	GO:0008152		BP	IEA	0.000266013	0.00709368
									AFUA_5G14830	Glyoxalase family protein (EC 4.4.1.5)	GO:0008152		BP	IEA	0.000266013	0.00709368
									AFUA_6G00500	Chitosanase, putative (EC 3.2.1.132)	GO:0008152		BP	IEA	0.000266013	0.00709368
									AFUA_6G00550	Glycosyl transferase family 8 family, putative	GO:0008152		BP	IEA	0.000266013	0.00709368
									AFUA_6G03290	Isochorismatase family hydrolase, putative (EC 1.1.1.-)	GO:0008152		BP	IEA	0.000266013	0.00709368
									AFUA_6G03350	GNAT family N-acetyltransferase, putative (EC 3.2.1.-)	GO:0008152		BP	IEA	0.000266013	0.00709368
									AFUA_6G06460	Fumarylacetoacetate hydrolase family protein	GO:0008152		BP	IEA	0.000266013	0.00709368
									AFUA_6G08710	Alkaline phosphatase, putative (EC 3.1.3.1)	GO:0008152		BP	IEA	0.000266013	0.00709368
									AFUA_6G09540	Endoglucanase, putative (EC 3.2.1.-)	GO:0008152		BP	IEA	0.000266013	0.00709368
									AFUA_6G11530	DUF636 domain protein	GO:0008152		BP	IEA	0.000266013	0.00709368
									AFUA_6G12220	Isochorismatase family hydrolase, putative	GO:0008152		BP	IEA	0.000266013	0.00709368
									AFUA_6G13980	UbiA-like prenyltransferase, putative (EC 2.5.1.-)	GO:0008152		BP	IEA	0.000266013	0.00709368
									AFUA_6G14510	Monooxygenase, putative (EC 1.14.13.1)	GO:0008152		BP	IEA	0.000266013	0.00709368
									AFUA_7G00360	UDP-galactose 4-epimerase, putative (EC 5.1.3.-)	GO:0008152		BP	IEA	0.000266013	0.00709368
									AFUA_7G01660	Polyketide synthase, putative	GO:0008152		BP	IEA	0.000266013	0.00709368
									AFUA_7G04910	Phosphatidylglycerol specific phospholipase C, putative (EC 3.1.4.3)	GO:0008152		BP	IEA	0.000266013	0.00709368
									AFUA_7G05500	Glutathione S-transferase, putative (EC 2.5.1.18)	GO:0008152		BP	IDA, IEA	0.000266013	0.00709368
									AFUA_7G06100	Acyl-CoA dehydrogenasea family protein (EC 1.3.3.6)	GO:0008152		BP	IEA	0.000266013	0.00709368
									AFUA_7G06110	Glycosyl hydrolase, putative (EC 3.2.1.37)	GO:0008152		BP	IEA	0.000266013	0.00709368
									AFUA_7G06270	Cyanamide hydratase, putative (EC 4.2.1.69)	GO:0008152		BP	IEA	0.000266013	0.00709368
									AFUA_7G06900	Branched-chain amino acid aminotransferase, putative (EC 2.6.1.-)	GO:0008152		BP	IEA	0.000266013	0.00709368
									AFUA_8G00370	Polyketide synthase, putative	GO:0008152		BP	IEA	0.000266013	0.00709368
									AFUA_8G00500	Acetate-CoA ligase, putative (EC 6.2.1.1)	GO:0008152		BP	IEA	0.000266013	0.00709368
									AFUA_8G00530	Alpha/beta hydrolase, putative	GO:0008152		BP	IEA	0.000266013	0.00709368
									AFUA_8G00570	Alpha/beta hydrolase, putative	GO:0008152		BP	IEA	0.000266013	0.00709368
									AFUA_8G00580	Glutathione S-transferase, putative	GO:0008152		BP	IEA	0.000266013	0.00709368
									AFUA_8G00595	Ham1 family pyrophosphatase, putative	GO:0008152		BP	IEA	0.000266013	0.00709368
									AFUA_8G01800	Thiosulfate sulfurtransferase, putative (EC 2.8.1.-)	GO:0008152		BP	IEA	0.000266013	0.00709368
									AFUA_8G01910	Histidine acid phosphatase, putative (EC 3.1.3.2)	GO:0008152		BP	IEA	0.000266013	0.00709368
									AFUA_8G02040	Glycosyl transferase, putative (EC 2.4.1.-)	GO:0008152		BP	IEA	0.000266013	0.00709368
									AFUA_8G02070	Glycosyl transferase, putative	GO:0008152		BP	IEA	0.000266013	0.00709368
									AFUA_8G02150	Acetylornithine aminotransferase, putative (EC 2.6.1.11)	GO:0008152		BP	IEA	0.000266013	0.00709368
									AFUA_8G02160	Aldehyde dehydrogenase family protein (EC 1.2.1.16)	GO:0008152		BP	IEA	0.000266013	0.00709368
									AFUA_8G06350	Esterase family protein	GO:0008152		BP	IEA	0.000266013	0.00709368
									AFUA_8G06360	Alpha-1,3-glucanase, putative (EC 3.2.1.-)	GO:0008152		BP	IEA	0.000266013	0.00709368
									AFUA_8G06554	Carbonate dehydratase, putative	GO:0008152		BP	IEA	0.000266013	0.00709368
									AFUA_8G06750	UDP-glucose,sterol transferase, putative	GO:0008152		BP	IEA	0.000266013	0.00709368
									AFUA_5G02330	Ribonuclease mitogillin (EC 3.1.27.-) (Allergen Asp f I) (Allergen I/a) (IgE-binding ribotoxin) (Major allergen Asp f 1) (allergen Asp f 1)	GO:0008152		BP	IEA	0.000266013	0.00709368
									AFUA_8G00170	Nonribosomal peptide synthetase 13 (EC 6.3.3.-) (Brevianamide F synthase) (Fumitremorgin biosynthesis protein A)	GO:0008152		BP	IEA	0.000266013	0.00709368
									AFUA_8G00540	Nonribosomal peptide synthetase 14 (EC 6.3.2.-)	GO:0008152		BP	IEA	0.000266013	0.00709368
									AFUA_3G03350	Nonribosomal peptide synthetase 3 (EC 6.3.2.-) (Siderophore peptide synthase E)	GO:0008152		BP	IEA	0.000266013	0.00709368
									AFUA_3G03420	Nonribosomal peptide synthetase 4 (EC 6.3.2.-) (Siderophore peptide synthase D)	GO:0008152		BP	IEA	0.000266013	0.00709368
									AFUA_3G12920	Nonribosomal peptide synthetase 5 (EC 6.3.2.-)	GO:0008152		BP	IEA	0.000266013	0.00709368
									AFUA_1G03570	Acid phosphatase (EC 3.1.3.2)	GO:0008152		BP	IEA	0.000266013	0.00709368
									AFUA_3G14680	Lysophospholipase 3 (EC 3.1.1.5) (Phospholipase B 3)	GO:0008152		BP	IEA	0.000266013	0.00709368
									AFUA_4G10770	Psi-producing oxygenase A (Fatty acid oxygenase ppoA) [Includes: Linoleate 8R-lipoxygenase (EC 1.13.11.60); 9,12-octadecadienoate 8-hydroperoxide 8R-isomerase (EC 5.4.4.5)]	GO:0008152		BP	IEA	0.000266013	0.00709368
									AFUA_1G17430	Tyrosinase (EC 1.14.18.1) (Monophenol monooxygenase)	GO:0008152		BP	IEA	0.000266013	0.00709368
									AFUA_1G17190	Long-chain-fatty-acid-CoA ligase, putative (EC 6.2.1.-)	GO:1900551	N',N'',N'''-triacetylfusarinine C biosynthetic process	BP	IMP	0.000315435	0.00761706
									AFUA_3G03400	Siderophore biosynthesis acetylase AceI, putative	GO:1900551		BP	IMP	0.000315435	0.00761706
									AFUA_3G03410	Enoyl-CoA hydratase/isomerase family protein (EC 4.2.1.-)	GO:1900551		BP	IMP	0.000315435	0.00761706
									AFUA_3G03420	Nonribosomal peptide synthetase 4 (EC 6.3.2.-) (Siderophore peptide synthase D)	GO:1900551		BP	IMP	0.000315435	0.00761706
									AFUA_6G13980	UbiA-like prenyltransferase, putative (EC 2.5.1.-)	GO:0004659	prenyltransferase activity	MF	IEA	0.000349412	0.00761706
									AFUA_8G00520	Fumagillin beta-trans-bergamotene synthase	GO:0004659		MF	IEA	0.000349412	0.00761706
									AFUA_3G12930	7-dimethylallyltryptophan synthase (7-DMATS) (EC 2.5.1.80) (Tryptophan aminopeptidase) (EC 3.4.11.17)	GO:0004659		MF	IDA	0.000349412	0.00761706
									AFUA_8G00210	Tryprostatin B synthase (EC 2.5.1.106) (Brevianamide F prenyltransferase) (Fumitremorgin biosynthesis protein B)	GO:0004659		MF	IEA	0.000349412	0.00761706
									AFUA_8G00250	12-alpha,13-alpha-dihydroxyfumitremorgin C prenyltransferase (EC 2.5.1.110) (Fumitremorgin biosynthesis protein H)	GO:0004659		MF	IDA, IEA	0.000349412	0.00761706
									AFUA_1G17190	Long-chain-fatty-acid-CoA ligase, putative (EC 6.2.1.-)	GO:0009405	pathogenesis	BP	IMP	0.00035705	0.00761706
									AFUA_2G07680	L-ornithine N5-oxygenase SidA (EC 1.13.12.-)	GO:0009405		BP	IMP	0.00035705	0.00761706
									AFUA_3G03410	Enoyl-CoA hydratase/isomerase family protein (EC 4.2.1.-)	GO:0009405		BP	IMP	0.00035705	0.00761706
									AFUA_6G10240	Sensor histidine kinase/response regulator Fos-1/TcsA (EC 2.7.3.-)	GO:0009405		BP	IMP	0.00035705	0.00761706
									AFUA_8G00170	Nonribosomal peptide synthetase 13 (EC 6.3.3.-) (Brevianamide F synthase) (Fumitremorgin biosynthesis protein A)	GO:0009405		BP	IEA	0.00035705	0.00761706
									AFUA_8G00540	Nonribosomal peptide synthetase 14 (EC 6.3.2.-)	GO:0009405		BP	IEA, IMP	0.00035705	0.00761706
									AFUA_3G03350	Nonribosomal peptide synthetase 3 (EC 6.3.2.-) (Siderophore peptide synthase E)	GO:0009405		BP	IEA	0.00035705	0.00761706
									AFUA_3G03420	Nonribosomal peptide synthetase 4 (EC 6.3.2.-) (Siderophore peptide synthase D)	GO:0009405		BP	IEA	0.00035705	0.00761706
									AFUA_3G12920	Nonribosomal peptide synthetase 5 (EC 6.3.2.-)	GO:0009405		BP	IEA, IMP	0.00035705	0.00761706
									AFUA_4G10770	Psi-producing oxygenase A (Fatty acid oxygenase ppoA) [Includes: Linoleate 8R-lipoxygenase (EC 1.13.11.60); 9,12-octadecadienoate 8-hydroperoxide 8R-isomerase (EC 5.4.4.5)]	GO:0009405		BP	IEA	0.00035705	0.00761706
									AFUA_4G14000	Tripeptidyl-peptidase sed4 (EC 3.4.14.-) (Sedolisin-D)	GO:0009405		BP	IEA	0.00035705	0.00761706
									AFUA_3G01820	Amino acid permease	GO:0003333	amino acid transmembrane transport	BP	IEA	0.00046506	0.00875407
									AFUA_3G07990	GABA permease GabA	GO:0003333		BP	IEA	0.00046506	0.00875407
									AFUA_4G09040	High affinity methionine permease	GO:0003333		BP	IEA	0.00046506	0.00875407
									AFUA_5G04260	Arginine transporter, putative	GO:0003333		BP	IEA	0.00046506	0.00875407
									AFUA_5G09440	Amino acid permease, putative	GO:0003333		BP	IEA	0.00046506	0.00875407
									AFUA_8G02180	GABA permease, putative	GO:0003333		BP	IEA	0.00046506	0.00875407
									AFUA_8G02200	Proline permease, putative	GO:0003333		BP	IEA	0.00046506	0.00875407
									AFUA_8G06090	Amino acid permease, putative	GO:0003333		BP	IEA	0.00046506	0.00875407
									AFUA_8G06580	Amino acid permease, putative	GO:0003333		BP	IEA	0.00046506	0.00875407
									AFUA_3G01820	Amino acid permease	GO:0015171	amino acid transmembrane transporter activity	MF	IEA	0.00046506	0.00875407
									AFUA_3G07990	GABA permease GabA	GO:0015171		MF	IEA	0.00046506	0.00875407
									AFUA_4G09040	High affinity methionine permease	GO:0015171		MF	IEA	0.00046506	0.00875407
									AFUA_5G04260	Arginine transporter, putative	GO:0015171		MF	IEA	0.00046506	0.00875407
									AFUA_5G09440	Amino acid permease, putative	GO:0015171		MF	IEA	0.00046506	0.00875407
									AFUA_8G02180	GABA permease, putative	GO:0015171		MF	IEA	0.00046506	0.00875407
									AFUA_8G02200	Proline permease, putative	GO:0015171		MF	IEA	0.00046506	0.00875407
									AFUA_8G06090	Amino acid permease, putative	GO:0015171		MF	IEA	0.00046506	0.00875407
									AFUA_8G06580	Amino acid permease, putative	GO:0015171		MF	IEA	0.00046506	0.00875407
									AFUA_1G01270	Cytochrome P450 monooxygenase, putative (EC 1.14.-.-)	GO:0004497	monooxygenase activity	MF	IEA	0.000661175	0.0117542
									AFUA_2G07680	L-ornithine N5-oxygenase SidA (EC 1.13.12.-)	GO:0004497		MF	IDA	0.000661175	0.0117542
									AFUA_3G03930	Cytochrome P450 monooxygenase, putative (EC 1.14.-.-)	GO:0004497		MF	IEA	0.000661175	0.0117542
									AFUA_3G12960	Cytochrome P450 monooxigenase GliC-like, putative (EC 1.14.-.-)	GO:0004497		MF	IEA	0.000661175	0.0117542
									AFUA_3G15050	Flavin-binding monooxygenase, putative	GO:0004497		MF	IEA	0.000661175	0.0117542
									AFUA_4G13780	Polyphenol monooxygenase, putative (EC 1.-.-.-)	GO:0004497		MF	IEA	0.000661175	0.0117542
									AFUA_5G00120	Cytochrome P450 oxidoreductase/alkane hydroxylase, putative (EC 1.14.14.-)	GO:0004497		MF	IEA	0.000661175	0.0117542
									AFUA_6G14510	Monooxygenase, putative (EC 1.14.13.1)	GO:0004497		MF	IEA	0.000661175	0.0117542
									AFUA_8G00510	Cytochrome P450 oxidoreductase OrdA-like, putative	GO:0004497		MF	IEA	0.000661175	0.0117542
									AFUA_8G00560	Cytochrome P450 oxidoreductase, putative (EC 1.14.-.-)	GO:0004497		MF	IEA	0.000661175	0.0117542
									AFUA_8G00190	Tryprostatin B 6-hydroxylase (EC 1.14.13.176) (Fumitremorgin biosynthesis protein C)	GO:0004497		MF	IEA	0.000661175	0.0117542
									AFUA_8G00220	Fumitremorgin C synthase (EC 1.14.21.10) (Fumitremorgin biosynthesis protein E)	GO:0004497		MF	IEA	0.000661175	0.0117542
									AFUA_8G00240	Fumitremorgin C monooxygenase (EC 1.14.13.177) (Fumitremorgin biosynthesis protein G)	GO:0004497		MF	IEA	0.000661175	0.0117542
									AFUA_8G00540	Nonribosomal peptide synthetase 14 (EC 6.3.2.-)	GO:0004497		MF	IDA	0.000661175	0.0117542
									AFUA_1G17430	Tyrosinase (EC 1.14.18.1) (Monophenol monooxygenase)	GO:0004497		MF	IEA	0.000661175	0.0117542
									AFUA_8G00170	Nonribosomal peptide synthetase 13 (EC 6.3.3.-) (Brevianamide F synthase) (Fumitremorgin biosynthesis protein A)	GO:0019184	nonribosomal peptide biosynthetic process	BP	ISM	0.000957996	0.0161347
									AFUA_8G00540	Nonribosomal peptide synthetase 14 (EC 6.3.2.-)	GO:0019184		BP	ISM	0.000957996	0.0161347
									AFUA_3G03350	Nonribosomal peptide synthetase 3 (EC 6.3.2.-) (Siderophore peptide synthase E)	GO:0019184		BP	ISM	0.000957996	0.0161347
									AFUA_3G03420	Nonribosomal peptide synthetase 4 (EC 6.3.2.-) (Siderophore peptide synthase D)	GO:0019184		BP	ISM	0.000957996	0.0161347
									AFUA_3G12920	Nonribosomal peptide synthetase 5 (EC 6.3.2.-)	GO:0019184		BP	ISM	0.000957996	0.0161347
									AFUA_1G16930	Phosphatidylserine decarboxylase, putative (EC 4.1.1.65)	GO:0004609	phosphatidylserine decarboxylase activity	MF	IEA	0.00102471	0.0163953
									AFUA_6G00260	Phosphatidylserine decarboxylase family protein (EC 4.1.1.-)	GO:0004609		MF	IEA	0.00102471	0.0163953
									AFUA_7G01730	Phosphatidylserine decarboxylase family protein (EC 4.1.1.-)	GO:0004609		MF	IEA	0.00102471	0.0163953
									AFUA_1G17190	Long-chain-fatty-acid-CoA ligase, putative (EC 6.2.1.-)	GO:0005777	peroxisome	CC	IDA	0.00213006	0.0294855
									AFUA_3G03400	Siderophore biosynthesis acetylase AceI, putative	GO:0005777		CC	IDA	0.00213006	0.0294855
									AFUA_3G03410	Enoyl-CoA hydratase/isomerase family protein (EC 4.2.1.-)	GO:0005777		CC	IDA	0.00213006	0.0294855
									AFUA_4G00860	Cell surface protein, putative	GO:0005777		CC	IDA	0.00213006	0.0294855
									AFUA_7G06090	Fatty-acyl coenzyme A oxidase (Pox1), putative (EC 1.3.3.6)	GO:0005777		CC	IEA	0.00213006	0.0294855
									AFUA_8G00200	6-hydroxytryprostatin B O-methyltransferase (EC 2.1.1.293) (Fumitremorgin biosynthesis protein D)	GO:1902181	verruculogen biosynthetic process	BP	IMP	0.00230355	0.0294855
									AFUA_8G00230	Verruculogen synthase (EC 1.14.11.38) (Fumitremorgin biosynthesis protein F)	GO:1902181		BP	IDA, IMP	0.00230355	0.0294855
									AFUA_3G03570	67 kDa myosin-cross-reactive antigen family protein	GO:0050151	oleate hydratase activity	MF	IEA	0.00230355	0.0294855
									AFUA_5G09970	67 kDa myosin-cross-reactive antigen family protein	GO:0050151		MF	IEA	0.00230355	0.0294855
									AFUA_1G07380	Glutamate synthase Glt1, putative (EC 1.4.1.13)	GO:0016639	oxidoreductase activity, acting on the CH-NH2 group of donors, NAD or NADP as acceptor	MF	IEA	0.00230355	0.0294855
									AFUA_4G06620	Glutamate dehydrogenase	GO:0016639		MF	IEA	0.00230355	0.0294855
									AFUA_7G06090	Fatty-acyl coenzyme A oxidase (Pox1), putative (EC 1.3.3.6)	GO:0003997	acyl-CoA oxidase activity	MF	IEA	0.00230355	0.0294855
									AFUA_7G06100	Acyl-CoA dehydrogenasea family protein (EC 1.3.3.6)	GO:0003997		MF	IEA	0.00230355	0.0294855
									AFUA_1G17570	Urea active transporter, putative	GO:0005215	transporter activity	MF	IEA	0.00270268	0.0322639
									AFUA_2G11520	MFS monosaccharide transporter, putative	GO:0005215		MF	IEA	0.00270268	0.0322639
									AFUA_2G14590	MFS monosaccharide transporter, putative	GO:0005215		MF	IEA	0.00270268	0.0322639
									AFUA_3G00540	MFS peptide transporter, putative	GO:0005215		MF	IEA	0.00270268	0.0322639
									AFUA_4G00680	Aquaglyceroporin, putative	GO:0005215		MF	IEA	0.00270268	0.0322639
									AFUA_4G03110	MFS monosaccharide transporter, putative	GO:0005215		MF	IEA	0.00270268	0.0322639
									AFUA_5G00160	MFS polyamine transporter, putative	GO:0005215		MF	IEA	0.00270268	0.0322639
									AFUA_6G04270	MFS sugar transporter, putative	GO:0005215		MF	IEA	0.00270268	0.0322639
									AFUA_7G00950	MFS monosaccharide transporter, putative	GO:0005215		MF	IEA	0.00270268	0.0322639
									AFUA_7G01490	MFS peptide transporter Ptr2, putative	GO:0005215		MF	IEA	0.00270268	0.0322639
									AFUA_8G01180	MFS sugar transporter, putative	GO:0005215		MF	IEA	0.00270268	0.0322639
									AFUA_8G06870	MFS sugar transporter, putative	GO:0005215		MF	IEA	0.00270268	0.0322639
									AFUA_1G00980	FAD-dependent oxidase, putative (EC 1.5.3.-)	GO:0003824	catalytic activity	MF	IEA	0.00272227	0.0322639
									AFUA_1G01280	Polyketide synthase, putative	GO:0003824		MF	IEA	0.00272227	0.0322639
									AFUA_1G07380	Glutamate synthase Glt1, putative (EC 1.4.1.13)	GO:0003824		MF	IEA	0.00272227	0.0322639
									AFUA_1G17190	Long-chain-fatty-acid-CoA ligase, putative (EC 6.2.1.-)	GO:0003824		MF	IEA	0.00272227	0.0322639
									AFUA_1G17723	Aldose 1-epimerase family protein, putative	GO:0003824		MF	IEA	0.00272227	0.0322639
									AFUA_3G02040	Glycosyl hydrolase, putative	GO:0003824		MF	IEA	0.00272227	0.0322639
									AFUA_3G02530	PKS-like enzyme, putative (EC 2.3.1.41)	GO:0003824		MF	IEA	0.00272227	0.0322639
									AFUA_3G02570	Polyketide synthase, putative	GO:0003824		MF	IEA	0.00272227	0.0322639
									AFUA_3G02770	FAD binding domain protein	GO:0003824		MF	IEA	0.00272227	0.0322639
									AFUA_3G03270	Isochorismatase family hydrolase, putative	GO:0003824		MF	IEA	0.00272227	0.0322639
									AFUA_3G03410	Enoyl-CoA hydratase/isomerase family protein (EC 4.2.1.-)	GO:0003824		MF	IEA	0.00272227	0.0322639
									AFUA_3G06540	3'-phosphoadenosine-5'-phosphosulfate reductase Met16, putative (EC 1.8.99.-)	GO:0003824		MF	IEA	0.00272227	0.0322639
									AFUA_3G09240	CAIB/BAIF family enzyme	GO:0003824		MF	IEA	0.00272227	0.0322639
									AFUA_3G11120	Glutamate decarboxylase, putative (EC 4.1.1.15)	GO:0003824		MF	IEA	0.00272227	0.0322639
									AFUA_3G12950	FAD binding domain protein (EC 1.5.3.-)	GO:0003824		MF	IEA	0.00272227	0.0322639
									AFUA_3G14700	Polyketide synthase, putative (EC 2.3.1.-)	GO:0003824		MF	IEA	0.00272227	0.0322639
									AFUA_4G03120	Mitochondrial cytochrome b2, putative (EC 1.1.2.3)	GO:0003824		MF	IEA	0.00272227	0.0322639
									AFUA_4G04380	Phenazine biosynthesis-like protein, putative	GO:0003824		MF	IEA	0.00272227	0.0322639
									AFUA_4G14090	UDP-glucose 4-epimerase (EC 5.1.3.2)	GO:0003824		MF	IEA	0.00272227	0.0322639
									AFUA_4G14450	Mannitol 2-dehydrogenase (M2DH) (MDH) (EC 1.1.1.67)	GO:0003824		MF	IEA	0.00272227	0.0322639
									AFUA_5G00110	Squalene-hopene-cyclase, putative	GO:0003824		MF	IEA	0.00272227	0.0322639
									AFUA_5G06680	4-aminobutyrate transaminase GatA (EC 2.6.1.19)	GO:0003824		MF	IEA	0.00272227	0.0322639
									AFUA_5G07640	RNA 3'-terminal phosphate cyclase, putative (EC 6.5.1.4)	GO:0003824		MF	IEA	0.00272227	0.0322639
									AFUA_5G13740	Protein phosphatase, putative (EC 3.1.3.16)	GO:0003824		MF	IEA	0.00272227	0.0322639
									AFUA_6G03290	Isochorismatase family hydrolase, putative (EC 1.1.1.-)	GO:0003824		MF	IEA	0.00272227	0.0322639
									AFUA_6G06460	Fumarylacetoacetate hydrolase family protein	GO:0003824		MF	IEA	0.00272227	0.0322639
									AFUA_6G12220	Isochorismatase family hydrolase, putative	GO:0003824		MF	IEA	0.00272227	0.0322639
									AFUA_6G13490	Glutamate decarboxylase (EC 4.1.1.15)	GO:0003824		MF	IEA	0.00272227	0.0322639
									AFUA_7G00360	UDP-galactose 4-epimerase, putative (EC 5.1.3.-)	GO:0003824		MF	IEA	0.00272227	0.0322639
									AFUA_7G00940	Isoamyl alcohol oxidase, putative	GO:0003824		MF	IEA	0.00272227	0.0322639
									AFUA_7G01660	Polyketide synthase, putative	GO:0003824		MF	IEA	0.00272227	0.0322639
									AFUA_7G06420	NADH-dependent flavin oxidoreductase, putative (EC 1.-.-.-)	GO:0003824		MF	IEA	0.00272227	0.0322639
									AFUA_7G06900	Branched-chain amino acid aminotransferase, putative (EC 2.6.1.-)	GO:0003824		MF	IEA	0.00272227	0.0322639
									AFUA_8G00370	Polyketide synthase, putative	GO:0003824		MF	IEA	0.00272227	0.0322639
									AFUA_8G00500	Acetate-CoA ligase, putative (EC 6.2.1.1)	GO:0003824		MF	IEA	0.00272227	0.0322639
									AFUA_8G01190	Isoamyl alcohol oxidase, putative	GO:0003824		MF	IEA	0.00272227	0.0322639
									AFUA_8G01390	Glycosyl hydrolase, putative	GO:0003824		MF	IEA	0.00272227	0.0322639
									AFUA_8G02150	Acetylornithine aminotransferase, putative (EC 2.6.1.11)	GO:0003824		MF	IEA	0.00272227	0.0322639
									AFUA_8G05580	Acetyl-coA hydrolase Ach1, putative (EC 2.8.3.8)	GO:0003824		MF	IEA	0.00272227	0.0322639
									AFUA_8G00170	Nonribosomal peptide synthetase 13 (EC 6.3.3.-) (Brevianamide F synthase) (Fumitremorgin biosynthesis protein A)	GO:0003824		MF	IEA	0.00272227	0.0322639
									AFUA_8G00540	Nonribosomal peptide synthetase 14 (EC 6.3.2.-)	GO:0003824		MF	IEA	0.00272227	0.0322639
									AFUA_3G03350	Nonribosomal peptide synthetase 3 (EC 6.3.2.-) (Siderophore peptide synthase E)	GO:0003824		MF	IEA	0.00272227	0.0322639
									AFUA_3G03420	Nonribosomal peptide synthetase 4 (EC 6.3.2.-) (Siderophore peptide synthase D)	GO:0003824		MF	IEA	0.00272227	0.0322639
									AFUA_3G12920	Nonribosomal peptide synthetase 5 (EC 6.3.2.-)	GO:0003824		MF	IEA	0.00272227	0.0322639
									AFUA_3G11070	Pyruvate decarboxylase (EC 4.1.1.1)	GO:0003824		MF	IEA	0.00272227	0.0322639
									AFUA_4G10770	Psi-producing oxygenase A (Fatty acid oxygenase ppoA) [Includes: Linoleate 8R-lipoxygenase (EC 1.13.11.60); 9,12-octadecadienoate 8-hydroperoxide 8R-isomerase (EC 5.4.4.5)]	GO:0003824		MF	IEA	0.00272227	0.0322639
									AFUA_2G07680	L-ornithine N5-oxygenase SidA (EC 1.13.12.-)	GO:0050662	coenzyme binding	MF	IDA	0.00306506	0.0350292
									AFUA_2G08250	Glycerol 3-phosphate dehydrogenase (GfdB), putative (EC 1.1.1.8)	GO:0050662		MF	IEA	0.00306506	0.0350292
									AFUA_3G09470	3-hydroxyisobutyrate dehydrogenase, putative (EC 1.1.1.31)	GO:0050662		MF	IEA	0.00306506	0.0350292
									AFUA_3G14490	Ketol-acid reductoisomerase (EC 1.1.1.86)	GO:0050662		MF	IEA	0.00306506	0.0350292
									AFUA_4G14090	UDP-glucose 4-epimerase (EC 5.1.3.2)	GO:0050662		MF	IEA	0.00306506	0.0350292
									AFUA_4G14450	Mannitol 2-dehydrogenase (M2DH) (MDH) (EC 1.1.1.67)	GO:0050662		MF	IEA	0.00306506	0.0350292
									AFUA_7G00360	UDP-galactose 4-epimerase, putative (EC 5.1.3.-)	GO:0050662		MF	IEA	0.00306506	0.0350292
									AFUA_3G12930	7-dimethylallyltryptophan synthase (7-DMATS) (EC 2.5.1.80) (Tryptophan aminopeptidase) (EC 3.4.11.17)	GO:0050364	tryptophan dimethylallyltransferase activity	MF	IEA	0.00333571	0.0368078
									AFUA_8G00210	Tryprostatin B synthase (EC 2.5.1.106) (Brevianamide F prenyltransferase) (Fumitremorgin biosynthesis protein B)	GO:0050364		MF	IEA	0.00333571	0.0368078
									AFUA_8G00250	12-alpha,13-alpha-dihydroxyfumitremorgin C prenyltransferase (EC 2.5.1.110) (Fumitremorgin biosynthesis protein H)	GO:0050364		MF	IDA, IEA	0.00333571	0.0368078
									AFUA_1G00100	MFS monocarboxylate transporter, putative (Fragment)	GO:0003674	molecular_function	MF	ND	0.00373624	0.0398532
									AFUA_1G00970	MFS monocarboxylate transporter, putative	GO:0003674		MF	ND	0.00373624	0.0398532
									AFUA_1G01280	Polyketide synthase, putative	GO:0003674		MF	ND	0.00373624	0.0398532
									AFUA_1G01420	F-box domain protein	GO:0003674		MF	ND	0.00373624	0.0398532
									AFUA_1G03090	Mitochondrial integral membrane protein	GO:0003674		MF	ND	0.00373624	0.0398532
									AFUA_1G03200	MFS transporter, putative	GO:0003674		MF	ND	0.00373624	0.0398532
									AFUA_1G03220	Uncharacterized protein	GO:0003674		MF	ND	0.00373624	0.0398532
									AFUA_1G03310	Uncharacterized protein	GO:0003674		MF	ND	0.00373624	0.0398532
									AFUA_1G04310	Uncharacterized protein	GO:0003674		MF	ND	0.00373624	0.0398532
									AFUA_1G04455	Uncharacterized protein	GO:0003674		MF	ND	0.00373624	0.0398532
									AFUA_1G04630	Uncharacterized protein	GO:0003674		MF	ND	0.00373624	0.0398532
									AFUA_1G07030	Uncharacterized protein	GO:0003674		MF	ND	0.00373624	0.0398532
									AFUA_1G07370	Uncharacterized protein	GO:0003674		MF	ND	0.00373624	0.0398532
									AFUA_1G09890	Uncharacterized protein	GO:0003674		MF	ND	0.00373624	0.0398532
									AFUA_1G10150	Uncharacterized protein	GO:0003674		MF	ND	0.00373624	0.0398532
									AFUA_1G10370	MFS multidrug transporter, putative	GO:0003674		MF	ND	0.00373624	0.0398532
									AFUA_1G10770	Neutral amino acid permease, putative	GO:0003674		MF	ND	0.00373624	0.0398532
									AFUA_1G13120	Uncharacterized protein	GO:0003674		MF	ND	0.00373624	0.0398532
									AFUA_1G13530	Uncharacterized protein	GO:0003674		MF	ND	0.00373624	0.0398532
									AFUA_1G13810	Uncharacterized protein	GO:0003674		MF	ND	0.00373624	0.0398532
									AFUA_1G13820	Uncharacterized protein	GO:0003674		MF	ND	0.00373624	0.0398532
									AFUA_1G14000	Uncharacterized protein	GO:0003674		MF	ND	0.00373624	0.0398532
									AFUA_1G16300	Uncharacterized protein	GO:0003674		MF	ND	0.00373624	0.0398532
									AFUA_1G16564	DUF455 domain protein	GO:0003674		MF	ND	0.00373624	0.0398532
									AFUA_1G16690	MFS transporter, putative	GO:0003674		MF	ND	0.00373624	0.0398532
									AFUA_1G17420	Uncharacterized protein	GO:0003674		MF	ND	0.00373624	0.0398532
									AFUA_1G17600	Uncharacterized protein	GO:0003674		MF	ND	0.00373624	0.0398532
									AFUA_2G00430	Exo-beta-1,3-glucanase, putative (EC 3.2.1.58)	GO:0003674		MF	ND	0.00373624	0.0398532
									AFUA_2G00440	Uncharacterized protein	GO:0003674		MF	ND	0.00373624	0.0398532
									AFUA_2G00580	Uncharacterized protein	GO:0003674		MF	ND	0.00373624	0.0398532
									AFUA_2G00590	Glutathione S-transferase, putative (EC 2.5.1.18)	GO:0003674		MF	ND	0.00373624	0.0398532
									AFUA_2G00625	Uncharacterized protein	GO:0003674		MF	ND	0.00373624	0.0398532
									AFUA_2G00900	PTH11-like integral membrane protein, putative	GO:0003674		MF	ND	0.00373624	0.0398532
									AFUA_2G01760	NACHT domain protein	GO:0003674		MF	ND	0.00373624	0.0398532
									AFUA_2G02640	Uncharacterized protein	GO:0003674		MF	ND	0.00373624	0.0398532
									AFUA_2G05810	Dienelactone hydrolase	GO:0003674		MF	ND	0.00373624	0.0398532
									AFUA_2G05870	Uncharacterized protein	GO:0003674		MF	ND	0.00373624	0.0398532
									AFUA_2G09220	Uncharacterized protein	GO:0003674		MF	ND	0.00373624	0.0398532
									AFUA_2G11420	MFS transporter, putative (Fragment)	GO:0003674		MF	ND	0.00373624	0.0398532
									AFUA_2G11580	MFS multidrug transporter, putative	GO:0003674		MF	ND	0.00373624	0.0398532
									AFUA_2G12550	MFS multidrug transporter, putative	GO:0003674		MF	ND	0.00373624	0.0398532
									AFUA_2G13930	Uncharacterized protein	GO:0003674		MF	ND	0.00373624	0.0398532
									AFUA_2G14140	Uncharacterized protein	GO:0003674		MF	ND	0.00373624	0.0398532
									AFUA_2G15350	Uncharacterized protein	GO:0003674		MF	ND	0.00373624	0.0398532
									AFUA_2G15360	Uncharacterized protein	GO:0003674		MF	ND	0.00373624	0.0398532
									AFUA_2G15400	Uncharacterized protein	GO:0003674		MF	ND	0.00373624	0.0398532
									AFUA_2G15420	Uncharacterized protein	GO:0003674		MF	ND	0.00373624	0.0398532
									AFUA_2G15690	Uncharacterized protein	GO:0003674		MF	ND	0.00373624	0.0398532
									AFUA_2G16430	Uncharacterized protein	GO:0003674		MF	ND	0.00373624	0.0398532
									AFUA_2G16440	Uncharacterized protein	GO:0003674		MF	ND	0.00373624	0.0398532
									AFUA_2G16540	C2H2 finger domain protein, putative	GO:0003674		MF	ND	0.00373624	0.0398532
									AFUA_2G16860	MFS multidrug transporter, putative	GO:0003674		MF	ND	0.00373624	0.0398532
									AFUA_2G17520	GNAT family N-acetyltransferase, putative (EC 2.3.1.-)	GO:0003674		MF	ND	0.00373624	0.0398532
									AFUA_2G17670	Uncharacterized protein	GO:0003674		MF	ND	0.00373624	0.0398532
									AFUA_2G17700	Uncharacterized protein	GO:0003674		MF	ND	0.00373624	0.0398532
									AFUA_3G00130	Uncharacterized protein	GO:0003674		MF	ND	0.00373624	0.0398532
									AFUA_3G00510	GPI anchored cell wall protein, putative	GO:0003674		MF	ND	0.00373624	0.0398532
									AFUA_3G00530	ATP/GTP-binding protein, putative	GO:0003674		MF	ND	0.00373624	0.0398532
									AFUA_3G00710	Allergen Asp F4-like, putative	GO:0003674		MF	ND	0.00373624	0.0398532
									AFUA_3G00730	Uncharacterized protein	GO:0003674		MF	ND	0.00373624	0.0398532
									AFUA_3G01150	GPI anchored cell wall protein, putative	GO:0003674		MF	ND	0.00373624	0.0398532
									AFUA_3G01196	Uncharacterized protein	GO:0003674		MF	ND	0.00373624	0.0398532
									AFUA_3G01590	Uncharacterized protein	GO:0003674		MF	ND	0.00373624	0.0398532
									AFUA_3G01720	Uncharacterized protein	GO:0003674		MF	ND	0.00373624	0.0398532
									AFUA_3G02060	MFS multidrug transporter, putative	GO:0003674		MF	ND	0.00373624	0.0398532
									AFUA_3G02200	Uncharacterized protein	GO:0003674		MF	ND	0.00373624	0.0398532
									AFUA_3G02520	MFS multidrug transporter, putative	GO:0003674		MF	ND	0.00373624	0.0398532
									AFUA_3G02600	Uncharacterized protein	GO:0003674		MF	ND	0.00373624	0.0398532
									AFUA_3G02610	MFS transporter, putative	GO:0003674		MF	ND	0.00373624	0.0398532
									AFUA_3G02780	MFS multidrug transporter, putative	GO:0003674		MF	ND	0.00373624	0.0398532
									AFUA_3G03220	Uncharacterized protein	GO:0003674		MF	ND	0.00373624	0.0398532
									AFUA_3G03240	MFS monocarboxylate transporter, putative	GO:0003674		MF	ND	0.00373624	0.0398532
									AFUA_3G03320	MFS monocarboxylate transporter, putative	GO:0003674		MF	ND	0.00373624	0.0398532
									AFUA_3G03370	Cell surface protein, putative	GO:0003674		MF	ND	0.00373624	0.0398532
									AFUA_3G03400	Siderophore biosynthesis acetylase AceI, putative	GO:0003674		MF	ND	0.00373624	0.0398532
									AFUA_3G03440	MFS siderophore iron transporter, putative	GO:0003674		MF	ND	0.00373624	0.0398532
									AFUA_3G03470	Uncharacterized protein	GO:0003674		MF	ND	0.00373624	0.0398532
									AFUA_3G03500	MFS multidrug transporter, putative	GO:0003674		MF	ND	0.00373624	0.0398532
									AFUA_3G03550	Uncharacterized protein	GO:0003674		MF	ND	0.00373624	0.0398532
									AFUA_3G03640	MFS siderochrome iron transporter MirB	GO:0003674		MF	ND	0.00373624	0.0398532
									AFUA_3G03890	Secretory lipase, putative (EC 3.1.-.-)	GO:0003674		MF	ND	0.00373624	0.0398532
									AFUA_3G03910	IQ calmodulin-binding motif protein	GO:0003674		MF	ND	0.00373624	0.0398532
									AFUA_3G03950	Endoglucanase, putative	GO:0003674		MF	ND	0.00373624	0.0398532
									AFUA_3G07965	Uncharacterized protein	GO:0003674		MF	ND	0.00373624	0.0398532
									AFUA_3G08990	Cell surface protein, putative	GO:0003674		MF	ND	0.00373624	0.0398532
									AFUA_3G09120	Uncharacterized protein	GO:0003674		MF	ND	0.00373624	0.0398532
									AFUA_3G09260	Uncharacterized protein	GO:0003674		MF	ND	0.00373624	0.0398532
									AFUA_3G10410	Conserved serine-rich protein	GO:0003674		MF	ND	0.00373624	0.0398532
									AFUA_3G11550	LEA domain protein	GO:0003674		MF	ND	0.00373624	0.0398532
									AFUA_3G11760	MFS transporter, putative	GO:0003674		MF	ND	0.00373624	0.0398532
									AFUA_3G11800	Uncharacterized protein	GO:0003674		MF	ND	0.00373624	0.0398532
									AFUA_3G12900	MFS transporter, putative	GO:0003674		MF	ND	0.00373624	0.0398532
									AFUA_3G13940	DUF1212 domain membrane protein Prm10, putative	GO:0003674		MF	ND	0.00373624	0.0398532
									AFUA_3G14120	Uncharacterized protein	GO:0003674		MF	ND	0.00373624	0.0398532
									AFUA_3G14260	Mismatched base pair and cruciform DNA recognition protein, putative	GO:0003674		MF	ND	0.00373624	0.0398532
									AFUA_3G14665	Uncharacterized protein	GO:0003674		MF	ND	0.00373624	0.0398532
									AFUA_3G14890	Pectate lyase, putative (EC 4.2.2.-)	GO:0003674		MF	ND	0.00373624	0.0398532
									AFUA_3G15050	Flavin-binding monooxygenase, putative	GO:0003674		MF	ND	0.00373624	0.0398532
									AFUA_3G15055	Uncharacterized protein	GO:0003674		MF	ND	0.00373624	0.0398532
									AFUA_4G00195	Uncharacterized protein	GO:0003674		MF	ND	0.00373624	0.0398532
									AFUA_4G00470	MFS multidrug transporter, putative	GO:0003674		MF	ND	0.00373624	0.0398532
									AFUA_4G00490	Uncharacterized protein	GO:0003674		MF	ND	0.00373624	0.0398532
									AFUA_4G00860	Cell surface protein, putative	GO:0003674		MF	ND	0.00373624	0.0398532
									AFUA_4G01110	1,3-beta glucanase, putative	GO:0003674		MF	ND	0.00373624	0.0398532
									AFUA_4G03330	Plasma membrane stress response protein (Ist2), putative	GO:0003674		MF	ND	0.00373624	0.0398532
									AFUA_4G03540	Integral membrane protein , putative	GO:0003674		MF	ND	0.00373624	0.0398532
									AFUA_4G03615	Conidiation protein Con-6, putative	GO:0003674		MF	ND	0.00373624	0.0398532
									AFUA_4G03700	GMP synthase (EC 6.3.5.2)	GO:0003674		MF	ND	0.00373624	0.0398532
									AFUA_4G06410	Uncharacterized protein	GO:0003674		MF	ND	0.00373624	0.0398532
									AFUA_4G07860	Uncharacterized protein	GO:0003674		MF	ND	0.00373624	0.0398532
									AFUA_4G08960	GPI anchored cell wall protein, putative	GO:0003674		MF	ND	0.00373624	0.0398532
									AFUA_4G09250	Uncharacterized protein	GO:0003674		MF	ND	0.00373624	0.0398532
									AFUA_4G09510	Uncharacterized protein	GO:0003674		MF	ND	0.00373624	0.0398532
									AFUA_4G09930	Uncharacterized protein	GO:0003674		MF	ND	0.00373624	0.0398532
									AFUA_4G11120	Uncharacterized protein	GO:0003674		MF	ND	0.00373624	0.0398532
									AFUA_4G11270	Uncharacterized protein	GO:0003674		MF	ND	0.00373624	0.0398532
									AFUA_4G11810	Uncharacterized protein	GO:0003674		MF	ND	0.00373624	0.0398532
									AFUA_4G12420	Uncharacterized protein	GO:0003674		MF	ND	0.00373624	0.0398532
									AFUA_4G13900	MFS transporter, putative	GO:0003674		MF	ND	0.00373624	0.0398532
									AFUA_4G13980	Uncharacterized protein	GO:0003674		MF	ND	0.00373624	0.0398532
									AFUA_4G14070	Glycosyl transferase, putative (EC 2.-.-.-)	GO:0003674		MF	ND	0.00373624	0.0398532
									AFUA_4G14080	Spherulin 4-like cell surface protein, putative	GO:0003674		MF	ND	0.00373624	0.0398532
									AFUA_4G14085	Cell surface protein, putative	GO:0003674		MF	ND	0.00373624	0.0398532
									AFUA_4G14380	Glutathione S-transferase, putative	GO:0003674		MF	ND	0.00373624	0.0398532
									AFUA_4G14640	Low affinity iron transporter, putative	GO:0003674		MF	ND	0.00373624	0.0398532
									AFUA_5G00100	Integral membrane protein	GO:0003674		MF	ND	0.00373624	0.0398532
									AFUA_5G00130	Capsule polysaccharide biosynthesis protein, putative	GO:0003674		MF	ND	0.00373624	0.0398532
									AFUA_5G00160	MFS polyamine transporter, putative	GO:0003674		MF	ND	0.00373624	0.0398532
									AFUA_5G00180	DUF221 membrane protein, putative	GO:0003674		MF	ND	0.00373624	0.0398532
									AFUA_5G00620	Integral membrane protein, putative	GO:0003674		MF	ND	0.00373624	0.0398532
									AFUA_5G00650	Uncharacterized protein	GO:0003674		MF	ND	0.00373624	0.0398532
									AFUA_5G00975	DUF614 domain protein	GO:0003674		MF	ND	0.00373624	0.0398532
									AFUA_5G00990	Uncharacterized protein	GO:0003674		MF	ND	0.00373624	0.0398532
									AFUA_5G01210	Amine oxidase, flavin-containing superfamily	GO:0003674		MF	ND	0.00373624	0.0398532
									AFUA_5G01248	Uncharacterized protein	GO:0003674		MF	ND	0.00373624	0.0398532
									AFUA_5G01540	MFS aflatoxin efflux pump, putative	GO:0003674		MF	ND	0.00373624	0.0398532
									AFUA_5G02320	Uncharacterized protein	GO:0003674		MF	ND	0.00373624	0.0398532
									AFUA_5G02390	Auxin Efflux Carrier superfamily	GO:0003674		MF	ND	0.00373624	0.0398532
									AFUA_5G02500	Uncharacterized protein	GO:0003674		MF	ND	0.00373624	0.0398532
									AFUA_5G02700	MFS multidrug transporter, putative	GO:0003674		MF	ND	0.00373624	0.0398532
									AFUA_5G02710	Uncharacterized protein	GO:0003674		MF	ND	0.00373624	0.0398532
									AFUA_5G03060	Uncharacterized protein	GO:0003674		MF	ND	0.00373624	0.0398532
									AFUA_5G06820	Uncharacterized protein	GO:0003674		MF	ND	0.00373624	0.0398532
									AFUA_5G07310	DUF500 domain protein	GO:0003674		MF	ND	0.00373624	0.0398532
									AFUA_5G07630	UbiE/COQ5 methyltransferase, putative (EC 2.1.1.-)	GO:0003674		MF	ND	0.00373624	0.0398532
									AFUA_5G07650	F-box domain and ankyrin repeat protein	GO:0003674		MF	ND	0.00373624	0.0398532
									AFUA_5G08200	Uncharacterized protein	GO:0003674		MF	ND	0.00373624	0.0398532
									AFUA_5G09330	CipC-like antibiotic response protein, putative	GO:0003674		MF	ND	0.00373624	0.0398532
									AFUA_5G13760	Uncharacterized protein	GO:0003674		MF	ND	0.00373624	0.0398532
									AFUA_5G14180	Uncharacterized protein	GO:0003674		MF	ND	0.00373624	0.0398532
									AFUA_5G14210	Glucose repressible protein Grg1, putative	GO:0003674		MF	ND	0.00373624	0.0398532
									AFUA_5G14240	ThiJ/PfpI family protein	GO:0003674		MF	ND	0.00373624	0.0398532
									AFUA_5G14600	Integral membrane protein	GO:0003674		MF	ND	0.00373624	0.0398532
									AFUA_5G14830	Glyoxalase family protein (EC 4.4.1.5)	GO:0003674		MF	ND	0.00373624	0.0398532
									AFUA_5G14840	Uncharacterized protein	GO:0003674		MF	ND	0.00373624	0.0398532
									AFUA_6G00270	Putative uncharacterized protein	GO:0003674		MF	ND	0.00373624	0.0398532
									AFUA_6G00460	Putative uncharacterized protein	GO:0003674		MF	ND	0.00373624	0.0398532
									AFUA_6G00500	Chitosanase, putative (EC 3.2.1.132)	GO:0003674		MF	ND	0.00373624	0.0398532
									AFUA_6G00560	Putative uncharacterized protein	GO:0003674		MF	ND	0.00373624	0.0398532
									AFUA_6G00590	Secreted peptide, putative	GO:0003674		MF	ND	0.00373624	0.0398532
									AFUA_6G00610	Putative uncharacterized protein	GO:0003674		MF	ND	0.00373624	0.0398532
									AFUA_6G01930	MFS transporter Seo1, putative	GO:0003674		MF	ND	0.00373624	0.0398532
									AFUA_6G03270	Uncharacterized protein	GO:0003674		MF	ND	0.00373624	0.0398532
									AFUA_6G03380	Uncharacterized protein	GO:0003674		MF	ND	0.00373624	0.0398532
									AFUA_6G03790	Uncharacterized protein	GO:0003674		MF	ND	0.00373624	0.0398532
									AFUA_6G04280	Integral membrane protein	GO:0003674		MF	ND	0.00373624	0.0398532
									AFUA_6G08320	Uncharacterized protein	GO:0003674		MF	ND	0.00373624	0.0398532
									AFUA_6G08400	Uncharacterized protein	GO:0003674		MF	ND	0.00373624	0.0398532
									AFUA_6G08710	Alkaline phosphatase, putative (EC 3.1.3.1)	GO:0003674		MF	ND	0.00373624	0.0398532
									AFUA_6G08890	Thioesterase family protein	GO:0003674		MF	ND	0.00373624	0.0398532
									AFUA_6G09530	Uncharacterized protein	GO:0003674		MF	ND	0.00373624	0.0398532
									AFUA_6G09785	Uncharacterized protein	GO:0003674		MF	ND	0.00373624	0.0398532
									AFUA_6G09880	MFS monocarboxylate transporter, putative	GO:0003674		MF	ND	0.00373624	0.0398532
									AFUA_6G10160	Uncharacterized protein	GO:0003674		MF	ND	0.00373624	0.0398532
									AFUA_6G10180	Spherulin 4 family protein, putative	GO:0003674		MF	ND	0.00373624	0.0398532
									AFUA_6G10190	Uncharacterized protein	GO:0003674		MF	ND	0.00373624	0.0398532
									AFUA_6G10280	Uncharacterized protein	GO:0003674		MF	ND	0.00373624	0.0398532
									AFUA_6G11090	Uncharacterized protein	GO:0003674		MF	ND	0.00373624	0.0398532
									AFUA_6G11700	Uncharacterized protein	GO:0003674		MF	ND	0.00373624	0.0398532
									AFUA_6G11780	Uncharacterized protein	GO:0003674		MF	ND	0.00373624	0.0398532
									AFUA_6G13480	Uncharacterized protein	GO:0003674		MF	ND	0.00373624	0.0398532
									AFUA_6G14070	Extracellular glycine/serine-rich protein, putative	GO:0003674		MF	ND	0.00373624	0.0398532
									AFUA_6G14690	Telomere-associated RecQ helicase, putative	GO:0003674		MF	ND	0.00373624	0.0398532
									AFUA_7G00190	Uncharacterized protein	GO:0003674		MF	ND	0.00373624	0.0398532
									AFUA_7G00390	MFS multidrug transporter, putative	GO:0003674		MF	ND	0.00373624	0.0398532
									AFUA_7G00400	Uncharacterized protein	GO:0003674		MF	ND	0.00373624	0.0398532
									AFUA_7G00610	Uncharacterized protein	GO:0003674		MF	ND	0.00373624	0.0398532
									AFUA_7G00805	Uncharacterized protein	GO:0003674		MF	ND	0.00373624	0.0398532
									AFUA_7G00920	UbiD family decarboxylase, putative	GO:0003674		MF	ND	0.00373624	0.0398532
									AFUA_7G00960	Extracellular cysteine-rich protein, putative	GO:0003674		MF	ND	0.00373624	0.0398532
									AFUA_7G01440	Uncharacterized protein	GO:0003674		MF	ND	0.00373624	0.0398532
									AFUA_7G01780	Uncharacterized protein	GO:0003674		MF	ND	0.00373624	0.0398532
									AFUA_7G02220	Uncharacterized protein	GO:0003674		MF	ND	0.00373624	0.0398532
									AFUA_7G02240	Uncharacterized protein	GO:0003674		MF	ND	0.00373624	0.0398532
									AFUA_7G04010	Uncharacterized protein	GO:0003674		MF	ND	0.00373624	0.0398532
									AFUA_7G04520	Uncharacterized protein	GO:0003674		MF	ND	0.00373624	0.0398532
									AFUA_7G04560	Uncharacterized protein	GO:0003674		MF	ND	0.00373624	0.0398532
									AFUA_7G04730	Siderochrome-iron transporter, putative	GO:0003674		MF	ND	0.00373624	0.0398532
									AFUA_7G04920	Uncharacterized protein	GO:0003674		MF	ND	0.00373624	0.0398532
									AFUA_7G04940	Uncharacterized protein	GO:0003674		MF	ND	0.00373624	0.0398532
									AFUA_7G05230	Uncharacterized protein	GO:0003674		MF	ND	0.00373624	0.0398532
									AFUA_7G05490	Uncharacterized protein	GO:0003674		MF	ND	0.00373624	0.0398532
									AFUA_7G06080	UbiE/COQ5 methyltransferase, putative	GO:0003674		MF	ND	0.00373624	0.0398532
									AFUA_7G06440	F-box domain protein	GO:0003674		MF	ND	0.00373624	0.0398532
									AFUA_7G06470	Uncharacterized protein	GO:0003674		MF	ND	0.00373624	0.0398532
									AFUA_7G07020	Uncharacterized protein	GO:0003674		MF	ND	0.00373624	0.0398532
									AFUA_7G07040	Uncharacterized protein	GO:0003674		MF	ND	0.00373624	0.0398532
									AFUA_7G08390	Uncharacterized protein	GO:0003674		MF	ND	0.00373624	0.0398532
									AFUA_8G00380	DltD N-terminal domain protein	GO:0003674		MF	ND	0.00373624	0.0398532
									AFUA_8G00400	Uncharacterized protein	GO:0003674		MF	ND	0.00373624	0.0398532
									AFUA_8G00480	Phytanoyl-CoA dioxygenase family protein	GO:0003674		MF	ND	0.00373624	0.0398532
									AFUA_8G00530	Alpha/beta hydrolase, putative	GO:0003674		MF	ND	0.00373624	0.0398532
									AFUA_8G00570	Alpha/beta hydrolase, putative	GO:0003674		MF	ND	0.00373624	0.0398532
									AFUA_8G00580	Glutathione S-transferase, putative	GO:0003674		MF	ND	0.00373624	0.0398532
									AFUA_8G00720	Amino acid transporter, putative	GO:0003674		MF	ND	0.00373624	0.0398532
									AFUA_8G00940	MFS multidrug transporter, putative	GO:0003674		MF	ND	0.00373624	0.0398532
									AFUA_8G00950	Uncharacterized protein	GO:0003674		MF	ND	0.00373624	0.0398532
									AFUA_8G01260	Uncharacterized protein	GO:0003674		MF	ND	0.00373624	0.0398532
									AFUA_8G01320	Uncharacterized protein	GO:0003674		MF	ND	0.00373624	0.0398532
									AFUA_8G01800	Thiosulfate sulfurtransferase, putative (EC 2.8.1.-)	GO:0003674		MF	ND	0.00373624	0.0398532
									AFUA_8G02040	Glycosyl transferase, putative (EC 2.4.1.-)	GO:0003674		MF	ND	0.00373624	0.0398532
									AFUA_8G02050	Uncharacterized protein	GO:0003674		MF	ND	0.00373624	0.0398532
									AFUA_8G02060	Glycan biosynthesis protein (PigL), putative	GO:0003674		MF	ND	0.00373624	0.0398532
									AFUA_8G02070	Glycosyl transferase, putative	GO:0003674		MF	ND	0.00373624	0.0398532
									AFUA_8G02190	Uncharacterized protein	GO:0003674		MF	ND	0.00373624	0.0398532
									AFUA_8G02250	Uncharacterized protein	GO:0003674		MF	ND	0.00373624	0.0398532
									AFUA_8G02480	Uncharacterized protein	GO:0003674		MF	ND	0.00373624	0.0398532
									AFUA_8G05120	Uncharacterized protein	GO:0003674		MF	ND	0.00373624	0.0398532
									AFUA_8G05985	Uncharacterized protein	GO:0003674		MF	ND	0.00373624	0.0398532
									AFUA_8G06070	Uncharacterized protein	GO:0003674		MF	ND	0.00373624	0.0398532
									AFUA_8G06100	Integral membrane protein	GO:0003674		MF	ND	0.00373624	0.0398532
									AFUA_8G06250	Hypothetical glutamine rich protein	GO:0003674		MF	ND	0.00373624	0.0398532
									AFUA_8G06500	Uncharacterized protein	GO:0003674		MF	ND	0.00373624	0.0398532
									AFUA_8G06510	Uncharacterized protein	GO:0003674		MF	ND	0.00373624	0.0398532
									AFUA_8G06610	MFS transporter, putative	GO:0003674		MF	ND	0.00373624	0.0398532
									AFUA_8G06785	Uncharacterized protein	GO:0003674		MF	ND	0.00373624	0.0398532
									AFUA_8G07150	Arsenic resistance protein ArsH, putative	GO:0003674		MF	ND	0.00373624	0.0398532
									AFUA_8G07160	Uncharacterized protein	GO:0003674		MF	ND	0.00373624	0.0398532
									AFUA_8G07200	Amino acid transporter, putative	GO:0003674		MF	ND	0.00373624	0.0398532
									AFUA_8G07225	Uncharacterized protein	GO:0003674		MF	ND	0.00373624	0.0398532
									AFUA_6G07900	Probable HECT-type ubiquitin ligase-interacting protein creD (Carbon catabolite repressor D)	GO:0003674		MF	ND	0.00373624	0.0398532
									AFUA_8G00540	Nonribosomal peptide synthetase 14 (EC 6.3.2.-)	GO:0003674		MF	ND	0.00373624	0.0398532
