# Supplementary material for: The Aspergillus fumigatus UPR is variably activated across nutrient and host environments and is critical for the establishment of corneal infection
Source: PLoS Pathog. 2023 Oct 31;19(10):e1011435. doi: 10.1371/journal.ppat.1011435 (PMC10637725; doi:10.1371/journal.ppat.1011435)
Supplement: S2 Data — (XLSX) [file ppat.1011435.s007.xlsx]

## Sheet: Table of contents
	Differentially expressed genes (DEGs) and enriched terms for WT-Gelatin(Gel)MM vs WT-GMM.
Table of contents
1	Full list of up-regulated genes in GelMM (relative to GMM)
2	Full list of down-regulated genes in GelMM (relative to GMM)
3	Enriched FunCat and GO terms for DEGs up-regulated in GelMM
4	Enriched FunCat and GO terms for DEGs down-regulated in GelMM

## Sheet: List of genes up in gel
	GeneID	old_locus_tag	Name	product_id	product	FDR	PValue	logFC	logCPM	F	gene_biotype	type.x	type.y	Ontology_term	go_component	go_function	go_process
8108	AFUA_6G09690	Afu6g09690	AFUA_6G09690	EAL88820.2	glutathione S-transferase GliG	5.42549856746375e-13	1.54086580676524e-15	-10.4638	5.096	826.463	protein_coding	gene	CDS
3347	AFUA_3G00650		AFUA_3G00650	EAL86348.2	aminopeptidase Y, putative	1.14796246873036e-9	3.09725141172813e-11	-10.0105	9.67028	326.981	protein_coding	gene	CDS	GO:0000324; GO:0004177; GO:0006508; GO:0007039	vacuole, cell cycle-correlated morphology|0000324||	aminopeptidase activity|0004177||	proteolysis|0006508||; vacuolar protein catabolic process|0007039||
4881	AFUA_4G03200	Afu4g03200	AFUA_4G03200	EAL84468.1	conserved hypothetical protein	2.54685142062872e-12	1.42080158367562e-14	-9.77023	7.8079	770.727	protein_coding	gene	CDS
8109	AFUA_6G09700	Afu6g09700	AFUA_6G09700	EAL88821.2	gliotoxin biosynthesis protein GliK	1.77192990885594e-10	2.98347058393434e-12	-9.74298	4.21936	353.056	protein_coding	gene	CDS
4672	AFUA_3G15280	Afu3g15280	AFUA_3G15280	EAL92058.1	methyltransferase, putative	0.00285321	0.0012479	-9.37276	-1.24185	17.4364	protein_coding	gene	CDS
9473	AFUA_8G02550	Afu8g02550	AFUA_8G02550	EAL84913.1	MFS peptide transporter, putative	2.44210806245782e-11	2.36708311069921e-13	-9.26978	10.1315	545.509	protein_coding	gene	CDS	GO:0005886; GO:0015197; GO:0015833	plasma membrane|0005886||	peptide transporter activity|0015197||	peptide transport|0015833||
2056	AFUA_2G04200	Afu2g04200	AFUA_2G04200	EAL87514.1	4-hydroxyphenylpyruvate dioxygenase, putative	1.40281787244908e-14	2.84576097464059e-18	-8.912	10.3648	1781.62	protein_coding	gene	CDS	GO:0003868; GO:0006559; GO:0006572; GO:0009405		4-hydroxyphenylpyruvate dioxygenase activity|0003868||	L-phenylalanine catabolic process|0006559||; tyrosine catabolic process|0006572||; pathogenesis|0009405||
5967	AFUA_5G00550	Afu5g00550	AFUA_5G00550	EAL86246.1	endoglycoceramidase, putative	2.88145719949851e-8	1.74483208043474e-9	-8.8869	4.17228	171.969	protein_coding	gene	CDS	GO:0000272; GO:0004553		hydrolase activity, hydrolyzing O-glycosyl compounds|0004553||	polysaccharide catabolic process|0000272||
8107	AFUA_6G09680	Afu6g09680	AFUA_6G09680	EAL88819.2	O-methyltransferase GliM	4.47371534491874e-9	1.72432481090285e-10	-8.67346	6.94828	268.525	protein_coding	gene	CDS	GO:0008171; GO:0008757		O-methyltransferase activity|0008171||; S-adenosylmethionine-dependent methyltransferase activity|0008757||
8110	AFUA_6G09710	Afu6g09710	AFUA_6G09710	EAL88822.1	MFS gliotoxin efflux transporter GliA	1.03360244597566e-13	1.99193087265823e-16	-8.30901	10.4519	1059.34	protein_coding	gene	CDS	GO:0005215; GO:0006810		transporter activity|0005215||	transport|0006810||
8307	AFUA_6G11800	Afu6g11800	AFUA_6G11800	EAL89024.1	RTA1 domain protein, putative	0.00119182	0.000465412	-8.28086	-2.29692	20.161	protein_coding	gene	CDS	GO:0000004; GO:0005554; GO:0016021	integral to membrane|0016021||	molecular function unknown|0005554||	biological process unknown|0000004||
5404	AFUA_4G09320	Afu4g09320	AFUA_4G09320	EAL89855.1	extracellular dipeptidyl-peptidase Dpp4	3.88803622869296e-14	3.63973854512645e-17	-7.97587	8.85451	1304.76	protein_coding	gene	CDS	GO:0004177; GO:0005794; GO:0005802	Golgi apparatus|0005794||; Golgi trans face|0005802||	aminopeptidase activity|0004177||
1043	AFUA_1G11820	Afu1g11820	AFUA_1G11820	EAL90510.1	MFS transporter, putative	3.28607289567984e-9	1.15657500233381e-10	-7.91546	6.24241	276.357	protein_coding	gene	CDS	GO:0005215; GO:0005887; GO:0006810	integral to plasma membrane|0005887||	transporter activity|0005215||	transport|0006810||
3514	AFUA_3G02300	Afu3g02300	AFUA_3G02300	EAL86515.1	proline oxidase Put1, putative	7.77069085469098e-12	5.43845896108812e-14	-7.68339	6.24666	636.938	protein_coding	gene	CDS	GO:0004657; GO:0005739; GO:0006537; GO:0006562	mitochondrion|0005739||	proline dehydrogenase activity|0004657||	glutamate biosynthetic process|0006537||; proline catabolic process|0006562||
8585	AFUA_6G14590	Afu6g14590	AFUA_6G14590	EAL89295.1	MFS alpha-glucoside transporter, putative	0.00370803	0.00166916	-7.58379	-2.91258	15.8736	protein_coding	gene	CDS	GO:0000017; GO:0005352; GO:0005624	membrane fraction|0005624||	alpha-glucoside:hydrogen symporter activity|0005352||	alpha-glucoside transport|0000017||
8106	AFUA_6G09670	Afu6g09670	AFUA_6G09670	EAL88818.2	cytochrome P450 oxidoreductase GliC	2.00898874884219e-12	9.7810589252891e-15	-7.52744	4.40297	655.51	protein_coding	gene	CDS	GO:0008152; GO:0016491		oxidoreductase activity|0016491||	metabolic process|0008152||
8100	AFUA_6G09610	Afu6g09610	AFUA_6G09610	EAL88812.1	nonribosomal peptide synthase, putative	2.52794941019736e-11	2.51282120092647e-13	-7.45898	4.91886	476.877	protein_coding	gene	CDS	GO:0009405; GO:0019184			pathogenesis|0009405||; nonribosomal peptide biosynthetic process|0019184||
9806	AFUA_8G06860	Afu8g06860	AFUA_8G06860	EAL85447.1	conserved hypothetical protein	0.0146298	0.0078439	-7.31792	-2.77206	9.98114	protein_coding	gene	CDS
8338	AFUA_6G12140	Afu6g12140	AFUA_6G12140	EAL89055.1	hypothetical protein	2.57215e-06	4.02036952619628e-7	-7.29137	3.43725	77.4098	protein_coding	gene	CDS
8703	AFUA_7G01180	Afu7g01180	AFUA_7G01180	EAL84776.1	extracellular lipase, putative	3.62929323129359e-7	3.78059047422509e-8	-7.23923	3.61183	108.282	protein_coding	gene	CDS
8101	AFUA_6G09620	Afu6g09620	AFUA_6G09620	EAL88813.1	hypothetical protein	2.68468637316796e-9	8.79555430097626e-11	-7.21894	1.6867	207.483	protein_coding	gene	CDS
2456	AFUA_2G09450	Afu2g09450	AFUA_2G09450	EAL93241.1	carboxylic acid transport protein	1.01772863636835e-12	3.99900372176716e-15	-7.1165	7.22203	819.264	protein_coding	gene	CDS	GO:0005886; GO:0015129; GO:0015727	plasma membrane|0005886||	lactate transporter activity|0015129||	lactate transport|0015727||
9360	AFUA_8G01460	Afu8g01460	AFUA_8G01460	EAL85022.1	hypothetical protein	0.00289444	0.00126769	-7.04658	-2.61398	15.8746	protein_coding	gene	CDS
8696	AFUA_7G01105	Afu7g01105	AFUA_7G01105	EAL84782.1	conserved hypothetical protein	0.0254938	0.0145996	-6.89274	-3.35856	8.51206	protein_coding	gene	CDS
2060	AFUA_2G04240	Afu2g04240	AFUA_2G04240	EAL87518.1	maleylacetoacetate isomerase MaiA	3.88803622869296e-14	3.66430291191984e-17	-6.78602	7.51186	1303.69	protein_coding	gene	CDS	GO:0006559; GO:0006572; GO:0016034		maleylacetoacetate isomerase activity|0016034||	L-phenylalanine catabolic process|0006559||; tyrosine catabolic process|0006572||
5990	AFUA_5G00790	Afu5g00790	AFUA_5G00790	EAL86223.1	ABC multidrug transporter, putative	1.84585738190292e-12	8.43715317596124e-15	-6.75305	7.62997	735.303	protein_coding	gene	CDS	GO:0004009; GO:0005524; GO:0006810		ATP-binding cassette (ABC) transporter activity|0004009||; ATP binding|0005524||	transport|0006810||
8111	AFUA_6G09720	Afu6g09720	AFUA_6G09720	EAL88823.1	methyltransferase GliN	3.88803622869296e-14	2.84635099305081e-17	-6.63771	6.18174	1344.62	protein_coding	gene	CDS
3215	AFUA_2G17280	Afu2g17280	AFUA_2G17280	EAL94024.1	hypothetical protein	0.00315317	0.00139444	-6.59704	-0.965879	15.4977	protein_coding	gene	CDS
8529	AFUA_6G14010	Afu6g14010	AFUA_6G14010	EAL89237.1	GPI anchored protein, putative	1.39411651118796e-8	7.07027341103542e-10	-6.51211	3.73169	176.533	protein_coding	gene	CDS
5959	AFUA_5G00470	Afu5g00470	AFUA_5G00470	EAL86254.1	general amidase GmdB	0.0273687	0.0158371	-6.50409	-3.08765	7.45413	protein_coding	gene	CDS	GO:0000004; GO:0004040; GO:0008372	cellular component unknown|0008372||	amidase activity|0004040||	biological process unknown|0000004||
8103	AFUA_6G09640	Afu6g09640	AFUA_6G09640	EAL88815.1	aminotransferase GliI	9.05341650684553e-10	2.33229956680903e-11	-6.50001	5.18723	293.817	protein_coding	gene	CDS	GO:0008483		transaminase activity|0008483||
3781	AFUA_3G06170	Afu3g06170	AFUA_3G06170	EAL92951.2	mating type protein MAT1-2-1	0.0285107	0.0165587	-6.44772	-2.81727	7.64148	protein_coding	gene	CDS
8704	AFUA_7G01190	Afu7g01190	AFUA_7G01190	EAL84775.2	MFS transporter, putative	3.02806e-06	4.9080495477093e-7	-6.42849	4.26579	77.9324	protein_coding	gene	CDS	GO:0005886; GO:0015124; GO:0015719	plasma membrane|0005886||	allantoate transporter activity|0015124||	allantoate transport|0015719||
2452	AFUA_2G09420	Afu2g09420	AFUA_2G09420	EAL93238.1	F-box domain protein	0.000312266	0.000101354	-6.4187	-1.01679	25.7831	protein_coding	gene	CDS
2057	AFUA_2G04210	Afu2g04210	AFUA_2G04210	EAL87515.1	conserved hypothetical protein	1.65891370772203e-10	2.70904865547466e-12	-6.30565	7.77741	398.874	protein_coding	gene	CDS
8683	AFUA_7G00970	Afu7g00970	AFUA_7G00970	EAL84795.1	GPI anchored serine-threonine rich protein	6.0235381376605e-10	1.38250706747636e-11	-6.2865	5.28605	313.596	protein_coding	gene	CDS
5857	AFUA_4G14160	Afu4g14160	AFUA_4G14160	EAL89378.1	conserved hypothetical protein	8.85263e-06	1.70516e-06	-6.24766	-0.14786	59.1542	protein_coding	gene	CDS
4841	AFUA_4G02800	Afu4g02800	AFUA_4G02800	EAL84428.1	haemolysin-III family protein	3.4859e-05	8.24185e-06	-6.1626	0.547163	45.6928	protein_coding	gene	CDS	GO:0000004; GO:0005554; GO:0016021	integral to membrane|0016021||	molecular function unknown|0005554||	biological process unknown|0000004||
4524	AFUA_3G13740	Afu3g13740	AFUA_3G13740	EAL92212.1	HSP70 family protein	6.3154877848044e-7	7.49479735086839e-8	-6.11175	1.49163	84.1195	protein_coding	gene	CDS
8114	AFUA_6G09745		AFUA_6G09745	EAL88826.2	conserved hypothetical protein	6.00235268877522e-12	3.89644560383015e-14	-6.1032	5.62495	588.176	protein_coding	gene	CDS
8584	AFUA_6G14580	Afu6g14580	AFUA_6G14580	EAL89294.1	C6 finger domain protein, putative	0.000138264	4.0109e-05	-6.08031	-0.615329	33.5736	protein_coding	gene	CDS	GO:0008270		zinc ion binding|0008270||
4756	AFUA_4G00880	Afu4g00880	AFUA_4G00880	EAL84330.1	hypothetical protein	0.0542473	0.0341033	-6.07367	-3.75473	5.92195	protein_coding	gene	CDS
2416	AFUA_2G09030	Afu2g09030	AFUA_2G09030	EAL93199.1	secreted dipeptidyl peptidase DppV	3.5730151524074e-12	2.0657456505449e-14	-6.07139	10.7431	600.849	protein_coding	gene	CDS	GO:0006508; GO:0008236		serine-type peptidase activity|0008236||	proteolysis|0006508||
9392	AFUA_8G01790	Afu8g01790	AFUA_8G01790	EAL84989.2	integral membrane protein, putative	8.74264209511255e-8	6.85471380416067e-9	-6.06762	2.43423	120.606	protein_coding	gene	CDS
8105	AFUA_6G09660	Afu6g09660	AFUA_6G09660	EAL88817.1	nonribosomal peptide synthase GliP	9.69446595101136e-11	1.38384182714189e-12	-6.03215	5.396	395.487	protein_coding	gene	CDS	GO:0003824; GO:0019184; GO:0019748; GO:0030651; GO:0043042		catalytic activity|0003824||	nonribosomal peptide biosynthetic process|0019184||; secondary metabolic process|0019748||; peptide antibiotic biosynthetic process|0030651||; amino acid adenylylation by nonribosomal peptide synthase|0043042||
2059	AFUA_2G04230	Afu2g04230	AFUA_2G04230	EAL87517.1	fumarylacetoacetate hydrolase FahA	3.62955028496389e-13	9.93993890800538e-16	-5.99533	8.68333	869.368	protein_coding	gene	CDS	GO:0004334; GO:0006559; GO:0006572		fumarylacetoacetase activity|0004334||	L-phenylalanine catabolic process|0006559||; tyrosine catabolic process|0006572||
2058	AFUA_2G04220	Afu2g04220	AFUA_2G04220	EAL87516.1	homogentisate 1,2-dioxygenase (HmgA), putative	1.94446553999358e-14	6.30348728873024e-18	-5.94418	9.21733	1616.76	protein_coding	gene	CDS	GO:0004411; GO:0006559; GO:0006572		homogentisate 1,2-dioxygenase activity|0004411||	L-phenylalanine catabolic process|0006559||; tyrosine catabolic process|0006572||
9826	AFUA_8G07100	Afu8g07100	AFUA_8G07100	EAL85470.1	conserved hypothetical protein	1.30955e-06	1.7954350452397e-7	-5.93741	2.93998	81.8541	protein_coding	gene	CDS
8590	AFUA_6G14640	Afu6g14640	AFUA_6G14640	EAL89300.1	MFS toxin transporter, putative	2.28698e-06	3.5027322567621e-7	-5.91947	1.506	68.2304	protein_coding	gene	CDS	GO:0005215; GO:0005887; GO:0015893; GO:0042493	integral to plasma membrane|0005887||	transporter activity|0005215||	drug transport|0015893||; response to drug|0042493||
2397	AFUA_2G08800	Afu2g08800	AFUA_2G08800	EAL93176.1	amino acid permease (Dip5), putative	2.82174634021738e-11	2.89561979647157e-13	-5.91273	7.60192	499.842	protein_coding	gene	CDS	GO:0005886; GO:0006865; GO:0015171; GO:0015359	plasma membrane|0005886||	amino acid transporter activity|0015171||; amino acid permease activity|0015359||	amino acid transport|0006865||
8104	AFUA_6G09650	Afu6g09650	AFUA_6G09650	EAL88816.2	membrane dipeptidase GliJ	2.66964422722855e-10	5.04000747349459e-12	-5.90732	5.1774	341.181	protein_coding	gene	CDS
9824	AFUA_8G07080	Afu8g07080	AFUA_8G07080	EAL85468.1	elastinolytic metalloproteinase Mep	1.52670296228273e-8	7.95948192122247e-10	-5.85256	6.29662	205.911	protein_coding	gene	CDS	GO:0004175; GO:0009405		endopeptidase activity|0004175||	pathogenesis|0009405||
1292	AFUA_1G14230	Afu1g14230	AFUA_1G14230	EAL90755.1	conserved fungal protein	2.6371e-05	6.00497e-06	-5.85087	5.45404	53.1337	protein_coding	gene	CDS
3449	AFUA_3G01660	Afu3g01660	AFUA_3G01660	EAL86449.1	glycosyl hydrolase, family 43, putative	5.23495e-05	1.31666e-05	-5.8045	0.874039	38.5671	protein_coding	gene	CDS	GO:0005975; GO:0016799		hydrolase activity, hydrolyzing N-glycosyl compounds|0016799||	carbohydrate metabolic process|0005975||
94	AFUA_1G01310	Afu1g01310	AFUA_1G01310	EAL87843.1	carboxylesterase, putative	0.0727074	0.0474121	-5.73457	-3.18336	4.83073	protein_coding	gene	CDS
3277	AFUA_2G17920	Afu2g17920	AFUA_2G17920	EAL94091.1	conserved hypothetical protein	1.46168e-06	2.05337317362124e-7	-5.72877	3.60187	83.1411	protein_coding	gene	CDS
4889	AFUA_4G03260	Afu4g03260	AFUA_4G03260	EAL84474.1	epoxide hydrolase, putative	0.0923425	0.062108	-5.70571	-3.94528	4.35375	protein_coding	gene	CDS
4568	AFUA_3G14200	Afu3g14200	AFUA_3G14200	EAL92167.1	conserved hypothetical protein	3.13167e-05	7.28961e-06	-5.64725	1.94825	44.4129	protein_coding	gene	CDS
8684	AFUA_7G00990	Afu7g00990	AFUA_7G00990	EAL84794.2	transcriptional activator of ethanol catabolism AlcS	1.17555e-05	2.36804e-06	-5.54325	4.11758	59.379	protein_coding	gene	CDS
1839	AFUA_2G02020	Afu2g02020	AFUA_2G02020	EAL87299.1	formamidase FmdS	8.0397790392377e-11	1.07642847467225e-12	-5.49538	6.76345	433.588	protein_coding	gene	CDS
8299	AFUA_6G11710	Afu6g11710	AFUA_6G11710	EAL89015.1	conserved hypothetical protein	0.0186289	0.0102923	-5.47976	-3.18117	9.71715	protein_coding	gene	CDS
9790	AFUA_8G06690	Afu8g06690	AFUA_8G06690	EAL85431.1	cytochrome P450 alkane hydroxylase	0.0440439	0.027041	-5.47898	-2.29587	6.26385	protein_coding	gene	CDS
3235	AFUA_2G17485		AFUA_2G17485		tRNA-Leu	0.0272177	0.0157305	-5.45321	-3.5974	7.47271	tRNA	gene	tRNA
6483	AFUA_5G06730	Afu5g06730	AFUA_5G06730	EAL91922.1	protein kinase, putative	1.49522e-06	2.10960192090233e-7	-5.41573	3.46571	80.97	protein_coding	gene	CDS	GO:0004672; GO:0005737	cytoplasm|0005737||	protein kinase activity|0004672||
8586	AFUA_6G14600	Afu6g14600	AFUA_6G14600	EAL89296.1	beta-glucosidase, putative	0.127718	0.0898907	-5.4042	-3.55027	3.37788	protein_coding	gene	CDS
1656	AFUA_2G00200	Afu2g00200	AFUA_2G00200	EAL87118.1	catalase, putative	3.77107185534114e-7	3.98764619084562e-8	-5.38686	1.21861	90.8677	protein_coding	gene	CDS	GO:0004096; GO:0005782; GO:0006800; GO:0006979	peroxisomal matrix|0005782||	catalase activity|0004096||	oxygen and reactive oxygen species metabolic process|0006800||; response to oxidative stress|0006979||
9172	AFUA_7G06920	Afu7g06920	AFUA_7G06920	EAL86781.1	NmrA family transcriptional regulator, putative	5.75671381691568e-11	7.06524365398922e-13	-5.36085	5.3668	411.082	protein_coding	gene	CDS
76	AFUA_1G01120	Afu1g01120	AFUA_1G01120	EAL87824.1	pectate lyase, putative	0.0904023	0.0606013	-5.35589	-3.30673	4.25095	protein_coding	gene	CDS
369	AFUA_1G04160	Afu1g04160	AFUA_1G04160	EAL88127.1	aspartate aminotransferase, putative	1.84585738190292e-12	8.63230436222478e-15	-5.31309	8.19211	667.854	protein_coding	gene	CDS	GO:0004069; GO:0005737; GO:0005777; GO:0006532; GO:0006533; GO:0006536; GO:0006807; GO:0019266	cytoplasm|0005737||; peroxisome|0005777||	aspartate transaminase activity|0004069||	aspartate biosynthetic process|0006532||; aspartate catabolic process|0006533||; glutamate metabolic process|0006536||; nitrogen compound metabolic process|0006807||; asparagine biosynthetic process from oxaloacetate|0019266||
9448	AFUA_8G02335		AFUA_8G02335	EBA27211.1	conserved hypothetical protein	0.0903432	0.0605434	-5.28762	-4.30155	4.67247	protein_coding	gene	CDS
2612	AFUA_2G11120	Afu2g11120	AFUA_2G11120	EAL93407.1	conserved hypothetical protein	3.31037595681962e-8	2.07241618063858e-9	-5.28748	10.0943	167.54	protein_coding	gene	CDS
6722	AFUA_5G09140	Afu5g09140	AFUA_5G09140	EAL91686.1	amidase, putative	5.80637247429088e-8	4.18499747751678e-9	-5.28715	3.65165	137.582	protein_coding	gene	CDS	GO:0004040; GO:0005739; GO:0009060	mitochondrion|0005739||	amidase activity|0004040||	aerobic respiration|0009060||
8685	AFUA_7G01000	Afu7g01000	AFUA_7G01000	EAL84793.1	aldehyde dehydrogenase, putative	4.48381210783922e-8	3.05321045824985e-9	-5.28293	5.89917	167.483	protein_coding	gene	CDS	GO:0004029; GO:0005739; GO:0006067; GO:0006113	mitochondrion|0005739||	aldehyde dehydrogenase (NAD) activity|0004029||	ethanol metabolic process|0006067||; fermentation|0006113||
8582	AFUA_6G14560	Afu6g14560	AFUA_6G14560	EAL89292.1	hexose transporter, putative	0.00755554	0.00374826	-5.27833	-1.34421	11.4158	protein_coding	gene	CDS	GO:0005215; GO:0006810; GO:0016020	membrane|0016020||	transporter activity|0005215||	transport|0006810||
9390	AFUA_8G01770	Afu8g01770	AFUA_8G01770	EAL84991.1	conserved hypothetical protein	7.45603e-05	1.99427e-05	-5.25917	-0.0166961	34.7006	protein_coding	gene	CDS
4821	AFUA_4G01560	Afu4g01560	AFUA_4G01560	EAL84263.1	MFS myo-inositol transporter, putative	3.90295153257683e-8	2.56964928124241e-9	-5.2449	3.67165	145.752	protein_coding	gene	CDS	GO:0005365; GO:0015798; GO:0016020	membrane|0016020||	myo-inositol transporter activity|0005365||	myo-inositol transport|0015798||
9798	AFUA_8G06790	Afu8g06790	AFUA_8G06790	EAL85440.1	hypothetical protein	0.0951461	0.0642832	-5.24306	-2.93582	4.11579	protein_coding	gene	CDS
9436	AFUA_8G02240	Afu8g02240	AFUA_8G02240	EAL84945.2	F-box domain protein	0.0881411	0.0588978	-5.21878	-2.94717	4.20103	protein_coding	gene	CDS
5414	AFUA_4G09440	Afu4g09440	AFUA_4G09440	EAL89843.1	sodium P-type ATPase, putative	4.1902415068363e-8	2.78851556012353e-9	-5.18987	3.58162	143.126	protein_coding	gene	CDS	GO:0005886; GO:0006814; GO:0015662	plasma membrane|0005886||	ATPase activity, coupled to transmembrane movement of ions, phosphorylative mechanism|0015662||	sodium ion transport|0006814||
75	AFUA_1G01110	Afu1g01110	AFUA_1G01110	EAL87823.1	polyketide synthase, putative	0.0912062	0.0612305	-5.13664	-2.52663	4.11541	protein_coding	gene	CDS
1760	AFUA_2G01230	Afu2g01230	AFUA_2G01230	EAL87221.1	dihydrodipicolinate synthetase family protein	4.61294640342916e-12	2.80735149818186e-14	-5.11577	6.89694	613.587	protein_coding	gene	CDS	GO:0003824; GO:0008152		catalytic activity|0003824||	metabolic process|0008152||
3313	AFUA_3G00320	Afu3g00320	AFUA_3G00320	EAL86316.1	endo-1,4-beta-xylanase (XlnA), putative	7.11964311038242e-8	5.3283318217651e-9	-5.10576	3.00659	125.354	protein_coding	gene	CDS	GO:0045491			xylan metabolic process|0045491||
5392	AFUA_4G09216		AFUA_4G09216		tRNA-Thr	0.111745	0.0772205	-5.08403	-4.38686	3.83431	tRNA	gene	tRNA
7247	AFUA_5G14150	Afu5g14150	AFUA_5G14150	EAL91204.1	lipase, putative	8.85282349782332e-11	1.23018239091368e-12	-5.07357	2.95094	358.326	protein_coding	gene	CDS
2929	AFUA_2G14430	Afu2g14430	AFUA_2G14430	EAL93738.1	cytochrome p450, putative	2.62464116770343e-13	6.38922690180367e-16	-5.06956	7.4596	917.972	protein_coding	gene	CDS	GO:0008152; GO:0016491		oxidoreductase activity|0016491||	metabolic process|0008152||
9365	AFUA_8G01510	Afu8g01510	AFUA_8G01510	EAL85017.1	conserved hypothetical protein	1.19376e-05	2.41199e-06	-5.05063	2.69352	53.9104	protein_coding	gene	CDS
2398	AFUA_2G08810		AFUA_2G08810	EAL93177.2	conserved hypothetical protein	2.39364050130518e-8	1.37903215817156e-9	-5.04041	4.09322	160.146	protein_coding	gene	CDS
9822	AFUA_8G07060	Afu8g07060	AFUA_8G07060	EAL85466.1	hydrophobin, putative	0.0015748	0.000639889	-5.02374	3.34806	19.8025	protein_coding	gene	CDS	GO:0007047			cell wall organization and biogenesis|0007047||
8337	AFUA_6G12130	Afu6g12130	AFUA_6G12130	EAL89054.1	C6 transcription factor, putative	7.52021718656629e-7	9.20671685179584e-8	-5.01501	2.73962	85.4486	protein_coding	gene	CDS	GO:0005634; GO:0006012; GO:0006355; GO:0016563	nucleus|0005634||	transcriptional activator activity|0016563||	galactose metabolic process|0006012||; regulation of transcription, DNA-dependent|0006355||
9117	AFUA_7G06350	Afu7g06350	AFUA_7G06350	EAL86837.2	sodium/phosphate symporter, putative	1.77849e-06	2.58863013586545e-7	-5.01285	4.12934	82.1095	protein_coding	gene	CDS	GO:0005886; GO:0006817; GO:0015319	plasma membrane|0005886||	sodium:inorganic phosphate symporter activity|0015319||	phosphate transport|0006817||
7985	AFUA_6G08470	Afu6g08470	AFUA_6G08470	EAL88698.1	glycerol kinase, putative	8.98045175970392e-10	2.29543954097311e-11	-4.99817	9.82779	281.606	protein_coding	gene	CDS	GO:0004370; GO:0005737; GO:0006071	cytoplasm|0005737||	glycerol kinase activity|0004370||	glycerol metabolic process|0006071||
3311	AFUA_3G00290	Afu3g00290	AFUA_3G00290	EAL86313.2	3-hydroxyacyl-CoA dehydrogenase, putative	9.30892204494681e-8	7.39312908123882e-9	-4.99407	2.17774	114.926	protein_coding	gene	CDS
4757	AFUA_4G00890	Afu4g00890	AFUA_4G00890	EAL84329.1	conserved hypothetical protein	8.08581961140399e-9	3.51842642589747e-10	-4.95429	3.50772	179.096	protein_coding	gene	CDS
3658	AFUA_3G03820	Afu3g03820	AFUA_3G03820	EAL86664.2	MFS nicotinic acid transporter Tna1, putative	1.54352078969786e-10	2.50495310225842e-12	-4.94739	4.39828	329.738	protein_coding	gene	CDS	GO:0005887; GO:0015664; GO:0015890	integral to plasma membrane|0005887||	nicotinamide mononucleotide permease activity|0015664||	nicotinamide mononucleotide transport|0015890||
8102	AFUA_6G09630	Afu6g09630	AFUA_6G09630	EAL88814.1	C6 finger domain protein GliZ	2.25762548869849e-12	1.16785576553021e-14	-4.93641	5.89526	643.288	protein_coding	gene	CDS
9764	AFUA_8G06430	Afu8g06430	AFUA_8G06430	EAL85406.1	conserved hypothetical protein	4.74462250613661e-7	5.33296820307091e-8	-4.93359	2.15007	89.141	protein_coding	gene	CDS
6000	AFUA_5G00910	Afu5g00910	AFUA_5G00910	EAL86212.1	MBL2-like secreted peptide, putative	9.75464091923615e-7	1.24666269989223e-7	-4.91024	3.81501	87.3682	protein_coding	gene	CDS
8194	AFUA_6G10580	Afu6g10580	AFUA_6G10580	EAL88908.1	GPI anchored CFEM domain protein	7.43707987638274e-9	3.19841958371669e-10	-4.88054	5.27508	204.236	protein_coding	gene	CDS
9336	AFUA_8G01210	Afu8g01210	AFUA_8G01210	EAL85047.1	enoyl-CoA hydratase/isomerase family protein	0.0013855	0.000552149	-4.87333	-1.07024	18.2013	protein_coding	gene	CDS	GO:0003860; GO:0005739; GO:0006635; GO:0006897	mitochondrion|0005739||	3-hydroxyisobutyryl-CoA hydrolase activity|0003860||	fatty acid beta-oxidation|0006635||; endocytosis|0006897||
1648	AFUA_2G00120	Afu2g00120	AFUA_2G00120	EAL87110.1	carboxyvinyl-carboxyphosphonate phosphorylmutase	3.97795484979922e-8	2.63071970997981e-9	-4.83979	2.81276	132.699	protein_coding	gene	CDS
4845	AFUA_4G02830	Afu4g02830	AFUA_4G02830	EAL84431.1	aldehyde dehydrogenase, putative	9.98356802673868e-10	2.58221913664506e-11	-4.79938	4.27748	253.005	protein_coding	gene	CDS	GO:0016491		oxidoreductase activity|0016491||
9068	AFUA_7G05840		AFUA_7G05840	EAL86888.1	amidohydrolase family protein	4.8594232103949e-9	1.92275590863246e-10	-4.75386	5.60941	222.148	protein_coding	gene	CDS
5818	AFUA_4G13760		AFUA_4G13760	EBA27383.1	conserved hypothetical protein	4.26401216104371e-9	1.60457299091918e-10	-4.73133	4.71658	212.651	protein_coding	gene	CDS
2086	AFUA_2G04533		AFUA_2G04533	EBA27316.1	Bys1 family protein	3.46225155808956e-8	2.20538997715817e-9	-4.71876	0.811304	135.486	protein_coding	gene	CDS
1247	AFUA_1G13835		AFUA_1G13835		tRNA-Pro	0.180295	0.133059	-4.69932	-4.05387	2.65007	tRNA	gene	tRNA
1688	AFUA_2G00530	Afu2g00530	AFUA_2G00530	EAL87151.1	DUF1275 domain protein	2.51351e-05	5.68785e-06	-4.69332	2.75164	46.8827	protein_coding	gene	CDS	GO:0016021	integral to membrane|0016021||
9477	AFUA_8G02600	Afu8g02600	AFUA_8G02600	EAL84909.1	short-chain dehydrogenase/reductase 2, putative	0.0011487	0.000446595	-4.68005	-2.08624	20.3509	protein_coding	gene	CDS	GO:0000004; GO:0005554; GO:0008372	cellular component unknown|0008372||	molecular function unknown|0005554||	biological process unknown|0000004||
8113	AFUA_6G09740	Afu6g09740	AFUA_6G09740	EAL88825.1	thioredoxin reductase GliT	9.95407473901962e-14	1.71639385904588e-16	-4.67689	10.8481	1078.88	protein_coding	gene	CDS
7450	AFUA_6G02210	Afu6g02210	AFUA_6G02210	EAL85818.1	cytochrome P450 monooxygenase, putative	4.80777808956417e-14	6.33949844450089e-17	-4.64336	10.2395	1219.03	protein_coding	gene	CDS	GO:0008152; GO:0016491		oxidoreductase activity|0016491||	metabolic process|0008152||
8616	AFUA_7G00310	Afu7g00310	AFUA_7G00310	EAL84860.1	hypothetical protein	0.160275	0.116317	-4.63036	-2.95927	2.84598	protein_coding	gene	CDS
6510	AFUA_5G06983		AFUA_5G06983		tRNA-Glu	0.150703	0.108605	-4.62643	-3.71342	2.98454	tRNA	gene	tRNA
8649	AFUA_7G00630	Afu7g00630	AFUA_7G00630	EAL84829.1	hypothetical protein	0.21714	0.164942	-4.62338	-4.27668	2.30699	protein_coding	gene	CDS
6024	AFUA_5G01140	Afu5g01140	AFUA_5G01140	EAL86189.1	plasma membrane ammonium transporter (Ato3), putative	0.00171999	0.000706211	-4.59893	-1.11088	18.3032	protein_coding	gene	CDS
7986	AFUA_6G08480	Afu6g08480	AFUA_6G08480	EAL88699.1	aquaglyceroporin, putative	3.5730151524074e-12	2.03147063035106e-14	-4.56978	8.46343	598.715	protein_coding	gene	CDS	GO:0006833; GO:0015793; GO:0015250; GO:0015254; GO:0016021	integral to membrane|0016021||	water channel activity|0015250||; glycerol channel activity|0015254||	water transport|0006833||; glycerol transport|0015793||
8112	AFUA_6G09730	Afu6g09730	AFUA_6G09730	EAL88824.1	cytochrome P450 oxidoreductase GliF	3.88803622869296e-14	3.16095187183829e-17	-4.55741	7.6617	1327.48	protein_coding	gene	CDS	GO:0008152; GO:0016491		oxidoreductase activity|0016491||	metabolic process|0008152||
6720	AFUA_5G09120	Afu5g09120	AFUA_5G09120	EAL91688.1	neutral amino acid permease, putative	4.00419e-06	6.77044496713319e-7	-4.5463	2.13006	62.3755	protein_coding	gene	CDS
7275	AFUA_5G14410	Afu5g14410	AFUA_5G14410	EAL91178.1	cysteine dioxygenase, putative	4.04527831158202e-9	1.49764335503341e-10	-4.54201	7.57233	232.628	protein_coding	gene	CDS
9712	AFUA_8G05920	Afu8g05920	AFUA_8G05920	EAL85356.1	hypothetical protein	0.276857	0.217465	-4.52481	-3.94758	1.77319	protein_coding	gene	CDS
4142	AFUA_3G09890	Afu3g09890	AFUA_3G09890	EAL92592.1	hypothetical membrane protein, putative	0.000671149	0.00024255	-4.50379	-0.652494	21.6823	protein_coding	gene	CDS
9844	AFUA_8G07250	Afu8g07250	AFUA_8G07250	EAL85487.1	pectin methylesterase family protein	0.00939023	0.00478644	-4.48163	-1.23048	10.6286	protein_coding	gene	CDS
4834	AFUA_4G02730	Afu4g02730	AFUA_4G02730	EAL84421.1	O-methylsterigmatocystin oxidoreductase, putative	3.54514420548023e-9	1.27953369460366e-10	-4.47821	5.85985	235.632	protein_coding	gene	CDS	GO:0008152; GO:0016491		oxidoreductase activity|0016491||	metabolic process|0008152||
5934	AFUA_5G00200	Afu5g00200	AFUA_5G00200	EAL86282.1	conserved hypothetical protein	0.162107	0.117778	-4.47624	-2.65733	2.76466	protein_coding	gene	CDS
5427	AFUA_4G09580	Afu4g09580	AFUA_4G09580	EAL89830.1	major allergen Asp F2	1.8817366241901e-9	5.6305132785889e-11	-4.46943	4.77977	236.661	protein_coding	gene	CDS	GO:0000004; GO:0005554		molecular function unknown|0005554||	biological process unknown|0000004||
3660	AFUA_3G03860	Afu3g03860	AFUA_3G03860	EAL86668.1	3-hydroxyacyl-CoA dehydrogenase, putative	2.94878e-05	6.78348e-06	-4.46713	0.910544	41.7477	protein_coding	gene	CDS
4886	AFUA_4G03240	Afu4g03240	AFUA_4G03240	EAL84472.1	cell wall serine-threonine-rich galactomannoprotein Mp1	8.45159970805253e-13	2.76703544086121e-15	-4.44927	10.6205	766.272	protein_coding	gene	CDS
6568	AFUA_5G07570	Afu5g07570	AFUA_5G07570	EAL91839.1	pyruvate carboxylase, putative	2.2351788326181e-7	2.12389905522327e-8	-4.43331	2.32132	99.2916	protein_coding	gene	CDS	GO:0004736; GO:0005829; GO:0006094; GO:0006740	cytosol|0005829||	pyruvate carboxylase activity|0004736||	gluconeogenesis|0006094||; NADPH regeneration|0006740||
6482	AFUA_5G06720	Afu5g06720	AFUA_5G06720	EAL91923.1	MFS sugar transporter, putative	1.73513e-06	2.51144851471563e-7	-4.43289	2.28874	71.4652	protein_coding	gene	CDS	GO:0005215; GO:0006810; GO:0016020	membrane|0016020||	transporter activity|0005215||	transport|0006810||
8511	AFUA_6G13820	Afu6g13820	AFUA_6G13820	EAL89220.1	conserved hypothetical protein	0.000312692	0.000101524	-4.42108	5.03876	30.2272	protein_coding	gene	CDS
3248	AFUA_2G17630	Afu2g17630	AFUA_2G17630	EAL94060.1	conserved hypothetical protein	4.8594232103949e-9	1.92916418350857e-10	-4.40414	5.06758	208.984	protein_coding	gene	CDS
2934	AFUA_2G14480	Afu2g14480	AFUA_2G14480	EAL93743.1	oxidoreductase, FAD-binding, putative	1.07543720458516e-12	4.36327093857454e-15	-4.40405	5.3161	724.356	protein_coding	gene	CDS
8336	AFUA_6G12120	Afu6g12120	AFUA_6G12120	EAL89053.1	BNR/Asp-box repeat domain protein	0.000135803	3.92988e-05	-4.40352	0.701126	30.8442	protein_coding	gene	CDS
9468	AFUA_8G02510	Afu8g02510	AFUA_8G02510	EAL84917.1	glycosyl hydrolase family 43 protein	1.44591e-06	2.02828989923308e-7	-4.40181	3.47164	79.1901	protein_coding	gene	CDS	GO:0005975; GO:0016799		hydrolase activity, hydrolyzing N-glycosyl compounds|0016799||	carbohydrate metabolic process|0005975||
2351	AFUA_2G08280	Afu2g08280	AFUA_2G08280	EAL93123.1	NADP-dependent malic enzyme MaeA	4.72942469827488e-7	5.30939063784877e-8	-4.39301	6.92324	112.539	protein_coding	gene	CDS	GO:0005739; GO:0006090; GO:0006520; GO:0016619	mitochondrion|0005739||	malate dehydrogenase (oxaloacetate-decarboxylating) activity|0016619||	pyruvate metabolic process|0006090||; amino acid metabolic process|0006520||
9319	AFUA_8G01030	Afu8g01030	AFUA_8G01030	EAL85065.1	conserved hypothetical protein	1.21215902555993e-10	1.83194740651617e-12	-4.37017	4.01634	340.739	protein_coding	gene	CDS
3350	AFUA_3G00680	Afu3g00680	AFUA_3G00680	EAL86351.1	copper amine oxidase	3.80455910469084e-7	4.03468064180813e-8	-4.36318	8.42233	112.585	protein_coding	gene	CDS
3661	AFUA_3G03870	Afu3g03870	AFUA_3G03870	EAL86669.1	endo-1,4-beta-glucanase, putative	0.00161388	0.000657569	-4.3576	0.230014	17.7638	protein_coding	gene	CDS
1661	AFUA_2G00250	Afu2g00250	AFUA_2G00250	EAL87123.1	conserved hypothetical protein	1.46621547322884e-8	7.58464237089674e-10	-4.32616	2.32738	156.305	protein_coding	gene	CDS
1740	AFUA_2G01030	Afu2g01030	AFUA_2G01030	EAL87201.1	1-aminocyclopropane-1-carboxylate deaminase, putative	2.44943103728799e-11	2.40992809227037e-13	-4.30785	6.94098	466.741	protein_coding	gene	CDS	GO:0008660; GO:0042217		1-aminocyclopropane-1-carboxylate deaminase activity|0008660||	1-aminocyclopropane-1-carboxylate catabolic process|0042217||
6766	AFUA_5G09590	Afu5g09590	AFUA_5G09590	EAL91642.1	conserved hypothetical protein	2.1747311528509e-8	1.22864920594173e-9	-4.30616	3.6952	148.305	protein_coding	gene	CDS
7284	AFUA_5G14560	Afu5g14560	AFUA_5G14560	EAL91163.1	cellulase family protein	6.01070084340024e-7	7.02335670108234e-8	-4.30364	1.65395	83.8277	protein_coding	gene	CDS
5906	AFUA_4G14700	Afu4g14700	AFUA_4G14700	EAL89325.1	GDSL Lipase/Acylhydrolase family protein	1.17843e-05	2.37564e-06	-4.29966	1.18272	49.3924	protein_coding	gene	CDS	GO:0016298		lipase activity|0016298||
4685	AFUA_4G00130	Afu4g00130	AFUA_4G00130	EAL84405.1	hypothetical protein	0.174695	0.128483	-4.29368	-4.56521	2.83303	protein_coding	gene	CDS
2764	AFUA_2G12770	Afu2g12770	AFUA_2G12770	EAL93570.1	alpha-L-arabinofuranosidase, putative	8.17801e-05	2.21476e-05	-4.28669	0.0977869	34.0704	protein_coding	gene	CDS
736	AFUA_1G08814		AFUA_1G08814		tRNA-Gln	0.184364	0.136679	-4.25272	-4.11895	2.52886	tRNA	gene	tRNA
7520	AFUA_6G02885		AFUA_6G02885		tRNA-Arg	0.18347	0.135848	-4.21081	-2.98259	2.49329	tRNA	gene	tRNA
9399	AFUA_8G01850	Afu8g01850	AFUA_8G01850	EAL84983.1	phosphate-repressible phosphate permease, putative	5.65789e-06	1.0106e-06	-4.20842	1.62638	56.8809	protein_coding	gene	CDS	GO:0005886; GO:0006817; GO:0015319	plasma membrane|0005886||	sodium:inorganic phosphate symporter activity|0015319||	phosphate transport|0006817||
3511	AFUA_3G02270	Afu3g02270	AFUA_3G02270	EAL86512.1	mycelial catalase Cat1	2.44210806245782e-11	2.37795287550412e-13	-4.18802	10.1514	440.581	protein_coding	gene	CDS	GO:0004096; GO:0005782; GO:0006800; GO:0006979; GO:0009405	peroxisomal matrix|0005782||	catalase activity|0004096||	oxygen and reactive oxygen species metabolic process|0006800||; response to oxidative stress|0006979||; pathogenesis|0009405||
4225	AFUA_3G10690	Afu3g10690	AFUA_3G10690	EAL92512.1	calcium-translocating P-type ATPase(PMCA-type),putative	1.86899669627666e-11	1.53571201506206e-13	-4.17651	5.55346	465.362	protein_coding	gene	CDS	GO:0005388; GO:0006816; GO:0006874		calcium-transporting ATPase activity|0005388||	calcium ion transport|0006816||; calcium ion homeostasis|0006874||
3670	AFUA_3G03960	Afu3g03960	AFUA_3G03960	EAL86678.1	conserved hypothetical protein	3.09312e-05	7.18456e-06	-4.17379	1.27751	41.3134	protein_coding	gene	CDS
2930	AFUA_2G14440	Afu2g14440	AFUA_2G14440	EAL93739.1	cytochrome P450, putative	3.05716202304006e-9	1.04189719012218e-10	-4.16978	5.7649	234.888	protein_coding	gene	CDS
5426	AFUA_4G09560	Afu4g09560	AFUA_4G09560	EAL89831.1	ZIP Zinc transporter, putative	1.91322656810188e-11	1.66773259301156e-13	-4.1561	4.88616	460.587	protein_coding	gene	CDS	GO:0000007; GO:0005886; GO:0006831	plasma membrane|0005886||	low-affinity zinc ion transporter activity|0000007||	low-affinity zinc ion transport|0006831||
9280	AFUA_8G00620	Afu8g00620	AFUA_8G00620	EAL85105.2	dimethylallyl tryptophan synthase, putative	0.000129106	3.71513e-05	-4.13943	4.50678	36.2596	protein_coding	gene	CDS
6145	AFUA_5G02350	Afu5g02350	AFUA_5G02350	EAL86069.1	hydrolase, carbon-nitrogen family, putative	1.62994293444721e-8	8.61345236684247e-10	-4.13871	5.04386	173.182	protein_coding	gene	CDS
5633	AFUA_4G11800	Afu4g11800	AFUA_4G11800	EAL89613.1	alkaline serine protease Alp1	8.54269617124181e-10	2.14022310000682e-11	-4.10251	8.7823	273.631	protein_coding	gene	CDS	GO:0005576; GO:0006508; GO:0009405; GO:0008236	extracellular region|0005576||	serine-type peptidase activity|0008236||	proteolysis|0006508||; pathogenesis|0009405||
6493	AFUA_5G06830	Afu5g06830	AFUA_5G06830	EAL91912.1	dsRNA-specific ribonuclease III, putative	0.00200301	0.000838463	-4.09847	-1.37563	16.5655	protein_coding	gene	CDS
6721	AFUA_5G09130	Afu5g09130	AFUA_5G09130	EAL91687.1	polysaccharide deacetylase family protein	1.10598283659153e-9	2.96155257997934e-11	-4.09763	3.99266	238.88	protein_coding	gene	CDS
8215	AFUA_6G10790	Afu6g10790	AFUA_6G10790	EAL88929.1	MFS amine transporter, putative	1.84585738190292e-12	8.79960411293613e-15	-4.09114	5.96106	664.15	protein_coding	gene	CDS
6799	AFUA_5G09875		AFUA_5G09875		tRNA-His	0.129363	0.091193	-4.08886	-4.15593	3.34738	tRNA	gene	tRNA
2931	AFUA_2G14450	Afu2g14450	AFUA_2G14450	EAL93740.1	hypothetical protein	5.00401604630874e-10	1.10140123952632e-11	-4.08715	6.6294	309.079	protein_coding	gene	CDS
733	AFUA_1G08800	Afu1g08800	AFUA_1G08800	EAL90209.1	cytochrome P450 phenylacetate hydroxylase, putative	6.04745761267487e-13	1.77884441391187e-15	-4.0632	6.57852	809.201	protein_coding	gene	CDS	GO:0008152; GO:0016491		oxidoreductase activity|0016491||	metabolic process|0008152||
8272	AFUA_6G11420	Afu6g11420	AFUA_6G11420	EAL88987.1	DUF1446 domain protein	3.9995707414855e-12	2.35292730506298e-14	-4.02253	4.86896	587.894	protein_coding	gene	CDS
6656	AFUA_5G08470	Afu5g08470	AFUA_5G08470	EAL91752.1	AMP-binding enzyme, putative	1.36415609318567e-13	2.90569813945624e-16	-4.01815	7.59141	1011.34	protein_coding	gene	CDS	GO:0000004; GO:0005737; GO:0005778; GO:0005782; GO:0016208	cytoplasm|0005737||; peroxisomal membrane|0005778||; peroxisomal matrix|0005782||	AMP binding|0016208||	biological process unknown|0000004||
4831	AFUA_4G02700	Afu4g02700	AFUA_4G02700	EAL84418.2	metalloproteinase, putative	0.000540112	0.000190154	-4.01755	-1.57128	22.782	protein_coding	gene	CDS
3005	AFUA_2G15150	Afu2g15150	AFUA_2G15150	EAL93811.1	choline transport protein, putative	1.23943225992952e-7	1.04593522677387e-8	-4.0126	3.86434	117.138	protein_coding	gene	CDS	GO:0005886; GO:0015220; GO:0015871	plasma membrane|0005886||	choline transporter activity|0015220||	choline transport|0015871||
3515	AFUA_3G02310	Afu3g02310	AFUA_3G02310	EAL86516.1	pyrroline-5-carboxylate reductase	4.20831720145321e-11	4.69535340460344e-13	-3.99478	3.91475	404.538	protein_coding	gene	CDS	GO:0004735; GO:0005737; GO:0006561	cytoplasm|0005737||	pyrroline-5-carboxylate reductase activity|0004735||	proline biosynthetic process|0006561||
8308	AFUA_6G11810	Afu6g11810	AFUA_6G11810	EAL89025.2	RTA1 domain protein, putative	0.000106557	2.98518e-05	-3.98667	-0.0421905	32.3198	protein_coding	gene	CDS	GO:0000004; GO:0005554; GO:0016021	integral to membrane|0016021||	molecular function unknown|0005554||	biological process unknown|0000004||
3396	AFUA_3G01130	Afu3g01130	AFUA_3G01130	EAL86396.1	cell wall protein, putative	0.00012249	3.50611e-05	-3.98197	3.39634	35.1073	protein_coding	gene	CDS
1621	AFUA_1G17540	Afu1g17540	AFUA_1G17540	EAL91082.1	hypothetical protein	0.00916449	0.004658	-3.97231	-1.92874	10.6864	protein_coding	gene	CDS
1619	AFUA_1G17520	Afu1g17520	AFUA_1G17520	EAL91080.1	D-lactate dehydrogenase (cytochrome), putative	1.24912013707852e-9	3.42085847460392e-11	-3.96617	4.35337	234.991	protein_coding	gene	CDS	GO:0004458; GO:0005743; GO:0005975; GO:0009060	mitochondrial inner membrane|0005743||	D-lactate dehydrogenase (cytochrome) activity|0004458||	carbohydrate metabolic process|0005975||; aerobic respiration|0009060||
3869	AFUA_3G07030	Afu3g07030	AFUA_3G07030	EAL92864.1	glutaminase GtaA	8.83153382090162e-10	2.24841767831048e-11	-3.95576	5.18924	259.602	protein_coding	gene	CDS
1293	AFUA_1G14235		AFUA_1G14235		tRNA-Pro	0.0138781	0.00741134	-3.95113	-2.21864	9.30544	tRNA	gene	tRNA
8604	AFUA_7G00200	Afu7g00200	AFUA_7G00200	EAL84871.1	conserved hypothetical protein	2.87258221404629e-9	9.50801349883845e-11	-3.94606	3.01501	205.391	protein_coding	gene	CDS
9763	AFUA_8G06420	Afu8g06420	AFUA_8G06420	EAL85405.2	conserved hypothetical protein	4.9708e-06	8.70734064307439e-7	-3.92744	2.19241	59.1149	protein_coding	gene	CDS
3408	AFUA_3G01230	Afu3g01230	AFUA_3G01230	EAL86406.1	MFS sugar transporte, putative	2.87689e-05	6.6006e-06	-3.92648	0.424032	41.8607	protein_coding	gene	CDS	GO:0005215; GO:0006810; GO:0016020	membrane|0016020||	transporter activity|0005215||	transport|0006810||
9313	AFUA_8G00962		AFUA_8G00962	EBA27218.1	cytochrome P450, putative	4.58800286223065e-14	5.5843426662712e-17	-3.91852	8.06854	1238.12	protein_coding	gene	CDS
737	AFUA_1G08816		AFUA_1G08816		tRNA-Gln	0.315585	0.252589	-3.90131	-4.27765	1.46507	tRNA	gene	tRNA
4784	AFUA_4G01150	Afu4g01150	AFUA_4G01150	EAL84304.1	N,N-dimethylglycine oxidase	8.83651593978856e-8	6.94233903337861e-9	-3.89236	4.93234	131.045	protein_coding	gene	CDS
9335	AFUA_8G01200	Afu8g01200	AFUA_8G01200	EAL85048.1	hypothetical protein	0.219839	0.167505	-3.89094	-3.36056	2.11089	protein_coding	gene	CDS
7734	AFUA_6G05030	Afu6g05030	AFUA_6G05030	EAL85537.1	polysaccharide deacetylase family protein	5.1770380499678e-10	1.14998613748144e-11	-3.88444	5.28522	280.029	protein_coding	gene	CDS
6723	AFUA_5G09150	Afu5g09150	AFUA_5G09150	EAL91685.1	oxidoreductase, short-chain dehydrogenase/reductase family	2.72986376792029e-9	8.99894233263105e-11	-3.87318	4.11527	206.967	protein_coding	gene	CDS	GO:0005782; GO:0007151; GO:0009062; GO:0008670	peroxisomal matrix|0005782||	2,4-dienoyl-CoA reductase (NADPH) activity|0008670||	sporulation (sensu Saccharomyces)|0007151||; fatty acid catabolic process|0009062||
5817	AFUA_4G13750	Afu4g13750	AFUA_4G13750	EAL89418.1	penicillolysin/deuterolysin metalloprotease, putative	1.60801300308592e-7	1.43692002811512e-8	-3.8636	2.79318	104.849	protein_coding	gene	CDS
6569	AFUA_5G07580	Afu5g07580	AFUA_5G07580	EAL91838.1	methylmalonyl-CoA decarboxylase, alpha subunit, putative	5.60951279637872e-8	4.00557562496259e-9	-3.86274	3.46231	127.36	protein_coding	gene	CDS
3581	AFUA_3G03010	Afu3g03010	AFUA_3G03010	EAL86585.1	phosphate-repressible Na+/phosphate cotransporter Pho89, putative	8.74692e-05	2.39326e-05	-3.85108	0.575229	33.6097	protein_coding	gene	CDS	GO:0005886; GO:0006817; GO:0015319	plasma membrane|0005886||	sodium:inorganic phosphate symporter activity|0015319||	phosphate transport|0006817||
8675	AFUA_7G00890	Afu7g00890	AFUA_7G00890	EAL84803.1	hypothetical protein	1.21956e-06	1.63407650724609e-7	-3.84713	1.03703	74.1835	protein_coding	gene	CDS
7988	AFUA_6G08500	Afu6g08500	AFUA_6G08500	EAL88701.2	phosphoglycerate mutase family protein	0.000179024	5.39851e-05	-3.84159	-0.451551	29.0293	protein_coding	gene	CDS	GO:0000004; GO:0005554; GO:0005634; GO:0005737	nucleus|0005634||; cytoplasm|0005737||	molecular function unknown|0005554||	biological process unknown|0000004||
1118	AFUA_1G12560	Afu1g12560	AFUA_1G12560	EAL90588.1	endoglucanase, putative	1.99073122584364e-8	1.10046507565147e-9	-3.83407	7.46456	175.103	protein_coding	gene	CDS
9363	AFUA_8G01490	Afu8g01490	AFUA_8G01490	EAL85019.1	endoglucanase, putative	0.00146216	0.000587676	-3.83353	-0.393708	17.9517	protein_coding	gene	CDS
5976	AFUA_5G00640	Afu5g00640	AFUA_5G00640	EAL86237.1	peroxisomal dehydratase, putative	3.51941059949759e-9	1.26011962838285e-10	-3.82119	5.04529	210.546	protein_coding	gene	CDS	GO:0003857; GO:0004300; GO:0005782; GO:0006635	peroxisomal matrix|0005782||	3-hydroxyacyl-CoA dehydrogenase activity|0003857||; enoyl-CoA hydratase activity|0004300||	fatty acid beta-oxidation|0006635||
8350	AFUA_6G12250	Afu6g12250	AFUA_6G12250	EAL89066.1	succinyl-CoA:3-ketoacid-coenzyme A transferase (ScoT), putative	3.88803622869296e-14	3.34844949434341e-17	-3.81554	8.43544	1318.15	protein_coding	gene	CDS	GO:0008260; GO:0046952		3-oxoacid CoA-transferase activity|0008260||	ketone body catabolic process|0046952||
5801	AFUA_4G13580	Afu4g13580	AFUA_4G13580	EAL89435.1	gamma-glutamyltranspeptidase	7.61597002552939e-10	1.83852405525509e-11	-3.81501	6.70072	286.392	protein_coding	gene	CDS
3592	AFUA_3G03150	Afu3g03150	AFUA_3G03150	EAL86596.1	hypothetical protein	0.0225245	0.0127028	-3.81444	-2.10149	7.80689	protein_coding	gene	CDS
7987	AFUA_6G08490	Afu6g08490	AFUA_6G08490	EAL88700.2	inorganic diphosphatase, putative	2.58421420237571e-7	2.50321996477209e-8	-3.80306	3.11883	99.0595	protein_coding	gene	CDS	GO:0004427; GO:0005829; GO:0006796	cytosol|0005829||	inorganic diphosphatase activity|0004427||	phosphate metabolic process|0006796||
9324	AFUA_8G01090	Afu8g01090	AFUA_8G01090	EAL85059.1	thioredoxin, putative	4.41237383200014e-8	2.98066839650278e-9	-3.79808	7.44294	154.522	protein_coding	gene	CDS	GO:0000011; GO:0006261; GO:0006979; GO:0030503; GO:0042144; GO:0000324; GO:0005829; GO:0030508	vacuole, cell cycle-correlated morphology|0000324||; cytosol|0005829||	thiol-disulfide exchange intermediate activity|0030508||	vacuole inheritance|0000011||; DNA-dependent DNA replication|0006261||; response to oxidative stress|0006979||; regulation of cell redox homeostasis|0030503||; vacuole fusion, non-autophagic|0042144||
8447	AFUA_6G13270	Afu6g13270	AFUA_6G13270	EAL89165.1	exo-beta-1,3-glucanase, putative	1.51544338957073e-7	1.3326802097148e-8	-3.78012	5.30495	121.662	protein_coding	gene	CDS	GO:0004338; GO:0006074; GO:0009277	chitin- and beta-glucan-containing cell wall|0009277||	glucan 1,3-beta-glucosidase activity|0004338||	1,3-beta-glucan metabolic process|0006074||
9802	AFUA_8G06830	Afu8g06830	AFUA_8G06830	EAL85444.1	endoglucanase, putative	2.22960988935908e-9	6.9880257207826e-11	-3.76528	6.37849	242.021	protein_coding	gene	CDS
5871	AFUA_4G14290	Afu4g14290	AFUA_4G14290	EAL89365.2	conserved hypothetical protein	0.000340325	0.000111946	-3.76336	6.48988	29.6007	protein_coding	gene	CDS	GO:0000004; GO:0008372	cellular component unknown|0008372||		biological process unknown|0000004||
3494	AFUA_3G02147		AFUA_3G02147		tRNA-Ala	0.235745	0.181271	-3.7556	-4.41508	2.00383	tRNA	gene	tRNA
3231	AFUA_2G17460	Afu2g17460	AFUA_2G17460	EAL94043.1	aldehyde dehydrogenase (AldH12), putative	6.52341e-06	1.19895e-06	-3.75386	2.31488	56.2342	protein_coding	gene	CDS	GO:0004028; GO:0004029; GO:0006113		3-chloroallyl aldehyde dehydrogenase activity|0004028||; aldehyde dehydrogenase (NAD) activity|0004029||	fermentation|0006113||
6826	AFUA_5G10090	Afu5g10090	AFUA_5G10090	EAL91595.1	3-demethylubiquinone-9 3-methyltransferase, putative	4.06560981057492e-7	4.40417007576227e-8	-3.75255	1.55339	89.5969	protein_coding	gene	CDS
8129	AFUA_6G09890	Afu6g09890	AFUA_6G09890	EAL88840.1	hypothetical protein	0.0274927	0.0159173	-3.74339	-2.57423	7.21145	protein_coding	gene	CDS
8235	AFUA_6G11020	Afu6g11020	AFUA_6G11020	EAL88950.1	3-hydroxyisobutyrate dehydrogenase	1.27548850707805e-12	5.56303943649011e-15	-3.7433	7.46149	702.926	protein_coding	gene	CDS	GO:0006574; GO:0008442		3-hydroxyisobutyrate dehydrogenase activity|0008442||	valine catabolic process|0006574||
9377	AFUA_8G01630	Afu8g01630	AFUA_8G01630	EAL85005.1	pyridine nucleotide-disulphide oxidoreductase family protein	7.05849e-05	1.87649e-05	-3.73297	0.981103	35.0768	protein_coding	gene	CDS	GO:0006118; GO:0016491; GO:0050662		oxidoreductase activity|0016491||; coenzyme binding|0050662||	electron transport|0006118||
9210	AFUA_7G08440	Afu7g08440	AFUA_7G08440	EAL86733.1	hypothetical protein	0.00787669	0.00393235	-3.71373	1.65624	11.8463	protein_coding	gene	CDS
89	AFUA_1G01260	Afu1g01260	AFUA_1G01260	EAL87838.2	MFS transporter, putative	2.67346e-05	6.09588e-06	-3.70457	0.72446	42.4139	protein_coding	gene	CDS	GO:0005215; GO:0005886; GO:0006810	plasma membrane|0005886||	transporter activity|0005215||	transport|0006810||
9762	AFUA_8G06410	Afu8g06410	AFUA_8G06410	EAL85404.1	MFS multidrug transporter, putative	9.29568969047313e-9	4.18042994154312e-10	-3.69829	3.75967	169.148	protein_coding	gene	CDS	GO:0005215; GO:0006810		transporter activity|0005215||	transport|0006810||
5927	AFUA_5G00145		AFUA_5G00145	EAL86288.2	conserved hypothetical protein	0.00285141	0.00124658	-3.69815	2.40747	16.246	protein_coding	gene	CDS
8741	AFUA_7G01570	Afu7g01570	AFUA_7G01570	EAL84737.2	conserved hypothetical protein	8.2421780630931e-7	1.02327071196125e-7	-3.68642	5.91636	97.1048	protein_coding	gene	CDS
4606	AFUA_3G14590	Afu3g14590	AFUA_3G14590	EAL92129.1	copper amine oxidase, putative	1.00552468890917e-13	1.83582963793134e-16	-3.68013	9.38037	1070.01	protein_coding	gene	CDS
4668	AFUA_3G15240	Afu3g15240	AFUA_3G15240	EAL92062.1	conserved hypothetical protein	4.07855981899674e-7	4.42576357571762e-8	-3.67872	2.81085	89.6589	protein_coding	gene	CDS
2967	AFUA_2G14790	Afu2g14790	AFUA_2G14790	EAL93773.1	conserved hypothetical protein	1.51026e-06	2.13731017949236e-7	-3.66432	6.41156	88.1568	protein_coding	gene	CDS
8784	AFUA_7G02010	Afu7g02010	AFUA_7G02010	EAL84693.1	indoleamine 2,3-dioxygenase family protein	1.45404631354614e-11	1.091382769068e-13	-3.6589	9.47549	485.651	protein_coding	gene	CDS	GO:0004833; GO:0005737; GO:0009435	cytoplasm|0005737||	tryptophan 2,3-dioxygenase activity|0004833||	NAD biosynthetic process|0009435||
5958	AFUA_5G00460	Afu5g00460	AFUA_5G00460	EAL86255.1	FAD dependent oxidoreductase, putative	0.0830529	0.0550513	-3.65253	-3.14653	4.26116	protein_coding	gene	CDS	GO:0008152; GO:0016491; GO:0050660		oxidoreductase activity|0016491||; FAD binding|0050660||	metabolic process|0008152||
4667	AFUA_3G15230	Afu3g15230	AFUA_3G15230	EAL92063.1	general amidase, putative	4.89422319430058e-14	7.18732236773786e-17	-3.64364	5.92188	1200.43	protein_coding	gene	CDS	GO:0004040; GO:0008372	cellular component unknown|0008372||	amidase activity|0004040||
8489	AFUA_6G13610	Afu6g13610	AFUA_6G13610	EAL89199.1	endo-1,4-beta-xylanase, putative	4.29441939502816e-9	1.6203712495694e-10	-3.61307	2.77924	191.589	protein_coding	gene	CDS
5251	AFUA_4G07810	Afu4g07810	AFUA_4G07810	EAL90006.1	L-serine dehydratase, putative	1.67323269491877e-10	2.78334680968332e-12	-3.61138	8.87585	325.55	protein_coding	gene	CDS	GO:0000004; GO:0005554; GO:0008372	cellular component unknown|0008372||	molecular function unknown|0005554||	biological process unknown|0000004||
7593	AFUA_6G03630	Afu6g03630	AFUA_6G03630	EAL85676.2	very-long-chain acyl-CoA synthetase family protein (CefD1), putative	4.15264e-06	7.05936261542657e-7	-3.60494	4.07325	65.9704	protein_coding	gene	CDS	GO:0000038; GO:0006869; GO:0004467; GO:0005324; GO:0005777; GO:0005792; GO:0005811; GO:0005886	peroxisome|0005777||; microsome|0005792||; lipid particle|0005811||; plasma membrane|0005886||	long-chain-fatty-acid-CoA ligase activity|0004467||; long-chain fatty acid transporter activity|0005324||	very-long-chain fatty acid metabolic process|0000038||; lipid transport|0006869||
8504	AFUA_6G13760	Afu6g13760	AFUA_6G13760	EAL89214.1	alpha-1,2-mannosidase, putative subfamily	1.18536465204e-12	4.9295010379998e-15	-3.58768	6.3361	713.514	protein_coding	gene	CDS
4722	AFUA_4G00520	Afu4g00520	AFUA_4G00520	EAL84366.1	conserved hypothetical protein	0.000154484	4.56051e-05	-3.58333	3.79294	33.5448	protein_coding	gene	CDS
8659	AFUA_7G00740	Afu7g00740	AFUA_7G00740	EAL84818.1	protein kinase, putative	5.74761e-06	1.03214e-06	-3.57765	3.11739	59.9285	protein_coding	gene	CDS	GO:0004672; GO:0005737	cytoplasm|0005737||	protein kinase activity|0004672||
9775	AFUA_8G06540	Afu8g06540	AFUA_8G06540	EAL85417.1	ornithine decarboxylase, putative	0.00163231	0.000666068	-3.57335	-1.83174	17.4562	protein_coding	gene	CDS	GO:0004586; GO:0005737; GO:0015940	cytoplasm|0005737||	ornithine decarboxylase activity|0004586||	pantothenate biosynthetic process|0015940||
8581	AFUA_6G14550	Afu6g14550	AFUA_6G14550	EAL89291.1	xylosidase/arabinosidase, putative	0.0138759	0.00740876	-3.5535	-2.53136	9.66709	protein_coding	gene	CDS	GO:0005975; GO:0016799		hydrolase activity, hydrolyzing N-glycosyl compounds|0016799||	carbohydrate metabolic process|0005975||
5966	AFUA_5G00540	Afu5g00540	AFUA_5G00540	EAL86247.1	FacC-like extracellular signaling protein, putative	4.8594232103949e-9	1.9370659516028e-10	-3.54937	2.5295	187.163	protein_coding	gene	CDS
1603	AFUA_1G17320	Afu1g17320	AFUA_1G17320	EAL91062.1	endo-arabinanase, putative	3.79394e-06	6.36491601364282e-7	-3.54508	1.48491	60.5869	protein_coding	gene	CDS	GO:0008152; GO:0016799		hydrolase activity, hydrolyzing N-glycosyl compounds|0016799||	metabolic process|0008152||
2974	AFUA_2G14860	Afu2g14860	AFUA_2G14860	EAL93780.1	epoxide hydrolase, putative	2.53055891770536e-12	1.38604505077685e-14	-3.53745	6.60981	627.796	protein_coding	gene	CDS	GO:0008152; GO:0016787		hydrolase activity|0016787||	metabolic process|0008152||
5956	AFUA_5G00435	Afu5g00435	AFUA_5G00435	EAL86258.1	C6 finger domain protein, putative	0.0057257	0.0027384	-3.53476	-0.555905	12.9709	protein_coding	gene	CDS
2471	AFUA_2G09610	Afu2g09610	AFUA_2G09610	EAL93256.1	hypothetical protein	0.00160989	0.000655287	-3.53175	-0.0984281	17.5204	protein_coding	gene	CDS
6853	AFUA_5G10380	Afu5g10380	AFUA_5G10380	EAL91566.1	pectin lyase, putative	1.02243538017644e-7	8.25498085627796e-9	-3.52844	2.36925	113.198	protein_coding	gene	CDS	GO:0045488; GO:0047490		pectin lyase activity|0047490||	pectin metabolic process|0045488||
1021	AFUA_1G11600	Afu1g11600	AFUA_1G11600	EAL90488.1	inositol monophosphatase QutG, putative	6.28798667422954e-11	7.8448357939977e-13	-3.50735	4.24405	379.242	protein_coding	gene	CDS	GO:0006020; GO:0008372; GO:0008934	cellular component unknown|0008372||	inositol-1(or 4)-monophosphatase activity|0008934||	inositol metabolic process|0006020||
3656	AFUA_3G03810	Afu3g03810	AFUA_3G03810	EAL86663.2	hypothetical protein	2.96293875281032e-9	9.97764140311416e-11	-3.50663	4.33337	204.106	protein_coding	gene	CDS
3588	AFUA_3G03070	Afu3g03070	AFUA_3G03070	EAL86591.1	MYND domain protein, putative	0.115249	0.0801095	-3.49859	-3.88598	3.62557	protein_coding	gene	CDS	GO:0006355; GO:0016568; GO:0008270		zinc ion binding|0008270||	regulation of transcription, DNA-dependent|0006355||; chromatin modification|0016568||
9004	AFUA_7G05200	Afu7g05200	AFUA_7G05200	EAL86951.1	conserved hypothetical protein	9.97796e-06	1.97049e-06	-3.49543	0.93893	50.8747	protein_coding	gene	CDS
9375	AFUA_8G01610	Afu8g01610	AFUA_8G01610	EAL85007.1	hypothetical protein	0.0126962	0.00669514	-3.49121	-1.68219	9.98165	protein_coding	gene	CDS
9461	AFUA_8G02450	Afu8g02450	AFUA_8G02450	EAL84923.1	conserved hypothetical protein	4.48199655347114e-11	5.22801099147156e-13	-3.49017	8.55841	399.111	protein_coding	gene	CDS
9440	AFUA_8G02270	Afu8g02270	AFUA_8G02270	EAL84941.1	dihydrodipicolinate synthetase family protein	0.0683141	0.0441384	-3.48718	-2.80561	4.74674	protein_coding	gene	CDS
84	AFUA_1G01210	Afu1g01210	AFUA_1G01210	EAL87833.1	hypothetical protein	0.00407784	0.00186417	-3.48695	-1.17966	14.3807	protein_coding	gene	CDS
3870	AFUA_3G07040	Afu3g07040	AFUA_3G07040	EAL92863.2	vacuolar carboxypeptidase Cps1, putative	3.88803622869296e-14	3.94364157489903e-17	-3.48524	5.98562	1292.01	protein_coding	gene	CDS	GO:0000324; GO:0004226; GO:0006508; GO:0006807	vacuole, cell cycle-correlated morphology|0000324||	Gly-X carboxypeptidase activity|0004226||	proteolysis|0006508||; nitrogen compound metabolic process|0006807||
2755	AFUA_2G12660	Afu2g12660	AFUA_2G12660	EAL93560.1	polyprenyl synthetase family protein	0.187987	0.139678	-3.48403	-3.46326	2.40762	protein_coding	gene	CDS
4921	AFUA_4G03560	Afu4g03560	AFUA_4G03560	EAL84505.1	polyhydroxybutyrate depolymerase, putative	7.55387389425784e-10	1.80821000004549e-11	-3.48247	3.4307	254.53	protein_coding	gene	CDS
8392	AFUA_6G12670	Afu6g12670	AFUA_6G12670	EAL89107.2	beta-alanine synthase, putative	2.22982847242489e-8	1.27108591287431e-9	-3.47614	5.59368	164.278	protein_coding	gene	CDS
7954	AFUA_6G08140	Afu6g08140	AFUA_6G08140	EAL88666.2	cytochrome P450 monooxygenase, putative	1.52327e-05	3.18745e-06	-3.46845	4.73031	54.3159	protein_coding	gene	CDS
5438	AFUA_4G09710	Afu4g09710	AFUA_4G09710	EAL89817.2	C6 sexual development transcription factor NosA	3.90295153257683e-8	2.56947807572203e-9	-3.46438	10.437	146.683	protein_coding	gene	CDS	GO:0003700; GO:0030584; GO:0050793		transcription factor activity|0003700||	fruiting body development (sensu Fungi)|0030584||; regulation of developmental process|0050793||
4223	AFUA_3G10670	Afu3g10670	AFUA_3G10670	EAL92514.1	conserved hypothetical protein	2.12002e-05	4.68774e-06	-3.44303	5.14046	51.8292	protein_coding	gene	CDS
3904	AFUA_3G07410	Afu3g07410	AFUA_3G07410	EAL92830.1	isoamyl alcohol oxidase	1.91322656810188e-11	1.67442043823554e-13	-3.40882	4.80405	460.356	protein_coding	gene	CDS
1349	AFUA_1G14800	Afu1g14800	AFUA_1G14800	EAL90811.1	conserved hypothetical protein	2.30648428896036e-9	7.36933310703432e-11	-3.40606	7.94588	230.553	protein_coding	gene	CDS
2762	AFUA_2G12740	Afu2g12740	AFUA_2G12740	EAL93567.1	methyltransferase, putative	3.19736202238786e-8	1.98477082635295e-9	-3.40383	2.56954	137.425	protein_coding	gene	CDS
8702	AFUA_7G01170	Afu7g01170	AFUA_7G01170	EAL84777.1	hypothetical protein	0.00103265	0.000394788	-3.39606	2.64805	20.9309	protein_coding	gene	CDS
3966	AFUA_3G08060	Afu3g08060	AFUA_3G08060	EAL92770.1	DUF1338 domain protein	1.84885812470689e-9	5.51338156672912e-11	-3.38909	4.18065	220.45	protein_coding	gene	CDS
1617	AFUA_1G17480	Afu1g17480	AFUA_1G17480	EAL91076.2	MFS transporter, putative	9.33050684010497e-7	1.18393995912073e-7	-3.38543	1.40429	77.7477	protein_coding	gene	CDS
3230	AFUA_2G17450	Afu2g17450	AFUA_2G17450	EAL94042.1	3-hydroxyanthranilate 3,4-dioxygenase, putative	0.000518349	0.000181178	-3.38066	0.0328834	23.0045	protein_coding	gene	CDS	GO:0000334; GO:0005737; GO:0009435	cytoplasm|0005737||	3-hydroxyanthranilate 3,4-dioxygenase activity|0000334||	NAD biosynthetic process|0009435||
8269	AFUA_6G11390	Afu6g11390	AFUA_6G11390	EAL88984.1	1,3-beta-glucanosyltransferase Gel2	2.35716646690639e-13	5.49901904238229e-16	-3.37877	8.06193	935.073	protein_coding	gene	CDS	GO:0007047; GO:0009277; GO:0042124	chitin- and beta-glucan-containing cell wall|0009277||	1,3-beta-glucanosyltransferase activity|0042124||	cell wall organization and biogenesis|0007047||
1689	AFUA_2G00540	Afu2g00540	AFUA_2G00540	EAL87152.1	carboxyphosphonoenolpyruvate phosphonomutase, putative	1.16145e-05	2.33373e-06	-3.37292	0.800365	49.5321	protein_coding	gene	CDS	GO:0004451; GO:0006097; GO:0008372	cellular component unknown|0008372||	isocitrate lyase activity|0004451||	glyoxylate cycle|0006097||
1623	AFUA_1G17560	Afu1g17560	AFUA_1G17560	EAL91084.1	GPI anchored protein, putative	1.84481e-06	2.71226155082922e-7	-3.36197	1.4176	68.8529	protein_coding	gene	CDS
5991	AFUA_5G00800	Afu5g00800	AFUA_5G00800	EAL86222.1	conserved hypothetical protein	1.11368e-06	1.45945116187323e-7	-3.36154	1.54676	75.4178	protein_coding	gene	CDS
5653	AFUA_4G12010	Afu4g12010	AFUA_4G12010	EAL89592.1	2-oxo acid dehydrogenases acyltransferase, putative	4.7605704732043e-12	2.94547924602355e-14	-3.36103	8.38403	571.716	protein_coding	gene	CDS	GO:0005554; GO:0005759; GO:0006099; GO:0006103	mitochondrial matrix|0005759||	molecular function unknown|0005554||	tricarboxylic acid cycle|0006099||; 2-oxoglutarate metabolic process|0006103||
553	AFUA_1G05950	Afu1g05950	AFUA_1G05950	EAL88307.2	integral membrane protein	1.14590269921459e-8	5.52088226115152e-10	-3.36099	6.75388	188.162	protein_coding	gene	CDS
5858	AFUA_4G14170	Afu4g14170	AFUA_4G14170	EAL89377.1	conserved hypothetical protein	0.034232	0.020385	-3.36001	-3.22709	7.04281	protein_coding	gene	CDS
4707	AFUA_4G00370	Afu4g00370	AFUA_4G00370	EAL84381.1	general amidase, putative	1.84409e-06	2.70843663952175e-7	-3.35122	4.14753	75.5899	protein_coding	gene	CDS	GO:0000004; GO:0004040; GO:0008372	cellular component unknown|0008372||	amidase activity|0004040||	biological process unknown|0000004||
9215	AFUA_7G08490	Afu7g08490	AFUA_7G08490	EAL86728.1	class V chitinase, putative	0.394891	0.328441	-3.33985	-3.99028	1.07437	protein_coding	gene	CDS	GO:0004568; GO:0006039; GO:0009277	chitin- and beta-glucan-containing cell wall|0009277||	chitinase activity|0004568||	cell wall chitin catabolic process|0006039||
5949	AFUA_5G00370	Afu5g00370	AFUA_5G00370	EAL86265.1	amino acid permease, putative	0.359354	0.293928	-3.33953	-4.08188	1.2	protein_coding	gene	CDS	GO:0005886; GO:0015174; GO:0015802	plasma membrane|0005886||	basic amino acid transporter activity|0015174||	basic amino acid transport|0015802||
6010	AFUA_5G01005		AFUA_5G01005	EBA27262.1	conserved hypothetical protein	7.80859393595215e-7	9.62312773322027e-8	-3.33847	3.37633	82.4812	protein_coding	gene	CDS
4133	AFUA_3G09800	Afu3g09800	AFUA_3G09800	EAL92601.2	class II aldolase/adducin domain protein	4.12609953944988e-10	8.87243231933638e-12	-3.33807	5.02052	278.828	protein_coding	gene	CDS
8752	AFUA_7G01690	Afu7g01690	AFUA_7G01690	EAL84725.1	acetamidase, putative	3.99289481341952e-8	2.64869987623123e-9	-3.33083	7.66371	152.228	protein_coding	gene	CDS	GO:0000004; GO:0004040; GO:0008372	cellular component unknown|0008372||	amidase activity|0004040||	biological process unknown|0000004||
1686	AFUA_2G00510	Afu2g00510	AFUA_2G00510	EAL87149.1	cellulose-binding GDSL lipase/acylhydrolase, putative	0.0128703	0.00680656	-3.32694	-1.90898	9.93007	protein_coding	gene	CDS
7286	AFUA_5G14582		AFUA_5G14582	EBA27423.1	Pfs, NACHT and Ankyrin domain protein	1.29761e-06	1.76761708401903e-7	-3.32035	4.16808	79.9566	protein_coding	gene	CDS	GO:0000166		nucleotide binding|0000166||
8117	AFUA_6G09780	Afu6g09780	AFUA_6G09780	EAL88829.2	class V chitinase, putative	0.0477712	0.0295959	-3.3128	-2.70216	5.66877	protein_coding	gene	CDS	GO:0004568; GO:0006032		chitinase activity|0004568||	chitin catabolic process|0006032||
9314	AFUA_8G00980	Afu8g00980	AFUA_8G00980	EAL85070.1	conserved hypothetical protein	3.75150113077804e-11	3.9954114893163e-13	-3.30346	6.8127	412.824	protein_coding	gene	CDS
9279	AFUA_8G00610	Afu8g00610	AFUA_8G00610	EAL85106.2	cell surface protein Mas1, putative	0.000527288	0.000184837	-3.29494	0.806995	23.0095	protein_coding	gene	CDS
8021	AFUA_6G08830	Afu6g08830	AFUA_6G08830	EAL88734.1	2-oxoisovalerate dehydrogenase complex alpha subunit, putative	2.11905804819494e-12	1.05318840005631e-14	-3.29239	9.19753	649.532	protein_coding	gene	CDS	GO:0005739; GO:0006090	mitochondrion|0005739||		pyruvate metabolic process|0006090||
8667	AFUA_7G00820	Afu7g00820	AFUA_7G00820	EAL84810.1	hypothetical protein	3.0033e-05	6.94851e-06	-3.29069	2.15544	42.3004	protein_coding	gene	CDS
93	AFUA_1G01300	Afu1g01300	AFUA_1G01300	EAL87842.1	GPI anchored protein, putative	0.000117766	3.35416e-05	-3.27155	1.35962	31.8106	protein_coding	gene	CDS
3452	AFUA_3G01700	Afu3g01700	AFUA_3G01700	EAL86453.1	MFS alpha-glucoside transporter, putative	1.10365921828123e-7	9.05629686164431e-9	-3.26784	2.51164	111.763	protein_coding	gene	CDS	GO:0000017; GO:0015771; GO:0005352; GO:0005364; GO:0015574; GO:0005624	membrane fraction|0005624||	alpha-glucoside:hydrogen symporter activity|0005352||; maltose:hydrogen symporter activity|0005364||; trehalose transporter activity|0015574||	alpha-glucoside transport|0000017||; trehalose transport|0015771||
6699	AFUA_5G08910	Afu5g08910	AFUA_5G08910	EAL91708.1	3-methylcrotonyl-CoA carboxylase subunit alpha (MccA), putative	1.84585738190292e-12	8.69908351420976e-15	-3.24704	8.91687	665.096	protein_coding	gene	CDS	GO:0005737; GO:0006552	cytoplasm|0005737||		leucine catabolic process|0006552||
5855	AFUA_4G14140	Afu4g14140	AFUA_4G14140	EAL89380.1	cytochrome P450 monooxygenase, putative	0.0219767	0.0123648	-3.24305	-2.18951	7.8793	protein_coding	gene	CDS	GO:0008152; GO:0016491		oxidoreductase activity|0016491||	metabolic process|0008152||
3569	AFUA_3G02890	Afu3g02890	AFUA_3G02890	EAL86573.1	MFS sugar transporter, putative	0.000209666	6.45862e-05	-3.23055	-0.00993963	28.0796	protein_coding	gene	CDS	GO:0005215; GO:0006810; GO:0016020	membrane|0016020||	transporter activity|0005215||	transport|0006810||
8996	AFUA_7G05120	Afu7g05120	AFUA_7G05120	EAL86959.1	integral membrane protein (Pth11), putative	1.22036627786968e-7	1.02491457356334e-8	-3.22559	2.96052	109.872	protein_coding	gene	CDS
1191	AFUA_1G13270	Afu1g13270	AFUA_1G13270	EAL90659.1	6-hexanolactone hydrolase, putative	1.27775885062867e-9	3.53816985720283e-11	-3.21827	5.30031	235.306	protein_coding	gene	CDS
6561	AFUA_5G07500	Afu5g07500	AFUA_5G07500	EAL91846.1	beta-lactamase family protein	4.5537269813756e-11	5.35786925488964e-13	-3.21245	6.77729	397.882	protein_coding	gene	CDS
4077	AFUA_3G09210	Afu3g09210	AFUA_3G09210	EAL92661.1	endonuclease/exonuclease/phosphatase family protein	8.04690334656412e-9	3.48516860633216e-10	-3.20046	4.1121	173.258	protein_coding	gene	CDS
5523	AFUA_4G10610	Afu4g10610	AFUA_4G10610	EAL89727.1	stress responsive A/B barrel domain protein	1.91322656810188e-11	1.68831231793147e-13	-3.19761	8.27207	459.881	protein_coding	gene	CDS
6013	AFUA_5G01030	Afu5g01030	AFUA_5G01030	EAL86200.1	glyceraldehyde 3-phosphate dehydrogenase, putative	2.58332978088012e-8	1.5223801629895e-9	-3.19079	7.17732	163.133	protein_coding	gene	CDS	GO:0004365; GO:0005737; GO:0005811; GO:0005829; GO:0009277; GO:0006094; GO:0006096	cytoplasm|0005737||; lipid particle|0005811||; cytosol|0005829||; chitin- and beta-glucan-containing cell wall|0009277||	glyceraldehyde-3-phosphate dehydrogenase (phosphorylating) activity|0004365||	gluconeogenesis|0006094||; glycolysis|0006096||
8644	AFUA_7G00580	Afu7g00580	AFUA_7G00580	EAL84834.1	conserved hypothetical protein	1.93864135800508e-8	1.0559391512818e-9	-3.18978	7.80316	167.745	protein_coding	gene	CDS
1535	AFUA_1G16640		AFUA_1G16640	EBA27419.1	conserved hypothetical protein	3.65764864749697e-7	3.82867776064193e-8	-3.18878	3.95832	95.7671	protein_coding	gene	CDS
9391	AFUA_8G01780	Afu8g01780	AFUA_8G01780	EAL84990.1	nitrilase, putative	7.6746904707786e-8	5.89282958350685e-9	-3.18601	5.10859	129.436	protein_coding	gene	CDS	GO:0000004; GO:0005554; GO:0008372	cellular component unknown|0008372||	molecular function unknown|0005554||	biological process unknown|0000004||
8828	AFUA_7G02460	Afu7g02460	AFUA_7G02460	EAL84648.2	extracellular serine-rich protein, putative	1.9268594693009e-10	3.36159680210727e-12	-3.18099	5.68256	315.508	protein_coding	gene	CDS
8596	AFUA_7G00110	Afu7g00110	AFUA_7G00110	EAL84879.1	secretory lipase, putative	0.000185807	5.63321e-05	-3.17889	-0.601575	28.802	protein_coding	gene	CDS
4838	AFUA_4G02770	Afu4g02770	AFUA_4G02770	EAL84425.1	arachidonate 5-lipoxygenase, putative	4.0632905379983e-7	4.39753626538613e-8	-3.16577	3.06803	89.616	protein_coding	gene	CDS
8316	AFUA_6G11910	Afu6g11910	AFUA_6G11910	EAL89033.1	glycosyl hydrolase family 3, putative	0.00309848	0.00136586	-3.16409	-0.148449	14.7601	protein_coding	gene	CDS	GO:0004553; GO:0005975		hydrolase activity, hydrolyzing O-glycosyl compounds|0004553||	carbohydrate metabolic process|0005975||
7285	AFUA_5G14570	Afu5g14570	AFUA_5G14570	EAL91162.1	conserved hypothetical protein	3.3236e-06	5.48542350263736e-7	-3.16385	1.94016	61.9671	protein_coding	gene	CDS
9167	AFUA_7G06840	Afu7g06840	AFUA_7G06840	EAL86789.1	class III aminotransferase, putative	0.0300151	0.0175594	-3.15967	-0.154797	7.05199	protein_coding	gene	CDS	GO:0004587; GO:0005634; GO:0005737; GO:0006527	nucleus|0005634||; cytoplasm|0005737||	ornithine-oxo-acid transaminase activity|0004587||	arginine catabolic process|0006527||
4820	AFUA_4G01550	Afu4g01550	AFUA_4G01550	EAL84264.1	aldehyde dehydrogenase, putative	0.000132718	3.82862e-05	-3.1491	-0.0860499	30.9086	protein_coding	gene	CDS	GO:0004028; GO:0005737; GO:0006598; GO:0006950; GO:0019483	cytoplasm|0005737||	3-chloroallyl aldehyde dehydrogenase activity|0004028||	polyamine catabolic process|0006598||; response to stress|0006950||; beta-alanine biosynthetic process|0019483||
9359	AFUA_8G01450	Afu8g01450	AFUA_8G01450	EAL85023.1	GABA permease, putative	9.15739e-05	2.52086e-05	-3.14416	0.0737549	33.3034	protein_coding	gene	CDS	GO:0005886; GO:0015220; GO:0015871	plasma membrane|0005886||	choline transporter activity|0015220||	choline transport|0015871||
3399	AFUA_3G01160	Afu3g01160	AFUA_3G01160	EAL86399.1	iron-sulfur cluster-binding protein, rieske family domain protein	0.000279974	8.94249e-05	-3.14223	-0.968547	26.4086	protein_coding	gene	CDS
7841	AFUA_6G07010	Afu6g07010	AFUA_6G07010	EAL88556.2	C6 transcription factor RosA	5.55215827535849e-7	6.36143450937041e-8	-3.13983	8.86848	96.6719	protein_coding	gene	CDS	GO:0003700; GO:0030584; GO:0045449; GO:0050793		transcription factor activity|0003700||	fruiting body development (sensu Fungi)|0030584||; regulation of transcription|0045449||; regulation of developmental process|0050793||
8320	AFUA_6G11960	Afu6g11960	AFUA_6G11960	EAL89037.1	conserved hypothetical protein	0.0116333	0.00606737	-3.13834	-0.69896	9.89003	protein_coding	gene	CDS
9164	AFUA_7G06810	Afu7g06810	AFUA_7G06810	EAL86792.1	L-amino acid oxidase LaoA	0.0473535	0.0293083	-3.12784	-2.59887	5.692	protein_coding	gene	CDS
8776	AFUA_7G01930	Afu7g01930	AFUA_7G01930	EAL84701.1	GTP-binding protein EsdC	8.83153382090162e-10	2.23149697228579e-11	-3.12603	10.2789	247.744	protein_coding	gene	CDS	GO:0005525		GTP binding|0005525||
6560	AFUA_5G07490	Afu5g07490	AFUA_5G07490	EAL91847.1	steroid monooxygenase (CpmA), putative	2.74496e-06	4.34616023941234e-7	-3.11933	4.58418	71.2403	protein_coding	gene	CDS
3386	AFUA_3G01030	Afu3g01030	AFUA_3G01030	EAL86386.1	RTA1 domain protein, putative	1.10598283659153e-9	2.94440247452011e-11	-3.11834	6.10492	250.575	protein_coding	gene	CDS	GO:0000004; GO:0005554; GO:0016021	integral to membrane|0016021||	molecular function unknown|0005554||	biological process unknown|0000004||
3450	AFUA_3G01670	Afu3g01670	AFUA_3G01670	EAL86450.1	MFS hexose transporter, putative	1.22849987224164e-9	3.35192682455625e-11	-3.10328	3.83306	235.096	protein_coding	gene	CDS	GO:0005353; GO:0005354; GO:0005355; GO:0015578; GO:0005886; GO:0008645	plasma membrane|0005886||	fructose transporter activity|0005353||; galactose transporter activity|0005354||; glucose transporter activity|0005355||; mannose transporter activity|0015578||	hexose transport|0008645||
8403	AFUA_6G12780	Afu6g12780	AFUA_6G12780	EAL89118.1	conserved hypothetical protein	1.13712904074619e-10	1.67241820578353e-12	-3.09799	9.15557	344.689	protein_coding	gene	CDS
4669	AFUA_3G15250	Afu3g15250	AFUA_3G15250	EAL92061.1	MFS drug efflux transporter, putative	2.79816100284632e-8	1.67736398486883e-9	-3.06512	4.24361	141.239	protein_coding	gene	CDS	GO:0005215; GO:0005887; GO:0006810	integral to plasma membrane|0005887||	transporter activity|0005215||	transport|0006810||
7842	AFUA_6G07005		AFUA_6G07005		tRNA-Thr	0.00392745	0.00178347	-3.05461	0.34185	13.85	tRNA	gene	tRNA
4755	AFUA_4G00870	Afu4g00870	AFUA_4G00870	EAL84331.1	antigenic cell wall galactomannoprotein, putative	4.31519e-06	7.3838434535844e-7	-3.05206	2.16149	59.2334	protein_coding	gene	CDS
7276	AFUA_5G14420	Afu5g14420	AFUA_5G14420	EAL91177.1	hypothetical protein	3.70105993834996e-7	3.88538090698064e-8	-3.05112	3.43654	91.3303	protein_coding	gene	CDS
4565	AFUA_3G14170	Afu3g14170	AFUA_3G14170	EAL92170.1	MFS glucose transporter, putative	1.32629315292183e-10	2.07170246018827e-12	-3.03747	6.29115	335.477	protein_coding	gene	CDS	GO:0004872; GO:0005355; GO:0005536; GO:0005886; GO:0007165; GO:0009749	plasma membrane|0005886||	receptor activity|0004872||; glucose transporter activity|0005355||; glucose binding|0005536||	signal transduction|0007165||; response to glucose stimulus|0009749||
9460	AFUA_8G02445		AFUA_8G02445		tRNA-Arg	2.66985e-05	6.08495e-06	-3.0373	1.61355	42.4265	tRNA	gene	tRNA
6695	AFUA_5G08870	Afu5g08870	AFUA_5G08870	EAL91712.1	conserved hypothetical protein	7.08641e-06	1.32255e-06	-3.02786	4.46323	59.5615	protein_coding	gene	CDS
5859	AFUA_4G14175		AFUA_4G14175	EBA27378.1	conserved hypothetical protein	2.25356282745412e-10	4.091568578094e-12	-3.02433	4.80255	307.73	protein_coding	gene	CDS
80	AFUA_1G01175		AFUA_1G01175	EBA27324.1	conserved hypothetical protein	1.44591e-06	2.02810361089194e-7	-3.01341	1.95314	71.8708	protein_coding	gene	CDS
8676	AFUA_7G00900	Afu7g00900	AFUA_7G00900	EAL84802.1	hypothetical protein	0.00018196	5.49994e-05	-3.00924	-0.0179331	28.9297	protein_coding	gene	CDS
2942	AFUA_2G14547		AFUA_2G14547	EBA27503.1	conserved hypothetical protein	0.00135866	0.000539659	-2.99789	0.275138	18.2934	protein_coding	gene	CDS
8490	AFUA_6G13630	Afu6g13630	AFUA_6G13630	EAL89200.1	conserved hypothetical protein	4.61300581246071e-10	1.00130159637549e-11	-2.99716	4.2058	274.552	protein_coding	gene	CDS	GO:0000004; GO:0005554; GO:0008372	cellular component unknown|0008372||	molecular function unknown|0005554||	biological process unknown|0000004||
7862	AFUA_6G07200	Afu6g07200	AFUA_6G07200	EAL88575.1	conserved hypothetical protein	6.15691453966978e-7	7.23167363519384e-8	-2.99167	5.95741	96.688	protein_coding	gene	CDS
3087	AFUA_2G15950	Afu2g15950	AFUA_2G15950	EAL93892.2	extracellular aspartic endopeptidase, putative	2.3842438064041e-12	1.28172149040894e-14	-2.98925	6.63636	633.916	protein_coding	gene	CDS	GO:0004190; GO:0005576; GO:0030163	extracellular region|0005576||	aspartic-type endopeptidase activity|0004190||	protein catabolic process|0030163||
190	AFUA_1G02310	Afu1g02310	AFUA_1G02310	EAL87943.1	conserved hypothetical protein	3.67928e-05	8.78117e-06	-2.98222	1.2456	39.9188	protein_coding	gene	CDS
8168	AFUA_6G10310	Afu6g10310	AFUA_6G10310	EAL88881.1	conserved hypothetical protein	3.54514420548023e-9	1.28012104386952e-10	-2.9821	3.2557	197.582	protein_coding	gene	CDS
9825	AFUA_8G07090	Afu8g07090	AFUA_8G07090	EAL85469.1	extracellular proline-serine rich protein	7.60715323853193e-12	5.24684471265008e-14	-2.98089	6.75278	532.093	protein_coding	gene	CDS
5968	AFUA_5G00560	Afu5g00560	AFUA_5G00560	EAL86245.1	hypothetical protein	0.005765	0.00276351	-2.98044	-0.702727	12.342	protein_coding	gene	CDS
7597	AFUA_6G03680	Afu6g03680	AFUA_6G03680	EAL85671.1	hypothetical protein	6.53207e-05	1.70938e-05	-2.97989	7.85154	41.9256	protein_coding	gene	CDS
8637	AFUA_7G00490		AFUA_7G00490	EAL84843.2	hypothetical protein	1.54786e-05	3.24832e-06	-2.97413	0.993341	46.9862	protein_coding	gene	CDS
154	AFUA_1G01960	Afu1g01960	AFUA_1G01960	EAL87908.1	conserved hypothetical protein	2.12476956386062e-7	1.99968358804121e-8	-2.97103	3.52414	100.132	protein_coding	gene	CDS
3287	AFUA_2G18020	Afu2g18020	AFUA_2G18020	EAL94101.1	O-acetyltransferase, putative	0.0215539	0.0121073	-2.97079	0.891697	8.14779	protein_coding	gene	CDS
7392	AFUA_6G00620	Afu6g00620	AFUA_6G00620	EAL84204.1	GPI anchored hypothetical protein	1.91322656810188e-11	1.66888732202967e-13	-2.96476	5.77428	460.547	protein_coding	gene	CDS
3337	AFUA_3G00550	Afu3g00550	AFUA_3G00550	EAL86337.1	hypothetical protein	0.000801619	0.000296613	-2.95632	4.22634	23.0475	protein_coding	gene	CDS
6702	AFUA_5G08940	Afu5g08940	AFUA_5G08940	EAL91705.1	3-methylcrotonyl-CoA carboxylase, beta subunit (MccB), putative	6.057150534049e-12	4.05489334868885e-14	-2.94983	8.47924	549.437	protein_coding	gene	CDS
3512	AFUA_3G02280	Afu3g02280	AFUA_3G02280	EAL86513.1	alpha,alpha-trehalose glucohydrolase TreA/Ath1	4.01751534080347e-10	8.5166924254785e-12	-2.94597	7.79435	280.467	protein_coding	gene	CDS	GO:0000324; GO:0004555; GO:0005993; GO:0006950	vacuole, cell cycle-correlated morphology|0000324||	alpha,alpha-trehalase activity|0004555||	trehalose catabolic process|0005993||; response to stress|0006950||
8315	AFUA_6G11900	Afu6g11900	AFUA_6G11900	EAL89032.1	hypothetical protein	0.492265	0.423911	-2.94396	-4.40345	0.705315	protein_coding	gene	CDS
5969	AFUA_5G00570	Afu5g00570	AFUA_5G00570	EAL86244.1	conserved hypothetical protein	0.0302755	0.0177433	-2.94025	-1.73616	6.93138	protein_coding	gene	CDS
1410	AFUA_1G15425		AFUA_1G15425		tRNA-Gly	0.445125	0.37695	-2.93701	-3.46423	0.830671	tRNA	gene	tRNA
8978	AFUA_7G04960	Afu7g04960	AFUA_7G04960	EAL86976.2	N-acetyltransferase, GNAT family, putative	4.7112e-06	8.20958931164657e-7	-2.93176	4.25067	63.4247	protein_coding	gene	CDS	GO:0008080; GO:0008152		N-acetyltransferase activity|0008080||	metabolic process|0008152||
8567	AFUA_6G14400	Afu6g14400	AFUA_6G14400	EAL89276.1	conserved hypothetical protein	2.03084991913677e-7	1.88686329843724e-8	-2.92979	2.19478	100.947	protein_coding	gene	CDS
4816	AFUA_4G01500	Afu4g01500	AFUA_4G01500	EAL84269.2	lignostilbene dioxygenase, putative	2.9611e-05	6.81784e-06	-2.92811	0.961869	41.637	protein_coding	gene	CDS
5992	AFUA_5G00810	Afu5g00810	AFUA_5G00810	EAL86221.1	conserved hypothetical protein	0.000199073	6.09396e-05	-2.91858	-0.909736	28.3851	protein_coding	gene	CDS
9415	AFUA_8G02020	Afu8g02020	AFUA_8G02020	EAL84966.1	glycosyltransferase, putative	0.0280025	0.0162351	-2.90719	-1.10579	7.16014	protein_coding	gene	CDS	GO:0005975; GO:0016757		transferase activity, transferring glycosyl groups|0016757||	carbohydrate metabolic process|0005975||
7926	AFUA_6G07855		AFUA_6G07855	EBA27353.1	conserved threonine rich protein	0.00163503	0.000667678	-2.90477	3.56468	18.96	protein_coding	gene	CDS
5955	AFUA_5G00430	Afu5g00430	AFUA_5G00430	EAL86259.2	MFS transporter, putative	0.0133734	0.00711739	-2.89642	-1.38501	9.79114	protein_coding	gene	CDS	GO:0005215; GO:0005886; GO:0006810	plasma membrane|0005886||	transporter activity|0005215||	transport|0006810||
8817	AFUA_7G02322		AFUA_7G02322		tRNA-Lys	0.314576	0.251654	-2.8939	-4.60408	1.44436	tRNA	gene	tRNA
8	AFUA_1G00180	Afu1g00180	AFUA_1G00180	EAL87732.1	hypothetical protein	0.000759641	0.000279154	-2.89301	0.112855	21.0621	protein_coding	gene	CDS
5391	AFUA_4G09213		AFUA_4G09213		tRNA-Gly	0.414474	0.346495	-2.89275	-4.20351	0.95682	tRNA	gene	tRNA
8512	AFUA_6G13830	Afu6g13830	AFUA_6G13830	EAL89221.1	oxidoreductase, short chain dehydrogenase/reductase family	6.54372960374116e-8	4.78240095563359e-9	-2.87528	5.14191	129.54	protein_coding	gene	CDS	GO:0005782; GO:0007151; GO:0009062; GO:0008670	peroxisomal matrix|0005782||	2,4-dienoyl-CoA reductase (NADPH) activity|0008670||	sporulation (sensu Saccharomyces)|0007151||; fatty acid catabolic process|0009062||
2759	AFUA_2G12710	Afu2g12710	AFUA_2G12710	EAL93564.1	MFS monocarboxylate transporter, putative	1.42868010406621e-8	7.34476342507341e-10	-2.87189	5.23575	162.226	protein_coding	gene	CDS	GO:0000329; GO:0005215; GO:0008028; GO:0006810	membrane of vacuole with cell cycle-correlated morphology|0000329||	transporter activity|0005215||; monocarboxylic acid transporter activity|0008028||	transport|0006810||
3343	AFUA_3G00610	Afu3g00610	AFUA_3G00610	EAL86343.2	glucan 1,4-alpha-glucosidase, putative	0.00173602	0.000714024	-2.87011	0.164172	17.1845	protein_coding	gene	CDS	GO:0000324; GO:0004339; GO:0005976; GO:0007151	vacuole, cell cycle-correlated morphology|0000324||	glucan 1,4-alpha-glucosidase activity|0004339||	polysaccharide metabolic process|0005976||; sporulation (sensu Saccharomyces)|0007151||
8686	AFUA_7G01010	Afu7g01010	AFUA_7G01010	EAL84792.1	alcohol dehydrogenase, putative	3.16803433161742e-7	3.22940917260929e-8	-2.86988	6.15118	106.579	protein_coding	gene	CDS	GO:0004022; GO:0008270; GO:0005625; GO:0005759; GO:0006113	soluble fraction|0005625||; mitochondrial matrix|0005759||	alcohol dehydrogenase activity|0004022||; zinc ion binding|0008270||	fermentation|0006113||
2332	AFUA_2G08050	Afu2g08050	AFUA_2G08050	EAL93102.1	short chain dehydrogenase/reductase family protein	2.32822259007865e-11	2.1962136208268e-13	-2.85506	4.37046	444.99	protein_coding	gene	CDS	GO:0008152; GO:0008372; GO:0016491	cellular component unknown|0008372||	oxidoreductase activity|0016491||	metabolic process|0008152||
9696	AFUA_8G05760	Afu8g05760	AFUA_8G05760	EAL85339.1	dehydrogenase, putative	1.91322656810188e-11	1.61265790620486e-13	-2.85425	5.27521	462.525	protein_coding	gene	CDS	GO:0005634; GO:0005737; GO:0008152; GO:0016616	nucleus|0005634||; cytoplasm|0005737||	oxidoreductase activity, acting on the CH-OH group of donors, NAD or NADP as acceptor|0016616||	metabolic process|0008152||
395	AFUA_1G04430	Afu1g04430	AFUA_1G04430	EAL88153.1	conserved hypothetical protein	2.23331238334747e-9	7.04493509707945e-11	-2.84666	7.81971	220.445	protein_coding	gene	CDS
9300	AFUA_8G00820	Afu8g00820	AFUA_8G00820	EAL85085.1	rhamnogalacturonase, putative	2.10724238252443e-7	1.97493859565125e-8	-2.84274	1.5339	100.306	protein_coding	gene	CDS
1324	AFUA_1G14560	Afu1g14560	AFUA_1G14560	EAL90787.1	mannosidase MsdS	7.04008156971852e-8	5.25560405245241e-9	-2.842	6.8615	136.496	protein_coding	gene	CDS
1420	AFUA_1G15530	Afu1g15530	AFUA_1G15530	EAL90882.1	lactam utilization protein LamB	1.90172097652676e-9	5.76696206886918e-11	-2.84183	4.23273	219.169	protein_coding	gene	CDS
8340	AFUA_6G12150		AFUA_6G12150	EAL89056.2	bZIP transcription factor (Atf7), putative	3.72251812197515e-10	7.78488616360546e-12	-2.83842	4.24963	283.523	protein_coding	gene	CDS	GO:0003700; GO:0005634; GO:0006350	nucleus|0005634||	transcription factor activity|0003700||	transcription|0006350||
8036	AFUA_6G08970		AFUA_6G08970		tRNA-Thr	0.439659	0.371518	-2.8327	-4.48453	0.871236	tRNA	gene	tRNA
4210	AFUA_3G10540	Afu3g10540	AFUA_3G10540	EAL92527.1	3-oxoacyl-(acyl-carrier-protein) reductase, putative	3.52714550559287e-10	7.29828261629927e-12	-2.82988	6.08697	285.868	protein_coding	gene	CDS	GO:0003857; GO:0004300; GO:0005782; GO:0006635	peroxisomal matrix|0005782||	3-hydroxyacyl-CoA dehydrogenase activity|0003857||; enoyl-CoA hydratase activity|0004300||	fatty acid beta-oxidation|0006635||
9281	AFUA_8G00630	Afu8g00630	AFUA_8G00630	EAL85104.1	conserved hypothetical protein	0.0134922	0.00718607	-2.82498	3.21211	10.0157	protein_coding	gene	CDS
9104	AFUA_7G06200	Afu7g06200	AFUA_7G06200	EAL86852.2	ankyrin repeat protein	6.84512e-05	1.81074e-05	-2.82487	1.40629	35.288	protein_coding	gene	CDS
3587	AFUA_3G03065		AFUA_3G03065		tRNA-Arg	0.215199	0.163206	-2.82166	-3.60709	2.12974	tRNA	gene	tRNA
2680	AFUA_2G11830	Afu2g11830	AFUA_2G11830	EAL93477.1	conserved hypothetical protein	7.66249511915711e-13	2.33162444035615e-15	-2.81547	6.16711	782.636	protein_coding	gene	CDS
7565	AFUA_6G03340	Afu6g03340	AFUA_6G03340	EAL85704.1	conserved hypothetical protein	1.01914e-06	1.31798438415284e-7	-2.81461	3.16908	76.5459	protein_coding	gene	CDS
9800	AFUA_8G06810	Afu8g06810	AFUA_8G06810	EAL85442.1	hypothetical protein	9.90282467113028e-7	1.2718205512097e-7	-2.81249	6.1449	88.6576	protein_coding	gene	CDS
8605	AFUA_7G00210	Afu7g00210	AFUA_7G00210	EAL84870.1	C6 transcription factor, putative	1.20538844741186e-7	1.00989031094654e-8	-2.81227	3.83009	110.096	protein_coding	gene	CDS	GO:0008270		zinc ion binding|0008270||
9008	AFUA_7G05240	Afu7g05240	AFUA_7G05240	EAL86947.1	PROBABLE O-SIALOGLYCOPROTEIN ENDOPEPTIDASE	1.23322185050658e-7	1.03821293835121e-8	-2.80874	9.80625	118.871	protein_coding	gene	CDS	GO:0000004; GO:0005554; GO:0005739	mitochondrion|0005739||	molecular function unknown|0005554||	biological process unknown|0000004||
7301	AFUA_5G14740	Afu5g14740	AFUA_5G14740	EAL91145.1	fucose-specific lectin FleA	3.83395e-05	9.2203e-06	-2.80544	9.9312	45.2066	protein_coding	gene	CDS
4758	AFUA_4G00900	Afu4g00900	AFUA_4G00900	EAL84328.2	conserved hypothetical protein	1.16369e-05	2.33941e-06	-2.80493	2.71192	49.8403	protein_coding	gene	CDS
1103	AFUA_1G12400	Afu1g12400	AFUA_1G12400	EAL90571.1	conserved hypothetical protein	2.32822259007865e-11	2.14963635529681e-13	-2.80349	4.69229	446.186	protein_coding	gene	CDS	GO:0003824		catalytic activity|0003824||
884	AFUA_1G10260	Afu1g10260	AFUA_1G10260	EAL90354.1	conserved hypothetical protein	0.00197159	0.000824511	-2.79818	3.74665	18.1029	protein_coding	gene	CDS
2449	AFUA_2G09380	Afu2g09380	AFUA_2G09380	EAL93235.1	cutinase, putative	0.00265296	0.00115036	-2.79239	0.372347	15.3828	protein_coding	gene	CDS
998	AFUA_1G11380	Afu1g11380	AFUA_1G11380	EAL90465.1	integral membrane protein, putative	6.11518396634644e-10	1.41894868552737e-11	-2.79147	6.41214	264.93	protein_coding	gene	CDS
7836	AFUA_6G06960	Afu6g06960	AFUA_6G06960	EAL88551.2	MFS quinate transporter, putative	2.54224622751744e-10	4.69306028408737e-12	-2.79093	4.29257	302.409	protein_coding	gene	CDS	GO:0005353; GO:0005354; GO:0005355; GO:0015578; GO:0005886; GO:0008645	plasma membrane|0005886||	fructose transporter activity|0005353||; galactose transporter activity|0005354||; glucose transporter activity|0005355||; mannose transporter activity|0015578||	hexose transport|0008645||
2399	AFUA_2G08820	Afu2g08820	AFUA_2G08820	EAL93178.1	conserved hypothetical protein	3.20624975399768e-10	6.34160363149962e-12	-2.78938	8.42568	291.036	protein_coding	gene	CDS
4744	AFUA_4G00740	Afu4g00740	AFUA_4G00740	EAL84344.1	hypothetical protein	0.0383199	0.0230798	-2.78849	-0.967634	6.27226	protein_coding	gene	CDS
9799	AFUA_8G06800	Afu8g06800	AFUA_8G06800	EAL85441.1	hypothetical protein	0.195646	0.146233	-2.78446	-3.57104	2.3997	protein_coding	gene	CDS
5400	AFUA_4G09280	Afu4g09280	AFUA_4G09280	EAL89859.1	conserved hypothetical protein	0.021496	0.0120638	-2.76226	2.07294	8.30339	protein_coding	gene	CDS
7590	AFUA_6G03590	Afu6g03590	AFUA_6G03590	EAL85680.1	citrate synthase Cit1, putative	2.09520440383656e-11	1.91157740142453e-13	-2.76142	8.29389	452.79	protein_coding	gene	CDS	GO:0004108; GO:0005739; GO:0005759; GO:0006099; GO:0006101; GO:0006537	mitochondrion|0005739||; mitochondrial matrix|0005759||	citrate (Si)-synthase activity|0004108||	tricarboxylic acid cycle|0006099||; citrate metabolic process|0006101||; glutamate biosynthetic process|0006537||
9361	AFUA_8G01470	Afu8g01470	AFUA_8G01470	EAL85021.1	flavin containing amine oxidase, putative	6.15963652459378e-7	7.24111850289501e-8	-2.76142	1.38806	83.4615	protein_coding	gene	CDS
6701	AFUA_5G08930	Afu5g08930	AFUA_5G08930	EAL91706.1	isovaleryl-CoA dehydrogenase IvdA, putative	2.08826144125621e-11	1.86395178852364e-13	-2.75954	7.79985	454.222	protein_coding	gene	CDS	GO:0006552; GO:0008470		isovaleryl-CoA dehydrogenase activity|0008470||	leucine catabolic process|0006552||
812	AFUA_1G09510	Afu1g09510	AFUA_1G09510	EAL90280.1	GPI anchored serine-threonine rich protein	4.98903e-06	8.74434593586326e-7	-2.75953	7.80524	67.0277	protein_coding	gene	CDS
2616	AFUA_2G11162		AFUA_2G11162	EAL93411.2	thioesterase family protein, putative	1.62319578990591e-8	8.56133290142075e-10	-2.7528	3.92662	153.805	protein_coding	gene	CDS
4814	AFUA_4G01480	Afu4g01480	AFUA_4G01480	EAL84271.2	MFS transporter, putative	0.030224	0.0177071	-2.74939	-2.71486	7.15013	protein_coding	gene	CDS	GO:0005215; GO:0005886; GO:0006810	plasma membrane|0005886||	transporter activity|0005215||	transport|0006810||
8346	AFUA_6G12210	Afu6g12210	AFUA_6G12210	EAL89062.1	endo-1,4-beta-xylanase (XynG1), putative	0.0112294	0.00583509	-2.74863	-0.835061	10.0059	protein_coding	gene	CDS	GO:0045491			xylan metabolic process|0045491||
3453	AFUA_3G01710	Afu3g01710	AFUA_3G01710	EAL86454.1	TPR domain protein	0.00982045	0.00503623	-2.74706	-0.414442	10.4483	protein_coding	gene	CDS
9774	AFUA_8G06530	Afu8g06530	AFUA_8G06530	EAL85416.1	MFS transporter, putative	7.52644e-05	2.01692e-05	-2.74661	-0.522003	34.6323	protein_coding	gene	CDS	GO:0005215; GO:0006810		transporter activity|0005215||	transport|0006810||
514	AFUA_1G05603		AFUA_1G05603		tRNA-Ser	0.19679	0.147229	-2.74368	-2.82117	2.31255	tRNA	gene	tRNA
4943	AFUA_4G03750	Afu4g03750	AFUA_4G03750	EAL84524.1	phthalate transporter, putative	1.05182259007173e-9	2.75602701686875e-11	-2.73604	4.22851	241.103	protein_coding	gene	CDS	GO:0005887; GO:0015664; GO:0015890	integral to plasma membrane|0005887||	nicotinamide mononucleotide permease activity|0015664||	nicotinamide mononucleotide transport|0015890||
4456	AFUA_3G13080	Afu3g13080	AFUA_3G13080	EAL92276.1	conserved hypothetical protein	6.52963651476788e-12	4.43742414534383e-14	-2.72988	8.65562	543.308	protein_coding	gene	CDS
8115	AFUA_6G09760	Afu6g09760	AFUA_6G09760	EAL88827.1	cytochrome P450 monooxygenase, putative	0.0267886	0.0154362	-2.72927	0.305139	7.38976	protein_coding	gene	CDS	GO:0008152; GO:0016491		oxidoreductase activity|0016491||	metabolic process|0008152||
3428	AFUA_3G01450	Afu3g01450	AFUA_3G01450	EAL86428.2	3-methyl-2-oxobutanoate dehydrogenase, putative	8.33042299311315e-10	2.0616930827869e-11	-2.71828	7.3529	251.813	protein_coding	gene	CDS	GO:0005488		binding|0005488||
1492	AFUA_1G16250	Afu1g16250	AFUA_1G16250	EAL90953.1	alpha-glucosidase, putative	3.47865e-05	8.22118e-06	-2.71534	6.02507	47.2191	protein_coding	gene	CDS	GO:0004558; GO:0005783; GO:0009272	endoplasmic reticulum|0005783||	alpha-glucosidase activity|0004558||	chitin- and beta-glucan-containing cell wall biogenesis|0009272||
1706	AFUA_2G00690	Afu2g00690	AFUA_2G00690	EAL87168.1	glucan 1,4-alpha-glucosidase, putative	0.000349075	0.000115178	-2.71341	2.82949	26.4164	protein_coding	gene	CDS	GO:0000324; GO:0004339; GO:0005976	vacuole, cell cycle-correlated morphology|0000324||	glucan 1,4-alpha-glucosidase activity|0004339||	polysaccharide metabolic process|0005976||
4842	AFUA_4G02805		AFUA_4G02805	EBA27178.1	Asp hemolysin-like protein	4.90747070803164e-8	3.41964943342909e-9	-2.70744	5.57364	136.747	protein_coding	gene	CDS
5975	AFUA_5G00630	Afu5g00630	AFUA_5G00630	EAL86238.1	choline dehydrogenase, putative	1.92861e-05	4.19522e-06	-2.70374	1.99515	45.0858	protein_coding	gene	CDS
7282	AFUA_5G14540	Afu5g14540	AFUA_5G14540	EAL91165.1	MFS monosaccharide transporter, putative	4.232654459531e-7	4.64522986632776e-8	-2.70269	2.07914	88.9215	protein_coding	gene	CDS	GO:0005353; GO:0005355; GO:0015578; GO:0005886; GO:0008645	plasma membrane|0005886||	fructose transporter activity|0005353||; glucose transporter activity|0005355||; mannose transporter activity|0015578||	hexose transport|0008645||
3190	AFUA_2G16985		AFUA_2G16985	EBA27511.1	integral membrane protein	4.63182619097359e-10	1.01008482712174e-11	-2.69924	5.65913	274.246	protein_coding	gene	CDS
4641	AFUA_3G14950	Afu3g14950	AFUA_3G14950	EAL92091.1	multicopper oxidase, putative	8.68740090747402e-9	3.82425397488967e-10	-2.68668	4.11863	171.149	protein_coding	gene	CDS
1769	AFUA_2G01320	Afu2g01320	AFUA_2G01320	EAL87230.1	potassium/sodium P-type ATPase, putative	6.57059880803351e-7	7.86419169639877e-8	-2.68496	6.93348	94.148	protein_coding	gene	CDS	GO:0005886; GO:0006814; GO:0015662	plasma membrane|0005886||	ATPase activity, coupled to transmembrane movement of ions, phosphorylative mechanism|0015662||	sodium ion transport|0006814||
9295	AFUA_8G00770	Afu8g00770	AFUA_8G00770	EAL85090.1	sugar transporter family protein	4.9918e-05	1.24656e-05	-2.6785	2.15079	37.6833	protein_coding	gene	CDS	GO:0005886; GO:0015129; GO:0015727	plasma membrane|0005886||	lactate transporter activity|0015129||	lactate transport|0015727||
1113	AFUA_1G12510	Afu1g12510	AFUA_1G12510	EAL90583.1	isoflavone reductase family protein	5.24630695223799e-11	6.38560537852276e-13	-2.67824	4.70679	389.197	protein_coding	gene	CDS
3080	AFUA_2G15900	Afu2g15900	AFUA_2G15900	EAL93887.1	conserved hypothetical protein	2.41843483334006e-10	4.43997063428898e-12	-2.67791	6.3601	304.549	protein_coding	gene	CDS	GO:0000004; GO:0005554; GO:0005634; GO:0005737	nucleus|0005634||; cytoplasm|0005737||	molecular function unknown|0005554||	biological process unknown|0000004||
2933	AFUA_2G14470	Afu2g14470	AFUA_2G14470	EAL93742.1	oxidoreductase, FAD-binding, putative	6.30616154853566e-7	7.47733324904979e-8	-2.6703	6.13182	93.8252	protein_coding	gene	CDS
3413	AFUA_3G01280	Afu3g01280	AFUA_3G01280	EAL86411.1	alpha/beta hydrolase, putative	4.82895124913934e-9	1.90042913547628e-10	-2.66249	3.78312	187.632	protein_coding	gene	CDS
2477	AFUA_2G09680	Afu2g09680	AFUA_2G09680	EAL93263.1	PB1 domain protein, putative	1.1736e-06	1.55940961386663e-7	-2.65967	8.4109	83.7734	protein_coding	gene	CDS	GO:0005515		protein binding|0005515||
6928	AFUA_5G11160	Afu5g11160	AFUA_5G11160	EAL91494.1	oxidoreductase, 2OG-Fe(II) oxygenase family, putative	3.22732955823673e-10	6.41603198513438e-12	-2.65755	3.91689	290.603	protein_coding	gene	CDS	GO:0008152; GO:0016491		oxidoreductase activity|0016491||	metabolic process|0008152||
3236	AFUA_2G17490	Afu2g17490	AFUA_2G17490	EAL94046.1	flavin-binding monooxygenase, putative	1.50054477112244e-7	1.3150123564761e-8	-2.65743	4.51991	108.916	protein_coding	gene	CDS
3467	AFUA_3G01872		AFUA_3G01872	EBA27274.1	conserved hypothetical protein	6.14685105005273e-7	7.2136186884177e-8	-2.65147	5.37017	91.3459	protein_coding	gene	CDS
4885	AFUA_4G03230	Afu4g03230	AFUA_4G03230	EAL84471.1	extracellular guanyl-specific ribonuclease RntA	2.10084e-06	3.1830996357703e-7	-2.65118	1.99287	67.2358	protein_coding	gene	CDS	GO:0004521; GO:0006401		endoribonuclease activity|0004521||	RNA catabolic process|0006401||
3534	AFUA_3G02540	Afu3g02540	AFUA_3G02540	EAL86537.1	conserved hypothetical protein	0.0394112	0.023869	-2.6503	-0.714811	6.20437	protein_coding	gene	CDS
6081	AFUA_5G01710	Afu5g01710	AFUA_5G01710	EAL86133.1	cytochrome P450 phenylacetate 2-hydroxylase, putative	1.66566697940822e-11	1.30090635373195e-13	-2.65006	8.06594	475.114	protein_coding	gene	CDS	GO:0008152; GO:0016491		oxidoreductase activity|0016491||	metabolic process|0008152||
8629	AFUA_7G00420	Afu7g00420	AFUA_7G00420	EAL84849.1	hypothetical protein	4.22344368820271e-7	4.63083743477749e-8	-2.64862	6.31986	100.928	protein_coding	gene	CDS
925	AFUA_1G10650		AFUA_1G10650	EBA27407.1	conserved hypothetical protein	3.98179e-06	6.72449350978137e-7	-2.64314	7.18998	69.9934	protein_coding	gene	CDS
7540	AFUA_6G03080	Afu6g03080	AFUA_6G03080	EAL85730.1	ABC multidrug transporter, putative	4.0017934165391e-9	1.4693672956559e-10	-2.64207	5.40786	194.056	protein_coding	gene	CDS	GO:0004009; GO:0005524; GO:0006810		ATP-binding cassette (ABC) transporter activity|0004009||; ATP binding|0005524||	transport|0006810||
9407	AFUA_8G01940	Afu8g01940	AFUA_8G01940	EAL84974.1	C6 finger domain protein, putative	2.32822259007865e-11	2.17534793443979e-13	-2.62721	5.64985	445.522	protein_coding	gene	CDS	GO:0003677; GO:0008270		DNA binding|0003677||; zinc ion binding|0008270||
1687	AFUA_2G00520	Afu2g00520	AFUA_2G00520	EAL87150.1	conserved hypothetical protein	0.000237841	7.42063e-05	-2.62132	1.25004	27.3584	protein_coding	gene	CDS
3323	AFUA_3G00430	Afu3g00430	AFUA_3G00430	EAL86325.1	high-affinity glucose transporter, putative	0.000499926	0.000173623	-2.61743	0.449219	23.2016	protein_coding	gene	CDS	GO:0005353; GO:0005355; GO:0015578; GO:0005886; GO:0008645	plasma membrane|0005886||	fructose transporter activity|0005353||; glucose transporter activity|0005355||; mannose transporter activity|0015578||	hexose transport|0008645||
9672	AFUA_8G05520	Afu8g05520	AFUA_8G05520	EAL85316.1	aldehyde dehydrogenase family protein	7.43939061829791e-8	5.64424808042077e-9	-2.61412	4.63736	120.5	protein_coding	gene	CDS	GO:0004029; GO:0005739; GO:0006067	mitochondrion|0005739||	aldehyde dehydrogenase (NAD) activity|0004029||	ethanol metabolic process|0006067||
4684	AFUA_4G00120	Afu4g00120	AFUA_4G00120	EAL84406.1	MFS transporter, putative	0.043687	0.0267909	-2.61143	-1.25952	5.90722	protein_coding	gene	CDS	GO:0005215; GO:0006810; GO:0016020	membrane|0016020||	transporter activity|0005215||	transport|0006810||
9376	AFUA_8G01620	Afu8g01620	AFUA_8G01620	EAL85006.1	hypothetical protein	0.00135076	0.000535917	-2.6099	1.05553	18.3873	protein_coding	gene	CDS
4538	AFUA_3G13890	Afu3g13890	AFUA_3G13890	EAL92197.1	conserved hypothetical protein	2.63458e-06	4.13932287209089e-7	-2.60874	1.55407	64.6494	protein_coding	gene	CDS
5337	AFUA_4G08690	Afu4g08690	AFUA_4G08690	EAL89918.1	dihydrodipicolinate synthetase family protein	1.49982938486445e-7	1.31286414356225e-8	-2.60456	3.80878	106.171	protein_coding	gene	CDS
197	AFUA_1G02380	Afu1g02380	AFUA_1G02380	EAL87950.1	conserved hypothetical protein	0.000195204	5.95373e-05	-2.59329	1.66775	28.5128	protein_coding	gene	CDS
9600	AFUA_8G04770	Afu8g04770	AFUA_8G04770	EAL85245.1	acetoacetyl-CoA synthase	2.82174634021738e-11	2.94796503745198e-13	-2.59319	5.22978	428.875	protein_coding	gene	CDS	GO:0003987; GO:0005829; GO:0006085	cytosol|0005829||	acetate-CoA ligase activity|0003987||	acetyl-CoA biosynthetic process|0006085||
8300	AFUA_6G11720	Afu6g11720	AFUA_6G11720	EAL89016.2	hypothetical protein	0.000155004	4.58299e-05	-2.59305	1.69626	29.9151	protein_coding	gene	CDS
8819	AFUA_7G02340	Afu7g02340	AFUA_7G02340	EAL84660.1	L-PSP endoribonuclease family protein (Hmf1), putative	4.54143733313286e-12	2.71776856329079e-14	-2.59274	7.97502	577.461	protein_coding	gene	CDS	GO:0000004; GO:0005554; GO:0005634; GO:0005737; GO:0005829	nucleus|0005634||; cytoplasm|0005737||; cytosol|0005829||	molecular function unknown|0005554||	biological process unknown|0000004||
5913	AFUA_4G14770	Afu4g14770	AFUA_4G14770	EAL89318.1	squalene-hopene-cyclase, putative	0.00649784	0.00316555	-2.58643	6.19307	13.0231	protein_coding	gene	CDS	GO:0000250; GO:0005783; GO:0005811; GO:0005886; GO:0006696	endoplasmic reticulum|0005783||; lipid particle|0005811||; plasma membrane|0005886||	lanosterol synthase activity|0000250||	ergosterol biosynthetic process|0006696||
6022	AFUA_5G01120	Afu5g01120	AFUA_5G01120	EAL86191.1	conserved hypothetical protein	3.37370800082857e-7	3.47328696707678e-8	-2.58139	1.96804	92.6598	protein_coding	gene	CDS
6765	AFUA_5G09580	Afu5g09580	AFUA_5G09580	EAL91643.1	conidial hydrophobin Hyp1/RodA	0.0258131	0.0148087	-2.57748	8.10945	7.87708	protein_coding	gene	CDS	GO:0007047; GO:0009405			cell wall organization and biogenesis|0007047||; pathogenesis|0009405||
142	AFUA_1G01820	Afu1g01820	AFUA_1G01820	EAL87894.1	conserved hypothetical protein	0.0224021	0.0126269	-2.5774	-1.31684	7.82295	protein_coding	gene	CDS
3275	AFUA_2G17900	Afu2g17900	AFUA_2G17900	EAL94089.1	conserved hypothetical protein	1.90184690724403e-9	5.78713938709007e-11	-2.57603	3.40856	219.07	protein_coding	gene	CDS
4413	AFUA_3G12620	Afu3g12620	AFUA_3G12620	EAL92321.1	acyl-CoA:6-aminopenicillanic-acid-acyltransferase, putative	1.15098977592655e-10	1.70447821569405e-12	-2.57218	6.6405	343.862	protein_coding	gene	CDS	GO:0019748			secondary metabolic process|0019748||
3310	AFUA_3G00280	Afu3g00280	AFUA_3G00280	EAL86312.1	metallo-beta-lactamase domain protein, putative	2.6481807019056e-10	4.9692000187903e-12	-2.57207	4.95462	300.217	protein_coding	gene	CDS	GO:0003824; GO:0008152		catalytic activity|0003824||	metabolic process|0008152||
5921	AFUA_4G14850	Afu4g14850	AFUA_4G14850	EAL89310.1	extracellular 3-ketosteroid 1-dehydrogenase, putative	0.000154484	4.56133e-05	-2.57182	4.86159	33.2764	protein_coding	gene	CDS	GO:0006725			aromatic compound metabolic process|0006725||
4837	AFUA_4G02760	Afu4g02760	AFUA_4G02760	EAL84424.1	DUF829 domain protein (PaxU), putative	7.05674266895673e-7	8.53193758129265e-8	-2.56886	2.88079	81.5172	protein_coding	gene	CDS
2061	AFUA_2G04262		AFUA_2G04262	EBA27314.1	C6 transcription factor, putative	3.67063433230463e-8	2.37163411063805e-9	-2.55844	6.62926	146.427	protein_coding	gene	CDS	GO:0003704; GO:0005634; GO:0045944	nucleus|0005634||	specific RNA polymerase II transcription factor activity|0003704||	positive regulation of transcription from RNA polymerase II promoter|0045944||
6219	AFUA_5G03110	Afu5g03110	AFUA_5G03110	EAL85994.1	conserved hypothetical protein	5.17565520837479e-11	6.14212049274623e-13	-2.55823	4.39643	391.105	protein_coding	gene	CDS
2451	AFUA_2G09410	Afu2g09410	AFUA_2G09410	EAL93237.1	alpha-N-acetylglucosaminidase, putative	0.000681772	0.000246943	-2.55381	3.14195	22.7535	protein_coding	gene	CDS
9455	AFUA_8G02410	Afu8g02410	AFUA_8G02410	EAL84927.1	UbiA prenyltransferase family protein	0.0717943	0.0467258	-2.54961	-1.61303	4.61989	protein_coding	gene	CDS	GO:0004659; GO:0005386; GO:0019840; GO:0019748		prenyltransferase activity|0004659||; carrier activity|0005386||; isoprenoid binding|0019840||	secondary metabolic process|0019748||
3905	AFUA_3G07420	Afu3g07420	AFUA_3G07420	EAL92829.2	conserved hypothetical protein	1.25323e-06	1.69317626480119e-7	-2.54931	1.5658	73.7989	protein_coding	gene	CDS
2847	AFUA_2G13580	Afu2g13580	AFUA_2G13580	EAL93653.1	conserved hypothetical protein	9.55833200305857e-9	4.40154450693639e-10	-2.54394	6.30653	175.473	protein_coding	gene	CDS
4775	AFUA_4G01070	Afu4g01070	AFUA_4G01070	EAL84312.1	acid phosphatase, putative	1.06657123941953e-8	5.05212261698874e-10	-2.54043	2.93818	164.964	protein_coding	gene	CDS	GO:0003993; GO:0006950		acid phosphatase activity|0003993||	response to stress|0006950||
5002	AFUA_4G04320	Afu4g04320	AFUA_4G04320	EAL84579.1	homeobox transcription factor, putative	4.27007e-06	7.29797245954747e-7	-2.53672	4.40947	63.3259	protein_coding	gene	CDS	GO:0003700; GO:0045449		transcription factor activity|0003700||	regulation of transcription|0045449||
9217	AFUA_7G08510	Afu7g08510	AFUA_7G08510	EAL86726.1	extracellular alpha-1,3-glucanase/mutanase, putative	1.35748e-05	2.8006e-06	-2.53591	1.31732	48.1154	protein_coding	gene	CDS	GO:0004553; GO:0006073; GO:0009277	chitin- and beta-glucan-containing cell wall|0009277||	hydrolase activity, hydrolyzing O-glycosyl compounds|0004553||	glucan metabolic process|0006073||
4767	AFUA_4G00990	Afu4g00990	AFUA_4G00990	EAL84320.1	MFS quinate transporter, putative	7.25072414587804e-9	3.081502603837e-10	-2.53304	6.51799	183.511	protein_coding	gene	CDS	GO:0005353; GO:0005355; GO:0015578; GO:0005886; GO:0008645	plasma membrane|0005886||	fructose transporter activity|0005353||; glucose transporter activity|0005355||; mannose transporter activity|0015578||	hexose transport|0008645||
9791	AFUA_8G06700	Afu8g06700	AFUA_8G06700	EAL85432.1	annexin ANXC3.1	2.9507342961148e-10	5.68657588256225e-12	-2.53266	5.0576	295.107	protein_coding	gene	CDS
7163	AFUA_5G13250	Afu5g13250	AFUA_5G13250	EAL91291.1	DUF614 domain protein	6.06533e-05	1.56537e-05	-2.52522	6.44415	42.0639	protein_coding	gene	CDS
4832	AFUA_4G02710	Afu4g02710	AFUA_4G02710	EAL84419.1	conserved hypothetical protein	2.80186781014079e-7	2.76520679507758e-8	-2.52504	3.09911	95.6847	protein_coding	gene	CDS
4640	AFUA_3G14940	Afu3g14940	AFUA_3G14940	EAL92092.2	hypothetical protein	1.2378342586624e-10	1.88330600263069e-12	-2.52241	9.92823	339.549	protein_coding	gene	CDS
1186	AFUA_1G13220	Afu1g13220	AFUA_1G13220	EAL90654.2	cytochrome P450 pisatin demethylase, putative	1.15247825524068e-7	9.55040809951954e-9	-2.51917	6.21832	122.195	protein_coding	gene	CDS	GO:0016491; GO:0042178		oxidoreductase activity|0016491||	xenobiotic catabolic process|0042178||
1400	AFUA_1G15330	Afu1g15330	AFUA_1G15330	EAL90863.1	conserved hypothetical protein	2.2379684711931e-9	7.0823223756187e-11	-2.51887	3.72067	213.406	protein_coding	gene	CDS
8825	AFUA_7G02400	Afu7g02400	AFUA_7G02400	EAL84654.1	alcohol dehydrogenase, zinc-containing	7.25002625070317e-10	1.72812269897073e-11	-2.51702	5.41551	256.015	protein_coding	gene	CDS	GO:0000004; GO:0005554; GO:0005634; GO:0005737	nucleus|0005634||; cytoplasm|0005737||	molecular function unknown|0005554||	biological process unknown|0000004||
7843	AFUA_6G07020	Afu6g07020	AFUA_6G07020	EAL88557.2	SAM and PH domain protein (Boi1), putative	1.88052719960565e-8	1.01856326664917e-9	-2.51644	9.84318	151.648	protein_coding	gene	CDS	GO:0000902; GO:0007266; GO:0005543		phospholipid binding|0005543||	cell morphogenesis|0000902||; Rho protein signal transduction|0007266||
7400	AFUA_6G00710	Afu6g00710	AFUA_6G00710	EAL84195.2	MFS transporter, putative	3.45521691373541e-8	2.19280997217315e-9	-2.50702	3.28699	135.591	protein_coding	gene	CDS	GO:0005887; GO:0015664; GO:0015890	integral to plasma membrane|0005887||	nicotinamide mononucleotide permease activity|0015664||	nicotinamide mononucleotide transport|0015890||
8273	AFUA_6G11430	Afu6g11430	AFUA_6G11430	EAL88988.1	aldehyde dehydrogenase AldA, putative	1.81056948901293e-11	1.4508062646518e-13	-2.50571	10.4012	468.682	protein_coding	gene	CDS	GO:0004029; GO:0005739; GO:0006067	mitochondrion|0005739||	aldehyde dehydrogenase (NAD) activity|0004029||	ethanol metabolic process|0006067||
9368	AFUA_8G01540	Afu8g01540	AFUA_8G01540	EAL85014.1	hypothetical protein	7.14181e-05	1.90154e-05	-2.50251	1.40717	34.9895	protein_coding	gene	CDS
1549	AFUA_1G16770	Afu1g16770	AFUA_1G16770	EAL91007.1	amidase family protein, putative	6.70971981079393e-8	4.96814632506296e-9	-2.50043	3.97863	121.353	protein_coding	gene	CDS	GO:0004040; GO:0005739; GO:0009060	mitochondrion|0005739||	amidase activity|0004040||	aerobic respiration|0009060||
8871	AFUA_7G03900	Afu7g03900	AFUA_7G03900	EAL87080.2	conserved hypothetical protein	2.1787026535268e-8	1.23310283057912e-9	-2.49804	8.90263	150.638	protein_coding	gene	CDS
5920	AFUA_4G14840	Afu4g14840	AFUA_4G14840	EAL89311.1	transferase family protein	0.00536603	0.00254504	-2.49644	4.39157	13.6884	protein_coding	gene	CDS
2766	AFUA_2G12790	Afu2g12790	AFUA_2G12790	EAL93572.1	MFS monocarboxylate transporter, putative	8.60648e-06	1.65251e-06	-2.49148	2.17152	52.301	protein_coding	gene	CDS	GO:0005215; GO:0008028; GO:0006810; GO:0016020	membrane|0016020||	transporter activity|0005215||; monocarboxylic acid transporter activity|0008028||	transport|0006810||
8562	AFUA_6G14340	Afu6g14340	AFUA_6G14340	EAL89270.1	glucooligosaccharide oxidase, putative	4.74462250613661e-7	5.34064687515165e-8	-2.48848	6.39647	97.994	protein_coding	gene	CDS
8662	AFUA_7G00780	Afu7g00780	AFUA_7G00780	EAL84814.1	MFS monocarboxylate transporter, putative	4.93746641844913e-10	1.08174535590325e-11	-2.48684	4.98214	271.852	protein_coding	gene	CDS	GO:0000329; GO:0005215; GO:0008028; GO:0006810	membrane of vacuole with cell cycle-correlated morphology|0000329||	transporter activity|0005215||; monocarboxylic acid transporter activity|0008028||	transport|0006810||
9439	AFUA_8G02260	Afu8g02260	AFUA_8G02260	EAL84942.1	neutral amino acid permease	0.0160364	0.00869863	-2.47493	-1.35292	8.8486	protein_coding	gene	CDS
8630	AFUA_7G00440	Afu7g00440	AFUA_7G00440	EAL84848.1	GABA permease, putative	4.51963e-06	7.80701058399726e-7	-2.47167	6.36268	67.1742	protein_coding	gene	CDS	GO:0005886; GO:0015220; GO:0015871	plasma membrane|0005886||	choline transporter activity|0015220||	choline transport|0015871||
141	AFUA_1G01812	Afu1g01800	AFUA_1G01812	EAL87892.2	MFS transporter, putative	2.91048099801689e-10	5.57947975073731e-12	-2.47165	5.11998	295.822	protein_coding	gene	CDS	GO:0005887; GO:0015664; GO:0015890	integral to plasma membrane|0005887||	nicotinamide mononucleotide permease activity|0015664||	nicotinamide mononucleotide transport|0015890||
1699	AFUA_2G00640	Afu2g00640	AFUA_2G00640	EAL87163.1	beta-N-hexosaminidase, putative	5.72160442890801e-7	6.61591342829408e-8	-2.47009	2.32607	84.5484	protein_coding	gene	CDS	GO:0004563; GO:0006037; GO:0009277	chitin- and beta-glucan-containing cell wall|0009277||	beta-N-acetylhexosaminidase activity|0004563||	cell wall chitin metabolic process|0006037||
9003	AFUA_7G05190	Afu7g05190	AFUA_7G05190	EAL86952.1	MFS alpha-glucoside transporter, putative	0.00539232	0.00256243	-2.46903	-1.06765	12.5909	protein_coding	gene	CDS	GO:0000017; GO:0005352; GO:0005624	membrane fraction|0005624||	alpha-glucoside:hydrogen symporter activity|0005352||	alpha-glucoside transport|0000017||
6787	AFUA_5G09810	Afu5g09810	AFUA_5G09810	EAL91621.1	conserved hypothetical protein	1.15574978433445e-8	5.58004764522971e-10	-2.46207	4.59589	162.807	protein_coding	gene	CDS
1804	AFUA_2G01680	Afu2g01680	AFUA_2G01680	EAL87265.1	monooxygenase, putative	8.53443e-05	2.326e-05	-2.46165	1.81861	33.7786	protein_coding	gene	CDS
9789	AFUA_8G06680	Afu8g06680	AFUA_8G06680	EAL85430.2	acyl-CoA thioesterase, putative	1.21956e-06	1.63314393456764e-7	-2.45504	1.57785	74.1897	protein_coding	gene	CDS	GO:0006637; GO:0016291		acyl-CoA thioesterase activity|0016291||	acyl-CoA metabolic process|0006637||
6114	AFUA_5G02040	Afu5g02040	AFUA_5G02040	EAL86100.1	extracellular lipase, putative	3.35482833722056e-10	6.83801704424756e-12	-2.45412	5.00178	288.253	protein_coding	gene	CDS
3446	AFUA_3G01630	Afu3g01630	AFUA_3G01630	EAL86446.1	RTA1 domain protein, putative	0.0164743	0.00896986	-2.45374	-0.713583	8.76213	protein_coding	gene	CDS	GO:0000004; GO:0005554; GO:0016021	integral to membrane|0016021||	molecular function unknown|0005554||	biological process unknown|0000004||
2595	AFUA_2G10920	Afu2g10920	AFUA_2G10920	EAL93387.1	enoyl-CoA hydratase/isomerase family protein	6.02661600817458e-12	3.97332427762803e-14	-2.45071	8.57492	550.828	protein_coding	gene	CDS	GO:0003860; GO:0005739; GO:0006635; GO:0006897	mitochondrion|0005739||	3-hydroxyisobutyryl-CoA hydrolase activity|0003860||	fatty acid beta-oxidation|0006635||; endocytosis|0006897||
7901	AFUA_6G07610	Afu6g07610	AFUA_6G07610	EAL88614.1	conserved hypothetical protein	6.39593489208718e-8	4.65795846690191e-9	-2.45044	7.27895	133.108	protein_coding	gene	CDS
5997	AFUA_5G00870	Afu5g00870	AFUA_5G00870	EAL86216.1	conserved hypothetical protein	2.10135206351145e-9	6.47947081151721e-11	-2.45007	3.30442	215.884	protein_coding	gene	CDS
9364	AFUA_8G01500	Afu8g01500	AFUA_8G01500	EAL85018.1	Pfs domain protein, putative	0.104789	0.0718609	-2.44458	-2.20546	3.76889	protein_coding	gene	CDS	GO:0004731		purine-nucleoside phosphorylase activity|0004731||
6755	AFUA_5G09480	Afu5g09480	AFUA_5G09480	EAL91653.1	ABC transporter, putative	2.92024623901485e-7	2.90277037654382e-8	-2.44448	7.42633	105.38	protein_coding	gene	CDS	GO:0004009; GO:0006810; GO:0016020	membrane|0016020||	ATP-binding cassette (ABC) transporter activity|0004009||	transport|0006810||
3003	AFUA_2G15130	Afu2g15130	AFUA_2G15130	EAL93809.1	ABC multidrug transporter, putative	1.8063589548968e-8	9.69230030571463e-10	-2.44009	7.54854	157.222	protein_coding	gene	CDS	GO:0005886; GO:0008559; GO:0015893; GO:0042493	plasma membrane|0005886||	xenobiotic-transporting ATPase activity|0008559||	drug transport|0015893||; response to drug|0042493||
3227	AFUA_2G17420	Afu2g17420	AFUA_2G17420	EAL94039.1	Pfs and NB-ARC domain protein	5.69779620327455e-8	4.08595386521463e-9	-2.43258	2.75978	124.629	protein_coding	gene	CDS	GO:0000166; GO:0004731; GO:0007165; GO:0008372	cellular component unknown|0008372||	nucleotide binding|0000166||; purine-nucleoside phosphorylase activity|0004731||	signal transduction|0007165||
3035	AFUA_2G15450		AFUA_2G15450	EAL93842.2	conserved hypothetical protein	0.000611558	0.000218285	-2.42867	2.23279	22.68	protein_coding	gene	CDS
9815	AFUA_8G06990	Afu8g06990	AFUA_8G06990	EAL85459.1	ankyrin repeat protein	5.63813199829234e-7	6.50815711851547e-8	-2.42776	1.96647	84.7474	protein_coding	gene	CDS
9133	AFUA_7G06510	Afu7g06510	AFUA_7G06510	EAL86821.1	acyl-CoA dehydrogenase, putative	4.48373720041662e-8	3.04706757711648e-9	-2.42122	4.08612	129.694	protein_coding	gene	CDS
4507	AFUA_3G13570	Afu3g13570	AFUA_3G13570	EAL92229.1	conserved hypothetical protein	0.016672	0.00908936	-2.42065	-1.8191	8.72497	protein_coding	gene	CDS
7813	AFUA_6G06730	Afu6g06730	AFUA_6G06730	EAL88528.1	l-fucose permease, putative	1.40427792271287e-9	3.98821197240698e-11	-2.41862	5.21474	229.88	protein_coding	gene	CDS
9137	AFUA_7G06540	Afu7g06540	AFUA_7G06540	EAL86818.1	threonine aldolase, putative	8.80096142180486e-7	1.10335615349942e-7	-2.41423	5.68756	86.6077	protein_coding	gene	CDS
6122	AFUA_5G02120	Afu5g02120	AFUA_5G02120	EAL86092.1	F-box domain protein	2.83234e-06	4.52185971781864e-7	-2.40333	6.59462	72.1072	protein_coding	gene	CDS
2761	AFUA_2G12730	Afu2g12730	AFUA_2G12730	EAL93566.1	hypothetical protein	0.091483	0.0614497	-2.40303	-1.42972	4.02592	protein_coding	gene	CDS
7564	AFUA_6G03330	Afu6g03330	AFUA_6G03330	EAL85705.1	conserved hypothetical protein	3.21627e-05	7.51626e-06	-2.40238	1.55566	40.9686	protein_coding	gene	CDS
8085	AFUA_6G09410	Afu6g09410	AFUA_6G09410	EAL88793.1	conserved hypothetical protein	7.60090313454078e-10	1.82717724199834e-11	-2.40136	6.90088	254.19	protein_coding	gene	CDS
3011	AFUA_2G15200	Afu2g15200	AFUA_2G15200	EAL93817.1	conserved hypothetical protein	1.63462825222519e-9	4.74189755691656e-11	-2.40087	8.42823	224.793	protein_coding	gene	CDS
3229	AFUA_2G17440	Afu2g17440	AFUA_2G17440	EAL94041.1	2-amino-3-carboxymuconate-6-semialdehyde decarboxylase, putative	5.86732e-05	1.50209e-05	-2.39873	0.791008	36.4449	protein_coding	gene	CDS	GO:0016787; GO:0046874		hydrolase activity|0016787||	quinolinate metabolic process|0046874||
9644	AFUA_8G05220	Afu8g05220	AFUA_8G05220	EAL85287.1	acetamidase, putative	8.19422e-05	2.21998e-05	-2.39152	5.39241	38.1353	protein_coding	gene	CDS	GO:0000004; GO:0004040; GO:0008372	cellular component unknown|0008372||	amidase activity|0004040||	biological process unknown|0000004||
3495	AFUA_3G02150	Afu3g02150	AFUA_3G02150	EAL86497.1	MFS monocarboxylate transporter, putative	0.0203015	0.0113008	-2.38881	-1.12916	8.12292	protein_coding	gene	CDS	GO:0005215; GO:0008028; GO:0006810; GO:0016020	membrane|0016020||	transporter activity|0005215||; monocarboxylic acid transporter activity|0008028||	transport|0006810||
4740	AFUA_4G00700	Afu4g00700	AFUA_4G00700	EAL84348.1	zinc-binding oxidoreductase CipB	1.07838e-05	2.15042e-06	-2.38828	1.72149	50.1778	protein_coding	gene	CDS	GO:0005634; GO:0005737; GO:0008106	nucleus|0005634||; cytoplasm|0005737||	alcohol dehydrogenase (NADP+) activity|0008106||
7922	AFUA_6G07820	Afu6g07820	AFUA_6G07820	EAL88635.2	integral membrane protein, putative	7.77513e-06	1.46769e-06	-2.38785	1.90997	53.2796	protein_coding	gene	CDS
3472	AFUA_3G01920	Afu3g01920	AFUA_3G01920	EAL86474.1	acyl-CoA dehydrogenase, putative	1.46369995424892e-7	1.27381535728327e-8	-2.38594	5.13559	109.8	protein_coding	gene	CDS	GO:0003995; GO:0009062; GO:0009395		acyl-CoA dehydrogenase activity|0003995||	fatty acid catabolic process|0009062||; phospholipid catabolic process|0009395||
182	AFUA_1G02240	Afu1g02240	AFUA_1G02240	EAL87936.1	conserved hypothetical protein	0.0590289	0.0375464	-2.3762	-2.08205	5.23738	protein_coding	gene	CDS
5655	AFUA_4G12030	Afu4g12030	AFUA_4G12030	EAL89590.1	hypothetical protein	0.00391845	0.00177858	-2.37599	0.286152	13.8286	protein_coding	gene	CDS
4567	AFUA_3G14190	Afu3g14190	AFUA_3G14190	EAL92168.1	conserved hypothetical protein	0.000854767	0.000318619	-2.37211	1.58035	20.5635	protein_coding	gene	CDS
4519	AFUA_3G13690	Afu3g13690	AFUA_3G13690	EAL92217.1	pyoverdine/dityrosine biosynthesis family protein, putative	0.00142409	0.000569983	-2.37101	2.59802	18.7284	protein_coding	gene	CDS	GO:0003824		catalytic activity|0003824||
8459	AFUA_6G13350		AFUA_6G13350	EAL89173.1	NADPH oxidase (NoxA), putative	3.04078651476107e-8	1.87215479709907e-9	-2.37093	7.22862	146.722	protein_coding	gene	CDS	GO:0000909; GO:0006800; GO:0016021; GO:0016722	integral to membrane|0016021||	oxidoreductase activity, oxidizing metal ions|0016722||	fruiting body development during sexual reproduction (sensu Fungi)|0000909||; oxygen and reactive oxygen species metabolic process|0006800||
482	AFUA_1G05290	Afu1g05290	AFUA_1G05290	EAL88240.1	endo-1,3(4)-beta-glucanase, putative	2.05832e-06	3.10031485200855e-7	-2.36613	5.43525	73.7882	protein_coding	gene	CDS	GO:0004553; GO:0006074; GO:0009277	chitin- and beta-glucan-containing cell wall|0009277||	hydrolase activity, hydrolyzing O-glycosyl compounds|0004553||	1,3-beta-glucan metabolic process|0006074||
8217	AFUA_6G10810	Afu6g10810	AFUA_6G10810	EAL88931.1	homogentisate 1,2-dioxygenase, putative	4.80166415674767e-8	3.3258991135248e-9	-2.36279	3.00717	128.163	protein_coding	gene	CDS	GO:0004411; GO:0006559; GO:0006572		homogentisate 1,2-dioxygenase activity|0004411||	L-phenylalanine catabolic process|0006559||; tyrosine catabolic process|0006572||
236	AFUA_1G02770	Afu1g02770	AFUA_1G02770	EAL87989.2	conserved hypothetical protein	4.38621963442387e-10	9.47626313147666e-12	-2.35858	6.45801	276.492	protein_coding	gene	CDS
3432	AFUA_3G01490	Afu3g01490	AFUA_3G01490	EAL86432.1	alcohol dehydrogenase, putative	2.76323e-06	4.38663996715599e-7	-2.3515	4.66781	67.7451	protein_coding	gene	CDS	GO:0008152; GO:0008270; GO:0016491; GO:0008372	cellular component unknown|0008372||	zinc ion binding|0008270||; oxidoreductase activity|0016491||	metabolic process|0008152||
5429	AFUA_4G09600	Afu4g09600	AFUA_4G09600	EAL89828.1	GPI anchored protein, putative	0.0134002	0.00713301	-2.34833	6.67481	10.1523	protein_coding	gene	CDS
8997	AFUA_7G05130	Afu7g05130	AFUA_7G05130	EAL86958.1	O-methyltransferase	1.27364e-05	2.60568e-06	-2.34294	3.50541	49.7017	protein_coding	gene	CDS
1597	AFUA_1G17250	Afu1g17250	AFUA_1G17250	EAL91055.1	conidial hydrophobin RodB	0.0167064	0.00911487	-2.3425	10.612	9.35781	protein_coding	gene	CDS	GO:0007047			cell wall organization and biogenesis|0007047||
8583	AFUA_6G14570	Afu6g14570	AFUA_6G14570	EAL89293.1	conserved hypothetical protein	0.0852747	0.0567575	-2.33351	-2.47212	4.40301	protein_coding	gene	CDS
7358	AFUA_6G00290	Afu6g00290	AFUA_6G00290	EAL84236.1	aminotransferase, putative	1.00688012413606e-8	4.67746319965833e-10	-2.3291	7.0039	172.34	protein_coding	gene	CDS	GO:0004061; GO:0005737; GO:0005739; GO:0009435	cytoplasm|0005737||; mitochondrion|0005739||	arylformamidase activity|0004061||	NAD biosynthetic process|0009435||
6565	AFUA_5G07540	Afu5g07540	AFUA_5G07540	EAL91842.1	conserved hypothetical protein	1.36245349759038e-8	6.86823601077615e-10	-2.32519	4.98071	158.38	protein_coding	gene	CDS
5519	AFUA_4G10560	Afu4g10560	AFUA_4G10560	EAL89732.1	conserved hypothetical protein	1.28987916110171e-7	1.10161096830068e-8	-2.31699	4.5364	108.782	protein_coding	gene	CDS
5111	AFUA_4G06380	Afu4g06380	AFUA_4G06380	EAL90148.1	sterol carrier protein, putative	1.43713554821332e-10	2.28857167125967e-12	-2.31677	5.91715	331.274	protein_coding	gene	CDS
5944	AFUA_5G00310	Afu5g00310	AFUA_5G00310	EAL86271.1	flavin-containing monooxygenase, putative	1.09797e-05	2.19281e-06	-2.3096	1.59987	50.0231	protein_coding	gene	CDS
5795	AFUA_4G13520	Afu4g13520	AFUA_4G13520	EAL89441.1	oxidoreductase, short-chain dehydrogenase/reductase family	9.17538e-06	1.77849e-06	-2.30851	2.29634	51.7019	protein_coding	gene	CDS
4839	AFUA_4G02780	Afu4g02780	AFUA_4G02780	EAL84426.1	toxin biosynthesis peroxidase, putative	1.03041797327162e-7	8.35078568459298e-9	-2.30825	4.52052	113.018	protein_coding	gene	CDS
3489	AFUA_3G02100	Afu3g02100	AFUA_3G02100	EAL86492.1	short-chain dehydrogenase/reductase, putative	3.89381541375372e-8	2.55532870747404e-9	-2.30716	3.93939	132.819	protein_coding	gene	CDS	GO:0005811; GO:0008152; GO:0016491	lipid particle|0005811||	oxidoreductase activity|0016491||	metabolic process|0008152||
7329	AFUA_5G15000	Afu5g15000	AFUA_5G15000	EAL91119.1	arsenate reductase ArsC, putative	4.64761e-06	8.08464871046085e-7	-2.30635	5.50314	62.2432	protein_coding	gene	CDS	GO:0005737; GO:0015700; GO:0046685; GO:0030611	cytoplasm|0005737||	arsenate reductase activity|0030611||	arsenite transport|0015700||; response to arsenic|0046685||
5241	AFUA_4G07710	Afu4g07710	AFUA_4G07710	EAL90016.1	pyruvate carboxylase, putative	2.81883e-06	4.4974306786442e-7	-2.30635	9.08985	69.8059	protein_coding	gene	CDS	GO:0004736; GO:0005829; GO:0006094; GO:0006740	cytosol|0005829||	pyruvate carboxylase activity|0004736||	gluconeogenesis|0006094||; NADPH regeneration|0006740||
427	AFUA_1G04750	Afu1g04750	AFUA_1G04750	EAL88186.1	cyclin (Pcl1), putative	0.000197579	6.04219e-05	-2.30035	8.12889	32.1548	protein_coding	gene	CDS	GO:0000307; GO:0007049; GO:0016538	cyclin-dependent protein kinase holoenzyme complex|0000307||	cyclin-dependent protein kinase regulator activity|0016538||	cell cycle|0007049||
6187	AFUA_5G02770	Afu5g02770	AFUA_5G02770	EAL86027.1	conserved hypothetical protein	0.000398767	0.000133758	-2.29647	6.89804	27.8394	protein_coding	gene	CDS
1620	AFUA_1G17530	Afu1g17530	AFUA_1G17530	EAL91081.1	MFS transporter, putative	1.7974609705429e-8	9.62632510849631e-10	-2.28786	3.79003	151.42	protein_coding	gene	CDS	GO:0005886; GO:0015124; GO:0015719	plasma membrane|0005886||	allantoate transporter activity|0015124||	allantoate transport|0015719||
9321	AFUA_8G01060	Afu8g01060	AFUA_8G01060	EAL85062.1	hypothetical protein	1.52331e-06	2.15936595603014e-7	-2.28476	2.45248	71.2106	protein_coding	gene	CDS
2567	AFUA_2G10650	Afu2g10650	AFUA_2G10650	EAL93360.1	enoyl-CoA hydratase	3.30616473835326e-10	6.67336223686275e-12	-2.28232	4.62024	289.15	protein_coding	gene	CDS
5842	AFUA_4G14020	Afu4g14020	AFUA_4G14020	EAL89392.1	ankyrin repeat protein	0.00722107	0.00356329	-2.28181	-0.838569	11.522	protein_coding	gene	CDS
9105	AFUA_7G06210	Afu7g06210	AFUA_7G06210	EAL86851.1	hypothetical protein	0.0291741	0.0170121	-2.28108	-0.964282	7.03941	protein_coding	gene	CDS
7218	AFUA_5G13810	Afu5g13810	AFUA_5G13810	EAL91235.1	transulfuration enzyme family protein, putative	6.13560701546037e-7	7.19419992886925e-8	-2.27901	3.06258	83.5394	protein_coding	gene	CDS	GO:0004121; GO:0005737; GO:0006790	cytoplasm|0005737||	cystathionine beta-lyase activity|0004121||	sulfur metabolic process|0006790||
7477	AFUA_6G02510	Afu6g02510	AFUA_6G02510	EAL85789.1	chitin biosynthesis protein (Chs5), putative	1.79311500446206e-7	1.62597100516186e-8	-2.27824	6.29543	111.623	protein_coding	gene	CDS	GO:0000747; GO:0006038; GO:0006893; GO:0030476; GO:0005737	cytoplasm|0005737||		conjugation with cellular fusion|0000747||; cell wall chitin biosynthetic process|0006038||; Golgi to plasma membrane transport|0006893||; spore wall assembly (sensu Fungi)|0030476||
9785	AFUA_8G06630	Afu8g06630	AFUA_8G06630	EAL85426.1	intermediate filament associated protein, putative	0.000803014	0.00029721	-2.2779	0.593374	20.789	protein_coding	gene	CDS
6411	AFUA_5G06030	Afu5g06030	AFUA_5G06030	EAL91991.1	conserved hypothetical protein	1.10619002734856e-7	9.09950413003024e-9	-2.27788	5.35679	114.542	protein_coding	gene	CDS
9859	AFUA_8G07400	Afu8g07400	AFUA_8G07400	EAL85503.1	telomere-associated RecQ helicase, putative	0.379078	0.312829	-2.27584	-4.35342	1.09327	protein_coding	gene	CDS
8953	AFUA_7G04720	Afu7g04720	AFUA_7G04720	EAL87000.1	alpha-1,2-mannosidase, putative	1.63518e-05	3.46142e-06	-2.27519	5.0148	50.466	protein_coding	gene	CDS
2080	AFUA_2G04480	Afu2g04480	AFUA_2G04480	EAL87541.1	xylosidase/arabinosidase, putative	3.44075302307523e-8	2.17424600200413e-9	-2.27445	3.66366	135.747	protein_coding	gene	CDS	GO:0008152; GO:0016799		hydrolase activity, hydrolyzing N-glycosyl compounds|0016799||	metabolic process|0008152||
3431	AFUA_3G01480	Afu3g01480	AFUA_3G01480	EAL86431.1	conserved hypothetical protein	3.73717022714314e-8	2.42220486372296e-9	-2.27411	2.73924	133.783	protein_coding	gene	CDS
8531	AFUA_6G14020	Afu6g14020	AFUA_6G14020	EAL89238.1	conserved hypothetical protein	1.33495e-05	2.74872e-06	-2.27287	2.10881	48.2592	protein_coding	gene	CDS
7912	AFUA_6G07720	Afu6g07720	AFUA_6G07720	EAL88625.1	phosphoenolpyruvate carboxykinase AcuF	7.82936352616185e-7	9.68048903376741e-8	-2.27207	10.4977	84.27	protein_coding	gene	CDS	GO:0004612; GO:0005829; GO:0006094	cytosol|0005829||	phosphoenolpyruvate carboxykinase (ATP) activity|0004612||	gluconeogenesis|0006094||
3568	AFUA_3G02880	Afu3g02880	AFUA_3G02880	EAL86572.1	alpha-L-rhamnosidase C, putative	0.000454956	0.000155882	-2.27177	0.208652	23.7049	protein_coding	gene	CDS
7078	AFUA_5G12470	Afu5g12470	AFUA_5G12470	EAL91367.1	oxidoreductase, 2OG-Fe(II) oxygenase family	0.000435488	0.000147931	-2.27079	5.34857	26.6517	protein_coding	gene	CDS
5841	AFUA_4G14010	Afu4g14010	AFUA_4G14010	EAL89393.1	short chain dehydrogenase/reductase family protein	1.39462e-05	2.88713e-06	-2.27004	6.81027	54.666	protein_coding	gene	CDS	GO:0008152; GO:0016491		oxidoreductase activity|0016491||	metabolic process|0008152||
3528	AFUA_3G02460	Afu3g02460	AFUA_3G02460	EAL86531.2	serine protein kinase, putative	0.00123016	0.000483881	-2.26812	3.05494	19.6054	protein_coding	gene	CDS
7531	AFUA_6G02990	Afu6g02990	AFUA_6G02990	EAL85739.2	short chain dehydrogenase/reductase, putative	2.53213e-06	3.94241382069511e-7	-2.26723	1.7205	65.1231	protein_coding	gene	CDS
1604	AFUA_1G17340	Afu1g17340	AFUA_1G17340	EAL91063.1	dioxygenase, putative	0.00259819	0.00112319	-2.26476	-0.00980621	15.4705	protein_coding	gene	CDS
1733	AFUA_2G00963		AFUA_2G00963	EBA27304.1	hypothetical protein	4.19517e-06	7.14776099196005e-7	-2.26095	2.59848	59.5275	protein_coding	gene	CDS
9408	AFUA_8G01950		AFUA_8G01950	EAL84973.2	hypothetical protein	0.114709	0.0796531	-2.25911	-2.01732	3.55148	protein_coding	gene	CDS
147	AFUA_1G01890	Afu1g01890	AFUA_1G01890	EAL87900.1	enoyl-CoA hydratase/isomerase family protein	3.38746e-06	5.61770015498723e-7	-2.25727	3.21956	61.7442	protein_coding	gene	CDS	GO:0009405			pathogenesis|0009405||
3475	AFUA_3G01950	Afu3g01950	AFUA_3G01950	EAL86477.2	zinc-containing alcohol dehydrogenase, putative	1.19996e-06	1.60416301581716e-7	-2.25167	3.14953	74.3841	protein_coding	gene	CDS	GO:0008372; GO:0016616; GO:0019318	cellular component unknown|0008372||	oxidoreductase activity, acting on the CH-OH group of donors, NAD or NADP as acceptor|0016616||	hexose metabolic process|0019318||
2356	AFUA_2G08350	Afu2g08350	AFUA_2G08350	EAL93131.1	MFS allantoate transporter, putative	4.18825369574902e-8	2.78253998449702e-9	-2.25095	5.2944	131.519	protein_coding	gene	CDS	GO:0005886; GO:0015124; GO:0015719	plasma membrane|0005886||	allantoate transporter activity|0015124||	allantoate transport|0015719||
2469	AFUA_2G09580	Afu2g09580	AFUA_2G09580	EAL93254.1	UDP-N-acetylmuramate dehydrogenase, putative	1.32928e-05	2.73509e-06	-2.24349	3.3391	48.6119	protein_coding	gene	CDS	GO:0008762; GO:0009252		UDP-N-acetylmuramate dehydrogenase activity|0008762||	peptidoglycan biosynthetic process|0009252||
3289	AFUA_2G18040	Afu2g18040	AFUA_2G18040	EAL94103.2	dimethylallyl tryptophan synthase FgaPT2	0.0908232	0.0609296	-2.23847	5.36202	4.20661	protein_coding	gene	CDS	GO:0009821; GO:0050364		tryptophan dimethylallyltransferase activity|0050364||	alkaloid biosynthetic process|0009821||
5155	AFUA_4G06880	Afu4g06880	AFUA_4G06880	EAL90100.1	HLH DNA binding domain protein, putative	0.00855687	0.00431532	-2.23736	7.31545	11.8836	protein_coding	gene	CDS
3264	AFUA_2G17810	Afu2g17810	AFUA_2G17810	EAL94078.1	RTA1 domain protein, putative	0.00185868	0.000772015	-2.23492	5.34936	18.6354	protein_coding	gene	CDS
5315	AFUA_4G08460	Afu4g08460	AFUA_4G08460	EAL89942.1	conserved hypothetical protein	2.58521274557505e-10	4.82482143407859e-12	-2.23292	6.92774	301.346	protein_coding	gene	CDS
7911	AFUA_6G07710	Afu6g07710	AFUA_6G07710	EAL88624.2	mitochondrial dicarboxylate carrier protein, putative	3.30616473835326e-10	6.66758238256265e-12	-2.22381	5.35855	289.182	protein_coding	gene	CDS	GO:0005310; GO:0005740; GO:0006835	mitochondrial envelope|0005740||	dicarboxylic acid transporter activity|0005310||	dicarboxylic acid transport|0006835||
8333	AFUA_6G12090	Afu6g12090	AFUA_6G12090	EAL89050.1	HET domain protein	2.60199608893767e-7	2.5283621596534e-8	-2.22342	4.18493	96.8958	protein_coding	gene	CDS	GO:0012501			programmed cell death|0012501||
4605	AFUA_3G14580	Afu3g14580	AFUA_3G14580	EAL92130.1	dUTPase, putative	1.49884272479882e-8	7.78382670754636e-10	-2.22299	4.59166	155.767	protein_coding	gene	CDS	GO:0004170; GO:0009394		dUTP diphosphatase activity|0004170||	2'-deoxyribonucleotide metabolic process|0009394||
4104	AFUA_3G09510	Afu3g09510	AFUA_3G09510	EAL92630.1	3-oxoacyl-(acyl-carrier-protein) reductase	0.000445909	0.000152239	-2.22124	1.37552	23.8162	protein_coding	gene	CDS
9381	AFUA_8G01670	Afu8g01670	AFUA_8G01670	EAL85001.1	bifunctional catalase-peroxidase Cat2	1.97339302616423e-8	1.08108807244501e-9	-2.2204	9.94208	149.092	protein_coding	gene	CDS	GO:0005758; GO:0006979; GO:0009405; GO:0016694	mitochondrial intermembrane space|0005758||	bacterial catalase-peroxidase activity|0016694||	response to oxidative stress|0006979||; pathogenesis|0009405||
2756	AFUA_2G12680	Afu2g12680	AFUA_2G12680	EAL93561.1	conserved hypothetical protein	1.29173e-06	1.75436263612982e-7	-2.21918	3.95306	73.4164	protein_coding	gene	CDS
1419	AFUA_1G15520	Afu1g15520	AFUA_1G15520	EAL90881.1	urea amidolyase, putative	5.47490141746516e-9	2.24349343001919e-10	-2.21739	4.75278	183.593	protein_coding	gene	CDS	GO:0004039; GO:0004847; GO:0005737; GO:0019627	cytoplasm|0005737||	allophanate hydrolase activity|0004039||; urea carboxylase activity|0004847||	urea metabolic process|0019627||
5666	AFUA_4G12150	Afu4g12150	AFUA_4G12150	EAL89578.2	HIT domain protein	3.20908057557372e-8	1.99530012458332e-9	-2.21703	3.4631	137.327	protein_coding	gene	CDS
9293	AFUA_8G00750	Afu8g00750	AFUA_8G00750	EAL85092.1	C2H2 transcription factor, putative	8.87266e-05	2.43168e-05	-2.21295	2.48383	33.5156	protein_coding	gene	CDS	GO:0003700; GO:0008270; GO:0005634; GO:0006355	nucleus|0005634||	transcription factor activity|0003700||; zinc ion binding|0008270||	regulation of transcription, DNA-dependent|0006355||
8998	AFUA_7G05140	Afu7g05140	AFUA_7G05140	EAL86957.1	class III chitinase, putative	0.00629193	0.00305247	-2.21098	2.397	12.4245	protein_coding	gene	CDS	GO:0004568; GO:0005576; GO:0009277; GO:0006039; GO:0007109	extracellular region|0005576||; chitin- and beta-glucan-containing cell wall|0009277||	chitinase activity|0004568||	cell wall chitin catabolic process|0006039||; cytokinesis, completion of separation|0007109||
5577	AFUA_4G11210	Afu4g11210	AFUA_4G11210	EAL89670.1	pheromone-regulated multispanning membrane protein Prm1, putative	0.000108185	3.0416e-05	-2.21018	5.14511	35.3139	protein_coding	gene	CDS	GO:0005554; GO:0005937; GO:0016021; GO:0045026	mating projection|0005937||; integral to membrane|0016021||	molecular function unknown|0005554||	plasma membrane fusion|0045026||
8014	AFUA_6G08760	Afu6g08760	AFUA_6G08760	EAL88727.1	proline oxidase PrnD	1.25183e-05	2.5509e-06	-2.20958	8.17131	53.9038	protein_coding	gene	CDS	GO:0004657; GO:0006562		proline dehydrogenase activity|0004657||	proline catabolic process|0006562||
2816	AFUA_2G13280	Afu2g13280	AFUA_2G13280	EAL93623.1	hypothetical protein	4.95067209287248e-7	5.58388007635074e-8	-2.2068	2.15116	86.6222	protein_coding	gene	CDS
1434	AFUA_1G15680	Afu1g15680	AFUA_1G15680	EAL90896.1	C6 finger domain protein, putative	2.52160036141478e-8	1.47321412737084e-9	-2.20514	4.47221	143.041	protein_coding	gene	CDS	GO:0008270		zinc ion binding|0008270||
6048	AFUA_5G01360	Afu5g01360	AFUA_5G01360	EAL86168.1	cytochrome P450, putative	4.58644e-05	1.13184e-05	-2.20378	2.79918	38.2802	protein_coding	gene	CDS
3902	AFUA_3G07390	Afu3g07390	AFUA_3G07390	EAL92832.1	conserved hypothetical protein	2.80868e-06	4.47838586238153e-7	-2.20367	2.39361	63.8901	protein_coding	gene	CDS
3595	AFUA_3G03180	Afu3g03180	AFUA_3G03180	EAL86599.1	NAD binding Rossmann fold oxidoreductase, putative	0.00483311	0.00226042	-2.20134	-0.332982	13.0095	protein_coding	gene	CDS	GO:0008152; GO:0016491		oxidoreductase activity|0016491||	metabolic process|0008152||
9002	AFUA_7G05180	Afu7g05180	AFUA_7G05180	EAL86953.1	Defensin domain protein	0.000943582	0.000356514	-2.19914	0.460253	21.407	protein_coding	gene	CDS
3504	AFUA_3G02220	Afu3g02220	AFUA_3G02220	EAL86507.1	DUF427 domain protein	1.80131576659745e-9	5.32418949121825e-11	-2.19854	5.32834	221.449	protein_coding	gene	CDS
556	AFUA_1G05980	Afu1g05980	AFUA_1G05980	EAL88310.1	AMP-binding domain protein, putative	8.45159970805253e-13	2.87027710583395e-15	-2.19587	6.83648	762.815	protein_coding	gene	CDS	GO:0003824; GO:0016208; GO:0005737; GO:0046033	cytoplasm|0005737||	catalytic activity|0003824||; AMP binding|0016208||	AMP metabolic process|0046033||
6834	AFUA_5G10170	Afu5g10170	AFUA_5G10170	EAL91586.1	pectin lyase	0.00391339	0.00177589	-2.18434	0.623104	13.8339	protein_coding	gene	CDS
1637	AFUA_1G17700	Afu1g17700	AFUA_1G17700	EAL91098.2	short chain dehydrogenase, putative	0.000186999	5.67504e-05	-2.18328	1.19041	28.7626	protein_coding	gene	CDS	GO:0008152; GO:0016491		oxidoreductase activity|0016491||	metabolic process|0008152||
8295	AFUA_6G11660	Afu6g11660	AFUA_6G11660	EAL89011.1	amidohydrolase, putative	7.11964311038242e-8	5.32944174405338e-9	-2.18206	2.70059	120.196	protein_coding	gene	CDS	GO:0004180; GO:0006508		carboxypeptidase activity|0004180||	proteolysis|0006508||
4300	AFUA_3G11450	Afu3g11450	AFUA_3G11450	EAL92436.1	conserved hypothetical protein	3.58304492503328e-8	2.28960168655134e-9	-2.18004	6.2237	139.644	protein_coding	gene	CDS
3510	AFUA_3G02260		AFUA_3G02260	EBA27277.1	conserved hypothetical protein	2.59929e-05	5.91359e-06	-2.17666	2.51027	42.6265	protein_coding	gene	CDS
6073	AFUA_5G01620	Afu5g01620	AFUA_5G01620	EAL86142.1	extracellular proline-rich protein	1.22184e-05	2.47615e-06	-2.17497	4.22816	51.2075	protein_coding	gene	CDS
9855	AFUA_8G07360	Afu8g07360	AFUA_8G07360	EAL85499.2	C6 transcription factor, putative	2.07114e-06	3.1262150310645e-7	-2.17491	3.04197	67.4164	protein_coding	gene	CDS	GO:0003700; GO:0008270; GO:0005634; GO:0045449	nucleus|0005634||	transcription factor activity|0003700||; zinc ion binding|0008270||	regulation of transcription|0045449||
2765	AFUA_2G12780	Afu2g12780	AFUA_2G12780	EAL93571.1	von Willebrand domain protein	1.80131576659745e-9	5.31192948617853e-11	-2.17488	6.55181	221.515	protein_coding	gene	CDS
8223	AFUA_6G10880	Afu6g10880	AFUA_6G10880	EAL88938.1	acyl-CoA dehydrogenase family protein	4.025833235313e-11	4.41008205105796e-13	-2.1742	5.61391	407.736	protein_coding	gene	CDS	GO:0005489; GO:0005789; GO:0005792; GO:0016126	endoplasmic reticulum membrane|0005789||; microsome|0005792||	electron transporter activity|0005489||	sterol biosynthetic process|0016126||
5409	AFUA_4G09380	Afu4g09380	AFUA_4G09380	EAL89849.1	conserved hypothetical protein	1.34963e-05	2.78303e-06	-2.16976	4.69533	51.2426	protein_coding	gene	CDS
3118	AFUA_2G16260	Afu2g16260	AFUA_2G16260	EAL93924.1	microtubule associated protein (Ase1), putative	3.86735e-06	6.5116099423932e-7	-2.16886	5.00962	64.0587	protein_coding	gene	CDS	GO:0000092; GO:0007052; GO:0005876; GO:0005880; GO:0008017	spindle microtubule|0005876||; nuclear microtubule|0005880||	microtubule binding|0008017||	mitotic anaphase B|0000092||; mitotic spindle organization and biogenesis|0007052||
6552	AFUA_5G07410	Afu5g07410	AFUA_5G07410	EAL91855.2	phenylacetyl-CoA ligase	1.10598283659153e-9	2.95802395022501e-11	-2.16609	5.68098	238.916	protein_coding	gene	CDS
2750	AFUA_2G12600	Afu2g12600	AFUA_2G12600	EAL93554.1	conserved hypothetical protein	4.40553e-06	7.57864393825267e-7	-2.16585	6.37994	65.2186	protein_coding	gene	CDS
2725	AFUA_2G12350	Afu2g12350	AFUA_2G12350	EAL93529.1	conserved hypothetical protein	4.62071e-06	8.02626185011683e-7	-2.16443	1.11216	58.4836	protein_coding	gene	CDS
8631	AFUA_7G00450	Afu7g00450	AFUA_7G00450	EAL84847.1	GPI anchored protein, putative	2.46668309716518e-7	2.37936466721177e-8	-2.1644	5.43238	100.809	protein_coding	gene	CDS
5983	AFUA_5G00710	Afu5g00710	AFUA_5G00710	EAL86230.1	GABA permease, putative	1.52458033058625e-8	7.93295171509025e-10	-2.16439	7.3773	157.272	protein_coding	gene	CDS	GO:0005886; GO:0015220; GO:0015871	plasma membrane|0005886||	choline transporter activity|0015220||	choline transport|0015871||
9443	AFUA_8G02300	Afu8g02300	AFUA_8G02300	EAL84938.1	FMN-dependent dehydrogenase family protein	0.22678	0.173599	-2.15996	-3.20799	2.02228	protein_coding	gene	CDS	GO:0004460; GO:0005758; GO:0006118	mitochondrial intermembrane space|0005758||	L-lactate dehydrogenase (cytochrome) activity|0004460||	electron transport|0006118||
2147	AFUA_2G05150	Afu2g05150	AFUA_2G05150	EAL87607.1	cell wall galactomannoprotein Mp2/allergen F17-like	2.77181841466221e-11	2.81146000067168e-13	-2.15733	9.60441	431.432	protein_coding	gene	CDS
5874	AFUA_4G14350	Afu4g14350	AFUA_4G14350	EAL89359.2	kelch repeat protein	9.61008668681031e-9	4.44487222759459e-10	-2.15591	6.22524	168.1	protein_coding	gene	CDS
7251	AFUA_5G14190	Afu5g14190	AFUA_5G14190	EAL91200.1	beta-glucanase, putative	0.00101061	0.00038522	-2.15569	0.940049	19.6811	protein_coding	gene	CDS
4826	AFUA_4G01600	Afu4g01600	AFUA_4G01600	EAL84259.1	hypothetical protein	0.000118566	3.38055e-05	-2.15429	0.806556	31.6091	protein_coding	gene	CDS
8297	AFUA_6G11680	Afu6g11680	AFUA_6G11680	EAL89013.2	thiamine pyrophosphate enzyme, putative	1.26874e-06	1.7166996801896e-7	-2.1528	3.49729	73.65	protein_coding	gene	CDS
5993	AFUA_5G00820	Afu5g00820	AFUA_5G00820	EAL86220.1	hypothetical protein	0.0112142	0.00582606	-2.15118	0.29119	10.0105	protein_coding	gene	CDS
1561	AFUA_1G16890	Afu1g16890	AFUA_1G16890	EAL91019.1	transesterase (LovD), putative	0.000894351	0.000335642	-2.14914	-0.127515	20.2651	protein_coding	gene	CDS
7602	AFUA_6G03720	Afu6g03720	AFUA_6G03720	EAL85667.1	MFS allantoate transporter, putative	2.49679e-05	5.63986e-06	-2.14425	1.09508	42.9599	protein_coding	gene	CDS	GO:0005886; GO:0015124; GO:0015719	plasma membrane|0005886||	allantoate transporter activity|0015124||	allantoate transport|0015719||
5588	AFUA_4G11320	Afu4g11320	AFUA_4G11320	EAL89659.2	conserved hypothetical protein	1.89485e-06	2.80412010107489e-7	-2.14082	8.57826	73.9794	protein_coding	gene	CDS
8513	AFUA_6G13840		AFUA_6G13840	EAL89222.2	conserved hypothetical protein	9.61008668681031e-9	4.43799872272111e-10	-2.13801	4.85297	167.817	protein_coding	gene	CDS
1383	AFUA_1G15150	Afu1g15150	AFUA_1G15150	EAL90846.1	alpha-amylase, putative	5.67968e-06	1.01565e-06	-2.13732	5.55206	61.2864	protein_coding	gene	CDS
4815	AFUA_4G01490	Afu4g01490	AFUA_4G01490	EAL84270.1	fumarylacetoacetate hydrolase family protein	0.0197557	0.010969	-2.13706	-0.704004	8.20427	protein_coding	gene	CDS	GO:0003824; GO:0005739; GO:0008152	mitochondrion|0005739||	catalytic activity|0003824||	metabolic process|0008152||
7434	AFUA_6G02050	Afu6g02050	AFUA_6G02050	EAL85834.1	conserved hypothetical protein	6.49228376567224e-7	7.76387317144495e-8	-2.13465	4.53197	83.0617	protein_coding	gene	CDS
8980	AFUA_7G04980	Afu7g04980	AFUA_7G04980	EAL86974.1	3-ketoacyl-acyl carrier protein reductase	0.000108765	3.06249e-05	-2.13261	2.26108	32.1729	protein_coding	gene	CDS	GO:0000140; GO:0005737; GO:0005783; GO:0005811; GO:0006654	cytoplasm|0005737||; endoplasmic reticulum|0005783||; lipid particle|0005811||	acylglycerone-phosphate reductase activity|0000140||	phosphatidic acid biosynthetic process|0006654||
5654	AFUA_4G12020	Afu4g12020	AFUA_4G12020	EAL89591.1	conserved hypothetical protein	3.7194055135026e-7	3.90841273150289e-8	-2.12842	4.01453	91.1263	protein_coding	gene	CDS
1174	AFUA_1G13110	Afu1g13110	AFUA_1G13110	EAL90643.1	4-coumarate-CoA ligase, putative	4.93532718538982e-9	1.97232874636737e-10	-2.12549	4.75127	186.721	protein_coding	gene	CDS	GO:0004467; GO:0005777; GO:0006499; GO:0006629	peroxisome|0005777||	long-chain-fatty-acid-CoA ligase activity|0004467||	N-terminal protein myristoylation|0006499||; lipid metabolic process|0006629||
115	AFUA_1G01540	Afu1g01540	AFUA_1G01540	EAL87866.1	endonuclease/exonuclease/phosphatase family protein	8.47703986019502e-7	1.06016737474596e-7	-2.12351	3.25887	79.0015	protein_coding	gene	CDS
5353	AFUA_4G08840	Afu4g08840	AFUA_4G08840	EAL89902.1	RING finger protein, putative	3.83812e-06	6.44683337316404e-7	-2.11857	3.79295	60.4876	protein_coding	gene	CDS	GO:0008270		zinc ion binding|0008270||
7888	AFUA_6G07470	Afu6g07470	AFUA_6G07470	EAL88601.1	integral membrane protein	2.59836175501247e-8	1.53387416717442e-9	-2.11703	8.75623	142.269	protein_coding	gene	CDS
938	AFUA_1G10790	Afu1g10790	AFUA_1G10790	EAL90406.1	alpha-1,2-mannosidase family protein, putative	1.00777952085594e-10	1.45151325653254e-12	-2.11146	5.97035	350.917	protein_coding	gene	CDS
8022	AFUA_6G08840	Afu6g08840	AFUA_6G08840	EAL88735.1	beta-mannosidase	1.3466e-06	1.86029413755927e-7	-2.11007	5.66262	78.0647	protein_coding	gene	CDS
9254	AFUA_8G00360	Afu8g00360	AFUA_8G00360	EAL85130.1	NlpC/P60-like cell-wall peptidase, putative	4.99473e-05	1.2483e-05	-2.1098	3.18171	37.9542	protein_coding	gene	CDS
4569	AFUA_3G14210	Afu3g14210	AFUA_3G14210	EAL92166.1	conserved hypothetical protein	0.0311881	0.0183889	-2.10849	-0.921632	6.84015	protein_coding	gene	CDS
3407	AFUA_3G01220	Afu3g01220	AFUA_3G01220	EAL86405.2	aspartic-type endopeptidase, putative	9.40226e-05	2.59304e-05	-2.10839	1.1243	33.1377	protein_coding	gene	CDS	GO:0004190; GO:0005576; GO:0030287; GO:0030163	extracellular region|0005576||; cell wall-bounded periplasmic space|0030287||	aspartic-type endopeptidase activity|0004190||	protein catabolic process|0030163||
4342	AFUA_3G11890	Afu3g11890	AFUA_3G11890	EAL92394.1	thermolabile L-asparaginase, putative	8.21208e-06	1.56595e-06	-2.10821	2.32923	52.7432	protein_coding	gene	CDS	GO:0004067; GO:0006520		asparaginase activity|0004067||	amino acid metabolic process|0006520||
1721	AFUA_2G00840	Afu2g00840	AFUA_2G00840	EAL87183.1	MFS transporter, putative	0.0241861	0.0137772	-2.10549	3.92683	8.02332	protein_coding	gene	CDS	GO:0005887; GO:0015664; GO:0015890	integral to plasma membrane|0005887||	nicotinamide mononucleotide permease activity|0015664||	nicotinamide mononucleotide transport|0015890||
1632	AFUA_1G17650	Afu1g17650	AFUA_1G17650	EAL91093.2	short chain dehydrogenase, putative	0.0274308	0.0158759	-2.10205	-0.865208	7.21822	protein_coding	gene	CDS	GO:0005737; GO:0008152; GO:0016491	cytoplasm|0005737||	oxidoreductase activity|0016491||	metabolic process|0008152||
4472	AFUA_3G13240	Afu3g13240	AFUA_3G13240	EAL92260.1	aldose 1-epimerase, putative	3.36772716924564e-9	1.195561932484e-10	-2.10095	6.00942	199.351	protein_coding	gene	CDS	GO:0016854; GO:0019318		racemase and epimerase activity|0016854||	hexose metabolic process|0019318||
3390	AFUA_3G01070	Afu3g01070	AFUA_3G01070	EAL86390.1	tyrosinase, putative	4.31305279553814e-7	4.74658919074843e-8	-2.09952	4.89837	89.4154	protein_coding	gene	CDS
9478	AFUA_8G02610	Afu8g02610	AFUA_8G02610	EAL84908.1	cytochrome P450 monooxygenase, putative	4.62749e-06	8.04494499048794e-7	-2.09723	1.58467	58.4628	protein_coding	gene	CDS	GO:0008152; GO:0016491		oxidoreductase activity|0016491||	metabolic process|0008152||
9692	AFUA_8G05720	Afu8g05720	AFUA_8G05720	EAL85335.1	DUF567 domain protein	1.12458426098725e-8	5.40676478048441e-10	-2.09652	5.87442	163.489	protein_coding	gene	CDS
9328	AFUA_8G01130	Afu8g01130	AFUA_8G01130	EAL85055.2	alpha-galactosidase C, putative	4.05355e-06	6.86213622846384e-7	-2.09344	1.99106	59.8983	protein_coding	gene	CDS
965	AFUA_1G11055		AFUA_1G11055		tRNA-Gly	0.536129	0.469569	-2.09343	-4.81294	0.572699	tRNA	gene	tRNA
1822	AFUA_2G01855		AFUA_2G01855		tRNA-Ser	0.514098	0.446727	-2.09324	-4.66388	0.624731	tRNA	gene	tRNA
3365	AFUA_3G00805		AFUA_3G00805		tRNA-Asn	0.571552	0.506507	-2.08998	-3.92452	0.46392	tRNA	gene	tRNA
6476	AFUA_5G06660	Afu5g06660	AFUA_5G06660	EAL91929.1	UPF0187 domain membrane protein	1.05096727387522e-9	2.73961445771307e-11	-2.08935	9.08093	241.289	protein_coding	gene	CDS
7941	AFUA_6G08000	Afu6g08000	AFUA_6G08000	EAL88653.1	general amidase GmdA, putative	1.63481242076647e-9	4.75901374135285e-11	-2.08841	5.37714	224.689	protein_coding	gene	CDS	GO:0000004; GO:0004040; GO:0008372	cellular component unknown|0008372||	amidase activity|0004040||	biological process unknown|0000004||
1824	AFUA_2G01865		AFUA_2G01865		tRNA-Gly	0.580659	0.515755	-2.08837	-3.53393	0.443748	tRNA	gene	tRNA
6718	AFUA_5G09090	Afu5g09090	AFUA_5G09090	EAL91690.1	DEAD box helicase involved in nonsense mediated decay, putative	2.71722e-06	4.29121231713437e-7	-2.08414	1.97125	64.301	protein_coding	gene	CDS	GO:0000184; GO:0006402; GO:0006449; GO:0003676; GO:0008026; GO:0016887; GO:0005737; GO:0005844	cytoplasm|0005737||; polysome|0005844||	nucleic acid binding|0003676||; ATP-dependent helicase activity|0008026||; ATPase activity|0016887||	mRNA catabolic process, nonsense-mediated decay|0000184||; mRNA catabolic process|0006402||; regulation of translational termination|0006449||
1635	AFUA_1G17680	Afu1g17680	AFUA_1G17680	EAL91096.1	MFS transporter, putative	1.21165e-05	2.45304e-06	-2.08398	1.94343	49.1416	protein_coding	gene	CDS	GO:0005215; GO:0005886; GO:0006810	plasma membrane|0005886||	transporter activity|0005215||	transport|0006810||
8576	AFUA_6G14500	Afu6g14500	AFUA_6G14500	EAL89286.1	MFS sugar transporter, putative	0.0944726	0.0637899	-2.08346	-0.133849	3.97284	protein_coding	gene	CDS	GO:0005353; GO:0005355; GO:0015578; GO:0005886; GO:0008645	plasma membrane|0005886||	fructose transporter activity|0005353||; glucose transporter activity|0005355||; mannose transporter activity|0015578||	hexose transport|0008645||
8290	AFUA_6G11610	Afu6g11610	AFUA_6G11610	EAL89006.1	1,4-beta-D-glucan-cellobiohydrolyase, putative	0.308449	0.24619	-2.08326	-2.75078	1.4455	protein_coding	gene	CDS
3513	AFUA_3G02290	Afu3g02290	AFUA_3G02290	EAL86514.1	arylsulfatase, putative	8.25170455748757e-8	6.43490207931816e-9	-2.0809	2.5596	117.136	protein_coding	gene	CDS	GO:0008152; GO:0008484		sulfuric ester hydrolase activity|0008484||	metabolic process|0008152||
3340	AFUA_3G00580	Afu3g00580	AFUA_3G00580	EAL86340.1	conserved hypothetical protein	0.000461471	0.000158489	-2.07911	2.60746	23.6309	protein_coding	gene	CDS
5823	AFUA_4G13810	Afu4g13810	AFUA_4G13810	EAL89412.1	F-box domain protein	0.218551	0.166391	-2.07515	-3.07459	2.09592	protein_coding	gene	CDS
2312	AFUA_2G07820	Afu2g07820	AFUA_2G07820	EAL93079.1	MOSC domain protein	7.31758e-06	1.37089e-06	-2.07326	3.72929	53.9516	protein_coding	gene	CDS
3650	AFUA_3G03720	Afu3g03720	AFUA_3G03720	EAL86654.1	conserved hypothetical protein	9.29568969047313e-9	4.1863132392434e-10	-2.07159	5.72977	169.117	protein_coding	gene	CDS
5998	AFUA_5G00890		AFUA_5G00890	EBA27263.1	integral membrane protein	2.05576430441441e-7	1.91626675703098e-8	-2.06769	4.0296	100.729	protein_coding	gene	CDS
8123	AFUA_6G09830	Afu6g09830	AFUA_6G09830	EAL88834.1	conserved hypothetical protein	1.30481e-06	1.78138857185774e-7	-2.06391	3.18789	73.2521	protein_coding	gene	CDS
2091	AFUA_2G04570	Afu2g04570	AFUA_2G04570	EAL87551.1	BNR/Asp-box repeat domain protein	1.34147162910071e-8	6.73525161177453e-10	-2.06092	4.13158	158.792	protein_coding	gene	CDS
1932	AFUA_2G02970	Afu2g02970	AFUA_2G02970	EAL87394.1	conserved hypothetical protein	1.57146444113534e-7	1.38672691326478e-8	-2.06055	5.19423	105.527	protein_coding	gene	CDS
1148	AFUA_1G12860	Afu1g12860	AFUA_1G12860	EAL90618.1	DUF718 domain protein	0.0508022	0.0316954	-2.05995	-0.565673	5.50669	protein_coding	gene	CDS
5771	AFUA_4G13265		AFUA_4G13265		tRNA-His	0.451515	0.383232	-2.05817	-3.73794	0.80241	tRNA	gene	tRNA
1825	AFUA_2G01870	Afu2g01870	AFUA_2G01870	EAL87284.1	chitin synthase A	1.54269863177567e-10	2.48797121870709e-12	-2.05605	6.96343	327.786	protein_coding	gene	CDS	GO:0004100; GO:0005886; GO:0045009; GO:0006031	plasma membrane|0005886||; chitosome|0045009||	chitin synthase activity|0004100||	chitin biosynthetic process|0006031||
4181	AFUA_3G10250	Afu3g10250	AFUA_3G10250	EAL92556.2	cell division control protein (Cdc15), putative	2.68355e-05	6.12162e-06	-2.05504	6.10006	47.1915	protein_coding	gene	CDS	GO:0000142; GO:0000910; GO:0008092	bud neck contractile ring|0000142||	cytoskeletal protein binding|0008092||	cytokinesis|0000910||
2154	AFUA_2G05230	Afu2g05230	AFUA_2G05230	EAL87615.1	conserved hypothetical protein	1.23051e-05	2.49995e-06	-2.04893	1.36755	48.9939	protein_coding	gene	CDS	GO:0000004; GO:0005554; GO:0005737	cytoplasm|0005737||	molecular function unknown|0005554||	biological process unknown|0000004||
3228	AFUA_2G17430	Afu2g17430	AFUA_2G17430	EAL94040.1	oxidoreductase 2-nitropropane dioxygenase family, putative	2.233257059889e-7	2.11795856678792e-8	-2.0489	3.20773	99.3305	protein_coding	gene	CDS	GO:0008152; GO:0016491		oxidoreductase activity|0016491||	metabolic process|0008152||
3655	AFUA_3G03790		AFUA_3G03790	EBA27283.1	conserved hypothetical protein	2.77369e-06	4.41263893991858e-7	-2.04837	3.39023	64.0322	protein_coding	gene	CDS
9768	AFUA_8G06470	Afu8g06470	AFUA_8G06470	EAL85410.1	N,N-dimethylglycine oxidase, putative	8.17954811014374e-7	1.01466551766972e-7	-2.04723	5.4249	82.6197	protein_coding	gene	CDS	GO:0004047		aminomethyltransferase activity|0004047||
1732	AFUA_2G00960		AFUA_2G00960	EBA27303.1	NACHT domain protein	0.000161114	4.78653e-05	-2.04456	3.66905	30.8221	protein_coding	gene	CDS	GO:0007165			signal transduction|0007165||
8458	AFUA_6G13345		AFUA_6G13345		tRNA-Leu	2.08808765899094e-7	1.95275060512186e-8	-2.04355	3.66391	100.464	tRNA	gene	tRNA
9289	AFUA_8G00710		AFUA_8G00710	EAL85096.2	secreted antimicrobial peptide, putative	0.00118042	0.000460364	-2.04	3.18091	19.604	protein_coding	gene	CDS
9788	AFUA_8G06670	Afu8g06670	AFUA_8G06670	EAL85429.2	short-chain dehydrogenase/reductase family protein, putative	0.0285352	0.0165758	-2.03854	-1.39178	7.10641	protein_coding	gene	CDS
1402	AFUA_1G15350	Afu1g15350	AFUA_1G15350	EAL90865.1	homoserine acetyltransferase family protein	6.08735330798051e-9	2.53150913507659e-10	-2.03826	7.42215	180.704	protein_coding	gene	CDS	GO:0008152; GO:0016787		hydrolase activity|0016787||	metabolic process|0008152||
2853	AFUA_2G13630	Afu2g13630	AFUA_2G13630	EAL93658.1	aromatic aminotransferase Aro8, putative	2.00270060181024e-9	6.11434101982842e-11	-2.03642	7.72031	217.514	protein_coding	gene	CDS	GO:0005737; GO:0008793; GO:0009072	cytoplasm|0005737||	aromatic-amino-acid transaminase activity|0008793||	aromatic amino acid family metabolic process|0009072||
5463	AFUA_4G09980	Afu4g09980	AFUA_4G09980	EAL89790.1	cytochrome P450 monooxygenase, putative	0.000288842	9.25502e-05	-2.03474	5.81203	29.2341	protein_coding	gene	CDS	GO:0008152; GO:0016491		oxidoreductase activity|0016491||	metabolic process|0008152||
7095	AFUA_5G12650	Afu5g12650	AFUA_5G12650	EAL91350.1	UPF0052 domain protein	1.23994e-05	2.52163e-06	-2.03415	5.27296	52.5964	protein_coding	gene	CDS	GO:0000004; GO:0005554; GO:0008372	cellular component unknown|0008372||	molecular function unknown|0005554||	biological process unknown|0000004||
5999	AFUA_5G00900	Afu5g00900	AFUA_5G00900	EAL86213.1	G-protein signalling regulator, putative	0.000552346	0.000195133	-2.03403	1.0063	22.6637	protein_coding	gene	CDS
3479	AFUA_3G01990	Afu3g01990	AFUA_3G01990	EAL86481.2	DUF636 domain protein	6.80120858237452e-8	5.04278676713234e-9	-2.03354	3.87507	121.107	protein_coding	gene	CDS
8125	AFUA_6G09860	Afu6g09860	AFUA_6G09860	EAL88836.1	hypothetical protein	2.86187e-06	4.58642514744047e-7	-2.03295	2.82879	63.6617	protein_coding	gene	CDS
4231	AFUA_3G10743		AFUA_3G10743		tRNA-Ile	0.533477	0.466704	-2.0328	-4.24195	0.570268	tRNA	gene	tRNA
7879	AFUA_6G07370	Afu6g07370	AFUA_6G07370	EAL88592.1	conserved hypothetical protein	2.44206965072792e-8	1.41436430729855e-9	-2.03191	6.88053	145.91	protein_coding	gene	CDS
9558	AFUA_8G04380	Afu8g04380	AFUA_8G04380	EAL85207.1	conserved hypothetical protein	1.94416803296421e-8	1.06289336623158e-9	-2.03166	7.79793	149.43	protein_coding	gene	CDS
8669	AFUA_7G00840	Afu7g00840	AFUA_7G00840	EAL84808.1	short chain dehydrogenase/reductase, putative	0.148313	0.106583	-2.02897	-1.30379	2.91293	protein_coding	gene	CDS	GO:0008152; GO:0016491		oxidoreductase activity|0016491||	metabolic process|0008152||
6841	AFUA_5G10250	Afu5g10250	AFUA_5G10250	EAL91577.1	conserved hypothetical protein	3.71317746286907e-9	1.35209525222639e-10	-2.02883	4.70809	196.176	protein_coding	gene	CDS
9805	AFUA_8G06850	Afu8g06850	AFUA_8G06850	EAL85446.1	conserved hypothetical protein	1.82483e-05	3.92581e-06	-2.02672	5.47558	49.4112	protein_coding	gene	CDS
8790	AFUA_7G02070	Afu7g02070	AFUA_7G02070	EAL84687.1	AIF-like mitochondrial oxidoreductase (Nfrl), putative	3.18150016481375e-9	1.0939532973647e-10	-2.0267	7.28196	201.673	protein_coding	gene	CDS	GO:0006118; GO:0009055; GO:0016491; GO:0050662		electron carrier activity|0009055||; oxidoreductase activity|0016491||; coenzyme binding|0050662||	electron transport|0006118||
3216	AFUA_2G17290	Afu2g17290	AFUA_2G17290	EAL94025.1	hypothetical protein	0.00140481	0.000561269	-2.0248	0.840661	18.1356	protein_coding	gene	CDS
3985	AFUA_3G08250	Afu3g08250	AFUA_3G08250	EAL92751.1	hypothetical protein	0.00150124	0.000605581	-2.02261	8.55494	19.6922	protein_coding	gene	CDS
8335	AFUA_6G12110	Afu6g12110	AFUA_6G12110	EAL89052.1	salicylate synthetase, putative	0.183399	0.135777	-2.02104	-2.29379	2.45921	protein_coding	gene	CDS	GO:0000162; GO:0004049; GO:0005737	cytoplasm|0005737||	anthranilate synthase activity|0004049||	tryptophan biosynthetic process|0000162||
2518	AFUA_2G10130	Afu2g10130	AFUA_2G10130	EAL93308.1	adhesin, putative	6.778e-06	1.25606e-06	-2.0152	3.25545	54.5859	protein_coding	gene	CDS
9	AFUA_1G00200	Afu1g00200	AFUA_1G00200	EAL87734.1	F-box domain and ankyrin repeat protein	0.0987905	0.0671463	-2.01498	-1.64482	3.83936	protein_coding	gene	CDS
5794	AFUA_4G13510	Afu4g13510	AFUA_4G13510	EAL89442.1	isocitrate lyase AcuD	2.47402885291138e-9	7.97992874759935e-11	-2.01306	7.81845	210.124	protein_coding	gene	CDS	GO:0004451; GO:0006097; GO:0008372	cellular component unknown|0008372||	isocitrate lyase activity|0004451||	glyoxylate cycle|0006097||
1633	AFUA_1G17660	Afu1g17660	AFUA_1G17660	EAL91094.1	histidinol dehydrogenase, putative	0.0309296	0.0182177	-2.00964	-1.05031	6.86399	protein_coding	gene	CDS	GO:0000105; GO:0004399; GO:0005623	cell|0005623||	histidinol dehydrogenase activity|0004399||	histidine biosynthetic process|0000105||
1707	AFUA_2G00700	Afu2g00700	AFUA_2G00700	EAL87169.1	hypothetical protein	0.11017	0.0759873	-2.00846	-1.51832	3.65045	protein_coding	gene	CDS
7994	AFUA_6G08560	Afu6g08560	AFUA_6G08560	EAL88707.1	NRPS-like enzyme, putative	8.00021627531638e-9	3.45683348542933e-10	-2.00812	4.23898	173.445	protein_coding	gene	CDS	GO:0005737; GO:0016491; GO:0019184; GO:0043041; GO:0043042	cytoplasm|0005737||	oxidoreductase activity|0016491||	nonribosomal peptide biosynthetic process|0019184||; nonribosomal amino acid activation|0043041||; amino acid adenylylation by nonribosomal peptide synthase|0043042||
2140	AFUA_2G05085		AFUA_2G05085	EBA27319.1	acetyltransferase, GNAT family, putative	1.50758e-06	2.13009146036716e-7	-2.00694	4.12472	71.3539	protein_coding	gene	CDS	GO:0008080; GO:0008152		N-acetyltransferase activity|0008080||	metabolic process|0008152||
6459	AFUA_5G06500	Afu5g06500	AFUA_5G06500	EAL91945.1	acyl-CoA dehydrogenase family protein	3.72251812197515e-10	7.81581551119642e-12	-2.0059	7.33479	283.379	protein_coding	gene	CDS
9099	AFUA_7G06140	Afu7g06140	AFUA_7G06140	EAL86858.1	beta-D-glucoside glucohydrolase	0.0506388	0.0315831	-2.00037	7.00642	5.79678	protein_coding	gene	CDS

## Sheet: List of genes down in gel
	GeneID	old_locus_tag	Name	product_id	product	FDR	PValue	logFC	logCPM	F	gene_biotype	type.x	type.y	Ontology_term	go_component	go_function	go_process
2650	AFUA_2G11520	Afu2g11520	AFUA_2G11520	EAL93446.1	MFS monosaccharide transporter, putative	1.95766026692077e-15	1.98565804536035e-19	8.21881	9.53738	2464.61	protein_coding	gene	CDS	GO:0005353; GO:0005355; GO:0015578; GO:0005886; GO:0008645	plasma membrane|0005886||	fructose transporter activity|0005353||; glucose transporter activity|0005355||; mannose transporter activity|0015578||	hexose transport|0008645||
8681	AFUA_7G00950	Afu7g00950	AFUA_7G00950	EAL84797.1	MFS monosaccharide transporter, putative	3.56137617442763e-11	3.7568021314583e-13	7.69539	6.8091	528.024	protein_coding	gene	CDS	GO:0005353; GO:0005355; GO:0015578; GO:0005886; GO:0008645	plasma membrane|0005886||	fructose transporter activity|0005353||; glucose transporter activity|0005355||; mannose transporter activity|0015578||	hexose transport|0008645||
1684	AFUA_2G00490	Afu2g00490	AFUA_2G00490	EAL87147.1	glycosyl hydrolase, family 31	0.000543036	0.000191404	7.66993	-1.64093	24.502	protein_coding	gene	CDS
9732	AFUA_8G06070	Afu8g06070	AFUA_8G06070	EAL85371.1	hypothetical protein	2.16158930247513e-9	6.73098606207388e-11	7.64194	5.10702	262.741	protein_coding	gene	CDS
3483	AFUA_3G02040	Afu3g02040	AFUA_3G02040	EAL86486.1	glycosyl hydrolase, putative	9.69446595101136e-11	1.38646891073395e-12	7.6013	3.22365	352.955	protein_coding	gene	CDS	GO:0005554; GO:0005624; GO:0046658; GO:0009272	membrane fraction|0005624||; anchored to plasma membrane|0046658||	molecular function unknown|0005554||	chitin- and beta-glucan-containing cell wall biogenesis|0009272||
8974	AFUA_7G04920		AFUA_7G04920	EAL86980.2	hypothetical protein	1.52769777929614e-8	7.98016387399848e-10	7.37797	6.97535	219.452	protein_coding	gene	CDS
3558	AFUA_3G02780	Afu3g02780	AFUA_3G02780	EAL86562.1	MFS multidrug transporter, putative	4.12584141760958e-11	4.56148407058976e-13	7.27692	5.94315	500.551	protein_coding	gene	CDS	GO:0005887; GO:0009636; GO:0015239	integral to plasma membrane|0005887||	multidrug transporter activity|0015239||	response to toxin|0009636||
92	AFUA_1G01280	Afu1g01280	AFUA_1G01280	EAL87841.1	polyketide synthase, putative	0.00918028	0.00466789	7.1899	-3.23344	11.1409	protein_coding	gene	CDS
6740	AFUA_5G09330	Afu5g09330	AFUA_5G09330	EAL91668.1	CipC-like antibiotic response protein, putative	4.21613430613283e-14	4.70407519702415e-17	6.7673	10.5487	1264.41	protein_coding	gene	CDS
8092	AFUA_6G09530	Afu6g09530	AFUA_6G09530	EAL88804.1	hypothetical protein	0.0115154	0.00600238	6.72676	-3.30201	10.8944	protein_coding	gene	CDS
7356	AFUA_6G00270	Afu6g00270	AFUA_6G00270	EAL84238.1	conserved hypothetical protein	5.74276e-06	1.03042e-06	6.69397	3.3285	62.0454	protein_coding	gene	CDS
444	AFUA_1G04895		AFUA_1G04895		tRNA-Glu	0.0240745	0.0137014	6.58241	-3.22783	7.85662	tRNA	gene	tRNA
3959	AFUA_3G07990	Afu3g07990	AFUA_3G07990	EAL92777.1	GABA permease GabA	9.26119893347521e-12	6.76342756070814e-14	6.56311	5.67885	574.554	protein_coding	gene	CDS	GO:0005331; GO:0005886; GO:0006810	plasma membrane|0005886||	gamma-aminobutyric acid transporter activity|0005331||	transport|0006810||
1	AFUA_1G00100	Afu1g00100	AFUA_1G00100	EBA27323.1	MFS monocarboxylate transporter, putative	0.0138851	0.00741647	6.45168	-1.02594	9.66388	protein_coding	gene	CDS
5922	AFUA_5G00100	Afu5g00100	AFUA_5G00100	EAL86292.2	integral membrane protein	3.03614651376573e-8	1.86621846773713e-9	6.38146	4.08254	160.742	protein_coding	gene	CDS
5932	AFUA_5G00180	Afu5g00180	AFUA_5G00180	EAL86284.1	DUF221 membrane protein, putative	0.0622736	0.039844	6.29737	-2.98043	5.09602	protein_coding	gene	CDS
3616	AFUA_3G03390	Afu3g03390	AFUA_3G03390	EAL86621.1	siderophore biosynthesis lipase/esterase, putative	1.59297e-06	2.27983174379553e-7	6.2614	5.75702	92.5764	protein_coding	gene	CDS
2219	AFUA_2G05870	Afu2g05870	AFUA_2G05870	EAL87678.1	hypothetical protein	2.29716688460001e-7	2.19720901935065e-8	6.20616	1.73862	98.8603	protein_coding	gene	CDS
3293	AFUA_2G18100	Afu2g18100	AFUA_2G18100	EAL94109.1	telomere-associated RecQ helicase, putative	0.00476868	0.00222787	6.20502	-3.38364	13.7176	protein_coding	gene	CDS	GO:0006139; GO:0008026		ATP-dependent helicase activity|0008026||	nucleobase, nucleoside, nucleotide and nucleic acid metabolic process|0006139||
9731	AFUA_8G06060	Afu8g06060	AFUA_8G06060	EAL85370.1	conserved hypothetical protein	1.06121450222765e-8	5.0159849684358e-10	6.205	2.14949	165.121	protein_coding	gene	CDS	GO:0000004; GO:0005554; GO:0008372	cellular component unknown|0008372||	molecular function unknown|0005554||	biological process unknown|0000004||
4717	AFUA_4G00470	Afu4g00470	AFUA_4G00470	EAL84371.1	MFS multidrug transporter, putative	0.0309262	0.0182063	6.15731	-3.32933	7.36559	protein_coding	gene	CDS	GO:0015238; GO:0015893; GO:0016021	integral to membrane|0016021||	drug transporter activity|0015238||	drug transport|0015893||
8975	AFUA_7G04930	Afu7g04930	AFUA_7G04930	EAL86979.1	alkaline serine protease (PR1)/allergen F18-like	8.45159970805253e-13	2.91464032938215e-15	6.04759	7.61311	786.059	protein_coding	gene	CDS	GO:0008233; GO:0008372; GO:0030163	cellular component unknown|0008372||	peptidase activity|0008233||	protein catabolic process|0030163||
2946	AFUA_2G14590	Afu2g14590	AFUA_2G14590	EAL93753.1	MFS monosaccharide transporter, putative	8.99383257466517e-13	3.19286073753201e-15	5.98336	8.98605	752.849	protein_coding	gene	CDS	GO:0004872; GO:0005355; GO:0005536; GO:0005886; GO:0007165; GO:0009749	plasma membrane|0005886||	receptor activity|0004872||; glucose transporter activity|0005355||; glucose binding|0005536||	signal transduction|0007165||; response to glucose stimulus|0009749||
3621	AFUA_3G03440	Afu3g03440	AFUA_3G03440	EAL86626.2	MFS siderophore iron transporter, putative	4.4838e-06	7.73602123717619e-7	5.82112	7.51155	76.9685	protein_coding	gene	CDS	GO:0006879; GO:0015892; GO:0015344; GO:0016021	integral to membrane|0016021||	siderophore-iron (ferrioxamine) uptake transporter activity|0015344||	iron ion homeostasis|0006879||; siderophore-iron transport|0015892||
9771	AFUA_8G06500	Afu8g06500	AFUA_8G06500	EAL85413.1	hypothetical protein	2.42217e-05	5.44315e-06	5.79911	-0.823983	43.211	protein_coding	gene	CDS
9334	AFUA_8G01190	Afu8g01190	AFUA_8G01190	EAL85049.1	isoamyl alcohol oxidase, putative	0.0139969	0.00747762	5.78315	1.11774	9.53948	protein_coding	gene	CDS
9419	AFUA_8G02060	Afu8g02060	AFUA_8G02060	EAL84962.1	glycan biosynthesis protein (PigL), putative	4.3610377333172e-9	1.65801371994329e-10	5.74525	5.81349	238.502	protein_coding	gene	CDS	GO:0005783; GO:0016787	endoplasmic reticulum|0005783||	hydrolase activity|0016787||
9129	AFUA_7G06470	Afu7g06470	AFUA_7G06470	EAL86825.1	hypothetical protein	0.125639	0.0882113	5.73035	-3.73334	3.52978	protein_coding	gene	CDS
3680	AFUA_3G04046		AFUA_3G04046		tRNA-Arg	0.0379427	0.0228064	5.72574	-3.21556	6.48015	tRNA	gene	tRNA
3612	AFUA_3G03350	Afu3g03350	AFUA_3G03350	EAL86616.2	nonribosomal peptide synthase SidE	1.0169402859543e-12	3.81649158944203e-15	5.72293	7.77476	748.617	protein_coding	gene	CDS
3359	AFUA_3G00760	Afu3g00760	AFUA_3G00760	EAL86359.1	GNAT family N-acetyltransferase, putative	1.25439e-05	2.56064e-06	5.69032	0.0481377	48.8073	protein_coding	gene	CDS	GO:0008080; GO:0008152		N-acetyltransferase activity|0008080||	metabolic process|0008152||
9735	AFUA_8G06100	Afu8g06100	AFUA_8G06100	EAL85374.1	integral membrane protein	9.18838e-06	1.78194e-06	5.68781	4.44375	63.3879	protein_coding	gene	CDS
1591	AFUA_1G17190	Afu1g17190	AFUA_1G17190	EAL91049.1	long-chain-fatty-acid-CoA ligase, putative	0.000412246	0.000138865	5.66829	6.61763	28.252	protein_coding	gene	CDS	GO:0005737; GO:0005778; GO:0005782; GO:0016208	cytoplasm|0005737||; peroxisomal membrane|0005778||; peroxisomal matrix|0005782||	AMP binding|0016208||
9569	AFUA_8G04476		AFUA_8G04476		tRNA-Val	0.123952	0.0868258	5.64268	-3.69403	3.45182	tRNA	gene	tRNA
9422	AFUA_8G02090	Afu8g02090	AFUA_8G02090	EAL84959.1	nucleotide-sugar transporter, putative	2.25762548869849e-12	1.1479526901986e-14	5.62386	7.88395	664.431	protein_coding	gene	CDS	GO:0005887	integral to plasma membrane|0005887||
8976	AFUA_7G04940	Afu7g04940	AFUA_7G04940	EAL86978.1	conserved hypothetical protein	0.102366	0.0700019	5.57263	-4.02624	4.06514	protein_coding	gene	CDS
7626	AFUA_6G03945		AFUA_6G03945		tRNA-Ser	0.0985374	0.0669143	5.55786	-2.75225	3.922	tRNA	gene	tRNA
9333	AFUA_8G01180	Afu8g01180	AFUA_8G01180	EAL85050.1	MFS sugar transporter, putative	0.00216701	0.000917886	5.51638	4.94829	18.1799	protein_coding	gene	CDS	GO:0005215; GO:0006810; GO:0016020	membrane|0016020||	transporter activity|0005215||	transport|0006810||
9431	AFUA_8G02180	Afu8g02180	AFUA_8G02180	EAL84950.2	GABA permease, putative	3.94235427040613e-10	8.31737182517978e-12	5.4672	6.41316	344.478	protein_coding	gene	CDS
4813	AFUA_4G01470	Afu4g01470	AFUA_4G01470	EAL84272.1	C6 finger domain protein, putative	1.41149023557857e-13	3.14968913507745e-16	5.46413	7.04003	1001.38	protein_coding	gene	CDS	GO:0003677		DNA binding|0003677||
9432	AFUA_8G02190	Afu8g02190	AFUA_8G02190	EAL84949.1	hypothetical protein	1.04030596846621e-8	4.89096218947936e-10	5.42845	5.72741	207.386	protein_coding	gene	CDS
9277	AFUA_8G00595		AFUA_8G00595	EBA27219.1	Ham1 family pyrophosphatase, putative	0.0465393	0.0287431	5.39893	-2.56922	6.40784	protein_coding	gene	CDS
3619	AFUA_3G03420	Afu3g03420	AFUA_3G03420	EAL86624.1	nonribosomal peptide synthase SidD	0.000431318	0.000146296	5.39344	7.22863	27.9325	protein_coding	gene	CDS
9311	AFUA_8G00940	Afu8g00940	AFUA_8G00940	EAL85074.1	MFS multidrug transporter, putative	2.79956114773235e-13	7.09899875173027e-16	5.353	8.45868	906.15	protein_coding	gene	CDS	GO:0005887; GO:0006855; GO:0042493; GO:0015559	integral to plasma membrane|0005887||	multidrug efflux pump activity|0015559||	multidrug transport|0006855||; response to drug|0042493||
5924	AFUA_5G00120	Afu5g00120	AFUA_5G00120	EAL86290.2	cytochrome P450 oxidoreductase/alkane hydroxylase, putative	2.99927876462562e-10	5.87139468072568e-12	5.35142	4.5832	309.321	protein_coding	gene	CDS	GO:0008152; GO:0016491		oxidoreductase activity|0016491||	metabolic process|0008152||
3617	AFUA_3G03400	Afu3g03400	AFUA_3G03400	EAL86622.1	siderophore biosynthesis acetylase AceI, putative	8.50738e-05	2.31604e-05	5.30366	5.60812	40.9535	protein_coding	gene	CDS
9346	AFUA_8G01320	Afu8g01320	AFUA_8G01320	EAL85036.1	hypothetical protein	0.152113	0.109816	5.29961	-1.70992	2.97087	protein_coding	gene	CDS
441	AFUA_1G04876		AFUA_1G04876		tRNA-Glu	0.00066037	0.000238253	5.27517	-1.25371	21.7619	tRNA	gene	tRNA
3622	AFUA_3G03445		AFUA_3G03445	EBA27282.1	short-chain alcohol dehydrogenase, putative	2.52341e-05	5.71791e-06	5.20027	6.63155	53.6251	protein_coding	gene	CDS
6180	AFUA_5G02700	Afu5g02700	AFUA_5G02700	EAL86034.1	MFS multidrug transporter, putative	1.20157735633759e-12	5.11879997628346e-15	5.19495	5.92047	712.509	protein_coding	gene	CDS	GO:0015238; GO:0015893; GO:0016021	integral to membrane|0016021||	drug transporter activity|0015238||	drug transport|0015893||
7389	AFUA_6G00590		AFUA_6G00590	EBA27168.1	secreted peptide, putative	0.100917	0.0688477	5.17145	-2.79043	3.86061	protein_coding	gene	CDS
4614	AFUA_3G14665	Afu3g14665	AFUA_3G14665	EAL92121.1	hypothetical protein	1.1651611276145e-9	3.15547237116413e-11	5.13572	9.59	274.428	protein_coding	gene	CDS
1640	AFUA_1G17723		AFUA_1G17723	EBA27420.1	aldose 1-epimerase family protein, putative	0.208763	0.157668	5.06734	-4.09066	2.31382	protein_coding	gene	CDS	GO:0016854; GO:0019318		racemase and epimerase activity|0016854||	hexose metabolic process|0019318||
2137	AFUA_2G05060	Afu2g05060	AFUA_2G05060	EAL87599.1	alternative oxidase AlxA, putative	5.86771e-06	1.05939e-06	5.06112	11.0459	69.5406	protein_coding	gene	CDS
4440	AFUA_3G12910	Afu3g12910	AFUA_3G12910	EAL92292.1	O-methyltransferase GliM-like, putative	1.48911621109279e-11	1.14212642491215e-13	5.05268	8.56129	499.144	protein_coding	gene	CDS	GO:0008171; GO:0008757		O-methyltransferase activity|0008171||; S-adenosylmethionine-dependent methyltransferase activity|0008757||
3620	AFUA_3G03430	Afu3g03430	AFUA_3G03430	EAL86625.1	ABC multidrug transporter SitT	6.58972e-05	1.72714e-05	5.03172	6.49644	43.3898	protein_coding	gene	CDS	GO:0004009; GO:0005524; GO:0006810		ATP-binding cassette (ABC) transporter activity|0004009||; ATP binding|0005524||	transport|0006810||
9417	AFUA_8G02040	Afu8g02040	AFUA_8G02040	EAL84964.1	glycosyl transferase, putative	5.53133830227059e-8	3.93980408547247e-9	5.0016	4.96127	145.817	protein_coding	gene	CDS	GO:0006492; GO:0016757		transferase activity, transferring glycosyl groups|0016757||	N-linked glycoprotein maturation|0006492||
2220	AFUA_2G05880	Afu2g05880	AFUA_2G05880	EAL87679.1	ammonium transporter MeaA	1.849767928696e-11	1.50097813465544e-13	5.00149	6.64535	511.686	protein_coding	gene	CDS	GO:0005886; GO:0008519; GO:0015696	plasma membrane|0005886||	ammonium transporter activity|0008519||	ammonium transport|0015696||
8311	AFUA_6G11850	Afu6g11850	AFUA_6G11850	EAL89027.1	conserved hypothetical protein	6.48629988378091e-10	1.52634300947071e-11	4.97976	4.31677	268.152	protein_coding	gene	CDS
3618	AFUA_3G03410	Afu3g03410	AFUA_3G03410	EAL86623.1	enoyl-CoA hydratase/isomerase family protein	2.26644e-05	5.05288e-06	4.97535	5.07841	53.1068	protein_coding	gene	CDS
9418	AFUA_8G02050	Afu8g02050	AFUA_8G02050	EAL84963.1	conserved hypothetical protein	3.27429816582804e-9	1.14616376975285e-10	4.94008	6.62113	245.649	protein_coding	gene	CDS
8603	AFUA_7G00190	Afu7g00190	AFUA_7G00190	EAL84872.1	hypothetical protein	0.121341	0.0848365	4.89954	-4.17121	3.42044	protein_coding	gene	CDS
6006	AFUA_5G00975		AFUA_5G00975	EAL86206.2	DUF614 domain protein	0.220713	0.16826	4.89935	-4.35068	2.26682	protein_coding	gene	CDS
9772	AFUA_8G06510	Afu8g06510	AFUA_8G06510	EAL85414.1	conserved hypothetical protein	3.45837345612151e-8	2.19941186427446e-9	4.88027	2.67475	135.536	protein_coding	gene	CDS
64	AFUA_1G00980	Afu1g00980	AFUA_1G00980	EAL87810.1	FAD-dependent oxidase, putative	1.20944104801879e-9	3.28765798629714e-11	4.80103	3.15076	235.684	protein_coding	gene	CDS
5923	AFUA_5G00110	Afu5g00110	AFUA_5G00110	EAL86291.2	squalene-hopene-cyclase, putative	4.35251399183283e-11	4.90038597315594e-13	4.79522	4.06519	402.371	protein_coding	gene	CDS	GO:0019746; GO:0051007		squalene-hopene cyclase activity|0051007||	hopanoid biosynthetic process|0019746||
7037	AFUA_5G12214		AFUA_5G12214		tRNA-Phe	0.181303	0.13395	4.78496	-3.9088	2.56784	tRNA	gene	tRNA
9420	AFUA_8G02070	Afu8g02070	AFUA_8G02070	EAL84961.1	glycosyl transferase, putative	2.79523864260245e-10	5.33020453199371e-12	4.77269	6.09968	342.925	protein_coding	gene	CDS	GO:0000004; GO:0000324; GO:0016757	vacuole, cell cycle-correlated morphology|0000324||	transferase activity, transferring glycosyl groups|0016757||	biological process unknown|0000004||
8595	AFUA_7G00090	Afu7g00090	AFUA_7G00090	EAL84881.1	telomere-associated RecQ helicase, putative	0.174232	0.128054	4.75736	-3.48752	2.60458	protein_coding	gene	CDS	GO:0000723; GO:0006139; GO:0004386		helicase activity|0004386||	telomere maintenance|0000723||; nucleobase, nucleoside, nucleotide and nucleic acid metabolic process|0006139||
9797	AFUA_8G06785	Afu8g06785	AFUA_8G06785	EAL85439.1	hypothetical protein	0.247368	0.191516	4.75313	-4.56558	2.12209	protein_coding	gene	CDS
7391	AFUA_6G00610	Afu6g00610	AFUA_6G00610	EAL84205.1	hypothetical protein	0.0121086	0.0063497	4.74794	-2.24962	10.1481	protein_coding	gene	CDS
7257	AFUA_5G14235		AFUA_5G14235		tRNA-Cys	0.00369779	0.0016638	4.74451	0.0628563	14.2364	tRNA	gene	tRNA
8027	AFUA_6G08890	Afu6g08890	AFUA_6G08890	EAL88740.1	thioesterase family protein	4.42400800696468e-11	5.11549764473044e-13	4.69378	3.88925	400.204	protein_coding	gene	CDS	GO:0006631; GO:0016289		CoA hydrolase activity|0016289||	fatty acid metabolic process|0006631||
2494	AFUA_2G09860	Afu2g09860	AFUA_2G09860	EAL93281.1	purine-cytosine permease	1.33489705651393e-13	2.70797658284598e-16	4.57457	5.60346	1020.14	protein_coding	gene	CDS	GO:0005886; GO:0006863; GO:0015856; GO:0015392	plasma membrane|0005886||	cytosine-purine permease activity|0015392||	purine transport|0006863||; cytosine transport|0015856||
3668	AFUA_3G03940	Afu3g03940	AFUA_3G03940	EAL86676.1	2,3-diketo-5-methylthio-1-phosphopentane phosphatase, putative	4.59135635978429e-9	1.79760985381554e-10	4.53028	7.38646	226.705	protein_coding	gene	CDS	GO:0000004; GO:0005554; GO:0005634; GO:0005737	nucleus|0005634||; cytoplasm|0005737||	molecular function unknown|0005554||	biological process unknown|0000004||
9784	AFUA_8G06620	Afu8g06620	AFUA_8G06620	EAL85425.1	hypothetical protein	5.71486e-05	1.45842e-05	4.48512	1.12405	36.7905	protein_coding	gene	CDS
3644	AFUA_3G03650	Afu3g03650	AFUA_3G03650	EAL86647.1	GNAT family acetyltransferase, putative	7.21804e-05	1.9233e-05	4.4535	4.59324	41.2578	protein_coding	gene	CDS	GO:0008080; GO:0008152		N-acetyltransferase activity|0008080||	metabolic process|0008152||
3485	AFUA_3G02060	Afu3g02060	AFUA_3G02060	EAL86487.2	MFS multidrug transporter, putative	3.27429816582804e-9	1.14008244776048e-10	4.45284	6.23579	240.313	protein_coding	gene	CDS	GO:0015238; GO:0015893; GO:0016021	integral to membrane|0016021||	drug transporter activity|0015238||	drug transport|0015893||
6790	AFUA_5G09819		AFUA_5G09819		tRNA-Met	0.243235	0.188046	4.43531	-4.47487	2.04749	tRNA	gene	tRNA
3258	AFUA_2G17725		AFUA_2G17725		tRNA-Met	0.118037	0.082239	4.4231	-4.10629	3.48487	tRNA	gene	tRNA
6143	AFUA_5G02330	Afu5g02330	AFUA_5G02330	EAL86071.1	major allergen and cytotoxin AspF1	5.41844e-06	9.6178812529821e-7	4.40149	10.1371	69.7296	protein_coding	gene	CDS	GO:0009405			pathogenesis|0009405||
1693	AFUA_2G00580		AFUA_2G00580	EAL87156.2	hypothetical protein	2.98603508691354e-10	5.81518142496602e-12	4.40032	8.68	315.328	protein_coding	gene	CDS
9756	AFUA_8G06360	Afu8g06360	AFUA_8G06360	EAL85399.1	alpha-1,3-glucanase, putative	1.71031e-06	2.47031339531524e-7	4.35243	1.93343	70.3765	protein_coding	gene	CDS	GO:0004553; GO:0006073; GO:0009277	chitin- and beta-glucan-containing cell wall|0009277||	hydrolase activity, hydrolyzing O-glycosyl compounds|0004553||	glucan metabolic process|0006073||
8625	AFUA_7G00390	Afu7g00390	AFUA_7G00390	EAL84852.1	MFS multidrug transporter, putative	1.94446553999358e-14	7.88909844809242e-18	4.34612	6.00355	1573.05	protein_coding	gene	CDS	GO:0015238; GO:0015893; GO:0016021	integral to membrane|0016021||	drug transporter activity|0015238||	drug transport|0015893||
3610	AFUA_3G03320	Afu3g03320	AFUA_3G03320	EAL86614.1	MFS monocarboxylate transporter, putative	2.82174634021738e-11	2.92870001676599e-13	4.3404	8.90951	433.514	protein_coding	gene	CDS	GO:0000329; GO:0005215; GO:0008028; GO:0006810	membrane of vacuole with cell cycle-correlated morphology|0000329||	transporter activity|0005215||; monocarboxylic acid transporter activity|0008028||	transport|0006810||
65	AFUA_1G00990	Afu1g00990	AFUA_1G00990	EAL87811.1	short chain dehydrogenase/reductase family protein	2.0338116526867e-10	3.61007241322824e-12	4.25305	6.37288	348.477	protein_coding	gene	CDS	GO:0008152; GO:0016491		oxidoreductase activity|0016491||	metabolic process|0008152||
3611	AFUA_3G03330	Afu3g03330	AFUA_3G03330	EAL86615.1	mitochondrial enoyl reductase, putative	1.01772863636835e-12	4.02590697011518e-15	4.21631	6.80268	731.596	protein_coding	gene	CDS	GO:0005739; GO:0006633; GO:0009060; GO:0016631	mitochondrion|0005739||	enoyl-[acyl-carrier-protein] reductase activity|0016631||	fatty acid biosynthetic process|0006633||; aerobic respiration|0009060||
1590	AFUA_1G17180	Afu1g17180	AFUA_1G17180	EAL91048.2	pyridine nucleotide-disulphide oxidoreductase AMID-like, putative	0.00231314	0.000986116	4.17478	7.0904	17.853	protein_coding	gene	CDS	GO:0005634; GO:0005739; GO:0006309; GO:0009055	nucleus|0005634||; mitochondrion|0005739||	electron carrier activity|0009055||	DNA fragmentation during apoptosis|0006309||
9239	AFUA_8G00170	Afu8g00170	AFUA_8G00170	EAL85149.1	nonribosomal brevianamide peptide synthase FtmA	9.84500606730967e-13	3.59489013513691e-15	4.17283	6.08412	741.902	protein_coding	gene	CDS	GO:0003824; GO:0019184; GO:0043042		catalytic activity|0003824||	nonribosomal peptide biosynthetic process|0019184||; amino acid adenylylation by nonribosomal peptide synthase|0043042||
9777	AFUA_8G06554		AFUA_8G06554	EBA27231.1	carbonate dehydratase, putative	4.42277347801992e-11	5.02434962509617e-13	4.16346	5.68259	408.347	protein_coding	gene	CDS	GO:0004089; GO:0008152		carbonate dehydratase activity|0004089||	metabolic process|0008152||
9831	AFUA_8G07150	Afu8g07150	AFUA_8G07150	EAL85475.1	arsenic resistance protein ArsH, putative	2.49245e-06	3.87556663727003e-7	4.11974	1.1406	65.29	protein_coding	gene	CDS	GO:0006118; GO:0008752		FMN reductase activity|0008752||	electron transport|0006118||
8157	AFUA_6G10190	Afu6g10190	AFUA_6G10190	EAL88870.1	hypothetical protein	0.000282429	9.02948e-05	4.08783	0.0438278	26.3599	protein_coding	gene	CDS
2212	AFUA_2G05810	Afu2g05810	AFUA_2G05810	EAL87672.1	dienelactone hydrolase	7.74774521950224e-13	2.43615074352946e-15	4.049	6.63634	778.412	protein_coding	gene	CDS
6752	AFUA_5G09450	Afu5g09450	AFUA_5G09450	EAL91656.1	isoflavone reductase family protein	4.89422319430058e-14	7.44632801648328e-17	4.04766	6.89692	1195.23	protein_coding	gene	CDS
1812	AFUA_2G01760	Afu2g01760	AFUA_2G01760	EAL87273.1	NACHT domain protein	3.78835442174147e-11	4.09095283212921e-13	4.02218	6.52914	431.969	protein_coding	gene	CDS	GO:0008372	cellular component unknown|0008372||
9755	AFUA_8G06350	Afu8g06350	AFUA_8G06350	EAL85398.1	esterase family protein	5.60183e-06	9.98885937520917e-7	4.00626	1.881	57.368	protein_coding	gene	CDS
4439	AFUA_3G12900	Afu3g12900	AFUA_3G12900	EAL92293.2	MFS transporter, putative	1.98699954648438e-10	3.50682544972393e-12	4.00008	9.97295	319.307	protein_coding	gene	CDS	GO:0000329; GO:0005215; GO:0008028; GO:0006810	membrane of vacuole with cell cycle-correlated morphology|0000329||	transporter activity|0005215||; monocarboxylic acid transporter activity|0008028||	transport|0006810||
5458	AFUA_4G09930	Afu4g09930	AFUA_4G09930	EAL89795.1	conserved hypothetical protein	1.47483057906198e-10	2.36355848962159e-12	3.99512	4.38691	329.923	protein_coding	gene	CDS
5925	AFUA_5G00130	Afu5g00130	AFUA_5G00130	EAL86289.1	capsule polysaccharide biosynthesis protein, putative	2.08992562766701e-9	6.4018413587122e-11	3.9842	3.63085	216.222	protein_coding	gene	CDS	GO:0045227			capsule polysaccharide biosynthetic process|0045227||
3073	AFUA_2G15835		AFUA_2G15835		tRNA-Lys	0.217474	0.165284	3.96362	-3.90099	2.13468	tRNA	gene	tRNA
5170	AFUA_4G07025		AFUA_4G07025		tRNA-Ile	0.252697	0.196155	3.95052	-4.16727	1.86414	tRNA	gene	tRNA
2745	AFUA_2G12550	Afu2g12550	AFUA_2G12550	EAL93549.1	MFS multidrug transporter, putative	3.60433368556795e-13	9.50529220253237e-16	3.9337	7.01974	874.168	protein_coding	gene	CDS	GO:0005887; GO:0009636; GO:0015239	integral to plasma membrane|0005887||	multidrug transporter activity|0015239||	response to toxin|0009636||
9677	AFUA_8G05580	Afu8g05580	AFUA_8G05580	EAL85321.1	acetyl-coA hydrolase Ach1, putative	1.81056948901293e-11	1.43447931315834e-13	3.93147	7.83098	469.346	protein_coding	gene	CDS	GO:0003986; GO:0005739; GO:0005829; GO:0006083; GO:0006084	mitochondrion|0005739||; cytosol|0005829||	acetyl-CoA hydrolase activity|0003986||	acetate metabolic process|0006083||; acetyl-CoA metabolic process|0006084||
8156	AFUA_6G10180	Afu6g10180	AFUA_6G10180	EAL88869.1	spherulin 4 family protein, putative	0.00122003	0.0004794	3.90936	-0.498367	18.7742	protein_coding	gene	CDS
8283	AFUA_6G11530	Afu6g11530	AFUA_6G11530	EAL88998.1	DUF636 domain protein	6.33104748329773e-8	4.59785982152467e-9	3.90777	3.36423	122.842	protein_coding	gene	CDS
1526	AFUA_1G16565		AFUA_1G16565		tRNA-Glu	0.0435224	0.0266591	3.86442	-2.88025	5.91913	tRNA	gene	tRNA
9834	AFUA_8G07175		AFUA_8G07175		tRNA-Met	0.0163451	0.00889458	3.85614	-2.26057	8.78583	tRNA	gene	tRNA
8954	AFUA_7G04730		AFUA_7G04730	EAL86999.1	siderochrome-iron transporter, putative	8.25170455748757e-8	6.43631281540516e-9	3.85118	6.77587	143.504	protein_coding	gene	CDS	GO:0005768; GO:0016023; GO:0006879; GO:0015892; GO:0015344	endosome|0005768||; cytoplasmic membrane-bound vesicle|0016023||	siderophore-iron (ferrioxamine) uptake transporter activity|0015344||	iron ion homeostasis|0006879||; siderophore-iron transport|0015892||
3297	AFUA_3G00130	Afu3g00130	AFUA_3G00130	EAL86296.2	conserved hypothetical protein	0.000209017	6.4344e-05	3.84696	7.87337	33.28	protein_coding	gene	CDS	GO:0000004			biological process unknown|0000004||
794	AFUA_1G09346		AFUA_1G09346		tRNA-Ser	0.00224734	0.000956014	3.80241	-1.84354	16.0691	tRNA	gene	tRNA
530	AFUA_1G05735		AFUA_1G05735		tRNA-Gly	0.0240408	0.0136773	3.79266	-2.36346	7.60973	tRNA	gene	tRNA
9139	AFUA_7G06570	Afu7g06570	AFUA_7G06570	EAL86816.2	cation diffusion facilitator family metal ion transporter, putative	8.24392517816959e-10	2.0306619992933e-11	3.7749	7.61814	276.412	protein_coding	gene	CDS	GO:0000324; GO:0005385; GO:0015082; GO:0006749; GO:0006824; GO:0006829; GO:0006882	vacuole, cell cycle-correlated morphology|0000324||	zinc ion transporter activity|0005385||; di-, tri-valent inorganic cation transporter activity|0015082||	glutathione metabolic process|0006749||; cobalt ion transport|0006824||; zinc ion transport|0006829||; zinc ion homeostasis|0006882||
3609	AFUA_3G03315	Afu3g03315	AFUA_3G03315	EAL86613.2	C6 transcription factor, putative	1.67092994923731e-10	2.76256802642947e-12	3.76426	4.67118	323.464	protein_coding	gene	CDS
3646	AFUA_3G03670	Afu3g03670	AFUA_3G03670	EAL86649.1	ABC multidrug transporter, putative	0.000320467	0.000104439	3.76118	5.48233	30.0448	protein_coding	gene	CDS	GO:0004009; GO:0005524; GO:0006810		ATP-binding cassette (ABC) transporter activity|0004009||; ATP binding|0005524||	transport|0006810||
8972	AFUA_7G04910	Afu7g04910	AFUA_7G04910	EAL86981.2	phosphatidylglycerol specific phospholipase C, putative	0.00344815	0.00154075	3.72944	-0.0621491	15.1086	protein_coding	gene	CDS
4543	AFUA_3G13940	Afu3g13940	AFUA_3G13940	EAL92192.1	DUF1212 domain membrane protein Prm10, putative	1.42588020772574e-8	7.28921416668803e-10	3.71981	6.13718	184.124	protein_coding	gene	CDS	GO:0000747; GO:0005554; GO:0016021	integral to membrane|0016021||	molecular function unknown|0005554||	conjugation with cellular fusion|0000747||
3615	AFUA_3G03380	Afu3g03380	AFUA_3G03380	EAL86620.1	sugar O-acetyltransferase, putative	9.35055484861665e-7	1.18743226194016e-7	3.67974	3.01681	77.7145	protein_coding	gene	CDS	GO:0008152; GO:0008372; GO:0016407	cellular component unknown|0008372||	acetyltransferase activity|0016407||	metabolic process|0008152||
6511	AFUA_5G06986		AFUA_5G06986		tRNA-Glu	0.253429	0.196877	3.67124	-3.82473	1.89794	tRNA	gene	tRNA
658	AFUA_1G07030	Afu1g07030	AFUA_1G07030	EAL88413.1	conserved hypothetical protein	4.3610377333172e-9	1.66309748957019e-10	3.66612	2.55122	190.938	protein_coding	gene	CDS
8647	AFUA_7G00610	Afu7g00610	AFUA_7G00610	EAL84831.1	conserved hypothetical protein	0.293058	0.232211	3.66218	-4.66591	1.65405	protein_coding	gene	CDS
5850	AFUA_4G14090	Afu4g14090	AFUA_4G14090	EAL89385.1	UDP-glucose 4-epimerase	5.63508425277729e-14	9.14508043862832e-17	3.65658	8.19294	1165.5	protein_coding	gene	CDS	GO:0005554; GO:0006012; GO:0008372	cellular component unknown|0008372||	molecular function unknown|0005554||	galactose metabolic process|0006012||
9180	AFUA_7G07020	Afu7g07020	AFUA_7G07020	EAL86771.1	hypothetical protein	0.245582	0.190009	3.65291	-3.61737	1.92011	protein_coding	gene	CDS
6501	AFUA_5G06910	Afu5g06910	AFUA_5G06910	EAL91905.2	DUF636 domain protein	6.28367621652803e-9	2.6195262450482e-10	3.64437	4.01204	179.894	protein_coding	gene	CDS
9734	AFUA_8G06090	Afu8g06090	AFUA_8G06090	EAL85373.1	amino acid permease, putative	7.44707547027271e-11	9.8951910600033e-13	3.63771	6.53031	381.327	protein_coding	gene	CDS	GO:0005886; GO:0015220; GO:0015871	plasma membrane|0005886||	choline transporter activity|0015220||	choline transport|0015871||
9428	AFUA_8G02150	Afu8g02150	AFUA_8G02150	EAL84953.1	acetylornithine aminotransferase, putative	2.72183256241558e-7	2.66965421224857e-8	3.58517	1.67033	96.1588	protein_coding	gene	CDS	GO:0004587; GO:0005634; GO:0005737; GO:0006527	nucleus|0005634||; cytoplasm|0005737||	ornithine-oxo-acid transaminase activity|0004587||	arginine catabolic process|0006527||
3643	AFUA_3G03640	Afu3g03640	AFUA_3G03640	EAL86646.1	MFS siderochrome iron transporter MirB	2.52087e-05	5.70961e-06	3.57657	6.87397	52.3757	protein_coding	gene	CDS	GO:0006879; GO:0015892; GO:0015344; GO:0016021	integral to membrane|0016021||	siderophore-iron (ferrioxamine) uptake transporter activity|0015344||	iron ion homeostasis|0006879||; siderophore-iron transport|0015892||
3145	AFUA_2G16540	Afu2g16540	AFUA_2G16540	EAL93953.1	C2H2 finger domain protein, putative	2.88976937652026e-9	9.61400096864434e-11	3.57576	4.35809	205.094	protein_coding	gene	CDS	GO:0003677; GO:0008270; GO:0005634	nucleus|0005634||	DNA binding|0003677||; zinc ion binding|0008270||
9434	AFUA_8G02210	Afu8g02210	AFUA_8G02210	EAL84947.1	alpha-ketoglutarate-dependent taurine dioxygenase	0.00296194	0.00129966	3.54447	-0.833144	14.9389	protein_coding	gene	CDS	GO:0000907; GO:0006790; GO:0008372	cellular component unknown|0008372||	sulfonate dioxygenase activity|0000907||	sulfur metabolic process|0006790||
9832	AFUA_8G07160	Afu8g07160	AFUA_8G07160	EAL85476.1	conserved hypothetical protein	4.70156603541776e-7	5.26953085418057e-8	3.53553	5.18637	99.4997	protein_coding	gene	CDS
6628	AFUA_5G08200	Afu5g08200	AFUA_5G08200	EAL91778.1	conserved hypothetical protein	2.40544581799836e-8	1.39071317198404e-9	3.53503	8.24646	165.25	protein_coding	gene	CDS
9404	AFUA_8G01910	Afu8g01910	AFUA_8G01910	EAL84977.2	histidine acid phosphatase, putative	1.14408e-06	1.5155364624373e-7	3.51134	5.76716	90.0956	protein_coding	gene	CDS	GO:0003993; GO:0015888; GO:0030287	cell wall-bounded periplasmic space|0030287||	acid phosphatase activity|0003993||	thiamin transport|0015888||
5396	AFUA_4G09250		AFUA_4G09250	EBA27389.1	conserved hypothetical protein	1.31098017170422e-9	3.64345843439451e-11	3.48397	8.97973	243.655	protein_coding	gene	CDS
873	AFUA_1G10150	Afu1g10150	AFUA_1G10150	EAL90343.1	conserved hypothetical protein	0.0115339	0.00601322	3.47525	6.3449	10.7248	protein_coding	gene	CDS
8733	AFUA_7G01490	Afu7g01490	AFUA_7G01490	EAL84745.1	MFS peptide transporter Ptr2, putative	2.23331238334747e-9	7.02516893993164e-11	3.44085	8.00401	232.039	protein_coding	gene	CDS	GO:0005886; GO:0015197; GO:0015833	plasma membrane|0005886||	peptide transporter activity|0015197||	peptide transport|0015833||
4441	AFUA_3G12920	Afu3g12920	AFUA_3G12920	EAL92291.2	nonribosomal peptide synthase GliP-like, putative	1.05926146208125e-7	8.62751753779531e-9	3.43926	7.39288	130.367	protein_coding	gene	CDS	GO:0003824; GO:0019184; GO:0030651; GO:0043042		catalytic activity|0003824||	nonribosomal peptide biosynthetic process|0019184||; peptide antibiotic biosynthetic process|0030651||; amino acid adenylylation by nonribosomal peptide synthase|0043042||
9837	AFUA_8G07200	Afu8g07200	AFUA_8G07200	EAL85480.2	amino acid transporter, putative	1.86899669627666e-11	1.55449568003536e-13	3.4389	8.57606	464.655	protein_coding	gene	CDS
8577	AFUA_6G14510	Afu6g14510	AFUA_6G14510	EAL89287.1	monooxygenase, putative	8.69538826445248e-8	6.80884444685801e-9	3.43386	3.90262	120.136	protein_coding	gene	CDS	GO:0004497; GO:0006725		monooxygenase activity|0004497||	aromatic compound metabolic process|0006725||
5626	AFUA_4G11720	Afu4g11720	AFUA_4G11720	EAL89620.1	phosphatidyl synthase	4.0029344732782e-9	1.47717963509575e-10	3.43305	9.01218	208.912	protein_coding	gene	CDS	GO:0000004; GO:0005554; GO:0005739	mitochondrion|0005739||	molecular function unknown|0005554||	biological process unknown|0000004||
4872	AFUA_4G03110	Afu4g03110	AFUA_4G03110	EAL84459.1	MFS monosaccharide transporter, putative	1.59599143706501e-7	1.41884651264657e-8	3.43023	5.51149	120.135	protein_coding	gene	CDS	GO:0005215; GO:0006810; GO:0016020	membrane|0016020||	transporter activity|0005215||	transport|0006810||
7658	AFUA_6G04270		AFUA_6G04270	EBA27236.1	MFS sugar transporter, putative	3.6874e-06	6.16560696009825e-7	3.4288	5.71376	72.7585	protein_coding	gene	CDS	GO:0005365; GO:0015798; GO:0016020	membrane|0016020||	myo-inositol transporter activity|0005365||	myo-inositol transport|0015798||
3024	AFUA_2G15340	Afu2g15340	AFUA_2G15340	EAL93831.1	AflR-like C6 transcription factor, putative	8.13149785051186e-7	1.00705536823968e-7	3.41824	3.77385	83.316	protein_coding	gene	CDS	GO:0003677; GO:0008270; GO:0005634; GO:0006350	nucleus|0005634||	DNA binding|0003677||; zinc ion binding|0008270||	transcription|0006350||
4082	AFUA_3G09240	Afu3g09240	AFUA_3G09240	EAL92658.1	CAIB/BAIF family enzyme	3.86244484338599e-9	1.41428399276026e-10	3.4079	7.03343	220.67	protein_coding	gene	CDS
2656	AFUA_2G11580	Afu2g11580	AFUA_2G11580	EAL93452.1	MFS multidrug transporter, putative	2.96290274362141e-7	2.97522437994239e-8	3.4041	2.55197	94.7043	protein_coding	gene	CDS	GO:0015238; GO:0015893; GO:0016021	integral to membrane|0016021||	drug transporter activity|0015238||	drug transport|0015893||
6478	AFUA_5G06680	Afu5g06680	AFUA_5G06680	EAL91927.1	4-aminobutyrate transaminase GatA	4.42400800696468e-11	5.11344396381937e-13	3.39573	9.49553	400.225	protein_coding	gene	CDS	GO:0003867; GO:0005622; GO:0019740	intracellular|0005622||	4-aminobutyrate transaminase activity|0003867||	nitrogen utilization|0019740||
8728	AFUA_7G01440	Afu7g01440	AFUA_7G01440	EAL84750.1	conserved hypothetical protein	4.37293949000329e-8	2.94515855701611e-9	3.37734	3.80551	130.891	protein_coding	gene	CDS
4442	AFUA_3G12930	Afu3g12930	AFUA_3G12930	EAL92290.2	dimethylallyl tryptophan synthase SirD-like, putative	7.41824952057928e-11	9.78164557942293e-13	3.37201	8.65729	368.842	protein_coding	gene	CDS	GO:0009821; GO:0050364		tryptophan dimethylallyltransferase activity|0050364||	alkaloid biosynthetic process|0009821||
3557	AFUA_3G02770	Afu3g02770	AFUA_3G02770	EAL86561.1	FAD binding domain protein	3.78775e-05	9.07462e-06	3.36819	2.24607	40.4377	protein_coding	gene	CDS
7287	AFUA_5G14600	Afu5g14600	AFUA_5G14600	EAL91159.1	integral membrane protein	0.0214473	0.0120278	3.36078	2.72671	8.41228	protein_coding	gene	CDS
6289	AFUA_5G03800	Afu5g03800	AFUA_5G03800	EAL85926.2	high-affinity iron transporter FtrA	7.39116712722192e-8	5.60016415867205e-9	3.34943	7.60876	138.264	protein_coding	gene	CDS	GO:0005381; GO:0005886; GO:0006827	plasma membrane|0005886||	iron ion transporter activity|0005381||	high affinity iron ion transport|0006827||
8762	AFUA_7G01780	Afu7g01780	AFUA_7G01780	EAL84716.1	hypothetical protein	1.2082355817991e-10	1.81376271534909e-12	3.34469	8.11409	341.17	protein_coding	gene	CDS
4596	AFUA_3G14490	Afu3g14490	AFUA_3G14490	EAL92139.1	Ketol-acid reductoisomerase	3.29649227285282e-10	6.58696599809317e-12	3.34443	9.36503	289.631	protein_coding	gene	CDS	GO:0000002; GO:0009082; GO:0004455; GO:0005739	mitochondrion|0005739||	ketol-acid reductoisomerase activity|0004455||	mitochondrial genome maintenance|0000002||; branched chain family amino acid biosynthetic process|0009082||
4681	AFUA_3G15395	Afu3g15395	AFUA_3G15395	EAL92048.1	telomere-associated RecQ helicase, putative	0.110242	0.0760699	3.33618	-3.98092	3.64816	protein_coding	gene	CDS	GO:0004386; GO:0008026; GO:0006139		helicase activity|0004386||; ATP-dependent helicase activity|0008026||	nucleobase, nucleoside, nucleotide and nucleic acid metabolic process|0006139||
8298	AFUA_6G11700	Afu6g11700	AFUA_6G11700	EAL89014.2	hypothetical protein	0.0436697	0.0267626	3.32579	-3.36043	5.90977	protein_coding	gene	CDS
1698	AFUA_2G00630	Afu2g00630	AFUA_2G00630	EAL87162.1	GDSL lipase/acylhydrolase family protein	3.27429816582804e-9	1.14910961089005e-10	3.31412	3.34641	200.384	protein_coding	gene	CDS	GO:0016298		lipase activity|0016298||
3561	AFUA_3G02795		AFUA_3G02795		tRNA-Ala	0.138278	0.0984877	3.29569	-3.37217	3.06578	tRNA	gene	tRNA
690	AFUA_1G07370	Afu1g07370	AFUA_1G07370	EAL88446.1	conserved hypothetical protein	5.75318e-06	1.03451e-06	3.29466	0.332228	56.2487	protein_coding	gene	CDS
9258	AFUA_8G00400	Afu8g00400	AFUA_8G00400	EAL85126.1	conserved hypothetical protein	0.000108303	3.0473e-05	3.29294	7.01882	38.2847	protein_coding	gene	CDS
2661	AFUA_2G11625		AFUA_2G11625		tRNA-Arg	0.356656	0.291323	3.29189	-4.46829	1.21363	tRNA	gene	tRNA
3614	AFUA_3G03375		AFUA_3G03375		tRNA-Asp	0.332231	0.26844	3.2906	-2.94529	1.3241	tRNA	gene	tRNA
7558	AFUA_6G03270	Afu6g03270	AFUA_6G03270	EAL85711.1	hypothetical protein	0.426105	0.358034	3.27663	-3.31299	0.900999	protein_coding	gene	CDS
8680	AFUA_7G00940	Afu7g00940	AFUA_7G00940	EAL84798.1	isoamyl alcohol oxidase, putative	9.1255357805798e-12	6.57179268101396e-14	3.26802	6.1182	517.375	protein_coding	gene	CDS
8347	AFUA_6G12220	Afu6g12220	AFUA_6G12220	EAL89063.1	isochorismatase family hydrolase, putative	9.23114377191682e-9	4.13851866029743e-10	3.25409	9.67621	180.764	protein_coding	gene	CDS
4310	AFUA_3G11550	Afu3g11550	AFUA_3G11550	EAL92426.1	LEA domain protein	1.39184604378279e-9	3.93368909283105e-11	3.24774	9.28192	236.118	protein_coding	gene	CDS
9246	AFUA_8G00250	Afu8g00250	AFUA_8G00250	EAL85141.1	dimethylallyl tryptophan synthase, putative	2.57723e-05	5.85816e-06	3.23906	6.49742	51.5184	protein_coding	gene	CDS
8682	AFUA_7G00960	Afu7g00960	AFUA_7G00960	EAL84796.1	extracellular cysteine-rich protein, putative	0.00154013	0.000624081	3.22964	-0.799802	17.7129	protein_coding	gene	CDS
9257	AFUA_8G00390	Afu8g00390	AFUA_8G00390	EAL85127.1	O-methyltransferase, putative	5.26722e-05	1.32602e-05	3.22621	7.99635	44.192	protein_coding	gene	CDS	GO:0008171; GO:0008757		O-methyltransferase activity|0008171||; S-adenosylmethionine-dependent methyltransferase activity|0008757||
6030	AFUA_5G01210	Afu5g01210	AFUA_5G01210	EAL86183.1	amine oxidase, flavin-containing superfamily	0.00876081	0.00443417	3.22469	0.243647	10.9487	protein_coding	gene	CDS
3318	AFUA_3G00370	Afu3g00370	AFUA_3G00370	EAL86321.1	phosphoketolase, putative	3.77107185534114e-7	3.98937979121033e-8	3.21869	8.92214	103.233	protein_coding	gene	CDS	GO:0005975; GO:0016832		aldehyde-lyase activity|0016832||	carbohydrate metabolic process|0005975||
5839	AFUA_4G14000	Afu4g14000	AFUA_4G14000	EAL89394.1	tripeptidyl peptidase A	5.61040224516521e-10	1.2747034211553e-11	3.19746	5.12423	266.201	protein_coding	gene	CDS
121	AFUA_1G01600	Afu1g01600	AFUA_1G01600	EAL87872.1	deoxyribodipyrimidine photo-lyase Phr1, putative	5.1985571018078e-12	3.26920113918332e-14	3.19635	7.74763	564.353	protein_coding	gene	CDS	GO:0000719; GO:0006281; GO:0003904; GO:0005634	nucleus|0005634||	deoxyribodipyrimidine photo-lyase activity|0003904||	photoreactive repair|0000719||; DNA repair|0006281||
5900	AFUA_4G14640	Afu4g14640	AFUA_4G14640	EAL89331.1	low affinity iron transporter, putative	4.8594232103949e-9	1.93123648834147e-10	3.19022	5.5019	196.315	protein_coding	gene	CDS	GO:0000040; GO:0015680; GO:0005381; GO:0005887	integral to plasma membrane|0005887||	iron ion transporter activity|0005381||	low affinity iron ion transport|0000040||; intracellular copper ion transport|0015680||
5373	AFUA_4G09040	Afu4g09040	AFUA_4G09040	EAL89883.1	high affinity methionine permease	5.10688043822326e-9	2.06678699143025e-10	3.16882	9.87463	193.462	protein_coding	gene	CDS	GO:0000101; GO:0000102; GO:0005887	integral to plasma membrane|0005887||	L-methionine porter activity|0000102||	sulfur amino acid transport|0000101||
1565	AFUA_1G16930	Afu1g16930	AFUA_1G16930	EAL91023.1	phosphatidylserine decarboxylase, putative	1.77849e-06	2.58812274842046e-7	3.12162	1.77402	69.3321	protein_coding	gene	CDS	GO:0000139; GO:0000329; GO:0004609; GO:0006656	Golgi membrane|0000139||; membrane of vacuole with cell cycle-correlated morphology|0000329||	phosphatidylserine decarboxylase activity|0004609||	phosphatidylcholine biosynthetic process|0006656||
3177	AFUA_2G16860	Afu2g16860	AFUA_2G16860	EAL93985.1	MFS multidrug transporter, putative	5.26994416868915e-10	1.17596887829558e-11	3.11689	6.89565	280.347	protein_coding	gene	CDS	GO:0015238; GO:0015893; GO:0016021	integral to membrane|0016021||	drug transporter activity|0015238||	drug transport|0015893||
9803	AFUA_8G06835		AFUA_8G06835		tRNA-Met	0.226369	0.173238	3.11426	-3.06875	2.02588	tRNA	gene	tRNA
5538	AFUA_4G10770	Afu4g10770	AFUA_4G10770	EAL89712.1	fatty acid oxygenase PpoA, putative	2.30081032461965e-12	1.21353217243353e-14	3.11383	7.96407	638.226	protein_coding	gene	CDS
9274	AFUA_8G00570	Afu8g00570	AFUA_8G00570	EAL85110.1	alpha/beta hydrolase, putative	0.000146612	4.29471e-05	3.10944	7.66555	35.5299	protein_coding	gene	CDS
4629	AFUA_3G14820	Afu3g14820	AFUA_3G14820	EAL92105.1	4-hydroxyphenylpyruvate dioxygenase, putative	0.0688139	0.0444893	3.09839	-2.88445	4.83731	protein_coding	gene	CDS
7124	AFUA_5G12892		AFUA_5G12892		tRNA-Asn	0.1665	0.121426	3.09365	-3.07901	2.70594	tRNA	gene	tRNA
9243	AFUA_8G00220	Afu8g00220	AFUA_8G00220	EAL85144.1	cytochrome P450, putative	1.17085e-05	2.35499e-06	3.08722	5.5991	57.9241	protein_coding	gene	CDS	GO:0008152; GO:0016491		oxidoreductase activity|0016491||	metabolic process|0008152||
4445	AFUA_3G12960	Afu3g12960	AFUA_3G12960	EAL92287.1	cytochrome P450 monooxigenase GliC-like, putative	3.78835442174147e-11	4.11151154403425e-13	3.08496	7.84408	411.341	protein_coding	gene	CDS	GO:0008152; GO:0009405; GO:0016491		oxidoreductase activity|0016491||	metabolic process|0008152||; pathogenesis|0009405||
8093	AFUA_6G09540	Afu6g09540	AFUA_6G09540	EAL88805.1	endoglucanase, putative	0.0182356	0.0100509	3.08434	-1.92988	8.74799	protein_coding	gene	CDS
5583	AFUA_4G11270	Afu4g11270	AFUA_4G11270	EAL89664.1	conserved hypothetical protein	9.11623460689357e-12	6.4726282836246e-14	3.08029	7.82644	518.356	protein_coding	gene	CDS
7258	AFUA_5G14240	Afu5g14240	AFUA_5G14240	EAL91195.1	ThiJ/PfpI family protein	0.0011333	0.000439803	3.07316	3.33692	20.6895	protein_coding	gene	CDS
5407	AFUA_4G09360	Afu4g09360	AFUA_4G09360	EAL89852.1	ATP synthase subunit ATP9, putative	1.01118802187367e-9	2.62566318693235e-11	3.06708	10.6091	242.612	protein_coding	gene	CDS	GO:0015986; GO:0016469; GO:0046961	proton-transporting two-sector ATPase complex|0016469||	hydrogen ion transporting ATPase activity, rotational mechanism|0046961||	ATP synthesis coupled proton transport|0015986||
9353	AFUA_8G01390	Afu8g01390	AFUA_8G01390	EAL85029.1	glycosyl hydrolase, putative	3.5610616735638e-9	1.28948069526552e-10	3.05857	5.42844	203.11	protein_coding	gene	CDS	GO:0005976; GO:0016798		hydrolase activity, acting on glycosyl bonds|0016798||	polysaccharide metabolic process|0005976||
4386	AFUA_3G12330	Afu3g12330	AFUA_3G12330	EAL92350.1	phosphatidyl synthase	6.17092194666511e-10	1.44586973291372e-11	3.05655	6.91275	274.025	protein_coding	gene	CDS	GO:0000004; GO:0005554; GO:0005739	mitochondrion|0005739||	molecular function unknown|0005554||	biological process unknown|0000004||
7931	AFUA_6G07900	Afu6g07900	AFUA_6G07900	EAL88643.1	carbon catabolite repression protein CreD, putative	1.90519876373731e-10	3.265834172549e-12	3.05239	8.52535	316.668	protein_coding	gene	CDS	GO:0005554; GO:0008372; GO:0016579	cellular component unknown|0008372||	molecular function unknown|0005554||	protein deubiquitination|0016579||
7560	AFUA_6G03290	Afu6g03290	AFUA_6G03290	EAL85709.1	isochorismatase family hydrolase, putative	0.000693549	0.000251912	3.05148	3.20735	23.2008	protein_coding	gene	CDS	GO:0004448; GO:0016787; GO:0008152		isocitrate dehydrogenase activity|0004448||; hydrolase activity|0016787||	metabolic process|0008152||
5132	AFUA_4G06620	Afu4g06620	AFUA_4G06620	EAL90126.1	Glutamate/Leucine/Phenylalanine/Valine dehydrogenase, putative	1.24902355483516e-8	6.18240688466941e-10	3.03364	8.78421	172.369	protein_coding	gene	CDS	GO:0004354; GO:0005634; GO:0005737; GO:0006537	nucleus|0005634||; cytoplasm|0005737||	glutamate dehydrogenase (NADP+) activity|0004354||	glutamate biosynthetic process|0006537||
5365	AFUA_4G08960	Afu4g08960	AFUA_4G08960	EAL89891.1	GPI anchored cell wall protein, putative	4.4258914776454e-9	1.70140264735532e-10	3.02722	9.92766	194.808	protein_coding	gene	CDS
7571	AFUA_6G03380	Afu6g03380	AFUA_6G03380	EAL85700.2	conserved hypothetical protein	0.0031821	0.00141014	3.02426	4.77678	16.16	protein_coding	gene	CDS
9807	AFUA_8G06870	Afu8g06870	AFUA_8G06870	EAL85448.1	MFS sugar transporter, putative	2.29214729864095e-8	1.30893491138539e-9	3.02408	6.11325	162.746	protein_coding	gene	CDS	GO:0005353; GO:0005355; GO:0015578; GO:0005886; GO:0008645	plasma membrane|0005886||	fructose transporter activity|0005353||; glucose transporter activity|0005355||; mannose transporter activity|0015578||	hexose transport|0008645||
3404	AFUA_3G01196		AFUA_3G01196	EBA27272.1	conserved hypothetical protein	1.12390379651975e-10	1.63016779493178e-12	3.01528	3.80666	345.806	protein_coding	gene	CDS
5691	AFUA_4G12420	Afu4g12420	AFUA_4G12420	EAL89551.1	hypothetical protein	0.00669708	0.00327379	3.00294	-0.997109	11.7924	protein_coding	gene	CDS
3025	AFUA_2G15350	Afu2g15350	AFUA_2G15350	EAL93832.1	hypothetical protein	1.36270541759351e-7	1.16933642690345e-8	3.00176	2.64672	107.888	protein_coding	gene	CDS
3669	AFUA_3G03950	Afu3g03950	AFUA_3G03950	EAL86677.1	endoglucanase, putative	7.4157795925988e-7	9.04877051414581e-8	2.98822	3.11223	80.8294	protein_coding	gene	CDS
9430	AFUA_8G02170	Afu8g02170	AFUA_8G02170	EAL84951.2	C6 finger domain protein, putative	1.20507388176631e-8	5.87067490305142e-10	2.98188	4.2446	161.714	protein_coding	gene	CDS	GO:0003677; GO:0008270		DNA binding|0003677||; zinc ion binding|0008270||
1678	AFUA_2G00430	Afu2g00430	AFUA_2G00430	EAL87141.1	exo-beta-1,3-glucanase, putative	1.29173e-06	1.75370258640917e-7	2.96986	1.05544	73.4204	protein_coding	gene	CDS	GO:0004553; GO:0006074; GO:0009277	chitin- and beta-glucan-containing cell wall|0009277||	hydrolase activity, hydrolyzing O-glycosyl compounds|0004553||	1,3-beta-glucan metabolic process|0006074||
1511	AFUA_1G16440	Afu1g16440	AFUA_1G16440	EAL90972.1	ABC ATPase, putative	9.33050684010497e-7	1.18265620366646e-7	2.96903	4.80101	84.752	protein_coding	gene	CDS	GO:0004009; GO:0005524; GO:0005737; GO:0009898; GO:0006810	cytoplasm|0005737||; internal side of plasma membrane|0009898||	ATP-binding cassette (ABC) transporter activity|0004009||; ATP binding|0005524||	transport|0006810||
3353	AFUA_3G00710	Afu3g00710	AFUA_3G00710	EAL86354.1	allergen Asp F4-like, putative	0.000664171	0.000239894	2.96865	7.32213	25.0261	protein_coding	gene	CDS
4265	AFUA_3G11070	Afu3g11070	AFUA_3G11070	EAL92474.1	pyruvate decarboxylase PdcA, putative	4.58965419142884e-9	1.79228812628066e-10	2.95974	11.7064	189.078	protein_coding	gene	CDS	GO:0004737; GO:0005737; GO:0006067	cytoplasm|0005737||	pyruvate decarboxylase activity|0004737||	ethanol metabolic process|0006067||
5930	AFUA_5G00160	Afu5g00160	AFUA_5G00160	EAL86286.2	MFS polyamine transporter, putative	0.0857788	0.0571714	2.95353	-3.96253	4.5582	protein_coding	gene	CDS	GO:0015238; GO:0015893; GO:0016021	integral to membrane|0016021||	drug transporter activity|0015238||	drug transport|0015893||
280	AFUA_1G03200	Afu1g03200	AFUA_1G03200	EAL88031.1	MFS transporter, putative	7.14982946049776e-8	5.36898191319386e-9	2.95317	4.54146	124.146	protein_coding	gene	CDS	GO:0005215; GO:0005887; GO:0006810	integral to plasma membrane|0005887||	transporter activity|0005215||	transport|0006810||
6149	AFUA_5G02390	Afu5g02390	AFUA_5G02390	EAL86065.1	Auxin Efflux Carrier superfamily	1.8817839553596e-9	5.6532439272343e-11	2.94472	4.07312	219.735	protein_coding	gene	CDS
7422	AFUA_6G01930	Afu6g01930	AFUA_6G01930	EAL85846.1	MFS transporter Seo1, putative	6.96385482308035e-9	2.95252187447772e-10	2.93045	4.59502	177.085	protein_coding	gene	CDS	GO:0005215; GO:0006810; GO:0016020	membrane|0016020||	transporter activity|0005215||	transport|0006810||
8626	AFUA_7G00400	Afu7g00400	AFUA_7G00400	EAL84851.1	hypothetical protein	1.79248776348725e-10	3.03626591441699e-12	2.93027	4.17648	319.611	protein_coding	gene	CDS
7386	AFUA_6G00560	Afu6g00560	AFUA_6G00560	EAL84209.1	hypothetical protein	2.32402652110443e-8	1.33421139156619e-9	2.92669	1.97919	144.954	protein_coding	gene	CDS
3398	AFUA_3G01150	Afu3g01150	AFUA_3G01150	EAL86398.1	GPI anchored cell wall protein, putative	1.31286e-05	2.69523e-06	2.91802	6.3518	57.4853	protein_coding	gene	CDS
9242	AFUA_8G00210	Afu8g00210	AFUA_8G00210	EAL85145.1	dimethylallyl tryptophan synthase FtmPT1	7.93539e-05	2.141e-05	2.91531	6.36124	40.4099	protein_coding	gene	CDS
1244	AFUA_1G13810	Afu1g13810	AFUA_1G13810	EAL90713.1	hypothetical protein	0.000220247	6.81584e-05	2.90412	-0.527862	27.7985	protein_coding	gene	CDS
6065	AFUA_5G01540	Afu5g01540	AFUA_5G01540	EAL86150.1	MFS aflatoxin efflux pump, putative	6.90066e-05	1.82963e-05	2.88239	0.927764	35.2246	protein_coding	gene	CDS	GO:0000004; GO:0005554; GO:0008372	cellular component unknown|0008372||	molecular function unknown|0005554||	biological process unknown|0000004||
283	AFUA_1G03220	Afu1g03220	AFUA_1G03220	EAL88034.1	hypothetical protein	0.242013	0.186831	2.88014	-4.15656	1.94998	protein_coding	gene	CDS
8678	AFUA_7G00920	Afu7g00920	AFUA_7G00920	EAL84800.1	UbiD family decarboxylase, putative	1.07812619091051e-7	8.80303868224935e-9	2.87946	3.84693	112.2	protein_coding	gene	CDS	GO:0016831		carboxy-lyase activity|0016831||
8802	AFUA_7G02200	Afu7g02200	AFUA_7G02200	EAL84674.1	meiotic recombination protein (Dmc1), putative	1.41141780874663e-7	1.21399969755263e-8	2.87593	2.08064	107.329	protein_coding	gene	CDS	GO:0000709; GO:0007126; GO:0007131; GO:0000794; GO:0005634; GO:0003690; GO:0003697	condensed nuclear chromosome|0000794||; nucleus|0005634||	double-stranded DNA binding|0003690||; single-stranded DNA binding|0003697||	meiotic joint molecule formation|0000709||; meiosis|0007126||; meiotic recombination|0007131||
9840	AFUA_8G07225	Afu8g07225	AFUA_8G07225	EAL85483.1	conserved hypothetical protein	0.000195933	5.97796e-05	2.87556	2.49555	29.5965	protein_coding	gene	CDS
7546	AFUA_6G03140	Afu6g03140	AFUA_6G03140	EAL85724.1	oligopeptide transporter, putative	9.69446595101136e-11	1.37058635752084e-12	2.87374	4.85344	353.469	protein_coding	gene	CDS	GO:0005887; GO:0006857; GO:0015198	integral to plasma membrane|0005887||	oligopeptide transporter activity|0015198||	oligopeptide transport|0006857||
3538	AFUA_3G02580	Afu3g02580	AFUA_3G02580	EAL86541.1	short-chain dehydrogenase/reductase family protein, putative	0.000135203	3.90977e-05	2.87084	0.394966	30.7916	protein_coding	gene	CDS	GO:0008152; GO:0016021; GO:0016491	integral to membrane|0016021||	oxidoreductase activity|0016491||	metabolic process|0008152||
1627	AFUA_1G17600	Afu1g17600	AFUA_1G17600	EAL91088.1	conserved hypothetical protein	0.329686	0.266116	2.86677	-4.19093	1.37915	protein_coding	gene	CDS
9429	AFUA_8G02160	Afu8g02160	AFUA_8G02160	EAL84952.1	aldehyde dehydrogenase family protein	3.48609e-05	8.24583e-06	2.86282	0.737299	40.341	protein_coding	gene	CDS	GO:0004029; GO:0005739; GO:0006067	mitochondrion|0005739||	aldehyde dehydrogenase (NAD) activity|0004029||	ethanol metabolic process|0006067||
6142	AFUA_5G02320	Afu5g02320	AFUA_5G02320	EAL86072.1	conserved hypothetical protein	2.68119546364759e-7	2.6216375159309e-8	2.85201	8.74189	107.815	protein_coding	gene	CDS
3463	AFUA_3G01820	Afu3g01820	AFUA_3G01820	EAL86465.1	amino acid permease	2.46655580295759e-7	2.37674004747917e-8	2.84446	1.85596	97.74	protein_coding	gene	CDS
31	AFUA_1G00530	Afu1g00530	AFUA_1G00530	EAL87767.1	thermoresistant gluconokinase family protein	3.20203217692394e-10	6.30078347016173e-12	2.84103	7.09377	291.969	protein_coding	gene	CDS	GO:0005737	cytoplasm|0005737||
7567	AFUA_6G03350	Afu6g03350	AFUA_6G03350	EAL85703.1	GNAT family N-acetyltransferase, putative	4.59164e-06	7.95934321806879e-7	2.83435	5.98264	68.6359	protein_coding	gene	CDS	GO:0008080; GO:0008152		N-acetyltransferase activity|0008080||	metabolic process|0008152||
3537	AFUA_3G02570	Afu3g02570	AFUA_3G02570	EAL86540.1	polyketide synthase, putative	1.04030596846621e-8	4.89605405587098e-10	2.82895	6.0642	178.963	protein_coding	gene	CDS	GO:0004315; GO:0016218		3-oxoacyl-[acyl-carrier-protein] synthase activity|0004315||; polyketide synthase activity|0016218||
9093	AFUA_7G06080	Afu7g06080	AFUA_7G06080	EAL86864.1	ubiE/COQ5 methyltransferase, putative	0.00120871	0.000473241	2.82025	6.18131	21.3808	protein_coding	gene	CDS	GO:0008152; GO:0008168		methyltransferase activity|0008168||	metabolic process|0008152||
3030	AFUA_2G15400	Afu2g15400	AFUA_2G15400	EAL93837.1	hypothetical protein	0.000104667	2.92481e-05	2.81669	0.305689	32.4376	protein_coding	gene	CDS
4719	AFUA_4G00490	Afu4g00490	AFUA_4G00490	EAL84369.1	conserved hypothetical protein	4.31117e-06	7.37259234009313e-7	2.81653	3.78077	62.3269	protein_coding	gene	CDS
8621	AFUA_7G00360	Afu7g00360	AFUA_7G00360	EAL84855.1	UDP-galactose 4-epimerase, putative	2.05153101566979e-7	1.91023985433093e-8	2.79986	5.60617	111.677	protein_coding	gene	CDS
7373	AFUA_6G00460	Afu6g00460	AFUA_6G00460	EAL84219.1	hypothetical protein	0.031549	0.0186273	2.79976	-1.22716	6.80738	protein_coding	gene	CDS
4329	AFUA_3G11760	Afu3g11760	AFUA_3G11760	EAL92407.1	MFS transporter, putative	3.63405185568661e-9	1.31959688034872e-10	2.79358	3.845	196.8	protein_coding	gene	CDS	GO:0005215; GO:0006810; GO:0016021	integral to membrane|0016021||	transporter activity|0005215||	transport|0006810||
9088	AFUA_7G06030	Afu7g06030	AFUA_7G06030	EAL86869.1	alpha-ketoglutarate-dependent taurine dioxygenase	0.00146903	0.000590801	2.78985	6.95291	20.2716	protein_coding	gene	CDS	GO:0000907; GO:0006790; GO:0008372	cellular component unknown|0008372||	sulfonate dioxygenase activity|0000907||	sulfur metabolic process|0006790||
6036	AFUA_5G01248		AFUA_5G01248	EBA27259.1	conserved hypothetical protein	0.000438374	0.000149178	2.78522	1.70019	24.2275	protein_coding	gene	CDS
8162	AFUA_6G10240	Afu6g10240	AFUA_6G10240	EAL88875.1	sensor histidine kinase/response regulator Fos-1/TcsA	7.40327376516152e-11	9.68680713769993e-13	2.77923	6.16534	369.295	protein_coding	gene	CDS	GO:0000155; GO:0004673; GO:0006468; GO:0009405		two-component sensor activity|0000155||; protein histidine kinase activity|0004673||	protein amino acid phosphorylation|0006468||; pathogenesis|0009405||
8592	AFUA_6G14690	Afu6g14690	AFUA_6G14690	EAL89304.1	telomere-associated RecQ helicase, putative	0.0122998	0.00646369	2.77803	-1.32566	9.70349	protein_coding	gene	CDS
222	AFUA_1G02633		AFUA_1G02633		tRNA-Asp	0.436599	0.368622	2.77594	-3.92756	0.869834	tRNA	gene	tRNA
691	AFUA_1G07380	Afu1g07380	AFUA_1G07380	EAL88447.1	glutamate synthase Glt1, putative	4.12609953944988e-10	8.86800176359593e-12	2.77092	8.91808	278.846	protein_coding	gene	CDS	GO:0005623; GO:0006537; GO:0016040	cell|0005623||	glutamate synthase (NADH) activity|0016040||	glutamate biosynthetic process|0006537||
1903	AFUA_2G02640	Afu2g02640	AFUA_2G02640	EAL87361.1	hypothetical protein	4.07855981899674e-7	4.42647226526677e-8	2.76998	3.03984	89.5327	protein_coding	gene	CDS
416	AFUA_1G04630	Afu1g04630	AFUA_1G04630	EAL88174.1	hypothetical protein	8.63209623741009e-9	3.79115292707026e-10	2.76989	4.43788	171.345	protein_coding	gene	CDS
1525	AFUA_1G16564		AFUA_1G16564	EBA27417.1	DUF455 domain protein	1.99248010394424e-8	1.10375448948719e-9	2.76907	4.8176	148.944	protein_coding	gene	CDS
1676	AFUA_2G00415		AFUA_2G00415		tRNA-Arg	0.403769	0.336645	2.76535	-3.47775	0.998211	tRNA	gene	tRNA
4232	AFUA_3G10746		AFUA_3G10746		tRNA-Ile	0.464098	0.39636	2.76504	-4.27095	0.781689	tRNA	gene	tRNA
4754	AFUA_4G00860	Afu4g00860	AFUA_4G00860	EAL84332.1	cell surface protein, putative	4.31581e-06	7.38928330714723e-7	2.76079	7.41707	69.4149	protein_coding	gene	CDS
6288	AFUA_5G03790	Afu5g03790	AFUA_5G03790	EAL85927.2	ferrooxidoreductase Fet3, putative	2.56153086206132e-7	2.47864939893143e-8	2.74733	6.85803	110.903	protein_coding	gene	CDS	GO:0004322; GO:0005886; GO:0006827	plasma membrane|0005886||	ferroxidase activity|0004322||	high affinity iron ion transport|0006827||
5882	AFUA_4G14460	Afu4g14460	AFUA_4G14460	EAL89349.1	conserved hypothetical protein	8.81733e-05	2.41473e-05	2.74689	0.675635	33.5569	protein_coding	gene	CDS
3820	AFUA_3G06540	Afu3g06540	AFUA_3G06540	EAL92914.1	3'-phosphoadenosine-5'-phosphosulfate reductase Met16, putative	5.66549238424038e-9	2.32733990832473e-10	2.74017	5.88611	190.539	protein_coding	gene	CDS	GO:0000103; GO:0006555; GO:0004604; GO:0005622	intracellular|0005622||	phosphoadenylyl-sulfate reductase (thioredoxin) activity|0004604||	sulfate assimilation|0000103||; methionine metabolic process|0006555||
6751	AFUA_5G09440	Afu5g09440	AFUA_5G09440	EAL91657.1	amino acid permease, putative	3.78554028612799e-8	2.46891409268719e-9	2.73852	2.3693	133.438	protein_coding	gene	CDS
6335	AFUA_5G04260	Afu5g04260	AFUA_5G04260	EAL85879.1	arginine transporter, putative	7.96308244327631e-10	1.9384722450414e-11	2.73184	7.43679	253.002	protein_coding	gene	CDS	GO:0005288; GO:0005293; GO:0015174; GO:0005886; GO:0015802	plasma membrane|0005886||	arginine permease activity|0005288||; lysine permease activity|0005293||; basic amino acid transporter activity|0015174||	basic amino acid transport|0015802||
6815	AFUA_5G09970	Afu5g09970	AFUA_5G09970	EAL91605.2	67 kDa myosin-cross-reactive antigen family protein	2.22856042134333e-8	1.26810264364906e-9	2.71591	7.16594	160.353	protein_coding	gene	CDS
5820	AFUA_4G13770	Afu4g13770	AFUA_4G13770	EAL89416.1	glycosyl hydrolase, putative	8.08581961140399e-9	3.51283001928587e-10	2.70718	4.87686	173.078	protein_coding	gene	CDS	GO:0004553; GO:0005975		hydrolase activity, hydrolyzing O-glycosyl compounds|0004553||	carbohydrate metabolic process|0005975||
1624	AFUA_1G17570	Afu1g17570	AFUA_1G17570	EAL91085.1	urea active transporter, putative	0.0616258	0.0393795	2.69776	-2.0528	5.12382	protein_coding	gene	CDS	GO:0005886; GO:0015204; GO:0015370; GO:0015840	plasma membrane|0005886||	urea transporter activity|0015204||; solute:sodium symporter activity|0015370||	urea transport|0015840||
3625	AFUA_3G03470		AFUA_3G03470	EAL86629.2	conserved hypothetical protein	0.000517168	0.000180713	2.69622	1.04432	24.8018	protein_coding	gene	CDS
3645	AFUA_3G03660	Afu3g03660	AFUA_3G03660	EAL86648.1	siderophore esterase IroE-like, putative	0.000774707	0.000285319	2.69231	3.85367	22.765	protein_coding	gene	CDS	GO:0016788		hydrolase activity, acting on ester bonds|0016788||
4714	AFUA_4G00440	Afu4g00440	AFUA_4G00440	EAL84374.1	short chain dehydrogenase, putative	1.09833385561101e-9	2.89650879864957e-11	2.68869	3.31383	239.564	protein_coding	gene	CDS	GO:0008152; GO:0016491		oxidoreductase activity|0016491||	metabolic process|0008152||
9290	AFUA_8G00720	Afu8g00720	AFUA_8G00720	EAL85095.2	amino acid transporter, putative	6.69300037490423e-7	8.01747990948565e-8	2.66425	4.99979	88.6393	protein_coding	gene	CDS
9255	AFUA_8G00370	Afu8g00370	AFUA_8G00370	EAL85129.1	polyketide synthase, putative	8.13421e-05	2.20042e-05	2.66152	8.10204	39.4165	protein_coding	gene	CDS	GO:0004315; GO:0016218		3-oxoacyl-[acyl-carrier-protein] synthase activity|0004315||; polyketide synthase activity|0016218||
8240	AFUA_6G11090	Afu6g11090	AFUA_6G11090	EAL88955.1	conserved hypothetical protein	6.31603e-05	1.64579e-05	2.6608	0.199931	35.876	protein_coding	gene	CDS
2119	AFUA_2G04870	Afu2g04870	AFUA_2G04870	EAL87580.1	pyruvate dehydrogenase E1 component alpha subunit, putative	2.40534947973306e-8	1.38821772387475e-9	2.66055	5.7269	151.947	protein_coding	gene	CDS	GO:0005739	mitochondrion|0005739||
4651	AFUA_3G15050	Afu3g15050	AFUA_3G15050	EAL92081.1	flavin-binding monooxygenase, putative	0.00014228	4.14226e-05	2.65762	5.55462	34.8953	protein_coding	gene	CDS
7312	AFUA_5G14845		AFUA_5G14845	EBA27422.1	RING-finger domain protein, putative	5.0406600171992e-7	5.69560326519921e-8	2.65688	2.79059	86.3778	protein_coding	gene	CDS
9039	AFUA_7G05550	Afu7g05550	AFUA_7G05550	EAL86916.1	sugar transporter family protein	1.60751419720012e-8	8.46231735821953e-10	2.65585	5.44827	158.03	protein_coding	gene	CDS	GO:0005886; GO:0015129; GO:0015727	plasma membrane|0005886||	lactate transporter activity|0015129||	lactate transport|0015727||
4556	AFUA_3G14090	Afu3g14090	AFUA_3G14090	EAL92178.1	C2H2 finger domain protein, putative	1.59209610899971e-7	1.41139263542524e-8	2.6558	7.2189	118.156	protein_coding	gene	CDS	GO:0003677; GO:0008270; GO:0005634	nucleus|0005634||	DNA binding|0003677||; zinc ion binding|0008270||
5584	AFUA_4G11280	Afu4g11280	AFUA_4G11280	EAL89663.1	DUF409 domain protein	2.9429834794305e-9	9.865326915083e-11	2.65169	6.81935	212.567	protein_coding	gene	CDS	GO:0000004; GO:0005554; GO:0008372	cellular component unknown|0008372||	molecular function unknown|0005554||	biological process unknown|0000004||
6574	AFUA_5G07640	Afu5g07640	AFUA_5G07640	EAL91833.1	RNA 3'-terminal phosphate cyclase, putative	0.00100104	0.000381368	2.65047	2.14485	20.2914	protein_coding	gene	CDS	GO:0003963; GO:0006396		RNA-3'-phosphate cyclase activity|0003963||	RNA processing|0006396||
5157	AFUA_4G06900	Afu4g06900	AFUA_4G06900	EAL90098.1	asparagine synthetase Asn2, putative	5.42274988992931e-8	3.83921231683807e-9	2.64975	7.70912	137.221	protein_coding	gene	CDS	GO:0004066; GO:0005737; GO:0006529	cytoplasm|0005737||	asparagine synthase (glutamine-hydrolyzing) activity|0004066||	asparagine biosynthetic process|0006529||
5114	AFUA_4G06410	Afu4g06410	AFUA_4G06410	EAL90145.1	conserved hypothetical protein	1.9268594693009e-10	3.35548354624256e-12	2.64926	6.82506	315.581	protein_coding	gene	CDS
2349	AFUA_2G08250	Afu2g08250	AFUA_2G08250	EAL93121.2	glycerol 3-phosphate dehydrogenase (GfdB), putative	3.67063433230463e-8	2.37096022523398e-9	2.64911	6.01081	146.376	protein_coding	gene	CDS	GO:0004367; GO:0005829; GO:0006071; GO:0006970	cytosol|0005829||	glycerol-3-phosphate dehydrogenase (NAD+) activity|0004367||	glycerol metabolic process|0006071||; response to osmotic stress|0006970||
1679	AFUA_2G00440	Afu2g00440	AFUA_2G00440	EAL87142.1	conserved hypothetical protein	1.29991260711336e-8	6.48703725225454e-10	2.63782	7.06918	171.945	protein_coding	gene	CDS
3663	AFUA_3G03890	Afu3g03890	AFUA_3G03890	EAL86671.2	secretory lipase, putative	0.102315	0.0699467	2.63432	-0.556257	3.82661	protein_coding	gene	CDS
4736	AFUA_4G00660	Afu4g00660	AFUA_4G00660	EAL84352.1	sensor histidine kinase/response regulator, putative	4.99372e-06	8.75762746591742e-7	2.63377	6.83918	67.5133	protein_coding	gene	CDS	GO:0000155; GO:0004673; GO:0006468		two-component sensor activity|0000155||; protein histidine kinase activity|0004673||	protein amino acid phosphorylation|0006468||
2639	AFUA_2G11420	Afu2g11420	AFUA_2G11420	EAL93436.2	MFS transporter, putative	1.57804291240024e-8	8.29116775152981e-10	2.61679	4.10235	154.463	protein_coding	gene	CDS	GO:0015238; GO:0015893; GO:0016021	integral to membrane|0016021||	drug transporter activity|0015238||	drug transport|0015893||
3135	AFUA_2G16440	Afu2g16440	AFUA_2G16440	EAL93942.1	hypothetical protein	3.76622261130038e-7	3.96524908259438e-8	2.61154	5.22483	97.96	protein_coding	gene	CDS
1694	AFUA_2G00590	Afu2g00590	AFUA_2G00590	EAL87157.1	glutathione S-transferase, putative	4.6147535242446e-7	5.15400848419563e-8	2.61019	7.64854	97.7053	protein_coding	gene	CDS
6492	AFUA_5G06820	Afu5g06820	AFUA_5G06820	EAL91913.1	hypothetical protein	1.30486e-06	1.78278652919083e-7	2.61007	4.06828	73.2437	protein_coding	gene	CDS
9271	AFUA_8G00540	Afu8g00540	AFUA_8G00540	EAL85113.2	hybrid PKS-NRPS enzyme, putative	0.00224734	0.000955878	2.60949	9.535	17.8847	protein_coding	gene	CDS	GO:0016218		polyketide synthase activity|0016218||
8655	AFUA_7G00700	Afu7g00700	AFUA_7G00700	EAL84822.1	aldo-keto reductase (AKR13), puatative	1.07641248550212e-8	5.10965659006993e-10	2.59613	4.37072	164.717	protein_coding	gene	CDS	GO:0004033; GO:0005634; GO:0005737; GO:0006081	nucleus|0005634||; cytoplasm|0005737||	aldo-keto reductase activity|0004033||	aldehyde metabolic process|0006081||
9394	AFUA_8G01800	Afu8g01800	AFUA_8G01800	EAL84988.1	thiosulfate sulfurtransferase, putative	1.15784574690867e-8	5.60191116011193e-10	2.59567	7.06909	173.811	protein_coding	gene	CDS	GO:0000004; GO:0004792; GO:0005737	cytoplasm|0005737||	thiosulfate sulfurtransferase activity|0004792||	biological process unknown|0000004||
3336	AFUA_3G00540	Afu3g00540	AFUA_3G00540	EAL86336.1	MFS peptide transporter, putative	1.50195389486894e-7	1.3192941200492e-8	2.58966	5.12435	110.996	protein_coding	gene	CDS	GO:0005886; GO:0015197; GO:0015833	plasma membrane|0005886||	peptide transporter activity|0015197||	peptide transport|0015833||
3628	AFUA_3G03500	Afu3g03500	AFUA_3G03500	EAL86632.1	MFS multidrug transporter, putative	8.98273003388825e-7	1.12796630306863e-7	2.58492	1.77676	78.2956	protein_coding	gene	CDS	GO:0005215; GO:0006810		transporter activity|0005215||	transport|0006810||
1675	AFUA_2G00410	Afu2g00410	AFUA_2G00410	EAL87139.1	amidase family protein	0.00595192	0.00286639	2.58449	2.64301	12.7981	protein_coding	gene	CDS
9270	AFUA_8G00530	Afu8g00530	AFUA_8G00530	EAL85114.1	alpha/beta hydrolase, putative	0.000615943	0.000220225	2.57594	8.03729	25.0983	protein_coding	gene	CDS
3667	AFUA_3G03930	Afu3g03930	AFUA_3G03930	EAL86675.1	cytochrome P450 monooxygenase, putative	0.0120723	0.00632818	2.57043	4.80764	10.552	protein_coding	gene	CDS	GO:0008152; GO:0016491		oxidoreductase activity|0016491||	metabolic process|0008152||
3356	AFUA_3G00730	Afu3g00730	AFUA_3G00730	EAL86356.1	conserved hypothetical protein	7.07315168328346e-11	9.03962990256331e-13	2.55847	5.95643	372.528	protein_coding	gene	CDS
9470	AFUA_8G02525		AFUA_8G02525		tRNA-Gly	0.126722	0.0890618	2.55724	-2.00956	3.26378	tRNA	gene	tRNA
9126	AFUA_7G06440	Afu7g06440	AFUA_7G06440	EAL86828.1	F-box domain protein	1.42595827581933e-8	7.30407677542104e-10	2.55616	2.74686	157.09	protein_coding	gene	CDS
2299	AFUA_2G07680	Afu2g07680	AFUA_2G07680	EAL93065.1	L-ornithine N5-oxygenase SidA	0.00398175	0.00181297	2.55337	7.77031	15.2202	protein_coding	gene	CDS	GO:0009405			pathogenesis|0009405||
9267	AFUA_8G00500	Afu8g00500	AFUA_8G00500	EAL85117.1	acetate-CoA ligase, putative	0.000306236	9.89932e-05	2.55107	8.40715	29.5138	protein_coding	gene	CDS	GO:0003987; GO:0005829; GO:0006085	cytosol|0005829||	acetate-CoA ligase activity|0003987||	acetyl-CoA biosynthetic process|0006085||
3542	AFUA_3G02610	Afu3g02610	AFUA_3G02610	EAL86545.1	MFS transporter, putative	0.000167665	5.02563e-05	2.54957	1.35804	29.4142	protein_coding	gene	CDS	GO:0005215; GO:0006810		transporter activity|0005215||	transport|0006810||
659	AFUA_1G07040	Afu1g07040	AFUA_1G07040	EAL88414.1	fructosamine-3-kinase, putative	1.31918139089149e-10	2.04721323467287e-12	2.5469	6.18725	335.982	protein_coding	gene	CDS
5837	AFUA_4G13980	Afu4g13980	AFUA_4G13980	EAL89396.1	hypothetical protein	2.50121770357152e-8	1.45369484141037e-9	2.54685	3.78942	143.297	protein_coding	gene	CDS
6573	AFUA_5G07630	Afu5g07630	AFUA_5G07630	EAL91834.1	ubiE/COQ5 methyltransferase, putative	1.96254771491026e-7	1.81345062205421e-8	2.54075	5.10984	104.775	protein_coding	gene	CDS	GO:0008152; GO:0008168		methyltransferase activity|0008168||	metabolic process|0008152||
3533	AFUA_3G02530	Afu3g02530	AFUA_3G02530	EAL86536.1	PKS-like enzyme, putative	3.6876266078763e-7	3.86753820118075e-8	2.53843	3.74641	91.262	protein_coding	gene	CDS	GO:0016218; GO:0017000; GO:0030639		polyketide synthase activity|0016218||	antibiotic biosynthetic process|0017000||; polyketide biosynthetic process|0030639||
4616	AFUA_3G14680	Afu3g14680	AFUA_3G14680	EAL92119.1	lysophospholipase Plb3	1.10103941692748e-7	9.02363169568315e-9	2.53281	8.21592	121.031	protein_coding	gene	CDS	GO:0004622; GO:0005576; GO:0005886; GO:0006660; GO:0030384	extracellular region|0005576||; plasma membrane|0005886||	lysophospholipase activity|0004622||	phosphatidylserine catabolic process|0006660||; phosphoinositide metabolic process|0030384||
4636	AFUA_3G14890	Afu3g14890	AFUA_3G14890	EAL92098.1	pectate lyase, putative	9.22287571441257e-7	1.16466987163441e-7	2.53047	0.814294	77.933	protein_coding	gene	CDS
2022	AFUA_2G03860	Afu2g03860	AFUA_2G03860	EAL87480.1	plasma membrane low affinity zinc ion transporter, putative	3.15502248746695e-8	1.94940785778192e-9	2.52983	6.93859	149.673	protein_coding	gene	CDS	GO:0000007; GO:0005886; GO:0006831	plasma membrane|0005886||	low-affinity zinc ion transporter activity|0000007||	low-affinity zinc ion transport|0006831||
4796	AFUA_4G01290	Afu4g01290	AFUA_4G01290	EAL84291.1	endo-chitosanase, pseudogene	0.00031526	0.000102454	2.5291	9.18043	29.157	protein_coding	gene	CDS
5476	AFUA_4G10110	Afu4g10110	AFUA_4G10110	EAL89777.1	homeobox transcription factor, putative	6.29720152640931e-7	7.4603219219455e-8	2.52716	6.82133	93.8579	protein_coding	gene	CDS	GO:0003704; GO:0005634; GO:0006367; GO:0006878	nucleus|0005634||	specific RNA polymerase II transcription factor activity|0003704||	transcription initiation from RNA polymerase II promoter|0006367||; copper ion homeostasis|0006878||
7868	AFUA_6G07260	Afu6g07260	AFUA_6G07260	EAL88581.1	purine-cytosine permease, putative	0.00860595	0.00434444	2.52409	7.91595	11.8595	protein_coding	gene	CDS	GO:0005886; GO:0015223; GO:0015875	plasma membrane|0005886||	vitamin or cofactor transporter activity|0015223||	vitamin or cofactor transport|0015875||
3635	AFUA_3G03570	Afu3g03570	AFUA_3G03570	EAL86639.1	67 kDa myosin-cross-reactive antigen family protein	1.00535e-05	1.99052e-06	2.52148	5.66621	57.4471	protein_coding	gene	CDS
4072	AFUA_3G09140	Afu3g09140	AFUA_3G09140	EAL92666.2	endo 1,5-alpha-arabinase	1.13899763338051e-9	3.0615110340383e-11	2.52002	5.07422	237.86	protein_coding	gene	CDS
5421	AFUA_4G09510	Afu4g09510	AFUA_4G09510	EAL89836.1	conserved hypothetical protein	5.37304e-05	1.35702e-05	2.51522	7.42338	42.9391	protein_coding	gene	CDS
6414	AFUA_5G06053		AFUA_5G06053		tRNA-Ala	0.0161698	0.00878602	2.51025	-2.45173	8.82041	tRNA	gene	tRNA
63	AFUA_1G00970	Afu1g00970	AFUA_1G00970	EAL87809.1	MFS monocarboxylate transporter, putative	8.32384e-06	1.5898e-06	2.50589	1.77793	52.6187	protein_coding	gene	CDS	GO:0005215; GO:0006810		transporter activity|0005215||	transport|0006810||
2702	AFUA_2G12080	Afu2g12080	AFUA_2G12080	EAL93502.1	mitochondrial phosphate transporter Pic2, putative	9.53230284451927e-9	4.35088374077865e-10	2.50518	6.23806	175.2	protein_coding	gene	CDS	GO:0000004; GO:0000324; GO:0005739; GO:0005315	vacuole, cell cycle-correlated morphology|0000324||; mitochondrion|0005739||	inorganic phosphate transporter activity|0005315||	biological process unknown|0000004||
4059	AFUA_3G08990	Afu3g08990	AFUA_3G08990	EAL92679.1	cell surface protein, putative	6.0235381376605e-10	1.38689842504203e-11	2.50222	5.65519	263.34	protein_coding	gene	CDS
5876	AFUA_4G14380	Afu4g14380	AFUA_4G14380	EAL89356.1	glutathione S-transferase, putative	2.55187824053854e-11	2.5624905752441e-13	2.50025	10.0592	436.475	protein_coding	gene	CDS
9124	AFUA_7G06420	Afu7g06420	AFUA_7G06420	EAL86830.1	NADH-dependent flavin oxidoreductase, putative	2.45710664487381e-7	2.36514271831347e-8	2.50009	6.67505	109.477	protein_coding	gene	CDS	GO:0000004; GO:0003959; GO:0005634; GO:0005737	nucleus|0005634||; cytoplasm|0005737||	NADPH dehydrogenase activity|0003959||	biological process unknown|0000004||
7970	AFUA_6G08320	Afu6g08320	AFUA_6G08320	EAL88683.1	conserved hypothetical protein	3.75082561466229e-8	2.44246885547539e-9	2.49485	7.06771	145.017	protein_coding	gene	CDS	GO:0000004; GO:0005554; GO:0005737	cytoplasm|0005737||	molecular function unknown|0005554||	biological process unknown|0000004||
3255	AFUA_2G17700	Afu2g17700	AFUA_2G17700	EAL94067.1	hypothetical protein	0.0401678	0.0244029	2.49444	-1.68146	6.13397	protein_coding	gene	CDS
8977	AFUA_7G04950	Afu7g04950	AFUA_7G04950	EAL86977.1	lipase, putative	1.54186e-05	3.23105e-06	2.48657	2.15773	47.0265	protein_coding	gene	CDS
6008	AFUA_5G00990	Afu5g00990	AFUA_5G00990	EAL86204.1	hypothetical protein	3.88796e-05	9.37385e-06	2.4849	1.44253	39.4839	protein_coding	gene	CDS
7377	AFUA_6G00500	Afu6g00500	AFUA_6G00500	EAL84215.1	chitosanase, putative	1.26339120812104e-7	1.07073050938712e-8	2.48255	4.00584	109.21	protein_coding	gene	CDS
3058	AFUA_2G15690	Afu2g15690	AFUA_2G15690	EAL93866.1	conserved hypothetical protein	8.3355591233898e-10	2.07141899303226e-11	2.48212	4.65869	250.126	protein_coding	gene	CDS
9312	AFUA_8G00950		AFUA_8G00950	EAL85073.2	hypothetical protein	1.05182259007173e-9	2.7631813655399e-11	2.47672	6.08544	241.023	protein_coding	gene	CDS
4618	AFUA_3G14700	Afu3g14700	AFUA_3G14700	EAL92117.1	polyketide synthase, putative	5.67519e-06	1.01427e-06	2.47647	1.47136	56.4203	protein_coding	gene	CDS	GO:0016218; GO:0030639		polyketide synthase activity|0016218||	polyketide biosynthetic process|0030639||
8526	AFUA_6G13980	Afu6g13980	AFUA_6G13980	EAL89234.2	UbiA-like prenyltransferase, putative	7.65184e-06	1.44049e-06	2.47536	7.40635	61.3608	protein_coding	gene	CDS	GO:0004659; GO:0046138		prenyltransferase activity|0004659||	coenzyme and prosthetic group biosynthetic process|0046138||
6575	AFUA_5G07650	Afu5g07650	AFUA_5G07650	EAL91832.1	F-box domain and ankyrin repeat protein	0.00167132	0.000683854	2.47256	2.85984	18.0694	protein_coding	gene	CDS
9783	AFUA_8G06610	Afu8g06610	AFUA_8G06610	EAL85424.1	MFS transporter, putative	0.150928	0.108814	2.47225	-1.62887	2.92426	protein_coding	gene	CDS	GO:0005215; GO:0008028; GO:0006810; GO:0016020	membrane|0016020||	transporter activity|0005215||; monocarboxylic acid transporter activity|0008028||	transport|0006810||
1451	AFUA_1G15850	Afu1g15850	AFUA_1G15850	EAL90913.1	C6 transcription factor, putative	2.93359445555753e-8	1.79249469333555e-9	2.46919	5.83929	145.731	protein_coding	gene	CDS	GO:0003700; GO:0005634; GO:0045449	nucleus|0005634||	transcription factor activity|0003700||	regulation of transcription|0045449||
4928	AFUA_4G03615		AFUA_4G03615	EBA27187.1	conidiation protein Con-6, putative	0.130182	0.0918626	2.46885	-0.153547	3.22349	protein_coding	gene	CDS
5847	AFUA_4G14070	Afu4g14070	AFUA_4G14070	EAL89387.1	glycosyl transferase, putative	2.30538289443325e-10	4.20903662641226e-12	2.46633	8.5462	306.624	protein_coding	gene	CDS	GO:0016757		transferase activity, transferring glycosyl groups|0016757||
3636	AFUA_3G03580	Afu3g03580	AFUA_3G03580	EAL86640.1	transferase family protein	5.87130973862925e-7	6.83171515745845e-8	2.46293	6.16842	94.1238	protein_coding	gene	CDS
1612	AFUA_1G17420	Afu1g17420	AFUA_1G17420	EAL91071.1	hypothetical protein	6.35545223843188e-7	7.56156352133137e-8	2.46127	3.4857	82.9445	protein_coding	gene	CDS
1245	AFUA_1G13820	Afu1g13820	AFUA_1G13820	EAL90714.1	hypothetical protein	7.80522e-06	1.4757e-06	2.46011	3.98959	55.5902	protein_coding	gene	CDS
8536	AFUA_6G14070	Afu6g14070	AFUA_6G14070	EAL89243.1	extracellular glycine/serine-rich protein, putative	5.54234884590772e-10	1.25361983227246e-11	2.45351	3.77557	266.77	protein_coding	gene	CDS
9245	AFUA_8G00240	Afu8g00240	AFUA_8G00240	EAL85142.1	cytochrome P450 monooxygenase, putative	0.000658296	0.000237371	2.44795	6.34467	24.7647	protein_coding	gene	CDS	GO:0005525; GO:0016491; GO:0008152		GTP binding|0005525||; oxidoreductase activity|0016491||	metabolic process|0008152||
952	AFUA_1G10930	Afu1g10930	AFUA_1G10930	EAL90420.1	ammonium transporter (Mep2), putative	6.88981900919713e-10	1.635275026019e-11	2.4424	3.61998	257.836	protein_coding	gene	CDS	GO:0005886; GO:0007124; GO:0015696; GO:0008519	plasma membrane|0005886||	ammonium transporter activity|0008519||	pseudohyphal growth|0007124||; ammonium transport|0015696||
1599	AFUA_1G17270	Afu1g17270	AFUA_1G17270	EAL91057.2	FRE family ferric-chelate reductase, putative	0.00742093	0.00367471	2.4411	4.44913	12.3591	protein_coding	gene	CDS	GO:0000041; GO:0000293; GO:0005886	plasma membrane|0005886||	ferric-chelate reductase activity|0000293||	transition metal ion transport|0000041||
9266	AFUA_8G00490	Afu8g00490	AFUA_8G00490	EAL85118.1	PKS-like enzyme, putative	0.00246013	0.00105626	2.44045	4.87957	17.1907	protein_coding	gene	CDS
8476	AFUA_6G13490	Afu6g13490	AFUA_6G13490	EAL89187.1	glutamate decarboxylase	8.36953347569271e-11	1.12906780836508e-12	2.43865	10.4281	362.227	protein_coding	gene	CDS	GO:0004351; GO:0005737; GO:0006538; GO:0006979	cytoplasm|0005737||	glutamate decarboxylase activity|0004351||	glutamate catabolic process|0006538||; response to oxidative stress|0006979||
5821	AFUA_4G13780	Afu4g13780	AFUA_4G13780	EAL89415.1	polyphenol monooxygenase, putative	3.64538364893417e-7	3.80560364674441e-8	2.43405	2.70998	91.4707	protein_coding	gene	CDS
9273	AFUA_8G00560	Afu8g00560	AFUA_8G00560	EAL85111.2	cytochrome P450 oxidoreductase, putative	0.000524159	0.000183368	2.43092	7.721	26.0027	protein_coding	gene	CDS	GO:0008152; GO:0016491		oxidoreductase activity|0016491||	metabolic process|0008152||
9793	AFUA_8G06750	Afu8g06750	AFUA_8G06750	EAL85435.2	UDP-glucose,sterol transferase, putative	3.6192631647788e-8	2.32742960388453e-9	2.43024	5.00101	134.567	protein_coding	gene	CDS	GO:0005737; GO:0016125; GO:0016906	cytoplasm|0005737||	sterol 3-beta-glucosyltransferase activity|0016906||	sterol metabolic process|0016125||
1175	AFUA_1G13120	Afu1g13120	AFUA_1G13120	EAL90644.1	conserved hypothetical protein	2.39827e-06	3.69994097274841e-7	2.42789	5.23992	71.6633	protein_coding	gene	CDS
9109	AFUA_7G06270	Afu7g06270	AFUA_7G06270	EAL86845.1	cyanamide hydratase, putative	1.59042968580975e-7	1.40830217639914e-8	2.42549	5.52573	110.733	protein_coding	gene	CDS	GO:0005554; GO:0008372	cellular component unknown|0008372||	molecular function unknown|0005554||
9570	AFUA_8G04479		AFUA_8G04479		tRNA-Val	0.141599	0.101126	2.4252	-2.52546	3.01437	tRNA	gene	tRNA
1217	AFUA_1G13530	Afu1g13530	AFUA_1G13530	EAL90685.1	conserved hypothetical protein	9.34649031759186e-8	7.451406217291e-9	2.42444	5.19794	118.101	protein_coding	gene	CDS
4738	AFUA_4G00680	Afu4g00680	AFUA_4G00680	EAL84350.1	aquaglyceroporin, putative	2.4031e-05	5.39657e-06	2.42355	2.18061	43.2719	protein_coding	gene	CDS	GO:0006833; GO:0006970; GO:0015793; GO:0015250; GO:0015254; GO:0016021	integral to membrane|0016021||	water channel activity|0015250||; glycerol channel activity|0015254||	water transport|0006833||; response to osmotic stress|0006970||; glycerol transport|0015793||
1540	AFUA_1G16690	Afu1g16690	AFUA_1G16690	EAL90998.1	MFS transporter, putative	5.0397208038704e-9	2.03449526315084e-10	2.41829	4.73932	185.963	protein_coding	gene	CDS	GO:0005887; GO:0015664; GO:0015890	integral to plasma membrane|0005887||	nicotinamide mononucleotide permease activity|0015664||	nicotinamide mononucleotide transport|0015890||
1613	AFUA_1G17430	Afu1g17430	AFUA_1G17430	EAL91072.1	tyrosinase	2.5105e-05	5.67696e-06	2.41709	1.03067	42.9137	protein_coding	gene	CDS
9241	AFUA_8G00200	Afu8g00200	AFUA_8G00200	EAL85146.1	O-methyltransferase, putative	1.49725e-05	3.12845e-06	2.41411	5.21317	51.7926	protein_coding	gene	CDS	GO:0008171; GO:0008757		O-methyltransferase activity|0008171||; S-adenosylmethionine-dependent methyltransferase activity|0008757||
5849	AFUA_4G14085		AFUA_4G14085	EBA27379.1	cell surface protein, putative	2.44210806245782e-11	2.358088690526e-13	2.40658	6.12419	441.044	protein_coding	gene	CDS
5286	AFUA_4G08170	Afu4g08170	AFUA_4G08170	EAL89971.1	succinate-semialdehyde dehydrogenase Uga2, putative	5.54234884590772e-10	1.25132375080107e-11	2.40209	7.55486	266.832	protein_coding	gene	CDS	GO:0005737; GO:0006538; GO:0006979; GO:0009013	cytoplasm|0005737||	succinate-semialdehyde dehydrogenase [NAD(P)+] activity|0009013||	glutamate catabolic process|0006538||; response to oxidative stress|0006979||
7057	AFUA_5G12352		AFUA_5G12352		tRNA-Glu	0.360394	0.295034	2.39793	-4.10799	1.16947	tRNA	gene	tRNA
3442	AFUA_3G01595		AFUA_3G01595		tRNA-Cys	0.0214554	0.0120367	2.39783	-1.51792	7.9518	tRNA	gene	tRNA
3613	AFUA_3G03370	Afu3g03370	AFUA_3G03370	EAL86619.2	cell surface protein, putative	7.95259896021874e-10	1.92785389136046e-11	2.39517	8.34315	252.445	protein_coding	gene	CDS
2880	AFUA_2G13930	Afu2g13930	AFUA_2G13930	EAL93688.1	conserved hypothetical protein	0.000196437	5.9973e-05	2.39353	4.91309	31.1845	protein_coding	gene	CDS
7978	AFUA_6G08400	Afu6g08400	AFUA_6G08400	EAL88691.1	conserved hypothetical protein	1.40415e-05	2.91256e-06	2.38715	1.78451	47.8149	protein_coding	gene	CDS
4828	AFUA_4G02645		AFUA_4G02645		tRNA-Pro	0.118025	0.0822186	2.38498	-2.73278	3.42377	tRNA	gene	tRNA
9816	AFUA_8G07000	Afu8g07000	AFUA_8G07000	EAL85460.1	C6 transcription factor, putative	0.0885234	0.0591982	2.3847	-1.42027	4.1053	protein_coding	gene	CDS	GO:0003700; GO:0008270; GO:0005634; GO:0045449	nucleus|0005634||	transcription factor activity|0003700||; zinc ion binding|0008270||	regulation of transcription|0045449||
6009	AFUA_5G01000	Afu5g01000	AFUA_5G01000	EAL86203.1	oxidoreductase, 2OG-Fe(II) oxygenase family, putative	1.76198e-06	2.55923727398273e-7	2.38454	2.35464	69.4473	protein_coding	gene	CDS	GO:0008152; GO:0016491		oxidoreductase activity|0016491||	metabolic process|0008152||
9721	AFUA_8G05985		AFUA_8G05985	EAL85363.2	conserved hypothetical protein	0.000367853	0.000122381	2.38136	8.08875	28.1989	protein_coding	gene	CDS
8154	AFUA_6G10160	Afu6g10160	AFUA_6G10160	EAL88867.1	hypothetical protein	2.00918e-06	3.00999810430479e-7	2.38111	1.53024	67.7971	protein_coding	gene	CDS
398	AFUA_1G04455		AFUA_1G04455	EBA27337.1	hypothetical protein	9.13530228702158e-8	7.22970764305653e-9	2.37958	1.8443	115.28	protein_coding	gene	CDS
9094	AFUA_7G06090	Afu7g06090	AFUA_7G06090	EAL86863.1	fatty-acyl coenzyme A oxidase (Pox1), putative	6.2975044053633e-9	2.63167848160024e-10	2.3794	5.74186	179.867	protein_coding	gene	CDS	GO:0003997; GO:0005782; GO:0006635	peroxisomal matrix|0005782||	acyl-CoA oxidase activity|0003997||	fatty acid beta-oxidation|0006635||
4438	AFUA_3G12890	Afu3g12890	AFUA_3G12890	EAL92294.1	C6 transcription factor GliZ-like, putative	2.18223445645429e-10	3.93993035042969e-12	2.37503	7.68945	309.21	protein_coding	gene	CDS	GO:0003700; GO:0005634; GO:0045449	nucleus|0005634||	transcription factor activity|0003700||	regulation of transcription|0045449||
9464	AFUA_8G02480	Afu8g02480	AFUA_8G02480	EAL84920.1	conserved hypothetical protein	1.06012637412788e-7	8.64531498933781e-9	2.37239	6.50007	122.265	protein_coding	gene	CDS
4779	AFUA_4G01110	Afu4g01110	AFUA_4G01110	EAL84308.2	1,3-beta glucanase, putative	0.260235	0.202771	2.37201	-1.88511	1.75908	protein_coding	gene	CDS
9206	AFUA_7G08390	Afu7g08390	AFUA_7G08390	EAL86738.1	hypothetical protein	0.189835	0.141139	2.36904	-2.75434	2.38873	protein_coding	gene	CDS
3532	AFUA_3G02520	Afu3g02520	AFUA_3G02520	EAL86535.1	MFS multidrug transporter, putative	1.1242560947066e-10	1.64208213447359e-12	2.36812	7.36908	345.488	protein_coding	gene	CDS	GO:0005215; GO:0006810		transporter activity|0005215||	transport|0006810||
6741	AFUA_5G09340	Afu5g09340	AFUA_5G09340	EAL91667.1	Phospholipase/Carboxylesterase superfamily	5.42725953669923e-12	3.46807334224618e-14	2.3666	6.6659	560.225	protein_coding	gene	CDS
9095	AFUA_7G06100	Afu7g06100	AFUA_7G06100	EAL86862.1	acyl-CoA dehydrogenasea family protein	3.29476192229725e-9	1.16297509783897e-10	2.36529	4.74111	200.071	protein_coding	gene	CDS	GO:0003997; GO:0005782; GO:0006635	peroxisomal matrix|0005782||	acyl-CoA oxidase activity|0003997||	fatty acid beta-oxidation|0006635||
9438	AFUA_8G02250	Afu8g02250	AFUA_8G02250	EAL84943.1	conserved hypothetical protein	0.0012282	0.000482982	2.36471	3.61082	19.6328	protein_coding	gene	CDS
6160	AFUA_5G02500	Afu5g02500	AFUA_5G02500	EAL86054.1	conserved hypothetical protein	1.56787e-05	3.29668e-06	2.36283	7.04425	53.8614	protein_coding	gene	CDS
7384	AFUA_6G00550	Afu6g00550	AFUA_6G00550	EAL84210.1	glycosyl transferase family 8 family, putative	4.20730223076921e-9	1.57469776159229e-10	2.36046	5.3856	192.307	protein_coding	gene	CDS
2463	AFUA_2G09520	Afu2g09520	AFUA_2G09520	EAL93248.1	extracellular endoglucanase/cellulase, putative	2.58054025781933e-10	4.78992663739667e-12	2.34985	6.45675	301.624	protein_coding	gene	CDS	GO:0000272; GO:0004553		hydrolase activity, hydrolyzing O-glycosyl compounds|0004553||	polysaccharide catabolic process|0000272||
8475	AFUA_6G13480	Afu6g13480	AFUA_6G13480	EAL89186.1	hypothetical protein	4.39611e-05	1.07952e-05	2.34368	1.11086	38.5556	protein_coding	gene	CDS
7556	AFUA_6G03252	Afu6g03255	AFUA_6G03252	EAL85713.2	protein kinase, putative	9.33883756866335e-9	4.21521728172755e-10	2.34356	6.44244	173.337	protein_coding	gene	CDS	GO:0004672		protein kinase activity|0004672||
2160	AFUA_2G05290	Afu2g05290	AFUA_2G05290	EAL87621.1	isoflavone reductase family protein	0.00473498	0.0022102	2.34352	0.0289551	13.0852	protein_coding	gene	CDS
5829	AFUA_4G13900	Afu4g13900	AFUA_4G13900	EAL89404.1	MFS transporter, putative	2.85293e-05	6.53404e-06	2.34221	1.53278	41.9309	protein_coding	gene	CDS	GO:0005887; GO:0015664; GO:0015890	integral to plasma membrane|0005887||	nicotinamide mononucleotide permease activity|0015664||	nicotinamide mononucleotide transport|0015890||
9182	AFUA_7G07040	Afu7g07040	AFUA_7G07040	EAL86769.1	hypothetical protein	1.99845e-06	2.98737019717455e-7	2.34099	3.3864	67.8732	protein_coding	gene	CDS
8118	AFUA_6G09785		AFUA_6G09785	EBA27362.1	conserved hypothetical protein	0.186639	0.138611	2.33686	-2.73981	2.42155	protein_coding	gene	CDS
4898	AFUA_4G03330	Afu4g03330	AFUA_4G03330	EAL84482.1	plasma membrane stress response protein (Ist2), putative	1.73596602779136e-9	5.07108445079534e-11	2.33332	5.97564	222.85	protein_coding	gene	CDS	GO:0005886; GO:0006970	plasma membrane|0005886||		response to osmotic stress|0006970||
9170	AFUA_7G06900	Afu7g06900	AFUA_7G06900	EAL86783.1	branched-chain amino acid aminotransferase, putative	3.23137594858071e-8	2.01244023980988e-9	2.32998	3.83441	137.169	protein_coding	gene	CDS
8305	AFUA_6G11780	Afu6g11780	AFUA_6G11780	EAL89022.1	hypothetical protein	0.00016151	4.79992e-05	2.31693	2.09859	29.6842	protein_coding	gene	CDS
8165	AFUA_6G10280	Afu6g10280	AFUA_6G10280	EAL88878.1	conserved hypothetical protein	3.77301742920677e-7	3.99536484034068e-8	2.31629	4.44248	91.4578	protein_coding	gene	CDS
9433	AFUA_8G02200	Afu8g02200	AFUA_8G02200	EAL84948.1	proline permease, putative	2.94248548729208e-8	1.80267900834204e-9	2.31408	4.34762	139.216	protein_coding	gene	CDS	GO:0005886; GO:0006865; GO:0015171; GO:0015359	plasma membrane|0005886||	amino acid transporter activity|0015171||; amino acid permease activity|0015359||	amino acid transport|0006865||
5977	AFUA_5G00650	Afu5g00650	AFUA_5G00650	EAL86236.1	conserved hypothetical protein	1.48911621109279e-11	1.14791390651234e-13	2.31316	7.51049	482.598	protein_coding	gene	CDS
8757	AFUA_7G01730	Afu7g01730	AFUA_7G01730	EAL84721.1	phosphatidylserine decarboxylase family protein	1.78987e-06	2.6124623373403e-7	2.31107	5.94712	77.012	protein_coding	gene	CDS	GO:0004609; GO:0006660		phosphatidylserine decarboxylase activity|0004609||	phosphatidylserine catabolic process|0006660||
9256	AFUA_8G00380	Afu8g00380	AFUA_8G00380	EAL85128.1	DltD N-terminal domain protein	0.00134643	0.000533985	2.31013	7.0404	20.5971	protein_coding	gene	CDS
8882	AFUA_7G04010	Afu7g04010	AFUA_7G04010	EAL87069.1	conserved hypothetical protein	8.24392517816959e-10	2.03192394593286e-11	2.30859	4.71226	250.745	protein_coding	gene	CDS
9034	AFUA_7G05500	Afu7g05500	AFUA_7G05500	EAL86921.1	glutathione S-transferase, putative	1.97826567401191e-8	1.08956107210515e-9	2.30707	8.75762	149.901	protein_coding	gene	CDS	GO:0003714; GO:0005625; GO:0006808	soluble fraction|0005625||	transcription corepressor activity|0003714||	regulation of nitrogen utilization|0006808||
269	AFUA_1G03090	Afu1g03090	AFUA_1G03090	EAL88021.1	mitochondrial integral membrane protein	4.3610377333172e-9	1.66320132642993e-10	2.30682	8.14625	190.937	protein_coding	gene	CDS	GO:0000004; GO:0000324; GO:0005554	vacuole, cell cycle-correlated morphology|0000324||	molecular function unknown|0005554||	biological process unknown|0000004||
8665	AFUA_7G00805		AFUA_7G00805	EBA27206.1	hypothetical protein	6.62179e-05	1.74024e-05	2.30507	1.86464	35.5317	protein_coding	gene	CDS
9033	AFUA_7G05490	Afu7g05490	AFUA_7G05490	EAL86922.1	conserved hypothetical protein	2.76517169954234e-7	2.72057667974041e-8	2.30385	12.0972	97.375	protein_coding	gene	CDS
5634	AFUA_4G11810	Afu4g11810	AFUA_4G11810	EAL89611.1	conserved hypothetical protein	1.07717120900014e-8	5.12418396410454e-10	2.30208	4.56245	164.655	protein_coding	gene	CDS
292	AFUA_1G03310	Afu1g03310	AFUA_1G03310	EAL88043.1	hypothetical protein	0.113991	0.0790004	2.3018	-2.4528	3.50455	protein_coding	gene	CDS
1988	AFUA_2G03512		AFUA_2G03512		tRNA-Ala	0.00128235	0.000506227	2.29684	0.400157	18.5522	tRNA	gene	tRNA
457	AFUA_1G05020	Afu1g05020	AFUA_1G05020	EAL88213.1	sulfate transporter, putative	1.31918139089149e-10	2.03755836725997e-12	2.29375	6.86047	336.183	protein_coding	gene	CDS	GO:0005886; GO:0008272; GO:0015116	plasma membrane|0005886||	sulfate transporter activity|0015116||	sulfate transport|0008272||
5568	AFUA_4G11120	Afu4g11120	AFUA_4G11120	EAL89679.1	hypothetical protein	0.00302957	0.00133241	2.29307	-0.178092	14.8492	protein_coding	gene	CDS
3599	AFUA_3G03220	Afu3g03220	AFUA_3G03220	EAL86603.1	conserved hypothetical protein	0.00151557	0.00061213	2.29268	4.22638	18.4831	protein_coding	gene	CDS
9340	AFUA_8G01260	Afu8g01260	AFUA_8G01260	EAL85042.1	hypothetical protein	7.77513e-06	1.46843e-06	2.29264	6.85172	60.4722	protein_coding	gene	CDS
8806	AFUA_7G02240	Afu7g02240	AFUA_7G02240	EAL84670.1	conserved hypothetical protein	2.63635442250256e-9	8.58372826476641e-11	2.2887	3.30148	208.141	protein_coding	gene	CDS
9747	AFUA_8G06250	Afu8g06250	AFUA_8G06250	EAL85388.1	hypothetical glutamine rich protein	0.00766491	0.00380563	2.28853	0.181226	11.314	protein_coding	gene	CDS
91	AFUA_1G01270	Afu1g01270	AFUA_1G01270	EAL87839.1	cytochrome P450 monooxygenase, putative	3.00537e-06	4.85907146485789e-7	2.28631	1.15746	63.1109	protein_coding	gene	CDS	GO:0008152; GO:0016491		oxidoreductase activity|0016491||	metabolic process|0008152||
7659	AFUA_6G04280	Afu6g04280	AFUA_6G04280	EAL85612.2	integral membrane protein	4.32422e-05	1.05836e-05	2.28413	2.0049	38.6849	protein_coding	gene	CDS
1727	AFUA_2G00900	Afu2g00900	AFUA_2G00900	EAL87189.1	PTH11-like integral membrane protein, putative	0.0129577	0.00686589	2.28112	-0.420991	9.52697	protein_coding	gene	CDS
9636	AFUA_8G05120	Afu8g05120	AFUA_8G05120	EAL85279.1	conserved hypothetical protein	1.94416803296421e-8	1.0619294694812e-9	2.2806	4.88307	149.448	protein_coding	gene	CDS
3454	AFUA_3G01720	Afu3g01720	AFUA_3G01720	EAL86455.1	hypothetical protein	0.140747	0.10046	2.27323	-2.17234	3.02719	protein_coding	gene	CDS
3026	AFUA_2G15360	Afu2g15360	AFUA_2G15360	EAL93833.1	conserved hypothetical protein	1.55754e-06	2.21648071661873e-7	2.27181	3.34322	70.9373	protein_coding	gene	CDS
8937	AFUA_7G04560	Afu7g04560	AFUA_7G04560	EAL87016.1	hypothetical protein	0.00374947	0.00169123	2.26976	3.19737	14.7309	protein_coding	gene	CDS
3851	AFUA_3G06850	Afu3g06850	AFUA_3G06850	EAL92883.1	conserved hypothetical protein	1.31324e-06	1.80356212391771e-7	2.26802	5.15194	77.5468	protein_coding	gene	CDS
4559	AFUA_3G14120	Afu3g14120	AFUA_3G14120	EAL92175.1	hypothetical protein	2.63560720996264e-9	8.55456240174506e-11	2.26569	6.79378	208.234	protein_coding	gene	CDS
1692	AFUA_2G00570	Afu2g00570	AFUA_2G00570	EAL87155.1	GNAT family acetyltransferase, putative	0.00020624	6.33844e-05	2.26011	5.42522	31.195	protein_coding	gene	CDS	GO:0008080; GO:0008152; GO:0008372	cellular component unknown|0008372||	N-acetyltransferase activity|0008080||	metabolic process|0008152||
3134	AFUA_2G16430	Afu2g16430	AFUA_2G16430	EAL93941.1	conserved hypothetical protein	7.31530770696863e-8	5.5352668114399e-9	2.25887	6.82063	127.916	protein_coding	gene	CDS
8128	AFUA_6G09880	Afu6g09880	AFUA_6G09880	EAL88839.1	MFS monocarboxylate transporter, putative	8.70032313757121e-11	1.1913415392759e-12	2.25694	5.6771	359.781	protein_coding	gene	CDS	GO:0005215; GO:0008028; GO:0006810; GO:0016020	membrane|0016020||	transporter activity|0005215||; monocarboxylic acid transporter activity|0008028||	transport|0006810||
6214	AFUA_5G03060	Afu5g03060	AFUA_5G03060	EAL85999.1	conserved hypothetical protein	9.14780303236927e-9	4.09187659729673e-10	2.25395	7.40155	171.356	protein_coding	gene	CDS
3601	AFUA_3G03240	Afu3g03240	AFUA_3G03240	EAL86605.1	MFS monocarboxylate transporter, putative	5.74454453523589e-9	2.36564061396265e-10	2.25244	3.2982	182.32	protein_coding	gene	CDS	GO:0005215; GO:0008028; GO:0006810; GO:0016020	membrane|0016020||	transporter activity|0005215||; monocarboxylic acid transporter activity|0008028||	transport|0006810||
2900	AFUA_2G14140	Afu2g14140	AFUA_2G14140	EAL93709.1	hypothetical protein	1.35054e-06	1.86847623390585e-7	2.25132	3.35459	72.7413	protein_coding	gene	CDS
4084	AFUA_3G09260	Afu3g09260	AFUA_3G09260	EAL92656.1	conserved hypothetical protein	1.34361e-06	1.8534377891173e-7	2.24958	6.69962	81.1746	protein_coding	gene	CDS
3491	AFUA_3G02120	Afu3g02120	AFUA_3G02120	EAL86494.1	short-chain dehydrogenase/reductase family protein, putative	0.0940145	0.0633947	2.24447	-0.235556	4.03935	protein_coding	gene	CDS
4652	AFUA_3G15055		AFUA_3G15055	EBA27447.1	conserved hypothetical protein	0.000147103	4.31058e-05	2.23907	0.949394	30.2512	protein_coding	gene	CDS
850	AFUA_1G09890	Afu1g09890	AFUA_1G09890	EAL90318.1	conserved hypothetical protein	1.23943225992952e-7	1.04595561442475e-8	2.23261	7.99955	115.072	protein_coding	gene	CDS
9268	AFUA_8G00510	Afu8g00510	AFUA_8G00510	EAL85116.1	cytochrome P450 oxidoreductase OrdA-like, putative	0.00738671	0.00365402	2.22756	7.79804	12.4883	protein_coding	gene	CDS	GO:0008152; GO:0016491		oxidoreductase activity|0016491||	metabolic process|0008152||
7785	AFUA_6G06460	Afu6g06460	AFUA_6G06460	EAL88500.1	fumarylacetoacetate hydrolase family protein	1.8817839553596e-9	5.66882883397708e-11	2.22539	6.66655	219.657	protein_coding	gene	CDS	GO:0003824; GO:0008152		catalytic activity|0003824||	metabolic process|0008152||
896	AFUA_1G10370	Afu1g10370	AFUA_1G10370	EAL90365.2	MFS multidrug transporter, putative	5.1770380499678e-10	1.14732389107467e-11	2.22022	6.2754	269.813	protein_coding	gene	CDS	GO:0015238; GO:0015893; GO:0016021	integral to membrane|0016021||	drug transporter activity|0015238||	drug transport|0015893||
3664	AFUA_3G03900	Afu3g03900	AFUA_3G03900	EAL86672.2	C6 transcription factor, putative	3.18150016481375e-9	1.0919062587147e-10	2.21888	4.6783	201.722	protein_coding	gene	CDS
1018	AFUA_1G11570	Afu1g11570	AFUA_1G11570	EAL90485.1	quinate utilisation oxidoreductase QutH	2.04533e-06	3.07452785521364e-7	2.21613	2.73822	67.5838	protein_coding	gene	CDS	GO:0008152; GO:0016491		oxidoreductase activity|0016491||	metabolic process|0008152||
5008	AFUA_4G04380	Afu4g04380	AFUA_4G04380	EAL84585.1	phenazine biosynthesis-like protein, putative	0.00126114	0.000496576	2.21401	5.51869	20.655	protein_coding	gene	CDS	GO:0000004; GO:0005554; GO:0008372	cellular component unknown|0008372||	molecular function unknown|0005554||	biological process unknown|0000004||
1497	AFUA_1G16300	Afu1g16300	AFUA_1G16300	EAL90958.1	conserved hypothetical protein	5.11237702726107e-9	2.07419698844145e-10	2.21299	5.55527	185.493	protein_coding	gene	CDS
3252	AFUA_2G17670	Afu2g17670	AFUA_2G17670	EAL94064.1	hypothetical protein	0.0110519	0.00572939	2.20841	-1.05407	10.0604	protein_coding	gene	CDS
7213	AFUA_5G13760	Afu5g13760	AFUA_5G13760	EAL91240.1	hypothetical protein	1.15879e-05	2.32721e-06	2.20785	0.828723	49.554	protein_coding	gene	CDS
9780	AFUA_8G06580	Afu8g06580	AFUA_8G06580	EAL85421.1	amino acid permease, putative	1.16651e-06	1.54880248767234e-7	2.20708	3.00687	74.7667	protein_coding	gene	CDS	GO:0005886; GO:0015220; GO:0015871	plasma membrane|0005886||	choline transporter activity|0015220||	choline transport|0015871||
7609	AFUA_6G03790	Afu6g03790	AFUA_6G03790	EAL85660.1	conserved hypothetical protein	4.5664e-06	7.8970628819936e-7	2.20655	7.29256	65.1235	protein_coding	gene	CDS
1634	AFUA_1G17670	Afu1g17670	AFUA_1G17670	EAL91095.1	salicylate hydroxylase, putative	0.113362	0.0784763	2.20404	-2.32072	3.51807	protein_coding	gene	CDS	GO:0004497; GO:0006725		monooxygenase activity|0004497||	aromatic compound metabolic process|0006725||
4270	AFUA_3G11120	Afu3g11120	AFUA_3G11120	EAL92469.1	glutamate decarboxylase, putative	8.57350131926995e-10	2.15663690757577e-11	2.20283	6.62635	248.833	protein_coding	gene	CDS
9331	AFUA_8G01160	Afu8g01160	AFUA_8G01160	EAL85052.1	tartrate dehydrogenase, putative	0.00362435	0.00162598	2.20154	7.89202	15.6005	protein_coding	gene	CDS	GO:0004448; GO:0005737; GO:0005739; GO:0009085	cytoplasm|0005737||; mitochondrion|0005739||	isocitrate dehydrogenase activity|0004448||	lysine biosynthetic process|0009085||
4070	AFUA_3G09120	Afu3g09120	AFUA_3G09120	EAL92668.1	hypothetical protein	0.00120672	0.000471964	2.1931	1.75374	18.8408	protein_coding	gene	CDS
7403	AFUA_6G00740	Afu6g00740	AFUA_6G00740	EAL84192.1	conserved hypothetical protein	4.87226e-05	1.2093e-05	2.18896	5.15175	40.973	protein_coding	gene	CDS
3564	AFUA_3G02840	Afu3g02840	AFUA_3G02840	EAL86568.1	isopropanol dehydrogenase, putative	4.81095e-06	8.40782086027628e-7	2.18747	2.4864	58.0695	protein_coding	gene	CDS
5881	AFUA_4G14450	Afu4g14450	AFUA_4G14450	EAL89350.1	mannitol dehydrogenase, putative	2.42197129784598e-9	7.78745208862131e-11	2.18743	7.54924	210.792	protein_coding	gene	CDS	GO:0008372; GO:0046029	cellular component unknown|0008372||	mannitol dehydrogenase activity|0046029||
8150	AFUA_6G10120	Afu6g10120	AFUA_6G10120	EAL88863.1	zinc-binding oxidoreductase ToxD, putative	7.40327376516152e-11	9.62985018863346e-13	2.1803	6.71509	369.57	protein_coding	gene	CDS	GO:0005634; GO:0005737; GO:0008106; GO:0008270; GO:0008152	nucleus|0005634||; cytoplasm|0005737||	alcohol dehydrogenase (NADP+) activity|0008106||; zinc ion binding|0008270||	metabolic process|0008152||
5848	AFUA_4G14080		AFUA_4G14080	EBA27380.1	spherulin 4-like cell surface protein, putative	2.08806710721436e-10	3.72755665756899e-12	2.1801	5.99469	311.395	protein_coding	gene	CDS
2434	AFUA_2G09220	Afu2g09220	AFUA_2G09220	EAL93218.1	conserved hypothetical protein	9.91350045252803e-7	1.27500949120657e-7	2.17323	7.88808	83.4731	protein_coding	gene	CDS
8749	AFUA_7G01660	Afu7g01660	AFUA_7G01660	EAL84728.2	polyketide synthase, putative	4.0145e-05	9.71559e-06	2.16632	1.25718	39.247	protein_coding	gene	CDS
1645	AFUA_2G00090	Afu2g00090	AFUA_2G00090	EAL87107.1	telomere-associated RecQ helicase, putative	0.347689	0.282835	2.16387	-3.97596	1.24385	protein_coding	gene	CDS
1264	AFUA_1G14000	Afu1g14000	AFUA_1G14000	EAL90732.1	hypothetical protein	1.88052719960565e-8	1.01679382800983e-9	2.16339	3.52769	150.317	protein_coding	gene	CDS
3334	AFUA_3G00530	Afu3g00530	AFUA_3G00530	EAL86335.1	ATP/GTP-binding protein, putative	0.00818817	0.00411194	2.16172	2.25479	11.3732	protein_coding	gene	CDS
7250	AFUA_5G14180	Afu5g14180	AFUA_5G14180	EAL91201.1	conserved hypothetical protein	2.1039501258171e-7	1.9697190040868e-8	2.15929	5.35976	103.022	protein_coding	gene	CDS
4938	AFUA_4G03700	Afu4g03700	AFUA_4G03700	EAL84519.2	GMP synthase	0.000784195	0.00028895	2.15915	1.34266	20.9115	protein_coding	gene	CDS	GO:0000004; GO:0005554; GO:0005737	cytoplasm|0005737||	molecular function unknown|0005554||	biological process unknown|0000004||
7310	AFUA_5G14830	Afu5g14830	AFUA_5G14830	EAL91136.1	glyoxalase family protein	7.41051305399618e-7	9.03482776235258e-8	2.15301	5.2492	84.1254	protein_coding	gene	CDS	GO:0003824; GO:0008152		catalytic activity|0003824||	metabolic process|0008152||
6543	AFUA_5G07310	Afu5g07310	AFUA_5G07310	EAL91865.1	DUF500 domain protein	1.11611992429037e-8	5.34342838284873e-10	2.14848	7.23996	164.946	protein_coding	gene	CDS	GO:0000004; GO:0005554; GO:0008372	cellular component unknown|0008372||	molecular function unknown|0005554||	biological process unknown|0000004||
3633	AFUA_3G03550	Afu3g03550	AFUA_3G03550	EAL86637.1	hypothetical protein	1.75356e-06	2.54344951614853e-7	2.14556	4.78341	71.3295	protein_coding	gene	CDS
4690	AFUA_4G00195		AFUA_4G00195	EBA27177.1	conserved hypothetical protein	0.042668	0.0261054	2.1433	6.82173	6.29445	protein_coding	gene	CDS
4873	AFUA_4G03120	Afu4g03120	AFUA_4G03120	EAL84460.1	mitochondrial cytochrome b2, putative	3.513770237402e-10	7.23496661114318e-12	2.13478	6.24201	286.186	protein_coding	gene	CDS	GO:0004460; GO:0005758; GO:0006118	mitochondrial intermembrane space|0005758||	L-lactate dehydrogenase (cytochrome) activity|0004460||	electron transport|0006118||
4573	AFUA_3G14260	Afu3g14260	AFUA_3G14260	EAL92162.2	mismatched base pair and cruciform DNA recognition protein, putative	1.6055e-05	3.38884e-06	2.1336	8.52079	51.0555	protein_coding	gene	CDS
4100	AFUA_3G09470	Afu3g09470	AFUA_3G09470	EAL92634.2	3-hydroxyisobutyrate dehydrogenase, putative	0.127718	0.08988	2.1329	-1.07857	3.24879	protein_coding	gene	CDS
7355	AFUA_6G00260	Afu6g00260	AFUA_6G00260	EAL84239.1	phosphatidylserine decarboxylase family protein	0.0595285	0.0379367	2.13012	-2.08462	5.21266	protein_coding	gene	CDS	GO:0004609; GO:0006660		phosphatidylserine decarboxylase activity|0004609||	phosphatidylserine catabolic process|0006660||
4444	AFUA_3G12950	Afu3g12950	AFUA_3G12950	EAL92288.1	FAD binding domain protein	4.8594232103949e-9	1.93417366245066e-10	2.12945	6.57945	187.2	protein_coding	gene	CDS
3239	AFUA_2G17520	Afu2g17520	AFUA_2G17520	EAL94049.1	GNAT family N-acetyltransferase, putative	0.000164476	4.90809e-05	2.12862	4.27817	31.4302	protein_coding	gene	CDS	GO:0008080; GO:0008152; GO:0019748		N-acetyltransferase activity|0008080||	metabolic process|0008152||; secondary metabolic process|0019748||
9275	AFUA_8G00580	Afu8g00580	AFUA_8G00580	EAL85109.1	glutathione S-transferase, putative	0.00406998	0.00186016	2.12033	8.43391	14.9977	protein_coding	gene	CDS	GO:0003746; GO:0005830; GO:0006448	cytosolic ribosome (sensu Eukaryota)|0005830||	translation elongation factor activity|0003746||	regulation of translational elongation|0006448||
4919	AFUA_4G03540	Afu4g03540	AFUA_4G03540	EAL84503.1	integral membrane protein , putative	5.75506790728772e-7	6.67211950302248e-8	2.11984	3.068	84.4461	protein_coding	gene	CDS
3441	AFUA_3G01590	Afu3g01590	AFUA_3G01590	EAL86442.1	conserved hypothetical protein	1.45148733822671e-9	4.1370112794574e-11	2.1126	6.96809	228.795	protein_coding	gene	CDS
6181	AFUA_5G02710	Afu5g02710	AFUA_5G02710	EAL86033.1	hypothetical protein	0.0526522	0.0329937	2.11244	-1.53579	5.41251	protein_coding	gene	CDS
8933	AFUA_7G04520	Afu7g04520	AFUA_7G04520	EAL87020.1	conserved hypothetical protein	9.90282467113028e-7	1.27207041774677e-7	2.10968	7.42801	83.7969	protein_coding	gene	CDS
4198	AFUA_3G10410	Afu3g10410	AFUA_3G10410	EAL92540.1	conserved serine-rich protein	5.46507342262578e-9	2.23392290223977e-10	2.10894	5.35041	183.696	protein_coding	gene	CDS
1608	AFUA_1G17380	Afu1g17380	AFUA_1G17380	EAL91067.1	3-oxoacyl-(acyl-carrier-protein) reductase, putative	3.89117e-05	9.38553e-06	2.10851	3.63424	40.207	protein_coding	gene	CDS
9096	AFUA_7G06110	Afu7g06110	AFUA_7G06110	EAL86861.1	glycosyl hydrolase, putative	1.42755e-06	1.99675020699239e-7	2.10523	3.09807	72.0355	protein_coding	gene	CDS	GO:0008152; GO:0016799		hydrolase activity, hydrolyzing N-glycosyl compounds|0016799||	metabolic process|0008152||
9269	AFUA_8G00520	Afu8g00520	AFUA_8G00520	EAL85115.1	integral membrane protein	0.0113448	0.00590539	2.10049	5.87345	10.7864	protein_coding	gene	CDS
316	AFUA_1G03570	Afu1g03570	AFUA_1G03570	EAL88069.1	acid phosphatase PHOa	2.25707475701074e-9	7.16568007855119e-11	2.09954	4.65182	213.082	protein_coding	gene	CDS
3541	AFUA_3G02600	Afu3g02600	AFUA_3G02600	EAL86544.1	conserved hypothetical protein	2.83153002172718e-7	2.79816760615747e-8	2.09397	3.36303	95.5254	protein_coding	gene	CDS
8009	AFUA_6G08710	Afu6g08710	AFUA_6G08710	EAL88722.1	alkaline phosphatase, putative	9.55564990061543e-9	4.39061710617587e-10	2.09002	4.37587	168.055	protein_coding	gene	CDS
4561	AFUA_3G14140	Afu3g14140	AFUA_3G14140	EAL92173.1	metacaspase CasB	7.04977239936145e-11	8.86673879217791e-13	2.08993	6.30546	373.436	protein_coding	gene	CDS	GO:0005634; GO:0012501; GO:0030693	nucleus|0005634||	caspase activity|0030693||	programmed cell death|0012501||
382	AFUA_1G04310	Afu1g04310	AFUA_1G04310	EAL88140.1	hypothetical protein	4.65683e-06	8.1054006199148e-7	2.08481	6.86581	64.5133	protein_coding	gene	CDS
7568	AFUA_6G03355		AFUA_6G03355		tRNA-Arg	0.0442697	0.0272156	2.08265	-1.05361	5.86933	tRNA	gene	tRNA
4263	AFUA_3G11050	Afu3g11050	AFUA_3G11050	EAL92476.1	hypothetical protein	6.59302e-05	1.72906e-05	2.08228	2.40971	35.5713	protein_coding	gene	CDS
9265	AFUA_8G00480	Afu8g00480	AFUA_8G00480	EAL85119.2	phytanoyl-CoA dioxygenase family protein	0.00384479	0.00174086	2.07992	8.17877	15.2507	protein_coding	gene	CDS
9240	AFUA_8G00190	Afu8g00190	AFUA_8G00190	EAL85147.2	cytochrome P450, putative	7.04528e-05	1.87083e-05	2.07887	6.12745	39.3819	protein_coding	gene	CDS	GO:0008152; GO:0016491		oxidoreductase activity|0016491||	metabolic process|0008152||
3665	AFUA_3G03910	Afu3g03910	AFUA_3G03910	EAL86673.2	IQ calmodulin-binding motif protein	6.31401262715327e-9	2.64498145350878e-10	2.07768	6.1156	179.666	protein_coding	gene	CDS
3500	AFUA_3G02200	Afu3g02200	AFUA_3G02200	EAL86502.1	conserved hypothetical protein	0.00148796	0.00059962	2.0741	5.25513	19.6052	protein_coding	gene	CDS
5359	AFUA_4G08895		AFUA_4G08895		tRNA-Gly	0.114291	0.0792697	2.06837	-2.06858	3.49764	tRNA	gene	tRNA
9244	AFUA_8G00230	Afu8g00230	AFUA_8G00230	EAL85143.1	phytanoyl-CoA dioxygenase family protein	0.00777473	0.00387277	2.06807	6.92864	12.2751	protein_coding	gene	CDS
7311	AFUA_5G14840		AFUA_5G14840	EAL91135.2	hypothetical protein	6.63732e-06	1.2246e-06	2.06798	4.60694	57.0599	protein_coding	gene	CDS
105	AFUA_1G01420	Afu1g01420	AFUA_1G01420	EAL87854.1	F-box domain protein	0.016081	0.00873127	2.05162	-1.27194	8.83803	protein_coding	gene	CDS
2972	AFUA_2G14840	Afu2g14840	AFUA_2G14840	EAL93778.1	glucose oxidase, putative	1.23832e-06	1.66423519232003e-7	2.04834	4.77797	75.2444	protein_coding	gene	CDS	GO:0008152; GO:0016491		oxidoreductase activity|0016491||	metabolic process|0008152||
3032	AFUA_2G15420	Afu2g15420	AFUA_2G15420	EAL93839.1	conserved hypothetical protein	1.499639372307e-7	1.31117673083339e-8	2.04704	4.51996	106.19	protein_coding	gene	CDS
4333	AFUA_3G11800	Afu3g11800	AFUA_3G11800	EAL92403.2	conserved hypothetical protein	1.85707e-06	2.73502367541182e-7	2.03488	4.17862	68.79	protein_coding	gene	CDS
3632	AFUA_3G03540	Afu3g03540	AFUA_3G03540	EAL86636.1	PKS-like enzyme, putative	0.00302637	0.00133069	2.03339	1.25453	14.8538	protein_coding	gene	CDS
5256	AFUA_4G07860	Afu4g07860	AFUA_4G07860	EAL90001.1	hypothetical protein	2.92920502524669e-7	2.92355993999669e-8	2.03158	4.2294	94.9381	protein_coding	gene	CDS
1697	AFUA_2G00625	Afu2g00625	AFUA_2G00625	EAL87161.1	conserved hypothetical protein	4.4185e-05	1.08726e-05	2.02935	0.556825	38.5091	protein_coding	gene	CDS
8804	AFUA_7G02220	Afu7g02220	AFUA_7G02220	EAL84672.1	conserved hypothetical protein	3.13315613222725e-9	1.0709743549656e-10	2.02698	7.31856	202.232	protein_coding	gene	CDS
3603	AFUA_3G03270	Afu3g03270	AFUA_3G03270	EAL86608.1	isochorismatase family hydrolase, putative	7.17697465262164e-8	5.40147600390025e-9	2.0226	3.81419	119.975	protein_coding	gene	CDS	GO:0008152; GO:0016787		hydrolase activity|0016787||	metabolic process|0008152||
3332	AFUA_3G00510	Afu3g00510	AFUA_3G00510	EAL86333.1	GPI anchored cell wall protein, putative	1.10619002734856e-7	9.09410782401953e-9	2.02115	5.39978	111.699	protein_coding	gene	CDS
3021	AFUA_2G15312		AFUA_2G15312	EBA27504.1	citrate synthase, putative	6.13364e-06	1.11922e-06	2.02079	1.98742	55.5696	protein_coding	gene	CDS	GO:0004108; GO:0006099		citrate (Si)-synthase activity|0004108||	tricarboxylic acid cycle|0006099||
7254	AFUA_5G14210	Afu5g14210	AFUA_5G14210	EAL91198.1	glucose repressible protein Grg1, putative	5.63813199829234e-7	6.50737899733084e-8	2.01983	9.69196	87.2261	protein_coding	gene	CDS
1548	AFUA_1G16760	Afu1g16760	AFUA_1G16760	EAL91006.2	acetyltransferase, GNAT family family	0.00263308	0.00114037	2.01938	4.01602	16.3456	protein_coding	gene	CDS
9007	AFUA_7G05230	Afu7g05230	AFUA_7G05230	EAL86948.1	conserved hypothetical protein	2.20268361809651e-8	1.24890977027685e-9	2.01372	4.34954	146.242	protein_coding	gene	CDS
5974	AFUA_5G00620	Afu5g00620	AFUA_5G00620	EAL86239.1	integral membrane protein, putative	0.0833841	0.0553385	2.01229	-1.93074	4.24993	protein_coding	gene	CDS
3956	AFUA_3G07965		AFUA_3G07965	EBA27472.1	conserved hypothetical protein	0.105998	0.0728085	2.01226	-1.57056	3.67145	protein_coding	gene	CDS
936	AFUA_1G10770	Afu1g10770	AFUA_1G10770	EAL90404.1	neutral amino acid permease, putative	7.56935469789549e-9	3.26298381844567e-10	2.01202	7.83255	174.769	protein_coding	gene	CDS
66	AFUA_1G01000	Afu1g01000	AFUA_1G01000	EAL87812.1	oxidoreductase, 2OG-Fe(II) oxygenase family	6.42474e-05	1.67722e-05	2.01091	3.38301	36.1975	protein_coding	gene	CDS	GO:0008152; GO:0016491		oxidoreductase activity|0016491||	metabolic process|0008152||
4793	AFUA_4G01260	Afu4g01260	AFUA_4G01260	EAL84294.1	mitochondrial chaperone ATPase (Bcs1), putative	1.2884e-05	2.63848e-06	2.01024	5.83378	53.0528	protein_coding	gene	CDS	GO:0005743; GO:0009060; GO:0016887	mitochondrial inner membrane|0005743||	ATPase activity|0016887||	aerobic respiration|0009060||
7211	AFUA_5G13740	Afu5g13740	AFUA_5G13740	EAL91242.1	protein phosphatase, putative	6.2587044915019e-7	7.39274551520196e-8	2.00654	6.2962	89.3364	protein_coding	gene	CDS

## Sheet: Enriched terms - Up in Gel
FUNCAT									GO
Gene ID	Protein name	FunCat ID	FunCat description	FunCat main category	Exact p-value	Adjusted p-value			Gene ID	Protein name	GO ID	GO name	GO namespace	Evidence code	Exact p-value	Adjusted p-value
AFUA_1G01890	Enoyl-CoA hydratase/isomerase family protein (EC 4.2.1.55)	1.2	secondary metabolism	Metabolism	8.46436e-20	2.877882e-17			AFUA_1G00180	Uncharacterized protein	GO:0005575	cellular_component	CC	ND	1.299991e-22	5.303963e-20
AFUA_1G01960	Uncharacterized protein	1.2			8.46436e-20	2.877882e-17			AFUA_1G00200	F-box domain and ankyrin repeat protein	GO:0005575		CC	ND	1.299991e-22	5.303963e-20
AFUA_1G08800	Cytochrome P450 phenylacetate hydroxylase, putative (EC 1.14.-.-)	1.2			8.46436e-20	2.877882e-17			AFUA_1G01110	Polyketide synthase, putative	GO:0005575		CC	ND	1.299991e-22	5.303963e-20
AFUA_1G11600	Inositol monophosphatase QutG, putative	1.2			8.46436e-20	2.877882e-17			AFUA_1G01175	Uncharacterized protein	GO:0005575		CC	ND	1.299991e-22	5.303963e-20
AFUA_1G13110	4-coumarate-CoA ligase, putative (EC 6.2.1.12)	1.2			8.46436e-20	2.877882e-17			AFUA_1G01210	Uncharacterized protein	GO:0005575		CC	ND	1.299991e-22	5.303963e-20
AFUA_1G13220	Cytochrome P450 pisatin demethylase, putative (EC 1.14.-.-)	1.2			8.46436e-20	2.877882e-17			AFUA_1G01310	Carboxylesterase, putative (EC 3.1.1.-)	GO:0005575		CC	ND	1.299991e-22	5.303963e-20
AFUA_1G15530	Lactam utilization protein LamB	1.2			8.46436e-20	2.877882e-17			AFUA_1G01820	Uncharacterized protein	GO:0005575		CC	ND	1.299991e-22	5.303963e-20
AFUA_1G17680	MFS transporter, putative	1.2			8.46436e-20	2.877882e-17			AFUA_1G01890	Enoyl-CoA hydratase/isomerase family protein (EC 4.2.1.55)	GO:0005575		CC	ND	1.299991e-22	5.303963e-20
AFUA_2G00120	Carboxyvinyl-carboxyphosphonate phosphorylmutase (EC 4.1.3.30)	1.2			8.46436e-20	2.877882e-17			AFUA_1G02240	Uncharacterized protein	GO:0005575		CC	ND	1.299991e-22	5.303963e-20
AFUA_2G00540	Carboxyphosphonoenolpyruvate phosphonomutase, putative (EC 4.1.3.30)	1.2			8.46436e-20	2.877882e-17			AFUA_1G02310	Uncharacterized protein	GO:0005575		CC	ND	1.299991e-22	5.303963e-20
AFUA_2G00690	Glucoamylase (EC 3.2.1.3) (1,4-alpha-D-glucan glucohydrolase) (Glucan 1,4-alpha-glucosidase)	1.2			8.46436e-20	2.877882e-17			AFUA_1G02380	Uncharacterized protein	GO:0005575		CC	ND	1.299991e-22	5.303963e-20
AFUA_2G00840	MFS transporter, putative	1.2			8.46436e-20	2.877882e-17			AFUA_1G02770	Uncharacterized protein	GO:0005575		CC	ND	1.299991e-22	5.303963e-20
AFUA_2G01680	Monooxygenase, putative (EC 1.14.13.1)	1.2			8.46436e-20	2.877882e-17			AFUA_1G04160	Aspartate aminotransferase, putative (EC 2.6.1.1)	GO:0005575		CC	ND	1.299991e-22	5.303963e-20
AFUA_2G10650	Enoyl-CoA hydratase (EC 4.2.1.-)	1.2			8.46436e-20	2.877882e-17			AFUA_1G04430	Uncharacterized protein	GO:0005575		CC	ND	1.299991e-22	5.303963e-20
AFUA_2G12710	MFS monocarboxylate transporter, putative	1.2			8.46436e-20	2.877882e-17			AFUA_1G05290	Endo-1,3(4)-beta-glucanase, putative (EC 3.2.1.6)	GO:0005575		CC	ND	1.299991e-22	5.303963e-20
AFUA_2G12790	MFS monocarboxylate transporter, putative	1.2			8.46436e-20	2.877882e-17			AFUA_1G05950	Integral membrane protein	GO:0005575		CC	ND	1.299991e-22	5.303963e-20
AFUA_2G14430	Cytochrome p450, putative (EC 1.14.-.-)	1.2			8.46436e-20	2.877882e-17			AFUA_1G05980	AMP-binding domain protein, putative	GO:0005575		CC	ND	1.299991e-22	5.303963e-20
AFUA_2G14440	Cytochrome P450, putative	1.2			8.46436e-20	2.877882e-17			AFUA_1G08800	Cytochrome P450 phenylacetate hydroxylase, putative (EC 1.14.-.-)	GO:0005575		CC	ND	1.299991e-22	5.303963e-20
AFUA_2G14470	Oxidoreductase, FAD-binding, putative	1.2			8.46436e-20	2.877882e-17			AFUA_1G09510	GPI anchored serine-threonine rich protein	GO:0005575		CC	ND	1.299991e-22	5.303963e-20
AFUA_2G14480	Oxidoreductase, FAD-binding, putative	1.2			8.46436e-20	2.877882e-17			AFUA_1G10260	Uncharacterized protein	GO:0005575		CC	ND	1.299991e-22	5.303963e-20
AFUA_2G15130	ABC multidrug transporter, putative (EC 3.6.3.-)	1.2			8.46436e-20	2.877882e-17			AFUA_1G10650	Uncharacterized protein	GO:0005575		CC	ND	1.299991e-22	5.303963e-20
AFUA_2G15150	Choline transport protein, putative	1.2			8.46436e-20	2.877882e-17			AFUA_1G10790	Alpha-1,2-mannosidase family protein, putative	GO:0005575		CC	ND	1.299991e-22	5.303963e-20
AFUA_2G17420	Pfs and NB-ARC domain protein	1.2			8.46436e-20	2.877882e-17			AFUA_1G11380	Integral membrane protein, putative	GO:0005575		CC	ND	1.299991e-22	5.303963e-20
AFUA_2G17490	Flavin-binding monooxygenase, putative	1.2			8.46436e-20	2.877882e-17			AFUA_1G11600	Inositol monophosphatase QutG, putative	GO:0005575		CC	ND	1.299991e-22	5.303963e-20
AFUA_2G18040	Tryptophan dimethylallyltransferase (EC 2.5.1.34) (4-dimethylallyltryptophan synthase) (All-trans-hexaprenyl-diphosphate synthase) (L-tryptophan dimethylallyl transferase) (DMATS)	1.2			8.46436e-20	2.877882e-17			AFUA_1G12400	Uncharacterized protein	GO:0005575		CC	ND	1.299991e-22	5.303963e-20
AFUA_3G00290	3-hydroxyacyl-CoA dehydrogenase, putative	1.2			8.46436e-20	2.877882e-17			AFUA_1G12510	Isoflavone reductase family protein (EC 1.3.1.-)	GO:0005575		CC	ND	1.299991e-22	5.303963e-20
AFUA_3G00610	Glucoamylase (EC 3.2.1.3) (1,4-alpha-D-glucan glucohydrolase) (Glucan 1,4-alpha-glucosidase)	1.2			8.46436e-20	2.877882e-17			AFUA_1G12560	Endoglucanase, putative (EC 3.2.1.-)	GO:0005575		CC	ND	1.299991e-22	5.303963e-20
AFUA_3G01070	Tyrosinase, putative (EC 1.14.18.1)	1.2			8.46436e-20	2.877882e-17			AFUA_1G13110	4-coumarate-CoA ligase, putative (EC 6.2.1.12)	GO:0005575		CC	ND	1.299991e-22	5.303963e-20
AFUA_3G01160	Iron-sulfur cluster-binding protein, rieske family domain protein	1.2			8.46436e-20	2.877882e-17			AFUA_1G13220	Cytochrome P450 pisatin demethylase, putative (EC 1.14.-.-)	GO:0005575		CC	ND	1.299991e-22	5.303963e-20
AFUA_3G01230	MFS sugar transporte, putative	1.2			8.46436e-20	2.877882e-17			AFUA_1G13270	6-hexanolactone hydrolase, putative	GO:0005575		CC	ND	1.299991e-22	5.303963e-20
AFUA_3G01670	MFS hexose transporter, putative	1.2			8.46436e-20	2.877882e-17			AFUA_1G14230	Conserved fungal protein	GO:0005575		CC	ND	1.299991e-22	5.303963e-20
AFUA_3G02150	MFS monocarboxylate transporter, putative	1.2			8.46436e-20	2.877882e-17			AFUA_1G14800	Uncharacterized protein	GO:0005575		CC	ND	1.299991e-22	5.303963e-20
AFUA_3G02890	MFS sugar transporter, putative	1.2			8.46436e-20	2.877882e-17			AFUA_1G15150	Alpha-amylase, putative (EC 3.2.1.1)	GO:0005575		CC	ND	1.299991e-22	5.303963e-20
AFUA_3G07410	Isoamyl alcohol oxidase	1.2			8.46436e-20	2.877882e-17			AFUA_1G15330	Uncharacterized protein	GO:0005575		CC	ND	1.299991e-22	5.303963e-20
AFUA_3G08060	DUF1338 domain protein	1.2			8.46436e-20	2.877882e-17			AFUA_1G15350	Homoserine acetyltransferase family protein	GO:0005575		CC	ND	1.299991e-22	5.303963e-20
AFUA_3G09800	Class II aldolase/adducin domain protein	1.2			8.46436e-20	2.877882e-17			AFUA_1G15530	Lactam utilization protein LamB	GO:0005575		CC	ND	1.299991e-22	5.303963e-20
AFUA_3G13690	Pyoverdine/dityrosine biosynthesis family protein, putative	1.2			8.46436e-20	2.877882e-17			AFUA_1G16640	Uncharacterized protein	GO:0005575		CC	ND	1.299991e-22	5.303963e-20
AFUA_3G15230	General amidase, putative (EC 3.5.1.-)	1.2			8.46436e-20	2.877882e-17			AFUA_1G16770	Amidase family protein, putative (EC 3.5.1.-)	GO:0005575		CC	ND	1.299991e-22	5.303963e-20
AFUA_3G15240	Uncharacterized protein	1.2			8.46436e-20	2.877882e-17			AFUA_1G17320	Arabinan endo-1,5-alpha-L-arabinosidase (EC 3.2.1.99)	GO:0005575		CC	ND	1.299991e-22	5.303963e-20
AFUA_3G15250	MFS drug efflux transporter, putative	1.2			8.46436e-20	2.877882e-17			AFUA_1G17340	Dioxygenase, putative (EC 1.14.-.-)	GO:0005575		CC	ND	1.299991e-22	5.303963e-20
AFUA_3G15280	Methyltransferase, putative	1.2			8.46436e-20	2.877882e-17			AFUA_1G17520	D-lactate dehydrogenase (Cytochrome), putative (EC 1.1.2.4)	GO:0005575		CC	ND	1.299991e-22	5.303963e-20
AFUA_4G00370	General amidase, putative	1.2			8.46436e-20	2.877882e-17			AFUA_1G17540	Uncharacterized protein	GO:0005575		CC	ND	1.299991e-22	5.303963e-20
AFUA_4G00700	Zinc-binding oxidoreductase CipB	1.2			8.46436e-20	2.877882e-17			AFUA_1G17560	GPI anchored protein, putative	GO:0005575		CC	ND	1.299991e-22	5.303963e-20
AFUA_4G00990	MFS quinate transporter, putative	1.2			8.46436e-20	2.877882e-17			AFUA_1G17650	Short chain dehydrogenase, putative (EC 1.1.1.-)	GO:0005575		CC	ND	1.299991e-22	5.303963e-20
AFUA_4G01480	MFS transporter, putative	1.2			8.46436e-20	2.877882e-17			AFUA_1G17700	Short chain dehydrogenase, putative (EC 1.1.1.100)	GO:0005575		CC	ND	1.299991e-22	5.303963e-20
AFUA_4G01490	Fumarylacetoacetate hydrolase family protein	1.2			8.46436e-20	2.877882e-17			AFUA_2G00120	Carboxyvinyl-carboxyphosphonate phosphorylmutase (EC 4.1.3.30)	GO:0005575		CC	ND	1.299991e-22	5.303963e-20
AFUA_4G01500	Lignostilbene dioxygenase, putative	1.2			8.46436e-20	2.877882e-17			AFUA_2G00200	Catalase, putative (EC 1.11.1.6)	GO:0005575		CC	ND	1.299991e-22	5.303963e-20
AFUA_4G01550	Aldehyde dehydrogenase, putative (EC 1.2.-.-)	1.2			8.46436e-20	2.877882e-17			AFUA_2G00250	Uncharacterized protein	GO:0005575		CC	ND	1.299991e-22	5.303963e-20
AFUA_4G02730	O-methylsterigmatocystin oxidoreductase, putative	1.2			8.46436e-20	2.877882e-17			AFUA_2G00530	DUF1275 domain protein	GO:0005575		CC	ND	1.299991e-22	5.303963e-20
AFUA_4G02830	Aldehyde dehydrogenase, putative (EC 1.2.1.-)	1.2			8.46436e-20	2.877882e-17			AFUA_2G00540	Carboxyphosphonoenolpyruvate phosphonomutase, putative (EC 4.1.3.30)	GO:0005575		CC	ND	1.299991e-22	5.303963e-20
AFUA_4G09980	Cytochrome P450 monooxygenase, putative (EC 1.14.-.-)	1.2			8.46436e-20	2.877882e-17			AFUA_2G00640	Beta-N-hexosaminidase, putative (EC 3.2.1.52)	GO:0005575		CC	ND	1.299991e-22	5.303963e-20
AFUA_4G10610	Stress responsive A/B barrel domain protein	1.2			8.46436e-20	2.877882e-17			AFUA_2G00700	Uncharacterized protein	GO:0005575		CC	ND	1.299991e-22	5.303963e-20
AFUA_4G14140	Cytochrome P450 monooxygenase, putative (EC 1.14.-.-)	1.2			8.46436e-20	2.877882e-17			AFUA_2G00960	NACHT domain protein	GO:0005575		CC	ND	1.299991e-22	5.303963e-20
AFUA_4G14770	Protostadienol synthase A (EC 5.4.99.32)	1.2			8.46436e-20	2.877882e-17			AFUA_2G00963	Uncharacterized protein	GO:0005575		CC	ND	1.299991e-22	5.303963e-20
AFUA_5G00310	Flavin-containing monooxygenase, putative	1.2			8.46436e-20	2.877882e-17			AFUA_2G01230	Dihydrodipicolinate synthetase family protein (EC 4.2.1.-)	GO:0005575		CC	ND	1.299991e-22	5.303963e-20
AFUA_5G00430	MFS transporter, putative	1.2			8.46436e-20	2.877882e-17			AFUA_2G01680	Monooxygenase, putative (EC 1.14.13.1)	GO:0005575		CC	ND	1.299991e-22	5.303963e-20
AFUA_5G00470	General amidase GmdB (EC 3.5.1.4)	1.2			8.46436e-20	2.877882e-17			AFUA_2G01870	Chitin synthase A (EC 2.4.1.16)	GO:0005575		CC	ND	1.299991e-22	5.303963e-20
AFUA_5G00630	Choline dehydrogenase, putative (EC 1.1.99.1)	1.2			8.46436e-20	2.877882e-17			AFUA_2G02970	Uncharacterized protein	GO:0005575		CC	ND	1.299991e-22	5.303963e-20
AFUA_5G00710	GABA permease, putative	1.2			8.46436e-20	2.877882e-17			AFUA_2G04200	Probable 4-hydroxyphenylpyruvate dioxygenase 1 (4HPPD 1) (HPD 1) (HPPDase 1) (EC 1.13.11.27)	GO:0005575		CC	ND	1.299991e-22	5.303963e-20
AFUA_5G00790	ABC multidrug transporter, putative	1.2			8.46436e-20	2.877882e-17			AFUA_2G04220	Homogentisate 1,2-dioxygenase (HmgA), putative (EC 1.13.11.5)	GO:0005575		CC	ND	1.299991e-22	5.303963e-20
AFUA_5G01360	Cytochrome P450, putative (EC 1.14.-.-)	1.2			8.46436e-20	2.877882e-17			AFUA_2G04262	C6 transcription factor, putative	GO:0005575		CC	ND	1.299991e-22	5.303963e-20
AFUA_5G01710	Cytochrome P450 phenylacetate 2-hydroxylase, putative (EC 1.14.-.-)	1.2			8.46436e-20	2.877882e-17			AFUA_2G04480	Xylosidase/arabinosidase, putative (EC 3.2.1.-)	GO:0005575		CC	ND	1.299991e-22	5.303963e-20
AFUA_5G06720	MFS sugar transporter, putative	1.2			8.46436e-20	2.877882e-17			AFUA_2G04533	Bys1 family protein	GO:0005575		CC	ND	1.299991e-22	5.303963e-20
AFUA_5G07410	Phenylacetyl-CoA ligase (EC 6.2.1.3)	1.2			8.46436e-20	2.877882e-17			AFUA_2G04570	BNR/Asp-box repeat domain protein	GO:0005575		CC	ND	1.299991e-22	5.303963e-20
AFUA_5G07490	Steroid monooxygenase (CpmA), putative	1.2			8.46436e-20	2.877882e-17			AFUA_2G05230	Uncharacterized protein	GO:0005575		CC	ND	1.299991e-22	5.303963e-20
AFUA_5G09120	Neutral amino acid permease, putative	1.2			8.46436e-20	2.877882e-17			AFUA_2G07820	MOSC domain protein	GO:0005575		CC	ND	1.299991e-22	5.303963e-20
AFUA_5G09150	Oxidoreductase, short-chain dehydrogenase/reductase family (EC 1.1.1.100)	1.2			8.46436e-20	2.877882e-17			AFUA_2G08050	Short chain dehydrogenase/reductase family protein (EC 1.-.-.-)	GO:0005575		CC	ND	1.299991e-22	5.303963e-20
AFUA_5G10170	Pectin lyase (EC 4.2.2.10)	1.2			8.46436e-20	2.877882e-17			AFUA_2G08280	Malic enzyme	GO:0005575		CC	ND	1.299991e-22	5.303963e-20
AFUA_5G10380	Probable pectin lyase A (PLA) (EC 4.2.2.10)	1.2			8.46436e-20	2.877882e-17			AFUA_2G08810	Uncharacterized protein	GO:0005575		CC	ND	1.299991e-22	5.303963e-20
AFUA_5G11160	Oxidoreductase, 2OG-Fe(II) oxygenase family, putative	1.2			8.46436e-20	2.877882e-17			AFUA_2G08820	Uncharacterized protein	GO:0005575		CC	ND	1.299991e-22	5.303963e-20
AFUA_5G12470	Oxidoreductase, 2OG-Fe(II) oxygenase family	1.2			8.46436e-20	2.877882e-17			AFUA_2G09030	Dipeptidyl-peptidase 5 (EC 3.4.14.-) (Dipeptidyl-peptidase V) (DPP V) (DppV)	GO:0005575		CC	ND	1.299991e-22	5.303963e-20
AFUA_5G14150	Lipase, putative (EC 3.1.1.3)	1.2			8.46436e-20	2.877882e-17			AFUA_2G09410	Alpha-N-acetylglucosaminidase, putative	GO:0005575		CC	ND	1.299991e-22	5.303963e-20
AFUA_5G14540	MFS monosaccharide transporter, putative	1.2			8.46436e-20	2.877882e-17			AFUA_2G09420	F-box domain protein	GO:0005575		CC	ND	1.299991e-22	5.303963e-20
AFUA_5G14582	Pfs, NACHT and Ankyrin domain protein	1.2			8.46436e-20	2.877882e-17			AFUA_2G09580	UDP-N-acetylmuramate dehydrogenase, putative (EC 1.3.1.98)	GO:0005575		CC	ND	1.299991e-22	5.303963e-20
AFUA_6G02210	Cytochrome P450 monooxygenase, putative (EC 1.14.-.-)	1.2			8.46436e-20	2.877882e-17			AFUA_2G09610	Uncharacterized protein	GO:0005575		CC	ND	1.299991e-22	5.303963e-20
AFUA_6G03720	MFS allantoate transporter, putative	1.2			8.46436e-20	2.877882e-17			AFUA_2G09680	PB1 domain protein, putative (EC 1.-.-.-)	GO:0005575		CC	ND	1.299991e-22	5.303963e-20
AFUA_6G08000	General amidase GmdA, putative	1.2			8.46436e-20	2.877882e-17			AFUA_2G10130	Adhesin, putative	GO:0005575		CC	ND	1.299991e-22	5.303963e-20
AFUA_6G08140	Cytochrome P450 monooxygenase, putative	1.2			8.46436e-20	2.877882e-17			AFUA_2G10650	Enoyl-CoA hydratase (EC 4.2.1.-)	GO:0005575		CC	ND	1.299991e-22	5.303963e-20
AFUA_6G08560	NRPS-like enzyme, putative	1.2			8.46436e-20	2.877882e-17			AFUA_2G11120	Uncharacterized protein	GO:0005575		CC	ND	1.299991e-22	5.303963e-20
AFUA_6G09610	Nonribosomal peptide syntethase 9 (EC 6.3.2.-)	1.2			8.46436e-20	2.877882e-17			AFUA_2G11162	Thioesterase family protein, putative	GO:0005575		CC	ND	1.299991e-22	5.303963e-20
AFUA_6G09640	Aminotransferase GliI	1.2			8.46436e-20	2.877882e-17			AFUA_2G11830	Uncharacterized protein	GO:0005575		CC	ND	1.299991e-22	5.303963e-20
AFUA_6G09670	Cytochrome P450 oxidoreductase GliC (EC 1.14.-.-)	1.2			8.46436e-20	2.877882e-17			AFUA_2G12350	Uncharacterized protein	GO:0005575		CC	ND	1.299991e-22	5.303963e-20
AFUA_6G09680	O-methyltransferase GliM	1.2			8.46436e-20	2.877882e-17			AFUA_2G12600	Uncharacterized protein	GO:0005575		CC	ND	1.299991e-22	5.303963e-20
AFUA_6G09690	Glutathione S-transferase GliG (EC 2.5.1.18)	1.2			8.46436e-20	2.877882e-17			AFUA_2G12660	Polyprenyl synthetase family protein (EC 2.5.1.1)	GO:0005575		CC	ND	1.299991e-22	5.303963e-20
AFUA_6G09710	MFS gliotoxin efflux transporter GliA	1.2			8.46436e-20	2.877882e-17			AFUA_2G12680	Uncharacterized protein	GO:0005575		CC	ND	1.299991e-22	5.303963e-20
AFUA_6G09720	Methyltransferase GliN	1.2			8.46436e-20	2.877882e-17			AFUA_2G12730	Uncharacterized protein	GO:0005575		CC	ND	1.299991e-22	5.303963e-20
AFUA_6G09730	Cytochrome P450 oxidoreductase GliF	1.2			8.46436e-20	2.877882e-17			AFUA_2G12740	Methyltransferase, putative	GO:0005575		CC	ND	1.299991e-22	5.303963e-20
AFUA_6G09740	Thioredoxin reductase GliT (EC 1.-.-.-)	1.2			8.46436e-20	2.877882e-17			AFUA_2G12770	Alpha-L-arabinofuranosidase, putative	GO:0005575		CC	ND	1.299991e-22	5.303963e-20
AFUA_6G09760	Cytochrome P450 monooxygenase, putative (EC 1.14.-.-)	1.2			8.46436e-20	2.877882e-17			AFUA_2G12780	von Willebrand domain protein	GO:0005575		CC	ND	1.299991e-22	5.303963e-20
AFUA_6G10790	MFS amine transporter, putative	1.2			8.46436e-20	2.877882e-17			AFUA_2G13280	Uncharacterized protein	GO:0005575		CC	ND	1.299991e-22	5.303963e-20
AFUA_6G14340	Glucooligosaccharide oxidase, putative (EC 1.5.3.-)	1.2			8.46436e-20	2.877882e-17			AFUA_2G13580	Uncharacterized protein	GO:0005575		CC	ND	1.299991e-22	5.303963e-20
AFUA_6G14500	MFS sugar transporter, putative	1.2			8.46436e-20	2.877882e-17			AFUA_2G14430	Cytochrome p450, putative (EC 1.14.-.-)	GO:0005575		CC	ND	1.299991e-22	5.303963e-20
AFUA_6G14560	Hexose transporter, putative	1.2			8.46436e-20	2.877882e-17			AFUA_2G14440	Cytochrome P450, putative	GO:0005575		CC	ND	1.299991e-22	5.303963e-20
AFUA_6G14580	C6 finger domain protein, putative	1.2			8.46436e-20	2.877882e-17			AFUA_2G14450	Uncharacterized protein	GO:0005575		CC	ND	1.299991e-22	5.303963e-20
AFUA_6G14590	MFS alpha-glucoside transporter, putative	1.2			8.46436e-20	2.877882e-17			AFUA_2G14547	Uncharacterized protein	GO:0005575		CC	ND	1.299991e-22	5.303963e-20
AFUA_6G14640	MFS toxin transporter, putative	1.2			8.46436e-20	2.877882e-17			AFUA_2G14790	Uncharacterized protein	GO:0005575		CC	ND	1.299991e-22	5.303963e-20
AFUA_7G00110	Secretory lipase, putative (EC 3.1.-.-)	1.2			8.46436e-20	2.877882e-17			AFUA_2G14860	Epoxide hydrolase, putative (EC 3.3.2.9)	GO:0005575		CC	ND	1.299991e-22	5.303963e-20
AFUA_7G00210	C6 transcription factor, putative	1.2			8.46436e-20	2.877882e-17			AFUA_2G15200	Uncharacterized protein	GO:0005575		CC	ND	1.299991e-22	5.303963e-20
AFUA_7G00440	GABA permease, putative	1.2			8.46436e-20	2.877882e-17			AFUA_2G15450	Uncharacterized protein	GO:0005575		CC	ND	1.299991e-22	5.303963e-20
AFUA_7G00780	MFS monocarboxylate transporter, putative	1.2			8.46436e-20	2.877882e-17			AFUA_2G15950	Putative aspergillopepsin A-like aspartic endopeptidase AFUA_2G15950 (EC 3.4.23.-)	GO:0005575		CC	ND	1.299991e-22	5.303963e-20
AFUA_7G00840	Short chain dehydrogenase/reductase, putative (EC 1.-.-.-)	1.2			8.46436e-20	2.877882e-17			AFUA_2G16985	Integral membrane protein	GO:0005575		CC	ND	1.299991e-22	5.303963e-20
AFUA_7G01690	Acetamidase, putative	1.2			8.46436e-20	2.877882e-17			AFUA_2G17280	Uncharacterized protein	GO:0005575		CC	ND	1.299991e-22	5.303963e-20
AFUA_7G05130	O-methyltransferase	1.2			8.46436e-20	2.877882e-17			AFUA_2G17290	Uncharacterized protein	GO:0005575		CC	ND	1.299991e-22	5.303963e-20
AFUA_7G06810	L-amino acid oxidase LaoA (EC 1.4.3.2)	1.2			8.46436e-20	2.877882e-17			AFUA_2G17420	Pfs and NB-ARC domain protein	GO:0005575		CC	ND	1.299991e-22	5.303963e-20
AFUA_8G00610	Cell surface protein Mas1, putative	1.2			8.46436e-20	2.877882e-17			AFUA_2G17430	Oxidoreductase 2-nitropropane dioxygenase family, putative (EC 1.13.11.-)	GO:0005575		CC	ND	1.299991e-22	5.303963e-20
AFUA_8G00620	Dimethylallyl tryptophan synthase, putative (EC 2.5.1.-)	1.2			8.46436e-20	2.877882e-17			AFUA_2G17440	2-amino-3-carboxymuconate-6-semialdehyde decarboxylase, putative (EC 4.1.1.45)	GO:0005575		CC	ND	1.299991e-22	5.303963e-20
AFUA_8G00962	Cytochrome P450, putative	1.2			8.46436e-20	2.877882e-17			AFUA_2G17460	Aldehyde dehydrogenase (AldH12), putative (EC 1.2.1.-)	GO:0005575		CC	ND	1.299991e-22	5.303963e-20
AFUA_8G00980	Uncharacterized protein	1.2			8.46436e-20	2.877882e-17			AFUA_2G17490	Flavin-binding monooxygenase, putative	GO:0005575		CC	ND	1.299991e-22	5.303963e-20
AFUA_8G01210	Enoyl-CoA hydratase/isomerase family protein (EC 4.2.1.17)	1.2			8.46436e-20	2.877882e-17			AFUA_2G17900	Uncharacterized protein	GO:0005575		CC	ND	1.299991e-22	5.303963e-20
AFUA_8G01450	GABA permease, putative	1.2			8.46436e-20	2.877882e-17			AFUA_2G17920	Uncharacterized protein	GO:0005575		CC	ND	1.299991e-22	5.303963e-20
AFUA_8G01470	Flavin containing amine oxidase, putative (EC 1.4.3.-)	1.2			8.46436e-20	2.877882e-17			AFUA_3G00290	3-hydroxyacyl-CoA dehydrogenase, putative	GO:0005575		CC	ND	1.299991e-22	5.303963e-20
AFUA_8G01500	Pfs domain protein, putative (EC 2.4.2.-)	1.2			8.46436e-20	2.877882e-17			AFUA_3G00550	Uncharacterized protein	GO:0005575		CC	ND	1.299991e-22	5.303963e-20
AFUA_8G02260	Neutral amino acid permease	1.2			8.46436e-20	2.877882e-17			AFUA_3G00580	Uncharacterized protein	GO:0005575		CC	ND	1.299991e-22	5.303963e-20
AFUA_8G02300	FMN-dependent dehydrogenase family protein (EC 1.1.-.-)	1.2			8.46436e-20	2.877882e-17			AFUA_3G00610	Glucoamylase (EC 3.2.1.3) (1,4-alpha-D-glucan glucohydrolase) (Glucan 1,4-alpha-glucosidase)	GO:0005575		CC	ND	1.299991e-22	5.303963e-20
AFUA_8G02410	UbiA prenyltransferase family protein (EC 2.5.1.-)	1.2			8.46436e-20	2.877882e-17			AFUA_3G00680	Amine oxidase	GO:0005575		CC	ND	1.299991e-22	5.303963e-20
AFUA_8G02610	Cytochrome P450 monooxygenase, putative (EC 1.14.-.-)	1.2			8.46436e-20	2.877882e-17			AFUA_3G01070	Tyrosinase, putative (EC 1.14.18.1)	GO:0005575		CC	ND	1.299991e-22	5.303963e-20
AFUA_8G05220	Acetamidase, putative (EC 6.3.5.-)	1.2			8.46436e-20	2.877882e-17			AFUA_3G01130	Cell wall protein, putative	GO:0005575		CC	ND	1.299991e-22	5.303963e-20
AFUA_8G05520	Aldehyde dehydrogenase family protein (EC 1.2.3.9)	1.2			8.46436e-20	2.877882e-17			AFUA_3G01160	Iron-sulfur cluster-binding protein, rieske family domain protein	GO:0005575		CC	ND	1.299991e-22	5.303963e-20
AFUA_8G06410	MFS multidrug transporter, putative	1.2			8.46436e-20	2.877882e-17			AFUA_3G01220	Probable aspartic-type endopeptidase AFUA_3G01220 (EC 3.4.23.-)	GO:0005575		CC	ND	1.299991e-22	5.303963e-20
AFUA_8G06530	MFS transporter, putative	1.2			8.46436e-20	2.877882e-17			AFUA_3G01280	Alpha/beta hydrolase, putative (EC 3.-.-.-)	GO:0005575		CC	ND	1.299991e-22	5.303963e-20
AFUA_8G06670	Short-chain dehydrogenase/reductase family protein, putative	1.2			8.46436e-20	2.877882e-17			AFUA_3G01450	3-methyl-2-oxobutanoate dehydrogenase, putative	GO:0005575		CC	ND	1.299991e-22	5.303963e-20
AFUA_8G06690	Cytochrome P450 alkane hydroxylase	1.2			8.46436e-20	2.877882e-17			AFUA_3G01480	Uncharacterized protein	GO:0005575		CC	ND	1.299991e-22	5.303963e-20
AFUA_1G01260	MFS transporter, putative	20.09.18.07	non-vesicular cellular import	Cellular transport, transport facilitation and transport routes	6.706738e-8	1.14015e-05			AFUA_3G01490	Alcohol dehydrogenase, putative (EC 1.1.1.-)	GO:0005575		CC	ND	1.299991e-22	5.303963e-20
AFUA_1G01812	MFS transporter, putative	20.09.18.07			6.706738e-8	1.14015e-05			AFUA_3G01660	Glycosyl hydrolase, family 43, putative	GO:0005575		CC	ND	1.299991e-22	5.303963e-20
AFUA_1G11820	MFS transporter, putative	20.09.18.07			6.706738e-8	1.14015e-05			AFUA_3G01710	TPR domain protein	GO:0005575		CC	ND	1.299991e-22	5.303963e-20
AFUA_1G17530	MFS transporter, putative	20.09.18.07			6.706738e-8	1.14015e-05			AFUA_3G01872	Uncharacterized protein	GO:0005575		CC	ND	1.299991e-22	5.303963e-20
AFUA_2G00840	MFS transporter, putative	20.09.18.07			6.706738e-8	1.14015e-05			AFUA_3G01920	Acyl-CoA dehydrogenase, putative	GO:0005575		CC	ND	1.299991e-22	5.303963e-20
AFUA_2G08350	MFS allantoate transporter, putative	20.09.18.07			6.706738e-8	1.14015e-05			AFUA_3G01990	DUF636 domain protein	GO:0005575		CC	ND	1.299991e-22	5.303963e-20
AFUA_2G08800	Amino acid permease (Dip5), putative	20.09.18.07			6.706738e-8	1.14015e-05			AFUA_3G02100	Short-chain dehydrogenase/reductase, putative (EC 1.-.-.-)	GO:0005575		CC	ND	1.299991e-22	5.303963e-20
AFUA_2G12710	MFS monocarboxylate transporter, putative	20.09.18.07			6.706738e-8	1.14015e-05			AFUA_3G02220	DUF427 domain protein	GO:0005575		CC	ND	1.299991e-22	5.303963e-20
AFUA_2G12790	MFS monocarboxylate transporter, putative	20.09.18.07			6.706738e-8	1.14015e-05			AFUA_3G02260	Uncharacterized protein	GO:0005575		CC	ND	1.299991e-22	5.303963e-20
AFUA_3G00430	High-affinity glucose transporter, putative	20.09.18.07			6.706738e-8	1.14015e-05			AFUA_3G02290	Arylsulfatase, putative	GO:0005575		CC	ND	1.299991e-22	5.303963e-20
AFUA_3G01670	MFS hexose transporter, putative	20.09.18.07			6.706738e-8	1.14015e-05			AFUA_3G02300	Proline oxidase Put1, putative	GO:0005575		CC	ND	1.299991e-22	5.303963e-20
AFUA_3G01700	MFS alpha-glucoside transporter, putative	20.09.18.07			6.706738e-8	1.14015e-05			AFUA_3G02460	Serine protein kinase, putative (EC 2.7.11.1)	GO:0005575		CC	ND	1.299991e-22	5.303963e-20
AFUA_3G02150	MFS monocarboxylate transporter, putative	20.09.18.07			6.706738e-8	1.14015e-05			AFUA_3G02540	Uncharacterized protein	GO:0005575		CC	ND	1.299991e-22	5.303963e-20
AFUA_3G03820	MFS nicotinic acid transporter Tna1, putative	20.09.18.07			6.706738e-8	1.14015e-05			AFUA_3G02880	Alpha-L-rhamnosidase C, putative	GO:0005575		CC	ND	1.299991e-22	5.303963e-20
AFUA_3G14170	MFS glucose transporter, putative	20.09.18.07			6.706738e-8	1.14015e-05			AFUA_3G03070	MYND domain protein, putative	GO:0005575		CC	ND	1.299991e-22	5.303963e-20
AFUA_4G00120	MFS transporter, putative	20.09.18.07			6.706738e-8	1.14015e-05			AFUA_3G03150	Uncharacterized protein	GO:0005575		CC	ND	1.299991e-22	5.303963e-20
AFUA_4G00990	MFS quinate transporter, putative	20.09.18.07			6.706738e-8	1.14015e-05			AFUA_3G03180	NAD binding Rossmann fold oxidoreductase, putative (EC 1.-.-.-)	GO:0005575		CC	ND	1.299991e-22	5.303963e-20
AFUA_4G01560	MFS myo-inositol transporter, putative	20.09.18.07			6.706738e-8	1.14015e-05			AFUA_3G03720	Uncharacterized protein	GO:0005575		CC	ND	1.299991e-22	5.303963e-20
AFUA_4G03750	Phthalate transporter, putative	20.09.18.07			6.706738e-8	1.14015e-05			AFUA_3G03790	Uncharacterized protein	GO:0005575		CC	ND	1.299991e-22	5.303963e-20
AFUA_4G09560	ZIP Zinc transporter, putative	20.09.18.07			6.706738e-8	1.14015e-05			AFUA_3G03810	Uncharacterized protein	GO:0005575		CC	ND	1.299991e-22	5.303963e-20
AFUA_5G00370	Amino acid permease, putative	20.09.18.07			6.706738e-8	1.14015e-05			AFUA_3G03860	3-hydroxyacyl-CoA dehydrogenase, putative	GO:0005575		CC	ND	1.299991e-22	5.303963e-20
AFUA_5G06720	MFS sugar transporter, putative	20.09.18.07			6.706738e-8	1.14015e-05			AFUA_3G03960	Uncharacterized protein	GO:0005575		CC	ND	1.299991e-22	5.303963e-20
AFUA_5G14540	MFS monosaccharide transporter, putative	20.09.18.07			6.706738e-8	1.14015e-05			AFUA_3G06170	Mating type protein MAT1-2-1	GO:0005575		CC	ND	1.299991e-22	5.303963e-20
AFUA_6G00710	MFS transporter, putative	20.09.18.07			6.706738e-8	1.14015e-05			AFUA_3G07390	Uncharacterized protein	GO:0005575		CC	ND	1.299991e-22	5.303963e-20
AFUA_6G03720	MFS allantoate transporter, putative	20.09.18.07			6.706738e-8	1.14015e-05			AFUA_3G07410	Isoamyl alcohol oxidase	GO:0005575		CC	ND	1.299991e-22	5.303963e-20
AFUA_6G06960	MFS quinate transporter, putative	20.09.18.07			6.706738e-8	1.14015e-05			AFUA_3G07420	Uncharacterized protein	GO:0005575		CC	ND	1.299991e-22	5.303963e-20
AFUA_6G14500	MFS sugar transporter, putative	20.09.18.07			6.706738e-8	1.14015e-05			AFUA_3G08060	DUF1338 domain protein	GO:0005575		CC	ND	1.299991e-22	5.303963e-20
AFUA_6G14560	Hexose transporter, putative	20.09.18.07			6.706738e-8	1.14015e-05			AFUA_3G08250	Uncharacterized protein	GO:0005575		CC	ND	1.299991e-22	5.303963e-20
AFUA_6G14590	MFS alpha-glucoside transporter, putative	20.09.18.07			6.706738e-8	1.14015e-05			AFUA_3G09510	3-oxoacyl-(Acyl-carrier-protein) reductase (EC 1.1.1.100)	GO:0005575		CC	ND	1.299991e-22	5.303963e-20
AFUA_7G00780	MFS monocarboxylate transporter, putative	20.09.18.07			6.706738e-8	1.14015e-05			AFUA_3G09890	Hypothetical membrane protein, putative	GO:0005575		CC	ND	1.299991e-22	5.303963e-20
AFUA_7G01190	MFS transporter, putative	20.09.18.07			6.706738e-8	1.14015e-05			AFUA_3G10540	3-oxoacyl-(Acyl-carrier-protein) reductase, putative (EC 1.1.1.100)	GO:0005575		CC	ND	1.299991e-22	5.303963e-20
AFUA_7G05190	MFS alpha-glucoside transporter, putative	20.09.18.07			6.706738e-8	1.14015e-05			AFUA_3G10670	Uncharacterized protein	GO:0005575		CC	ND	1.299991e-22	5.303963e-20
AFUA_8G02550	MFS peptide transporter, putative	20.09.18.07			6.706738e-8	1.14015e-05			AFUA_3G11450	Uncharacterized protein	GO:0005575		CC	ND	1.299991e-22	5.303963e-20
AFUA_1G01120	Probable pectate lyase F (EC 4.2.2.2)	1.05	C-compound and carbohydrate metabolism	Metabolism	2.559836e-7	2.75393e-05			AFUA_3G11890	Thermolabile L-asparaginase, putative	GO:0005575		CC	ND	1.299991e-22	5.303963e-20
AFUA_1G01310	Carboxylesterase, putative (EC 3.1.1.-)	1.05			2.559836e-7	2.75393e-05			AFUA_3G12620	Acyl-CoA:6-aminopenicillanic-acid-acyltransferase, putative	GO:0005575		CC	ND	1.299991e-22	5.303963e-20
AFUA_1G01890	Enoyl-CoA hydratase/isomerase family protein (EC 4.2.1.55)	1.05			2.559836e-7	2.75393e-05			AFUA_3G13080	Uncharacterized protein	GO:0005575		CC	ND	1.299991e-22	5.303963e-20
AFUA_1G05290	Endo-1,3(4)-beta-glucanase, putative (EC 3.2.1.6)	1.05			2.559836e-7	2.75393e-05			AFUA_3G13240	Aldose 1-epimerase, putative (EC 5.1.3.3)	GO:0005575		CC	ND	1.299991e-22	5.303963e-20
AFUA_1G11600	Inositol monophosphatase QutG, putative	1.05			2.559836e-7	2.75393e-05			AFUA_3G13690	Pyoverdine/dityrosine biosynthesis family protein, putative	GO:0005575		CC	ND	1.299991e-22	5.303963e-20
AFUA_1G14560	Probable mannosyl-oligosaccharide alpha-1,2-mannosidase 1B (EC 3.2.1.113) (Class I alpha-mannosidase 1B) (Man(9)-alpha-mannosidase 1B)	1.05			2.559836e-7	2.75393e-05			AFUA_3G13740	HSP70 family protein	GO:0005575		CC	ND	1.299991e-22	5.303963e-20
AFUA_1G15520	Urea amidolyase, putative (EC 6.4.1.3)	1.05			2.559836e-7	2.75393e-05			AFUA_3G13890	Uncharacterized protein	GO:0005575		CC	ND	1.299991e-22	5.303963e-20
AFUA_1G15530	Lactam utilization protein LamB	1.05			2.559836e-7	2.75393e-05			AFUA_3G14190	Uncharacterized protein	GO:0005575		CC	ND	1.299991e-22	5.303963e-20
AFUA_1G16250	Probable alpha/beta-glucosidase agdC (EC 3.2.1.20) (EC 3.2.1.21)	1.05			2.559836e-7	2.75393e-05			AFUA_3G14200	Uncharacterized protein	GO:0005575		CC	ND	1.299991e-22	5.303963e-20
AFUA_1G17520	D-lactate dehydrogenase (Cytochrome), putative (EC 1.1.2.4)	1.05			2.559836e-7	2.75393e-05			AFUA_3G14210	Uncharacterized protein	GO:0005575		CC	ND	1.299991e-22	5.303963e-20
AFUA_1G17650	Short chain dehydrogenase, putative (EC 1.1.1.-)	1.05			2.559836e-7	2.75393e-05			AFUA_3G14580	DUTPase, putative (EC 3.-.-.-)	GO:0005575		CC	ND	1.299991e-22	5.303963e-20
AFUA_1G17700	Short chain dehydrogenase, putative (EC 1.1.1.100)	1.05			2.559836e-7	2.75393e-05			AFUA_3G14940	Elastase inhibitor AFUEI	GO:0005575		CC	ND	1.299991e-22	5.303963e-20
AFUA_2G00120	Carboxyvinyl-carboxyphosphonate phosphorylmutase (EC 4.1.3.30)	1.05			2.559836e-7	2.75393e-05			AFUA_3G14950	Multicopper oxidase, putative (EC 1.7.99.-)	GO:0005575		CC	ND	1.299991e-22	5.303963e-20
AFUA_2G00540	Carboxyphosphonoenolpyruvate phosphonomutase, putative (EC 4.1.3.30)	1.05			2.559836e-7	2.75393e-05			AFUA_3G15230	General amidase, putative (EC 3.5.1.-)	GO:0005575		CC	ND	1.299991e-22	5.303963e-20
AFUA_2G00690	Glucoamylase (EC 3.2.1.3) (1,4-alpha-D-glucan glucohydrolase) (Glucan 1,4-alpha-glucosidase)	1.05			2.559836e-7	2.75393e-05			AFUA_3G15240	Uncharacterized protein	GO:0005575		CC	ND	1.299991e-22	5.303963e-20
AFUA_2G01030	1-aminocyclopropane-1-carboxylate deaminase, putative (EC 3.5.99.7)	1.05			2.559836e-7	2.75393e-05			AFUA_3G15280	Methyltransferase, putative	GO:0005575		CC	ND	1.299991e-22	5.303963e-20
AFUA_2G08280	Malic enzyme	1.05			2.559836e-7	2.75393e-05			AFUA_4G00130	Uncharacterized protein	GO:0005575		CC	ND	1.299991e-22	5.303963e-20
AFUA_2G09450	Carboxylic acid transport protein	1.05			2.559836e-7	2.75393e-05			AFUA_4G00370	General amidase, putative	GO:0005575		CC	ND	1.299991e-22	5.303963e-20
AFUA_2G10650	Enoyl-CoA hydratase (EC 4.2.1.-)	1.05			2.559836e-7	2.75393e-05			AFUA_4G00520	Uncharacterized protein	GO:0005575		CC	ND	1.299991e-22	5.303963e-20
AFUA_2G10920	Enoyl-CoA hydratase/isomerase family protein (EC 4.2.1.55)	1.05			2.559836e-7	2.75393e-05			AFUA_4G00700	Zinc-binding oxidoreductase CipB	GO:0005575		CC	ND	1.299991e-22	5.303963e-20
AFUA_2G14470	Oxidoreductase, FAD-binding, putative	1.05			2.559836e-7	2.75393e-05			AFUA_4G00880	Uncharacterized protein	GO:0005575		CC	ND	1.299991e-22	5.303963e-20
AFUA_2G14480	Oxidoreductase, FAD-binding, putative	1.05			2.559836e-7	2.75393e-05			AFUA_4G00890	Uncharacterized protein	GO:0005575		CC	ND	1.299991e-22	5.303963e-20
AFUA_2G14860	Epoxide hydrolase, putative (EC 3.3.2.9)	1.05			2.559836e-7	2.75393e-05			AFUA_4G00900	Uncharacterized protein	GO:0005575		CC	ND	1.299991e-22	5.303963e-20
AFUA_2G17440	2-amino-3-carboxymuconate-6-semialdehyde decarboxylase, putative (EC 4.1.1.45)	1.05			2.559836e-7	2.75393e-05			AFUA_4G01150	N,N-dimethylglycine oxidase (EC 1.5.8.3)	GO:0005575		CC	ND	1.299991e-22	5.303963e-20
AFUA_2G17460	Aldehyde dehydrogenase (AldH12), putative (EC 1.2.1.-)	1.05			2.559836e-7	2.75393e-05			AFUA_4G01490	Fumarylacetoacetate hydrolase family protein	GO:0005575		CC	ND	1.299991e-22	5.303963e-20
AFUA_3G00290	3-hydroxyacyl-CoA dehydrogenase, putative	1.05			2.559836e-7	2.75393e-05			AFUA_4G01500	Lignostilbene dioxygenase, putative	GO:0005575		CC	ND	1.299991e-22	5.303963e-20
AFUA_3G00320	Endo-1,4-beta-xylanase xynf11a (Xylanase xynf11a) (EC 3.2.1.8) (1,4-beta-D-xylan xylanohydrolase xynf11a)	1.05			2.559836e-7	2.75393e-05			AFUA_4G01550	Aldehyde dehydrogenase, putative (EC 1.2.-.-)	GO:0005575		CC	ND	1.299991e-22	5.303963e-20
AFUA_3G00610	Glucoamylase (EC 3.2.1.3) (1,4-alpha-D-glucan glucohydrolase) (Glucan 1,4-alpha-glucosidase)	1.05			2.559836e-7	2.75393e-05			AFUA_4G01600	Uncharacterized protein	GO:0005575		CC	ND	1.299991e-22	5.303963e-20
AFUA_3G00680	Amine oxidase	1.05			2.559836e-7	2.75393e-05			AFUA_4G02700	Neutral protease 2 homolog AFUB_070680 (EC 3.4.24.39) (Deuterolysin AFUB_070680)	GO:0005575		CC	ND	1.299991e-22	5.303963e-20
AFUA_3G01450	3-methyl-2-oxobutanoate dehydrogenase, putative	1.05			2.559836e-7	2.75393e-05			AFUA_4G02710	Uncharacterized protein	GO:0005575		CC	ND	1.299991e-22	5.303963e-20
AFUA_3G01490	Alcohol dehydrogenase, putative (EC 1.1.1.-)	1.05			2.559836e-7	2.75393e-05			AFUA_4G02730	O-methylsterigmatocystin oxidoreductase, putative	GO:0005575		CC	ND	1.299991e-22	5.303963e-20
AFUA_3G01700	MFS alpha-glucoside transporter, putative	1.05			2.559836e-7	2.75393e-05			AFUA_4G02760	DUF829 domain protein (PaxU), putative	GO:0005575		CC	ND	1.299991e-22	5.303963e-20
AFUA_3G01950	Zinc-containing alcohol dehydrogenase, putative	1.05			2.559836e-7	2.75393e-05			AFUA_4G02770	Arachidonate 5-lipoxygenase, putative (EC 1.13.11.-)	GO:0005575		CC	ND	1.299991e-22	5.303963e-20
AFUA_3G02280	Alpha,alpha-trehalose glucohydrolase TreA/Ath1	1.05			2.559836e-7	2.75393e-05			AFUA_4G02780	Toxin biosynthesis peroxidase, putative (EC 1.11.-.-)	GO:0005575		CC	ND	1.299991e-22	5.303963e-20
AFUA_3G02290	Arylsulfatase, putative	1.05			2.559836e-7	2.75393e-05			AFUA_4G02830	Aldehyde dehydrogenase, putative (EC 1.2.1.-)	GO:0005575		CC	ND	1.299991e-22	5.303963e-20
AFUA_3G03180	NAD binding Rossmann fold oxidoreductase, putative (EC 1.-.-.-)	1.05			2.559836e-7	2.75393e-05			AFUA_4G03260	Epoxide hydrolase, putative	GO:0005575		CC	ND	1.299991e-22	5.303963e-20
AFUA_3G07410	Isoamyl alcohol oxidase	1.05			2.559836e-7	2.75393e-05			AFUA_4G04320	Homeobox transcription factor, putative	GO:0005575		CC	ND	1.299991e-22	5.303963e-20
AFUA_3G09510	3-oxoacyl-(Acyl-carrier-protein) reductase (EC 1.1.1.100)	1.05			2.559836e-7	2.75393e-05			AFUA_4G06880	HLH DNA binding domain protein, putative	GO:0005575		CC	ND	1.299991e-22	5.303963e-20
AFUA_3G13240	Aldose 1-epimerase, putative (EC 5.1.3.3)	1.05			2.559836e-7	2.75393e-05			AFUA_4G07810	L-serine dehydratase, putative (EC 4.3.1.19)	GO:0005575		CC	ND	1.299991e-22	5.303963e-20
AFUA_3G14590	Amine oxidase	1.05			2.559836e-7	2.75393e-05			AFUA_4G08460	Uncharacterized protein	GO:0005575		CC	ND	1.299991e-22	5.303963e-20
AFUA_4G00700	Zinc-binding oxidoreductase CipB	1.05			2.559836e-7	2.75393e-05			AFUA_4G08690	Dihydrodipicolinate synthetase family protein (EC 4.2.1.-)	GO:0005575		CC	ND	1.299991e-22	5.303963e-20
AFUA_4G01500	Lignostilbene dioxygenase, putative	1.05			2.559836e-7	2.75393e-05			AFUA_4G08840	RING finger protein, putative	GO:0005575		CC	ND	1.299991e-22	5.303963e-20
AFUA_4G01550	Aldehyde dehydrogenase, putative (EC 1.2.-.-)	1.05			2.559836e-7	2.75393e-05			AFUA_4G09280	Uncharacterized protein	GO:0005575		CC	ND	1.299991e-22	5.303963e-20
AFUA_4G01560	MFS myo-inositol transporter, putative	1.05			2.559836e-7	2.75393e-05			AFUA_4G09380	Uncharacterized protein	GO:0005575		CC	ND	1.299991e-22	5.303963e-20
AFUA_4G02830	Aldehyde dehydrogenase, putative (EC 1.2.1.-)	1.05			2.559836e-7	2.75393e-05			AFUA_4G09600	GPI anchored protein, putative	GO:0005575		CC	ND	1.299991e-22	5.303963e-20
AFUA_4G03260	Epoxide hydrolase, putative	1.05			2.559836e-7	2.75393e-05			AFUA_4G09980	Cytochrome P450 monooxygenase, putative (EC 1.14.-.-)	GO:0005575		CC	ND	1.299991e-22	5.303963e-20
AFUA_4G07710	Pyruvate carboxylase (EC 6.4.1.1)	1.05			2.559836e-7	2.75393e-05			AFUA_4G10560	Uncharacterized protein	GO:0005575		CC	ND	1.299991e-22	5.303963e-20
AFUA_4G12010	2-oxo acid dehydrogenases acyltransferase, putative (EC 2.3.1.-)	1.05			2.559836e-7	2.75393e-05			AFUA_4G10610	Stress responsive A/B barrel domain protein	GO:0005575		CC	ND	1.299991e-22	5.303963e-20
AFUA_4G13510	Isocitrate lyase (ICL) (Isocitrase) (Isocitratase) (EC 4.1.3.1)	1.05			2.559836e-7	2.75393e-05			AFUA_4G11320	Uncharacterized protein	GO:0005575		CC	ND	1.299991e-22	5.303963e-20
AFUA_4G14010	Short chain dehydrogenase/reductase family protein (EC 1.1.1.100)	1.05			2.559836e-7	2.75393e-05			AFUA_4G12010	2-oxo acid dehydrogenases acyltransferase, putative (EC 2.3.1.-)	GO:0005575		CC	ND	1.299991e-22	5.303963e-20
AFUA_5G00630	Choline dehydrogenase, putative (EC 1.1.99.1)	1.05			2.559836e-7	2.75393e-05			AFUA_4G12020	Uncharacterized protein	GO:0005575		CC	ND	1.299991e-22	5.303963e-20
AFUA_5G01030	Glyceraldehyde-3-phosphate dehydrogenase (EC 1.2.1.12)	1.05			2.559836e-7	2.75393e-05			AFUA_4G12030	Uncharacterized protein	GO:0005575		CC	ND	1.299991e-22	5.303963e-20
AFUA_5G07410	Phenylacetyl-CoA ligase (EC 6.2.1.3)	1.05			2.559836e-7	2.75393e-05			AFUA_4G12150	HIT domain protein	GO:0005575		CC	ND	1.299991e-22	5.303963e-20
AFUA_5G07570	Pyruvate carboxylase, putative (EC 6.4.-.-)	1.05			2.559836e-7	2.75393e-05			AFUA_4G13520	Oxidoreductase, short-chain dehydrogenase/reductase family (EC 1.-.-.-)	GO:0005575		CC	ND	1.299991e-22	5.303963e-20
AFUA_5G07580	Methylmalonyl-CoA decarboxylase, alpha subunit, putative (EC 4.1.1.41)	1.05			2.559836e-7	2.75393e-05			AFUA_4G13580	Gamma-glutamyltranspeptidase (EC 2.3.2.2)	GO:0005575		CC	ND	1.299991e-22	5.303963e-20
AFUA_5G08910	3-methylcrotonyl-CoA carboxylase subunit alpha (MccA), putative (EC 6.4.1.4)	1.05			2.559836e-7	2.75393e-05			AFUA_4G13750	Neutral protease 2 homolog AFUA_4G13750 (EC 3.4.24.39) (Deuterolysin AFUA_4G13750)	GO:0005575		CC	ND	1.299991e-22	5.303963e-20
AFUA_5G08940	3-methylcrotonyl-CoA carboxylase, beta subunit (MccB), putative (EC 6.4.1.3)	1.05			2.559836e-7	2.75393e-05			AFUA_4G13810	F-box domain protein	GO:0005575		CC	ND	1.299991e-22	5.303963e-20
AFUA_5G09150	Oxidoreductase, short-chain dehydrogenase/reductase family (EC 1.1.1.100)	1.05			2.559836e-7	2.75393e-05			AFUA_4G14010	Short chain dehydrogenase/reductase family protein (EC 1.1.1.100)	GO:0005575		CC	ND	1.299991e-22	5.303963e-20
AFUA_6G02990	Short chain dehydrogenase/reductase, putative	1.05			2.559836e-7	2.75393e-05			AFUA_4G14020	Ankyrin repeat protein	GO:0005575		CC	ND	1.299991e-22	5.303963e-20
AFUA_6G07720	Phosphoenolpyruvate carboxykinase AcuF (EC 4.1.1.49)	1.05			2.559836e-7	2.75393e-05			AFUA_4G14140	Cytochrome P450 monooxygenase, putative (EC 1.14.-.-)	GO:0005575		CC	ND	1.299991e-22	5.303963e-20
AFUA_6G08470	Glycerol kinase, putative (EC 2.7.1.30)	1.05			2.559836e-7	2.75393e-05			AFUA_4G14160	Uncharacterized protein	GO:0005575		CC	ND	1.299991e-22	5.303963e-20
AFUA_6G08500	Phosphoglycerate mutase family protein (EC 5.4.2.-)	1.05			2.559836e-7	2.75393e-05			AFUA_4G14170	Uncharacterized protein	GO:0005575		CC	ND	1.299991e-22	5.303963e-20
AFUA_6G08830	2-oxoisovalerate dehydrogenase complex alpha subunit, putative (EC 1.2.4.4)	1.05			2.559836e-7	2.75393e-05			AFUA_4G14175	Uncharacterized protein	GO:0005575		CC	ND	1.299991e-22	5.303963e-20
AFUA_6G08840	Beta-mannosidase A (EC 3.2.1.25) (Mannanase A) (Mannase A)	1.05			2.559836e-7	2.75393e-05			AFUA_4G14290	Uncharacterized protein	GO:0005575		CC	ND	1.299991e-22	5.303963e-20
AFUA_6G09780	Class V chitinase, putative (EC 3.2.1.14)	1.05			2.559836e-7	2.75393e-05			AFUA_4G14350	Kelch repeat protein	GO:0005575		CC	ND	1.299991e-22	5.303963e-20
AFUA_6G11020	3-hydroxyisobutyrate dehydrogenase (EC 1.1.1.31)	1.05			2.559836e-7	2.75393e-05			AFUA_4G14700	GDSL Lipase/Acylhydrolase family protein	GO:0005575		CC	ND	1.299991e-22	5.303963e-20
AFUA_6G11430	Aldehyde dehydrogenase AldA, putative (EC 1.2.1.3)	1.05			2.559836e-7	2.75393e-05			AFUA_4G14840	Transferase family protein	GO:0005575		CC	ND	1.299991e-22	5.303963e-20
AFUA_6G11680	Thiamine pyrophosphate enzyme, putative (EC 4.1.-.-)	1.05			2.559836e-7	2.75393e-05			AFUA_5G00145	Uncharacterized protein	GO:0005575		CC	ND	1.299991e-22	5.303963e-20
AFUA_6G12130	C6 transcription factor, putative	1.05			2.559836e-7	2.75393e-05			AFUA_5G00200	Uncharacterized protein	GO:0005575		CC	ND	1.299991e-22	5.303963e-20
AFUA_6G12210	Probable endo-1,4-beta-xylanase B (Xylanase B) (EC 3.2.1.8) (1,4-beta-D-xylan xylanohydrolase B) (Endo-1,4-beta-xylanase G1) (Xylanase G1)	1.05			2.559836e-7	2.75393e-05			AFUA_5G00310	Flavin-containing monooxygenase, putative	GO:0005575		CC	ND	1.299991e-22	5.303963e-20
AFUA_6G12250	Succinyl-CoA:3-ketoacid-coenzyme A transferase (EC 2.8.3.5)	1.05			2.559836e-7	2.75393e-05			AFUA_5G00460	FAD dependent oxidoreductase, putative	GO:0005575		CC	ND	1.299991e-22	5.303963e-20
AFUA_6G13830	Oxidoreductase, short chain dehydrogenase/reductase family (EC 1.1.1.69)	1.05			2.559836e-7	2.75393e-05			AFUA_5G00470	General amidase GmdB (EC 3.5.1.4)	GO:0005575		CC	ND	1.299991e-22	5.303963e-20
AFUA_6G14340	Glucooligosaccharide oxidase, putative (EC 1.5.3.-)	1.05			2.559836e-7	2.75393e-05			AFUA_5G00540	FacC-like extracellular signaling protein, putative	GO:0005575		CC	ND	1.299991e-22	5.303963e-20
AFUA_6G14590	MFS alpha-glucoside transporter, putative	1.05			2.559836e-7	2.75393e-05			AFUA_5G00550	Endoglycoceramidase, putative (EC 3.2.1.123)	GO:0005575		CC	ND	1.299991e-22	5.303963e-20
AFUA_6G14600	Beta-glucosidase, putative	1.05			2.559836e-7	2.75393e-05			AFUA_5G00560	Uncharacterized protein	GO:0005575		CC	ND	1.299991e-22	5.303963e-20
AFUA_7G01000	Aldehyde dehydrogenase, putative (EC 1.2.1.3)	1.05			2.559836e-7	2.75393e-05			AFUA_5G00570	Uncharacterized protein	GO:0005575		CC	ND	1.299991e-22	5.303963e-20
AFUA_7G01010	Alcohol dehydrogenase, putative (EC 1.1.1.1)	1.05			2.559836e-7	2.75393e-05			AFUA_5G00630	Choline dehydrogenase, putative (EC 1.1.99.1)	GO:0005575		CC	ND	1.299991e-22	5.303963e-20
AFUA_7G02400	Alcohol dehydrogenase, zinc-containing (EC 1.6.5.5)	1.05			2.559836e-7	2.75393e-05			AFUA_5G00800	Uncharacterized protein	GO:0005575		CC	ND	1.299991e-22	5.303963e-20
AFUA_7G05130	O-methyltransferase	1.05			2.559836e-7	2.75393e-05			AFUA_5G00810	Uncharacterized protein	GO:0005575		CC	ND	1.299991e-22	5.303963e-20
AFUA_7G05140	Class III chitinase, putative (EC 3.2.1.14)	1.05			2.559836e-7	2.75393e-05			AFUA_5G00820	Uncharacterized protein	GO:0005575		CC	ND	1.299991e-22	5.303963e-20
AFUA_7G05190	MFS alpha-glucoside transporter, putative	1.05			2.559836e-7	2.75393e-05			AFUA_5G00870	Uncharacterized protein	GO:0005575		CC	ND	1.299991e-22	5.303963e-20
AFUA_7G05840	Amidohydrolase family protein	1.05			2.559836e-7	2.75393e-05			AFUA_5G00890	Integral membrane protein	GO:0005575		CC	ND	1.299991e-22	5.303963e-20
AFUA_7G06140	Probable beta-glucosidase L (EC 3.2.1.21) (Beta-D-glucoside glucohydrolase L) (Cellobiase L) (Gentiobiase L)	1.05			2.559836e-7	2.75393e-05			AFUA_5G00900	G-protein signalling regulator, putative	GO:0005575		CC	ND	1.299991e-22	5.303963e-20
AFUA_7G08490	Class V chitinase, putative (EC 3.2.1.14)	1.05			2.559836e-7	2.75393e-05			AFUA_5G00910	MBL2-like secreted peptide, putative	GO:0005575		CC	ND	1.299991e-22	5.303963e-20
AFUA_8G00770	Sugar transporter family protein	1.05			2.559836e-7	2.75393e-05			AFUA_5G01005	Uncharacterized protein	GO:0005575		CC	ND	1.299991e-22	5.303963e-20
AFUA_8G01210	Enoyl-CoA hydratase/isomerase family protein (EC 4.2.1.17)	1.05			2.559836e-7	2.75393e-05			AFUA_5G01120	Uncharacterized protein	GO:0005575		CC	ND	1.299991e-22	5.303963e-20
AFUA_8G02300	FMN-dependent dehydrogenase family protein (EC 1.1.-.-)	1.05			2.559836e-7	2.75393e-05			AFUA_5G01360	Cytochrome P450, putative (EC 1.14.-.-)	GO:0005575		CC	ND	1.299991e-22	5.303963e-20
AFUA_8G05520	Aldehyde dehydrogenase family protein (EC 1.2.3.9)	1.05			2.559836e-7	2.75393e-05			AFUA_5G01620	Extracellular proline-rich protein	GO:0005575		CC	ND	1.299991e-22	5.303963e-20
AFUA_8G05760	Dehydrogenase, putative	1.05			2.559836e-7	2.75393e-05			AFUA_5G01710	Cytochrome P450 phenylacetate 2-hydroxylase, putative (EC 1.14.-.-)	GO:0005575		CC	ND	1.299991e-22	5.303963e-20
AFUA_8G07250	Pectin methylesterase family protein	1.05			2.559836e-7	2.75393e-05			AFUA_5G02040	Extracellular lipase, putative (EC 3.1.1.3)	GO:0005575		CC	ND	1.299991e-22	5.303963e-20
AFUA_1G01890	Enoyl-CoA hydratase/isomerase family protein (EC 4.2.1.55)	2.25	oxidation of fatty acids	Energy	3.239912e-7	2.75393e-05			AFUA_5G02120	F-box domain protein	GO:0005575		CC	ND	1.299991e-22	5.303963e-20
AFUA_2G10650	Enoyl-CoA hydratase (EC 4.2.1.-)	2.25			3.239912e-7	2.75393e-05			AFUA_5G02770	Uncharacterized protein	GO:0005575		CC	ND	1.299991e-22	5.303963e-20
AFUA_2G10920	Enoyl-CoA hydratase/isomerase family protein (EC 4.2.1.55)	2.25			3.239912e-7	2.75393e-05			AFUA_5G03110	Uncharacterized protein	GO:0005575		CC	ND	1.299991e-22	5.303963e-20
AFUA_3G01920	Acyl-CoA dehydrogenase, putative	2.25			3.239912e-7	2.75393e-05			AFUA_5G06030	Uncharacterized protein	GO:0005575		CC	ND	1.299991e-22	5.303963e-20
AFUA_3G03860	3-hydroxyacyl-CoA dehydrogenase, putative	2.25			3.239912e-7	2.75393e-05			AFUA_5G06730	Protein kinase, putative (EC 2.7.11.1)	GO:0005575		CC	ND	1.299991e-22	5.303963e-20
AFUA_3G10540	3-oxoacyl-(Acyl-carrier-protein) reductase, putative (EC 1.1.1.100)	2.25			3.239912e-7	2.75393e-05			AFUA_5G06830	DsRNA-specific ribonuclease III, putative (EC 3.1.26.-)	GO:0005575		CC	ND	1.299991e-22	5.303963e-20
AFUA_4G02800	Haemolysin-III family protein	2.25			3.239912e-7	2.75393e-05			AFUA_5G07410	Phenylacetyl-CoA ligase (EC 6.2.1.3)	GO:0005575		CC	ND	1.299991e-22	5.303963e-20
AFUA_4G06380	Sterol carrier protein, putative	2.25			3.239912e-7	2.75393e-05			AFUA_5G07490	Steroid monooxygenase (CpmA), putative	GO:0005575		CC	ND	1.299991e-22	5.303963e-20
AFUA_5G00640	Peroxisomal dehydratase, putative	2.25			3.239912e-7	2.75393e-05			AFUA_5G07570	Pyruvate carboxylase, putative (EC 6.4.-.-)	GO:0005575		CC	ND	1.299991e-22	5.303963e-20
AFUA_5G06500	Acyl-CoA dehydrogenase family protein (EC 1.3.99.-)	2.25			3.239912e-7	2.75393e-05			AFUA_5G07580	Methylmalonyl-CoA decarboxylase, alpha subunit, putative (EC 4.1.1.41)	GO:0005575		CC	ND	1.299991e-22	5.303963e-20
AFUA_5G08930	Isovaleryl-CoA dehydrogenase IvdA, putative (EC 1.3.8.4)	2.25			3.239912e-7	2.75393e-05			AFUA_5G08470	AMP-binding enzyme, putative (EC 6.2.1.3)	GO:0005575		CC	ND	1.299991e-22	5.303963e-20
AFUA_6G03630	Very-long-chain acyl-CoA synthetase family protein (CefD1), putative (EC 6.2.1.-)	2.25			3.239912e-7	2.75393e-05			AFUA_5G08870	Uncharacterized protein	GO:0005575		CC	ND	1.299991e-22	5.303963e-20
AFUA_6G10880	Acyl-CoA dehydrogenase family protein (EC 1.3.99.-)	2.25			3.239912e-7	2.75393e-05			AFUA_5G08910	3-methylcrotonyl-CoA carboxylase subunit alpha (MccA), putative (EC 6.4.1.4)	GO:0005575		CC	ND	1.299991e-22	5.303963e-20
AFUA_7G06510	Acyl-CoA dehydrogenase, putative (EC 1.3.99.-)	2.25			3.239912e-7	2.75393e-05			AFUA_5G08930	Isovaleryl-CoA dehydrogenase IvdA, putative (EC 1.3.8.4)	GO:0005575		CC	ND	1.299991e-22	5.303963e-20
AFUA_8G01210	Enoyl-CoA hydratase/isomerase family protein (EC 4.2.1.17)	2.25			3.239912e-7	2.75393e-05			AFUA_5G09120	Neutral amino acid permease, putative	GO:0005575		CC	ND	1.299991e-22	5.303963e-20
AFUA_8G06680	Acyl-CoA thioesterase, putative (EC 3.1.2.-)	2.25			3.239912e-7	2.75393e-05			AFUA_5G09140	Amidase, putative (EC 3.5.1.4)	GO:0005575		CC	ND	1.299991e-22	5.303963e-20
AFUA_1G08800	Cytochrome P450 phenylacetate hydroxylase, putative (EC 1.14.-.-)	16.21.01	heme binding	Protein with binding function or cofactor requirement (structural or analytic)	1.39322e-06	9.47392e-05			AFUA_5G09150	Oxidoreductase, short-chain dehydrogenase/reductase family (EC 1.1.1.100)	GO:0005575		CC	ND	1.299991e-22	5.303963e-20
AFUA_2G00200	Catalase, putative (EC 1.11.1.6)	16.21.01			1.39322e-06	9.47392e-05			AFUA_5G09480	ABC transporter, putative (EC 3.6.3.-)	GO:0005575		CC	ND	1.299991e-22	5.303963e-20
AFUA_2G14430	Cytochrome p450, putative (EC 1.14.-.-)	16.21.01			1.39322e-06	9.47392e-05			AFUA_5G09590	Uncharacterized protein	GO:0005575		CC	ND	1.299991e-22	5.303963e-20
AFUA_2G14440	Cytochrome P450, putative	16.21.01			1.39322e-06	9.47392e-05			AFUA_5G09810	Uncharacterized protein	GO:0005575		CC	ND	1.299991e-22	5.303963e-20
AFUA_3G00680	Amine oxidase	16.21.01			1.39322e-06	9.47392e-05			AFUA_5G10090	3-demethylubiquinone-9 3-methyltransferase, putative (EC 2.1.1.-)	GO:0005575		CC	ND	1.299991e-22	5.303963e-20
AFUA_3G02270	Catalase B (EC 1.11.1.6) (Antigenic catalase) (Slow catalase)	16.21.01			1.39322e-06	9.47392e-05			AFUA_5G10170	Pectin lyase (EC 4.2.2.10)	GO:0005575		CC	ND	1.299991e-22	5.303963e-20
AFUA_3G14590	Amine oxidase	16.21.01			1.39322e-06	9.47392e-05			AFUA_5G10250	Uncharacterized protein	GO:0005575		CC	ND	1.299991e-22	5.303963e-20
AFUA_4G02730	O-methylsterigmatocystin oxidoreductase, putative	16.21.01			1.39322e-06	9.47392e-05			AFUA_5G11160	Oxidoreductase, 2OG-Fe(II) oxygenase family, putative	GO:0005575		CC	ND	1.299991e-22	5.303963e-20
AFUA_5G01710	Cytochrome P450 phenylacetate 2-hydroxylase, putative (EC 1.14.-.-)	16.21.01			1.39322e-06	9.47392e-05			AFUA_5G12470	Oxidoreductase, 2OG-Fe(II) oxygenase family	GO:0005575		CC	ND	1.299991e-22	5.303963e-20
AFUA_6G09670	Cytochrome P450 oxidoreductase GliC (EC 1.14.-.-)	16.21.01			1.39322e-06	9.47392e-05			AFUA_5G12650	UPF0052 domain protein	GO:0005575		CC	ND	1.299991e-22	5.303963e-20
AFUA_6G09730	Cytochrome P450 oxidoreductase GliF	16.21.01			1.39322e-06	9.47392e-05			AFUA_5G13250	DUF614 domain protein	GO:0005575		CC	ND	1.299991e-22	5.303963e-20
AFUA_6G09760	Cytochrome P450 monooxygenase, putative (EC 1.14.-.-)	16.21.01			1.39322e-06	9.47392e-05			AFUA_5G14150	Lipase, putative (EC 3.1.1.3)	GO:0005575		CC	ND	1.299991e-22	5.303963e-20
AFUA_6G13350	NADPH oxidase (NoxA), putative	16.21.01			1.39322e-06	9.47392e-05			AFUA_5G14190	Beta-glucanase, putative	GO:0005575		CC	ND	1.299991e-22	5.303963e-20
AFUA_7G02010	Indoleamine 2,3-dioxygenase family protein (EC 1.13.11.-)	16.21.01			1.39322e-06	9.47392e-05			AFUA_5G14410	Cysteine dioxygenase, putative (EC 1.13.11.-)	GO:0005575		CC	ND	1.299991e-22	5.303963e-20
AFUA_8G00962	Cytochrome P450, putative	16.21.01			1.39322e-06	9.47392e-05			AFUA_5G14420	Uncharacterized protein	GO:0005575		CC	ND	1.299991e-22	5.303963e-20
AFUA_8G02610	Cytochrome P450 monooxygenase, putative (EC 1.14.-.-)	16.21.01			1.39322e-06	9.47392e-05			AFUA_5G14560	Cellulase family protein	GO:0005575		CC	ND	1.299991e-22	5.303963e-20
AFUA_1G15520	Urea amidolyase, putative (EC 6.4.1.3)	01.06.05	fatty acid metabolism	Metabolism	2.16031e-06	0.00010573			AFUA_5G14570	Uncharacterized protein	GO:0005575		CC	ND	1.299991e-22	5.303963e-20
AFUA_1G17650	Short chain dehydrogenase, putative (EC 1.1.1.-)	01.06.05			2.16031e-06	0.00010573			AFUA_5G14582	Pfs, NACHT and Ankyrin domain protein	GO:0005575		CC	ND	1.299991e-22	5.303963e-20
AFUA_1G17700	Short chain dehydrogenase, putative (EC 1.1.1.100)	01.06.05			2.16031e-06	0.00010573			AFUA_5G15000	Arsenate reductase ArsC, putative (EC 1.20.4.1)	GO:0005575		CC	ND	1.299991e-22	5.303963e-20
AFUA_2G10920	Enoyl-CoA hydratase/isomerase family protein (EC 4.2.1.55)	01.06.05			2.16031e-06	0.00010573			AFUA_6G00290	Aminotransferase, putative (EC 2.6.1.1)	GO:0005575		CC	ND	1.299991e-22	5.303963e-20
AFUA_2G14430	Cytochrome p450, putative (EC 1.14.-.-)	01.06.05			2.16031e-06	0.00010573			AFUA_6G00620	Putative uncharacterized protein	GO:0005575		CC	ND	1.299991e-22	5.303963e-20
AFUA_3G01920	Acyl-CoA dehydrogenase, putative	01.06.05			2.16031e-06	0.00010573			AFUA_6G02050	Uncharacterized protein	GO:0005575		CC	ND	1.299991e-22	5.303963e-20
AFUA_3G03860	3-hydroxyacyl-CoA dehydrogenase, putative	01.06.05			2.16031e-06	0.00010573			AFUA_6G02210	Cytochrome P450 monooxygenase, putative (EC 1.14.-.-)	GO:0005575		CC	ND	1.299991e-22	5.303963e-20
AFUA_3G09510	3-oxoacyl-(Acyl-carrier-protein) reductase (EC 1.1.1.100)	01.06.05			2.16031e-06	0.00010573			AFUA_6G02510	Chitin biosynthesis protein (Chs5), putative	GO:0005575		CC	ND	1.299991e-22	5.303963e-20
AFUA_3G10540	3-oxoacyl-(Acyl-carrier-protein) reductase, putative (EC 1.1.1.100)	01.06.05			2.16031e-06	0.00010573			AFUA_6G02990	Short chain dehydrogenase/reductase, putative	GO:0005575		CC	ND	1.299991e-22	5.303963e-20
AFUA_4G07710	Pyruvate carboxylase (EC 6.4.1.1)	01.06.05			2.16031e-06	0.00010573			AFUA_6G03330	Uncharacterized protein	GO:0005575		CC	ND	1.299991e-22	5.303963e-20
AFUA_4G14010	Short chain dehydrogenase/reductase family protein (EC 1.1.1.100)	01.06.05			2.16031e-06	0.00010573			AFUA_6G03340	Uncharacterized protein	GO:0005575		CC	ND	1.299991e-22	5.303963e-20
AFUA_5G00640	Peroxisomal dehydratase, putative	01.06.05			2.16031e-06	0.00010573			AFUA_6G03630	Very-long-chain acyl-CoA synthetase family protein (CefD1), putative (EC 6.2.1.-)	GO:0005575		CC	ND	1.299991e-22	5.303963e-20
AFUA_5G06500	Acyl-CoA dehydrogenase family protein (EC 1.3.99.-)	01.06.05			2.16031e-06	0.00010573			AFUA_6G03680	Uncharacterized protein	GO:0005575		CC	ND	1.299991e-22	5.303963e-20
AFUA_5G07580	Methylmalonyl-CoA decarboxylase, alpha subunit, putative (EC 4.1.1.41)	01.06.05			2.16031e-06	0.00010573			AFUA_6G05030	Polysaccharide deacetylase family protein	GO:0005575		CC	ND	1.299991e-22	5.303963e-20
AFUA_5G08910	3-methylcrotonyl-CoA carboxylase subunit alpha (MccA), putative (EC 6.4.1.4)	01.06.05			2.16031e-06	0.00010573			AFUA_6G07020	SAM and PH domain protein (Boi1), putative	GO:0005575		CC	ND	1.299991e-22	5.303963e-20
AFUA_5G08940	3-methylcrotonyl-CoA carboxylase, beta subunit (MccB), putative (EC 6.4.1.3)	01.06.05			2.16031e-06	0.00010573			AFUA_6G07200	Uncharacterized protein	GO:0005575		CC	ND	1.299991e-22	5.303963e-20
AFUA_5G09150	Oxidoreductase, short-chain dehydrogenase/reductase family (EC 1.1.1.100)	01.06.05			2.16031e-06	0.00010573			AFUA_6G07370	Uncharacterized protein	GO:0005575		CC	ND	1.299991e-22	5.303963e-20
AFUA_6G02990	Short chain dehydrogenase/reductase, putative	01.06.05			2.16031e-06	0.00010573			AFUA_6G07610	Uncharacterized protein	GO:0005575		CC	ND	1.299991e-22	5.303963e-20
AFUA_6G03630	Very-long-chain acyl-CoA synthetase family protein (CefD1), putative (EC 6.2.1.-)	01.06.05			2.16031e-06	0.00010573			AFUA_6G07710	Mitochondrial dicarboxylate carrier protein, putative	GO:0005575		CC	ND	1.299991e-22	5.303963e-20
AFUA_6G10880	Acyl-CoA dehydrogenase family protein (EC 1.3.99.-)	01.06.05			2.16031e-06	0.00010573			AFUA_6G07820	Integral membrane protein, putative	GO:0005575		CC	ND	1.299991e-22	5.303963e-20
AFUA_6G13830	Oxidoreductase, short chain dehydrogenase/reductase family (EC 1.1.1.69)	01.06.05			2.16031e-06	0.00010573			AFUA_6G07855	Conserved threonine rich protein	GO:0005575		CC	ND	1.299991e-22	5.303963e-20
AFUA_7G04980	3-ketoacyl-acyl carrier protein reductase (EC 1.1.1.100)	01.06.05			2.16031e-06	0.00010573			AFUA_6G08140	Cytochrome P450 monooxygenase, putative	GO:0005575		CC	ND	1.299991e-22	5.303963e-20
AFUA_8G01210	Enoyl-CoA hydratase/isomerase family protein (EC 4.2.1.17)	01.06.05			2.16031e-06	0.00010573			AFUA_6G08470	Glycerol kinase, putative (EC 2.7.1.30)	GO:0005575		CC	ND	1.299991e-22	5.303963e-20
AFUA_8G02300	FMN-dependent dehydrogenase family protein (EC 1.1.-.-)	01.06.05			2.16031e-06	0.00010573			AFUA_6G08500	Phosphoglycerate mutase family protein (EC 5.4.2.-)	GO:0005575		CC	ND	1.299991e-22	5.303963e-20
AFUA_8G06680	Acyl-CoA thioesterase, putative (EC 3.1.2.-)	01.06.05			2.16031e-06	0.00010573			AFUA_6G08560	NRPS-like enzyme, putative	GO:0005575		CC	ND	1.299991e-22	5.303963e-20
AFUA_5G06500	Acyl-CoA dehydrogenase family protein (EC 1.3.99.-)	01.01.11.04.02	degradation of leucine		2.1768e-06	0.00010573			AFUA_6G08830	2-oxoisovalerate dehydrogenase complex alpha subunit, putative (EC 1.2.4.4)	GO:0005575		CC	ND	1.299991e-22	5.303963e-20
AFUA_5G07580	Methylmalonyl-CoA decarboxylase, alpha subunit, putative (EC 4.1.1.41)	01.01.11.04.02			2.1768e-06	0.00010573			AFUA_6G09410	Uncharacterized protein	GO:0005575		CC	ND	1.299991e-22	5.303963e-20
AFUA_5G08910	3-methylcrotonyl-CoA carboxylase subunit alpha (MccA), putative (EC 6.4.1.4)	01.01.11.04.02			2.1768e-06	0.00010573			AFUA_6G09620	Uncharacterized protein	GO:0005575		CC	ND	1.299991e-22	5.303963e-20
AFUA_5G08930	Isovaleryl-CoA dehydrogenase IvdA, putative (EC 1.3.8.4)	01.01.11.04.02			2.1768e-06	0.00010573			AFUA_6G09640	Aminotransferase GliI	GO:0005575		CC	ND	1.299991e-22	5.303963e-20
AFUA_5G08940	3-methylcrotonyl-CoA carboxylase, beta subunit (MccB), putative (EC 6.4.1.3)	01.01.11.04.02			2.1768e-06	0.00010573			AFUA_6G09670	Cytochrome P450 oxidoreductase GliC (EC 1.14.-.-)	GO:0005575		CC	ND	1.299991e-22	5.303963e-20
AFUA_6G08830	2-oxoisovalerate dehydrogenase complex alpha subunit, putative (EC 1.2.4.4)	01.01.11.04.02			2.1768e-06	0.00010573			AFUA_6G09680	O-methyltransferase GliM	GO:0005575		CC	ND	1.299991e-22	5.303963e-20
AFUA_6G10880	Acyl-CoA dehydrogenase family protein (EC 1.3.99.-)	01.01.11.04.02			2.1768e-06	0.00010573			AFUA_6G09690	Glutathione S-transferase GliG (EC 2.5.1.18)	GO:0005575		CC	ND	1.299991e-22	5.303963e-20
AFUA_6G11020	3-hydroxyisobutyrate dehydrogenase (EC 1.1.1.31)	01.01.11.04.02			2.1768e-06	0.00010573			AFUA_6G09700	Gliotoxin biosynthesis protein GliK	GO:0005575		CC	ND	1.299991e-22	5.303963e-20
AFUA_7G06510	Acyl-CoA dehydrogenase, putative (EC 1.3.99.-)	01.01.11.04.02			2.1768e-06	0.00010573			AFUA_6G09720	Methyltransferase GliN	GO:0005575		CC	ND	1.299991e-22	5.303963e-20
AFUA_1G11380	Integral membrane protein, putative	20.01.03	C-compound and carbohydrate transport	Cellular transport, transport facilitation and transport routes	2.92668e-06	0.000124384			AFUA_6G09730	Cytochrome P450 oxidoreductase GliF	GO:0005575		CC	ND	1.299991e-22	5.303963e-20
AFUA_2G09450	Carboxylic acid transport protein	20.01.03			2.92668e-06	0.000124384			AFUA_6G09745	Uncharacterized protein	GO:0005575		CC	ND	1.299991e-22	5.303963e-20
AFUA_2G12710	MFS monocarboxylate transporter, putative	20.01.03			2.92668e-06	0.000124384			AFUA_6G09760	Cytochrome P450 monooxygenase, putative (EC 1.14.-.-)	GO:0005575		CC	ND	1.299991e-22	5.303963e-20
AFUA_2G12790	MFS monocarboxylate transporter, putative	20.01.03			2.92668e-06	0.000124384			AFUA_6G09780	Class V chitinase, putative (EC 3.2.1.14)	GO:0005575		CC	ND	1.299991e-22	5.303963e-20
AFUA_2G15150	Choline transport protein, putative	20.01.03			2.92668e-06	0.000124384			AFUA_6G09830	Uncharacterized protein	GO:0005575		CC	ND	1.299991e-22	5.303963e-20
AFUA_3G00430	High-affinity glucose transporter, putative	20.01.03			2.92668e-06	0.000124384			AFUA_6G09860	Uncharacterized protein	GO:0005575		CC	ND	1.299991e-22	5.303963e-20
AFUA_3G01230	MFS sugar transporte, putative	20.01.03			2.92668e-06	0.000124384			AFUA_6G09890	Uncharacterized protein	GO:0005575		CC	ND	1.299991e-22	5.303963e-20
AFUA_3G01670	MFS hexose transporter, putative	20.01.03			2.92668e-06	0.000124384			AFUA_6G10580	GPI anchored CFEM domain protein	GO:0005575		CC	ND	1.299991e-22	5.303963e-20
AFUA_3G01700	MFS alpha-glucoside transporter, putative	20.01.03			2.92668e-06	0.000124384			AFUA_6G10810	Homogentisate 1,2-dioxygenase, putative (EC 1.13.11.5)	GO:0005575		CC	ND	1.299991e-22	5.303963e-20
AFUA_3G02150	MFS monocarboxylate transporter, putative	20.01.03			2.92668e-06	0.000124384			AFUA_6G11020	3-hydroxyisobutyrate dehydrogenase (EC 1.1.1.31)	GO:0005575		CC	ND	1.299991e-22	5.303963e-20
AFUA_3G02890	MFS sugar transporter, putative	20.01.03			2.92668e-06	0.000124384			AFUA_6G11420	DUF1446 domain protein	GO:0005575		CC	ND	1.299991e-22	5.303963e-20
AFUA_3G14170	MFS glucose transporter, putative	20.01.03			2.92668e-06	0.000124384			AFUA_6G11660	Amidohydrolase, putative (EC 3.-.-.-)	GO:0005575		CC	ND	1.299991e-22	5.303963e-20
AFUA_4G00120	MFS transporter, putative	20.01.03			2.92668e-06	0.000124384			AFUA_6G11680	Thiamine pyrophosphate enzyme, putative (EC 4.1.-.-)	GO:0005575		CC	ND	1.299991e-22	5.303963e-20
AFUA_4G00990	MFS quinate transporter, putative	20.01.03			2.92668e-06	0.000124384			AFUA_6G11710	Uncharacterized protein	GO:0005575		CC	ND	1.299991e-22	5.303963e-20
AFUA_4G01560	MFS myo-inositol transporter, putative	20.01.03			2.92668e-06	0.000124384			AFUA_6G11720	Uncharacterized protein	GO:0005575		CC	ND	1.299991e-22	5.303963e-20
AFUA_4G03750	Phthalate transporter, putative	20.01.03			2.92668e-06	0.000124384			AFUA_6G11900	Uncharacterized protein	GO:0005575		CC	ND	1.299991e-22	5.303963e-20
AFUA_5G00710	GABA permease, putative	20.01.03			2.92668e-06	0.000124384			AFUA_6G11960	Uncharacterized protein	GO:0005575		CC	ND	1.299991e-22	5.303963e-20
AFUA_5G06720	MFS sugar transporter, putative	20.01.03			2.92668e-06	0.000124384			AFUA_6G12090	HET domain protein	GO:0005575		CC	ND	1.299991e-22	5.303963e-20
AFUA_5G14540	MFS monosaccharide transporter, putative	20.01.03			2.92668e-06	0.000124384			AFUA_6G12110	Salicylate synthetase, putative (EC 4.1.3.-)	GO:0005575		CC	ND	1.299991e-22	5.303963e-20
AFUA_6G06730	L-fucose permease, putative	20.01.03			2.92668e-06	0.000124384			AFUA_6G12120	BNR/Asp-box repeat domain protein	GO:0005575		CC	ND	1.299991e-22	5.303963e-20
AFUA_6G06960	MFS quinate transporter, putative	20.01.03			2.92668e-06	0.000124384			AFUA_6G12140	Uncharacterized protein	GO:0005575		CC	ND	1.299991e-22	5.303963e-20
AFUA_6G07710	Mitochondrial dicarboxylate carrier protein, putative	20.01.03			2.92668e-06	0.000124384			AFUA_6G12150	BZIP transcription factor (Atf7), putative	GO:0005575		CC	ND	1.299991e-22	5.303963e-20
AFUA_6G07820	Integral membrane protein, putative	20.01.03			2.92668e-06	0.000124384			AFUA_6G12670	Beta-alanine synthase, putative (EC 3.5.1.-)	GO:0005575		CC	ND	1.299991e-22	5.303963e-20
AFUA_6G08480	Aquaglyceroporin, putative	20.01.03			2.92668e-06	0.000124384			AFUA_6G13270	Exo-beta-1,3-glucanase, putative (EC 3.2.1.58)	GO:0005575		CC	ND	1.299991e-22	5.303963e-20
AFUA_6G14500	MFS sugar transporter, putative	20.01.03			2.92668e-06	0.000124384			AFUA_6G13350	NADPH oxidase (NoxA), putative	GO:0005575		CC	ND	1.299991e-22	5.303963e-20
AFUA_6G14560	Hexose transporter, putative	20.01.03			2.92668e-06	0.000124384			AFUA_6G13630	Uncharacterized protein	GO:0005575		CC	ND	1.299991e-22	5.303963e-20
AFUA_6G14590	MFS alpha-glucoside transporter, putative	20.01.03			2.92668e-06	0.000124384			AFUA_6G13760	Alpha-1,2-mannosidase, putative subfamily	GO:0005575		CC	ND	1.299991e-22	5.303963e-20
AFUA_7G00440	GABA permease, putative	20.01.03			2.92668e-06	0.000124384			AFUA_6G13820	Uncharacterized protein	GO:0005575		CC	ND	1.299991e-22	5.303963e-20
AFUA_7G00780	MFS monocarboxylate transporter, putative	20.01.03			2.92668e-06	0.000124384			AFUA_6G13830	Oxidoreductase, short chain dehydrogenase/reductase family (EC 1.1.1.69)	GO:0005575		CC	ND	1.299991e-22	5.303963e-20
AFUA_7G05120	Integral membrane protein (Pth11), putative	20.01.03			2.92668e-06	0.000124384			AFUA_6G13840	Uncharacterized protein	GO:0005575		CC	ND	1.299991e-22	5.303963e-20
AFUA_7G05190	MFS alpha-glucoside transporter, putative	20.01.03			2.92668e-06	0.000124384			AFUA_6G14010	GPI anchored protein, putative	GO:0005575		CC	ND	1.299991e-22	5.303963e-20
AFUA_8G00770	Sugar transporter family protein	20.01.03			2.92668e-06	0.000124384			AFUA_6G14020	Uncharacterized protein	GO:0005575		CC	ND	1.299991e-22	5.303963e-20
AFUA_8G01450	GABA permease, putative	20.01.03			2.92668e-06	0.000124384			AFUA_6G14340	Glucooligosaccharide oxidase, putative (EC 1.5.3.-)	GO:0005575		CC	ND	1.299991e-22	5.303963e-20
AFUA_8G01790	Integral membrane protein, putative	20.01.03			2.92668e-06	0.000124384			AFUA_6G14550	Xylosidase/arabinosidase, putative (EC 3.2.1.-)	GO:0005575		CC	ND	1.299991e-22	5.303963e-20
AFUA_1G13110	4-coumarate-CoA ligase, putative (EC 6.2.1.12)	01.01.09.04.02	degradation of phenylalanine	Metabolism	5.82589e-06	0.000220089			AFUA_6G14570	Uncharacterized protein	GO:0005575		CC	ND	1.299991e-22	5.303963e-20
AFUA_1G13220	Cytochrome P450 pisatin demethylase, putative (EC 1.14.-.-)	01.01.09.04.02			5.82589e-06	0.000220089			AFUA_6G14600	Beta-glucosidase, putative	GO:0005575		CC	ND	1.299991e-22	5.303963e-20
AFUA_2G04200	Probable 4-hydroxyphenylpyruvate dioxygenase 1 (4HPPD 1) (HPD 1) (HPPDase 1) (EC 1.13.11.27)	01.01.09.04.02			5.82589e-06	0.000220089			AFUA_7G00110	Secretory lipase, putative (EC 3.1.-.-)	GO:0005575		CC	ND	1.299991e-22	5.303963e-20
AFUA_2G04220	Homogentisate 1,2-dioxygenase (HmgA), putative (EC 1.13.11.5)	01.01.09.04.02			5.82589e-06	0.000220089			AFUA_7G00200	Uncharacterized protein	GO:0005575		CC	ND	1.299991e-22	5.303963e-20
AFUA_2G04230	Fumarylacetoacetate hydrolase FahA (EC 3.7.1.2)	01.01.09.04.02			5.82589e-06	0.000220089			AFUA_7G00310	Uncharacterized protein	GO:0005575		CC	ND	1.299991e-22	5.303963e-20
AFUA_2G04240	Maleylacetoacetate isomerase MaiA (EC 5.2.1.2)	01.01.09.04.02			5.82589e-06	0.000220089			AFUA_7G00420	Uncharacterized protein	GO:0005575		CC	ND	1.299991e-22	5.303963e-20
AFUA_4G01490	Fumarylacetoacetate hydrolase family protein	01.01.09.04.02			5.82589e-06	0.000220089			AFUA_7G00450	GPI anchored protein, putative	GO:0005575		CC	ND	1.299991e-22	5.303963e-20
AFUA_5G07410	Phenylacetyl-CoA ligase (EC 6.2.1.3)	01.01.09.04.02			5.82589e-06	0.000220089			AFUA_7G00490	Uncharacterized protein	GO:0005575		CC	ND	1.299991e-22	5.303963e-20
AFUA_6G09760	Cytochrome P450 monooxygenase, putative (EC 1.14.-.-)	01.01.09.04.02			5.82589e-06	0.000220089			AFUA_7G00580	Uncharacterized protein	GO:0005575		CC	ND	1.299991e-22	5.303963e-20
AFUA_6G10810	Homogentisate 1,2-dioxygenase, putative (EC 1.13.11.5)	01.01.09.04.02			5.82589e-06	0.000220089			AFUA_7G00630	Uncharacterized protein	GO:0005575		CC	ND	1.299991e-22	5.303963e-20
AFUA_6G11680	Thiamine pyrophosphate enzyme, putative (EC 4.1.-.-)	01.01.09.04.02			5.82589e-06	0.000220089			AFUA_7G00740	Protein kinase, putative	GO:0005575		CC	ND	1.299991e-22	5.303963e-20
AFUA_1G01260	MFS transporter, putative	20.03	transport facilities	Cellular transport, transport facilitation and transport routes	7.16462e-06	0.000243597			AFUA_7G00820	Uncharacterized protein	GO:0005575		CC	ND	1.299991e-22	5.303963e-20
AFUA_1G01812	MFS transporter, putative	20.03			7.16462e-06	0.000243597			AFUA_7G00840	Short chain dehydrogenase/reductase, putative (EC 1.-.-.-)	GO:0005575		CC	ND	1.299991e-22	5.303963e-20
AFUA_1G11380	Integral membrane protein, putative	20.03			7.16462e-06	0.000243597			AFUA_7G00890	Uncharacterized protein	GO:0005575		CC	ND	1.299991e-22	5.303963e-20
AFUA_1G11820	MFS transporter, putative	20.03			7.16462e-06	0.000243597			AFUA_7G00900	Uncharacterized protein	GO:0005575		CC	ND	1.299991e-22	5.303963e-20
AFUA_1G17530	MFS transporter, putative	20.03			7.16462e-06	0.000243597			AFUA_7G00970	GPI anchored serine-threonine rich protein	GO:0005575		CC	ND	1.299991e-22	5.303963e-20
AFUA_1G17680	MFS transporter, putative	20.03			7.16462e-06	0.000243597			AFUA_7G01105	Uncharacterized protein	GO:0005575		CC	ND	1.299991e-22	5.303963e-20
AFUA_2G00840	MFS transporter, putative	20.03			7.16462e-06	0.000243597			AFUA_7G01170	Uncharacterized protein	GO:0005575		CC	ND	1.299991e-22	5.303963e-20
AFUA_2G08350	MFS allantoate transporter, putative	20.03			7.16462e-06	0.000243597			AFUA_7G01180	Extracellular lipase, putative (EC 3.1.1.3)	GO:0005575		CC	ND	1.299991e-22	5.303963e-20
AFUA_2G09450	Carboxylic acid transport protein	20.03			7.16462e-06	0.000243597			AFUA_7G01570	Uncharacterized protein	GO:0005575		CC	ND	1.299991e-22	5.303963e-20
AFUA_2G12710	MFS monocarboxylate transporter, putative	20.03			7.16462e-06	0.000243597			AFUA_7G01930	GTP-binding protein EsdC	GO:0005575		CC	ND	1.299991e-22	5.303963e-20
AFUA_2G12790	MFS monocarboxylate transporter, putative	20.03			7.16462e-06	0.000243597			AFUA_7G02010	Indoleamine 2,3-dioxygenase family protein (EC 1.13.11.-)	GO:0005575		CC	ND	1.299991e-22	5.303963e-20
AFUA_2G15150	Choline transport protein, putative	20.03			7.16462e-06	0.000243597			AFUA_7G02400	Alcohol dehydrogenase, zinc-containing (EC 1.6.5.5)	GO:0005575		CC	ND	1.299991e-22	5.303963e-20
AFUA_3G01230	MFS sugar transporte, putative	20.03			7.16462e-06	0.000243597			AFUA_7G02460	Extracellular serine-rich protein, putative	GO:0005575		CC	ND	1.299991e-22	5.303963e-20
AFUA_3G01670	MFS hexose transporter, putative	20.03			7.16462e-06	0.000243597			AFUA_7G03900	Uncharacterized protein	GO:0005575		CC	ND	1.299991e-22	5.303963e-20
AFUA_3G01700	MFS alpha-glucoside transporter, putative	20.03			7.16462e-06	0.000243597			AFUA_7G04720	Alpha-1,2-mannosidase, putative	GO:0005575		CC	ND	1.299991e-22	5.303963e-20
AFUA_3G02150	MFS monocarboxylate transporter, putative	20.03			7.16462e-06	0.000243597			AFUA_7G04960	N-acetyltransferase, GNAT family, putative (EC 3.2.1.-)	GO:0005575		CC	ND	1.299991e-22	5.303963e-20
AFUA_3G02890	MFS sugar transporter, putative	20.03			7.16462e-06	0.000243597			AFUA_7G04980	3-ketoacyl-acyl carrier protein reductase (EC 1.1.1.100)	GO:0005575		CC	ND	1.299991e-22	5.303963e-20
AFUA_3G03010	Phosphate-repressible Na+/phosphate cotransporter Pho89, putative	20.03			7.16462e-06	0.000243597			AFUA_7G05120	Integral membrane protein (Pth11), putative	GO:0005575		CC	ND	1.299991e-22	5.303963e-20
AFUA_3G03820	MFS nicotinic acid transporter Tna1, putative	20.03			7.16462e-06	0.000243597			AFUA_7G05130	O-methyltransferase	GO:0005575		CC	ND	1.299991e-22	5.303963e-20
AFUA_3G10690	Calcium-transporting ATPase (EC 3.6.3.8)	20.03			7.16462e-06	0.000243597			AFUA_7G05180	Defensin domain protein	GO:0005575		CC	ND	1.299991e-22	5.303963e-20
AFUA_4G00120	MFS transporter, putative	20.03			7.16462e-06	0.000243597			AFUA_7G05840	Amidohydrolase family protein	GO:0005575		CC	ND	1.299991e-22	5.303963e-20
AFUA_4G01480	MFS transporter, putative	20.03			7.16462e-06	0.000243597			AFUA_7G06200	Ankyrin repeat protein	GO:0005575		CC	ND	1.299991e-22	5.303963e-20
AFUA_4G01560	MFS myo-inositol transporter, putative	20.03			7.16462e-06	0.000243597			AFUA_7G06210	Uncharacterized protein	GO:0005575		CC	ND	1.299991e-22	5.303963e-20
AFUA_4G03750	Phthalate transporter, putative	20.03			7.16462e-06	0.000243597			AFUA_7G06540	Threonine aldolase, putative (EC 4.1.2.-)	GO:0005575		CC	ND	1.299991e-22	5.303963e-20
AFUA_4G09560	ZIP Zinc transporter, putative	20.03			7.16462e-06	0.000243597			AFUA_7G06810	L-amino acid oxidase LaoA (EC 1.4.3.2)	GO:0005575		CC	ND	1.299991e-22	5.303963e-20
AFUA_5G00370	Amino acid permease, putative	20.03			7.16462e-06	0.000243597			AFUA_7G06840	Class III aminotransferase, putative (EC 2.6.1.-)	GO:0005575		CC	ND	1.299991e-22	5.303963e-20
AFUA_5G00430	MFS transporter, putative	20.03			7.16462e-06	0.000243597			AFUA_7G06920	NmrA family transcriptional regulator, putative	GO:0005575		CC	ND	1.299991e-22	5.303963e-20
AFUA_5G00710	GABA permease, putative	20.03			7.16462e-06	0.000243597			AFUA_7G08440	Uncharacterized protein	GO:0005575		CC	ND	1.299991e-22	5.303963e-20
AFUA_5G01140	Plasma membrane ammonium transporter (Ato3), putative	20.03			7.16462e-06	0.000243597			AFUA_7G08490	Class V chitinase, putative (EC 3.2.1.14)	GO:0005575		CC	ND	1.299991e-22	5.303963e-20
AFUA_5G06720	MFS sugar transporter, putative	20.03			7.16462e-06	0.000243597			AFUA_7G08510	Extracellular alpha-1,3-glucanase/mutanase, putative (EC 3.2.1.-)	GO:0005575		CC	ND	1.299991e-22	5.303963e-20
AFUA_6G00710	MFS transporter, putative	20.03			7.16462e-06	0.000243597			AFUA_8G00360	NlpC/P60-like cell-wall peptidase, putative	GO:0005575		CC	ND	1.299991e-22	5.303963e-20
AFUA_6G03720	MFS allantoate transporter, putative	20.03			7.16462e-06	0.000243597			AFUA_8G00610	Cell surface protein Mas1, putative	GO:0005575		CC	ND	1.299991e-22	5.303963e-20
AFUA_6G06730	L-fucose permease, putative	20.03			7.16462e-06	0.000243597			AFUA_8G00620	Dimethylallyl tryptophan synthase, putative (EC 2.5.1.-)	GO:0005575		CC	ND	1.299991e-22	5.303963e-20
AFUA_6G07710	Mitochondrial dicarboxylate carrier protein, putative	20.03			7.16462e-06	0.000243597			AFUA_8G00710	Secreted antimicrobial peptide, putative	GO:0005575		CC	ND	1.299991e-22	5.303963e-20
AFUA_6G07820	Integral membrane protein, putative	20.03			7.16462e-06	0.000243597			AFUA_8G00820	Rhamnogalacturonase, putative (EC 4.2.2.-)	GO:0005575		CC	ND	1.299991e-22	5.303963e-20
AFUA_6G08480	Aquaglyceroporin, putative	20.03			7.16462e-06	0.000243597			AFUA_8G00962	Cytochrome P450, putative	GO:0005575		CC	ND	1.299991e-22	5.303963e-20
AFUA_6G14500	MFS sugar transporter, putative	20.03			7.16462e-06	0.000243597			AFUA_8G01030	Uncharacterized protein	GO:0005575		CC	ND	1.299991e-22	5.303963e-20
AFUA_6G14560	Hexose transporter, putative	20.03			7.16462e-06	0.000243597			AFUA_8G01060	Uncharacterized protein	GO:0005575		CC	ND	1.299991e-22	5.303963e-20
AFUA_6G14590	MFS alpha-glucoside transporter, putative	20.03			7.16462e-06	0.000243597			AFUA_8G01130	Alpha-galactosidase C, putative (EC 3.2.1.22)	GO:0005575		CC	ND	1.299991e-22	5.303963e-20
AFUA_7G00440	GABA permease, putative	20.03			7.16462e-06	0.000243597			AFUA_8G01200	Uncharacterized protein	GO:0005575		CC	ND	1.299991e-22	5.303963e-20
AFUA_7G00780	MFS monocarboxylate transporter, putative	20.03			7.16462e-06	0.000243597			AFUA_8G01210	Enoyl-CoA hydratase/isomerase family protein (EC 4.2.1.17)	GO:0005575		CC	ND	1.299991e-22	5.303963e-20
AFUA_7G01190	MFS transporter, putative	20.03			7.16462e-06	0.000243597			AFUA_8G01460	Uncharacterized protein	GO:0005575		CC	ND	1.299991e-22	5.303963e-20
AFUA_7G05120	Integral membrane protein (Pth11), putative	20.03			7.16462e-06	0.000243597			AFUA_8G01470	Flavin containing amine oxidase, putative (EC 1.4.3.-)	GO:0005575		CC	ND	1.299991e-22	5.303963e-20
AFUA_7G05190	MFS alpha-glucoside transporter, putative	20.03			7.16462e-06	0.000243597			AFUA_8G01490	Endoglucanase, putative	GO:0005575		CC	ND	1.299991e-22	5.303963e-20
AFUA_7G06350	Sodium/phosphate symporter, putative	20.03			7.16462e-06	0.000243597			AFUA_8G01500	Pfs domain protein, putative (EC 2.4.2.-)	GO:0005575		CC	ND	1.299991e-22	5.303963e-20
AFUA_8G00770	Sugar transporter family protein	20.03			7.16462e-06	0.000243597			AFUA_8G01510	Uncharacterized protein	GO:0005575		CC	ND	1.299991e-22	5.303963e-20
AFUA_8G01450	GABA permease, putative	20.03			7.16462e-06	0.000243597			AFUA_8G01540	Uncharacterized protein	GO:0005575		CC	ND	1.299991e-22	5.303963e-20
AFUA_8G01790	Integral membrane protein, putative	20.03			7.16462e-06	0.000243597			AFUA_8G01610	Uncharacterized protein	GO:0005575		CC	ND	1.299991e-22	5.303963e-20
AFUA_8G01850	Phosphate-repressible phosphate permease, putative	20.03			7.16462e-06	0.000243597			AFUA_8G01620	Uncharacterized protein	GO:0005575		CC	ND	1.299991e-22	5.303963e-20
AFUA_8G02410	UbiA prenyltransferase family protein (EC 2.5.1.-)	20.03			7.16462e-06	0.000243597			AFUA_8G01630	Pyridine nucleotide-disulphide oxidoreductase family protein (EC 1.6.99.-)	GO:0005575		CC	ND	1.299991e-22	5.303963e-20
AFUA_8G02550	MFS peptide transporter, putative	20.03			7.16462e-06	0.000243597			AFUA_8G01770	Uncharacterized protein	GO:0005575		CC	ND	1.299991e-22	5.303963e-20
AFUA_8G06530	MFS transporter, putative	20.03			7.16462e-06	0.000243597			AFUA_8G01780	Nitrilase, putative	GO:0005575		CC	ND	1.299991e-22	5.303963e-20
AFUA_1G01260	MFS transporter, putative	20.09.18	cellular import		7.99918e-06	0.000247247			AFUA_8G01790	Integral membrane protein, putative	GO:0005575		CC	ND	1.299991e-22	5.303963e-20
AFUA_1G01812	MFS transporter, putative	20.09.18			7.99918e-06	0.000247247			AFUA_8G01950	Uncharacterized protein	GO:0005575		CC	ND	1.299991e-22	5.303963e-20
AFUA_1G11820	MFS transporter, putative	20.09.18			7.99918e-06	0.000247247			AFUA_8G02020	Glycosyltransferase, putative	GO:0005575		CC	ND	1.299991e-22	5.303963e-20
AFUA_1G17530	MFS transporter, putative	20.09.18			7.99918e-06	0.000247247			AFUA_8G02240	F-box domain protein	GO:0005575		CC	ND	1.299991e-22	5.303963e-20
AFUA_2G00840	MFS transporter, putative	20.09.18			7.99918e-06	0.000247247			AFUA_8G02260	Neutral amino acid permease	GO:0005575		CC	ND	1.299991e-22	5.303963e-20
AFUA_2G08350	MFS allantoate transporter, putative	20.09.18			7.99918e-06	0.000247247			AFUA_8G02270	Dihydrodipicolinate synthetase family protein (EC 4.2.1.-)	GO:0005575		CC	ND	1.299991e-22	5.303963e-20
AFUA_2G15150	Choline transport protein, putative	20.09.18			7.99918e-06	0.000247247			AFUA_8G02300	FMN-dependent dehydrogenase family protein (EC 1.1.-.-)	GO:0005575		CC	ND	1.299991e-22	5.303963e-20
AFUA_2G15200	Uncharacterized protein	20.09.18			7.99918e-06	0.000247247			AFUA_8G02335	Uncharacterized protein	GO:0005575		CC	ND	1.299991e-22	5.303963e-20
AFUA_3G01230	MFS sugar transporte, putative	20.09.18			7.99918e-06	0.000247247			AFUA_8G02450	Uncharacterized protein	GO:0005575		CC	ND	1.299991e-22	5.303963e-20
AFUA_3G01670	MFS hexose transporter, putative	20.09.18			7.99918e-06	0.000247247			AFUA_8G02510	Glycosyl hydrolase family 43 protein	GO:0005575		CC	ND	1.299991e-22	5.303963e-20
AFUA_3G01700	MFS alpha-glucoside transporter, putative	20.09.18			7.99918e-06	0.000247247			AFUA_8G02600	Short-chain dehydrogenase/reductase 2, putative	GO:0005575		CC	ND	1.299991e-22	5.303963e-20
AFUA_3G02890	MFS sugar transporter, putative	20.09.18			7.99918e-06	0.000247247			AFUA_8G02610	Cytochrome P450 monooxygenase, putative (EC 1.14.-.-)	GO:0005575		CC	ND	1.299991e-22	5.303963e-20
AFUA_3G03010	Phosphate-repressible Na+/phosphate cotransporter Pho89, putative	20.09.18			7.99918e-06	0.000247247			AFUA_8G04380	Uncharacterized protein	GO:0005575		CC	ND	1.299991e-22	5.303963e-20
AFUA_3G03820	MFS nicotinic acid transporter Tna1, putative	20.09.18			7.99918e-06	0.000247247			AFUA_8G04770	Acetoacetyl-CoA synthase (EC 6.2.1.16)	GO:0005575		CC	ND	1.299991e-22	5.303963e-20
AFUA_3G14170	MFS glucose transporter, putative	20.09.18			7.99918e-06	0.000247247			AFUA_8G05220	Acetamidase, putative (EC 6.3.5.-)	GO:0005575		CC	ND	1.299991e-22	5.303963e-20
AFUA_4G00120	MFS transporter, putative	20.09.18			7.99918e-06	0.000247247			AFUA_8G05520	Aldehyde dehydrogenase family protein (EC 1.2.3.9)	GO:0005575		CC	ND	1.299991e-22	5.303963e-20
AFUA_4G01560	MFS myo-inositol transporter, putative	20.09.18			7.99918e-06	0.000247247			AFUA_8G05720	DUF567 domain protein	GO:0005575		CC	ND	1.299991e-22	5.303963e-20
AFUA_4G03750	Phthalate transporter, putative	20.09.18			7.99918e-06	0.000247247			AFUA_8G05760	Dehydrogenase, putative	GO:0005575		CC	ND	1.299991e-22	5.303963e-20
AFUA_5G00370	Amino acid permease, putative	20.09.18			7.99918e-06	0.000247247			AFUA_8G05920	Uncharacterized protein	GO:0005575		CC	ND	1.299991e-22	5.303963e-20
AFUA_5G00710	GABA permease, putative	20.09.18			7.99918e-06	0.000247247			AFUA_8G06410	MFS multidrug transporter, putative	GO:0005575		CC	ND	1.299991e-22	5.303963e-20
AFUA_5G06720	MFS sugar transporter, putative	20.09.18			7.99918e-06	0.000247247			AFUA_8G06420	Uncharacterized protein	GO:0005575		CC	ND	1.299991e-22	5.303963e-20
AFUA_5G14540	MFS monosaccharide transporter, putative	20.09.18			7.99918e-06	0.000247247			AFUA_8G06430	Uncharacterized protein	GO:0005575		CC	ND	1.299991e-22	5.303963e-20
AFUA_6G00710	MFS transporter, putative	20.09.18			7.99918e-06	0.000247247			AFUA_8G06540	Ornithine decarboxylase, putative (EC 4.1.1.17)	GO:0005575		CC	ND	1.299991e-22	5.303963e-20
AFUA_6G03720	MFS allantoate transporter, putative	20.09.18			7.99918e-06	0.000247247			AFUA_8G06630	Intermediate filament associated protein, putative	GO:0005575		CC	ND	1.299991e-22	5.303963e-20
AFUA_6G06730	L-fucose permease, putative	20.09.18			7.99918e-06	0.000247247			AFUA_8G06670	Short-chain dehydrogenase/reductase family protein, putative	GO:0005575		CC	ND	1.299991e-22	5.303963e-20
AFUA_6G06960	MFS quinate transporter, putative	20.09.18			7.99918e-06	0.000247247			AFUA_8G06680	Acyl-CoA thioesterase, putative (EC 3.1.2.-)	GO:0005575		CC	ND	1.299991e-22	5.303963e-20
AFUA_6G08480	Aquaglyceroporin, putative	20.09.18			7.99918e-06	0.000247247			AFUA_8G06690	Cytochrome P450 alkane hydroxylase	GO:0005575		CC	ND	1.299991e-22	5.303963e-20
AFUA_6G14500	MFS sugar transporter, putative	20.09.18			7.99918e-06	0.000247247			AFUA_8G06700	Annexin	GO:0005575		CC	ND	1.299991e-22	5.303963e-20
AFUA_6G14560	Hexose transporter, putative	20.09.18			7.99918e-06	0.000247247			AFUA_8G06790	Uncharacterized protein	GO:0005575		CC	ND	1.299991e-22	5.303963e-20
AFUA_7G00440	GABA permease, putative	20.09.18			7.99918e-06	0.000247247			AFUA_8G06800	Uncharacterized protein	GO:0005575		CC	ND	1.299991e-22	5.303963e-20
AFUA_7G01190	MFS transporter, putative	20.09.18			7.99918e-06	0.000247247			AFUA_8G06810	Uncharacterized protein	GO:0005575		CC	ND	1.299991e-22	5.303963e-20
AFUA_7G05190	MFS alpha-glucoside transporter, putative	20.09.18			7.99918e-06	0.000247247			AFUA_8G06860	Uncharacterized protein	GO:0005575		CC	ND	1.299991e-22	5.303963e-20
AFUA_7G06350	Sodium/phosphate symporter, putative	20.09.18			7.99918e-06	0.000247247			AFUA_8G06990	Ankyrin repeat protein	GO:0005575		CC	ND	1.299991e-22	5.303963e-20
AFUA_8G01450	GABA permease, putative	20.09.18			7.99918e-06	0.000247247			AFUA_8G07090	Extracellular proline-serine rich protein	GO:0005575		CC	ND	1.299991e-22	5.303963e-20
AFUA_8G01850	Phosphate-repressible phosphate permease, putative	20.09.18			7.99918e-06	0.000247247			AFUA_8G07100	Uncharacterized protein	GO:0005575		CC	ND	1.299991e-22	5.303963e-20
AFUA_8G02550	MFS peptide transporter, putative	20.09.18			7.99918e-06	0.000247247			AFUA_8G07400	Telomere-associated RecQ helicase, putative	GO:0005575		CC	ND	1.299991e-22	5.303963e-20
AFUA_1G15520	Urea amidolyase, putative (EC 6.4.1.3)	16.21.15	biotin binding	Protein with binding function or cofactor requirement (structural or analytic)	1.03532e-05	0.000293341			AFUA_1G16250	Probable alpha/beta-glucosidase agdC (EC 3.2.1.20) (EC 3.2.1.21)	GO:0005575		CC	ND	1.299991e-22	5.303963e-20
AFUA_4G07710	Pyruvate carboxylase (EC 6.4.1.1)	16.21.15			1.03532e-05	0.000293341			AFUA_4G11800	Alkaline protease 1 (ALP) (EC 3.4.21.63) (Aspergillopeptidase B) (Aspergillus proteinase B) (Elastase) (Elastinolytic serine proteinase) (Oryzin) (allergen Asp f 13)	GO:0005575		CC	ND	1.299991e-22	5.303963e-20
AFUA_5G07570	Pyruvate carboxylase, putative (EC 6.4.-.-)	16.21.15			1.03532e-05	0.000293341			AFUA_6G11910	Probable beta-glucosidase J (EC 3.2.1.21) (Beta-D-glucoside glucohydrolase J) (Cellobiase J) (Gentiobiase J)	GO:0005575		CC	ND	1.299991e-22	5.303963e-20
AFUA_5G07580	Methylmalonyl-CoA decarboxylase, alpha subunit, putative (EC 4.1.1.41)	16.21.15			1.03532e-05	0.000293341			AFUA_7G06140	Probable beta-glucosidase L (EC 3.2.1.21) (Beta-D-glucoside glucohydrolase L) (Cellobiase L) (Gentiobiase L)	GO:0005575		CC	ND	1.299991e-22	5.303963e-20
AFUA_5G08910	3-methylcrotonyl-CoA carboxylase subunit alpha (MccA), putative (EC 6.4.1.4)	16.21.15			1.03532e-05	0.000293341			AFUA_2G17450	3-hydroxyanthranilate 3,4-dioxygenase 2 (EC 1.13.11.6) (3-hydroxyanthranilate oxygenase 2) (3-HAO-2) (3-hydroxyanthranilic acid dioxygenase 2) (HAD-2) (Biosynthesis of nicotinic acid protein 1-2)	GO:0005575		CC	ND	1.299991e-22	5.303963e-20
AFUA_5G08940	3-methylcrotonyl-CoA carboxylase, beta subunit (MccB), putative (EC 6.4.1.3)	16.21.15			1.03532e-05	0.000293341			AFUA_3G02270	Catalase B (EC 1.11.1.6) (Antigenic catalase) (Slow catalase)	GO:0005575		CC	ND	1.299991e-22	5.303963e-20
AFUA_1G01310	Carboxylesterase, putative (EC 3.1.1.-)	1.06	lipid, fatty acid and isoprenoid metabolism	Metabolism	2.68213e-05	0.000701479			AFUA_8G06830	Probable endo-beta-1,4-glucanase D (Endoglucanase D) (EC 3.2.1.4) (Carboxymethylcellulase D) (Cellulase D)	GO:0005575		CC	ND	1.299991e-22	5.303963e-20
AFUA_1G01890	Enoyl-CoA hydratase/isomerase family protein (EC 4.2.1.55)	1.06			2.68213e-05	0.000701479			AFUA_2G18020	Fumigaclavine B O-acetyltransferase (EC 2.3.1.205)	GO:0005575		CC	ND	1.299991e-22	5.303963e-20
AFUA_1G05980	AMP-binding domain protein, putative	1.06			2.68213e-05	0.000701479			AFUA_2G18040	Tryptophan dimethylallyltransferase (EC 2.5.1.34) (4-dimethylallyltryptophan synthase) (All-trans-hexaprenyl-diphosphate synthase) (L-tryptophan dimethylallyl transferase) (DMATS)	GO:0005575		CC	ND	1.299991e-22	5.303963e-20
AFUA_1G11600	Inositol monophosphatase QutG, putative	1.06			2.68213e-05	0.000701479			AFUA_4G13510	Isocitrate lyase (ICL) (Isocitrase) (Isocitratase) (EC 4.1.3.1)	GO:0005575		CC	ND	1.299991e-22	5.303963e-20
AFUA_1G13270	6-hexanolactone hydrolase, putative	1.06			2.68213e-05	0.000701479			AFUA_3G00650	Probable leucine aminopeptidase 2 (EC 3.4.11.-) (Leucyl aminopeptidase 2) (LAP2)	GO:0005575		CC	ND	1.299991e-22	5.303963e-20
AFUA_2G01680	Monooxygenase, putative (EC 1.14.13.1)	1.06			2.68213e-05	0.000701479			AFUA_6G08840	Beta-mannosidase A (EC 3.2.1.25) (Mannanase A) (Mannase A)	GO:0005575		CC	ND	1.299991e-22	5.303963e-20
AFUA_2G08050	Short chain dehydrogenase/reductase family protein (EC 1.-.-.-)	1.06			2.68213e-05	0.000701479			AFUA_6G09660	Nonribosomal peptide synthetase 10 (EC 6.3.2.-) (Gliotoxin synthesis protein)	GO:0005575		CC	ND	1.299991e-22	5.303963e-20
AFUA_2G08280	Malic enzyme	1.06			2.68213e-05	0.000701479			AFUA_6G09610	Nonribosomal peptide syntethase 9 (EC 6.3.2.-)	GO:0005575		CC	ND	1.299991e-22	5.303963e-20
AFUA_2G10650	Enoyl-CoA hydratase (EC 4.2.1.-)	1.06			2.68213e-05	0.000701479			AFUA_4G14770	Protostadienol synthase A (EC 5.4.99.32)	GO:0005575		CC	ND	1.299991e-22	5.303963e-20
AFUA_2G10920	Enoyl-CoA hydratase/isomerase family protein (EC 4.2.1.55)	1.06			2.68213e-05	0.000701479			AFUA_5G10380	Probable pectin lyase A (PLA) (EC 4.2.2.10)	GO:0005575		CC	ND	1.299991e-22	5.303963e-20
AFUA_2G14430	Cytochrome p450, putative (EC 1.14.-.-)	1.06			2.68213e-05	0.000701479			AFUA_6G14400	Probable pectate lyase C (EC 4.2.2.2)	GO:0005575		CC	ND	1.299991e-22	5.303963e-20
AFUA_2G14860	Epoxide hydrolase, putative (EC 3.3.2.9)	1.06			2.68213e-05	0.000701479			AFUA_6G12210	Probable endo-1,4-beta-xylanase B (Xylanase B) (EC 3.2.1.8) (1,4-beta-D-xylan xylanohydrolase B) (Endo-1,4-beta-xylanase G1) (Xylanase G1)	GO:0005575		CC	ND	1.299991e-22	5.303963e-20
AFUA_2G17420	Pfs and NB-ARC domain protein	1.06			2.68213e-05	0.000701479			AFUA_6G09630	C6 finger domain protein GliZ	GO:0043386	mycotoxin biosynthetic process	BP	IEP, IGC, IMP	6.680958e-13	1.362915e-10
AFUA_2G17490	Flavin-binding monooxygenase, putative	1.06			2.68213e-05	0.000701479			AFUA_6G09640	Aminotransferase GliI	GO:0043386		BP	IEP, IGC	6.680958e-13	1.362915e-10
AFUA_3G00290	3-hydroxyacyl-CoA dehydrogenase, putative	1.06			2.68213e-05	0.000701479			AFUA_6G09650	Dipeptidase (EC 3.4.13.19)	GO:0043386		BP	IEP, IGC	6.680958e-13	1.362915e-10
AFUA_3G01710	TPR domain protein	1.06			2.68213e-05	0.000701479			AFUA_6G09670	Cytochrome P450 oxidoreductase GliC (EC 1.14.-.-)	GO:0043386		BP	IEP, IGC	6.680958e-13	1.362915e-10
AFUA_3G01920	Acyl-CoA dehydrogenase, putative	1.06			2.68213e-05	0.000701479			AFUA_6G09680	O-methyltransferase GliM	GO:0043386		BP	IEP, IGC	6.680958e-13	1.362915e-10
AFUA_3G02100	Short-chain dehydrogenase/reductase, putative (EC 1.-.-.-)	1.06			2.68213e-05	0.000701479			AFUA_6G09690	Glutathione S-transferase GliG (EC 2.5.1.18)	GO:0043386		BP	IEP, IGC, IMP	6.680958e-13	1.362915e-10
AFUA_3G03860	3-hydroxyacyl-CoA dehydrogenase, putative	1.06			2.68213e-05	0.000701479			AFUA_6G09700	Gliotoxin biosynthesis protein GliK	GO:0043386		BP	IEP, IGC	6.680958e-13	1.362915e-10
AFUA_3G10540	3-oxoacyl-(Acyl-carrier-protein) reductase, putative (EC 1.1.1.100)	1.06			2.68213e-05	0.000701479			AFUA_6G09710	MFS gliotoxin efflux transporter GliA	GO:0043386		BP	IEP, IGC	6.680958e-13	1.362915e-10
AFUA_3G15230	General amidase, putative (EC 3.5.1.-)	1.06			2.68213e-05	0.000701479			AFUA_6G09720	Methyltransferase GliN	GO:0043386		BP	IEP, IGC	6.680958e-13	1.362915e-10
AFUA_4G00370	General amidase, putative	1.06			2.68213e-05	0.000701479			AFUA_6G09730	Cytochrome P450 oxidoreductase GliF	GO:0043386		BP	IEP, IGC	6.680958e-13	1.362915e-10
AFUA_4G01490	Fumarylacetoacetate hydrolase family protein	1.06			2.68213e-05	0.000701479			AFUA_6G09740	Thioredoxin reductase GliT (EC 1.-.-.-)	GO:0043386		BP	IDA, IEP, IGC	6.680958e-13	1.362915e-10
AFUA_4G01560	MFS myo-inositol transporter, putative	1.06			2.68213e-05	0.000701479			AFUA_6G09660	Nonribosomal peptide synthetase 10 (EC 6.3.2.-) (Gliotoxin synthesis protein)	GO:0043386		BP	IDA, IEP, IGC, IMP	6.680958e-13	1.362915e-10
AFUA_4G02770	Arachidonate 5-lipoxygenase, putative (EC 1.13.11.-)	1.06			2.68213e-05	0.000701479			AFUA_2G00510	Cellulose-binding GDSL lipase/acylhydrolase, putative	GO:0005576	extracellular region	CC	IEA	2.128885e-10	2.895284e-8
AFUA_4G02800	Haemolysin-III family protein	1.06			2.68213e-05	0.000701479			AFUA_2G09030	Dipeptidyl-peptidase 5 (EC 3.4.14.-) (Dipeptidyl-peptidase V) (DPP V) (DppV)	GO:0005576		CC	IEA	2.128885e-10	2.895284e-8
AFUA_4G06380	Sterol carrier protein, putative	1.06			2.68213e-05	0.000701479			AFUA_2G09380	Probable cutinase 1 (EC 3.1.1.74) (Cutin hydrolase 1)	GO:0005576		CC	IEA	2.128885e-10	2.895284e-8
AFUA_4G07710	Pyruvate carboxylase (EC 6.4.1.1)	1.06			2.68213e-05	0.000701479			AFUA_2G15950	Putative aspergillopepsin A-like aspartic endopeptidase AFUA_2G15950 (EC 3.4.23.-)	GO:0005576		CC	IEA	2.128885e-10	2.895284e-8
AFUA_4G12010	2-oxo acid dehydrogenases acyltransferase, putative (EC 2.3.1.-)	1.06			2.68213e-05	0.000701479			AFUA_3G01220	Probable aspartic-type endopeptidase AFUA_3G01220 (EC 3.4.23.-)	GO:0005576		CC	IEA	2.128885e-10	2.895284e-8
AFUA_4G14770	Protostadienol synthase A (EC 5.4.99.32)	1.06			2.68213e-05	0.000701479			AFUA_3G03870	Endo-1,4-beta-glucanase, putative (EC 3.2.1.4)	GO:0005576		CC	IEA	2.128885e-10	2.895284e-8
AFUA_5G00470	General amidase GmdB (EC 3.5.1.4)	1.06			2.68213e-05	0.000701479			AFUA_3G14940	Elastase inhibitor AFUEI	GO:0005576		CC	IDA, IEA	2.128885e-10	2.895284e-8
AFUA_5G00640	Peroxisomal dehydratase, putative	1.06			2.68213e-05	0.000701479			AFUA_4G02700	Neutral protease 2 homolog AFUB_070680 (EC 3.4.24.39) (Deuterolysin AFUB_070680)	GO:0005576		CC	IEA	2.128885e-10	2.895284e-8
AFUA_5G02040	Extracellular lipase, putative (EC 3.1.1.3)	1.06			2.68213e-05	0.000701479			AFUA_4G03560	Polyhydroxybutyrate depolymerase, putative (EC 3.-.-.-)	GO:0005576		CC	IEA	2.128885e-10	2.895284e-8
AFUA_5G06500	Acyl-CoA dehydrogenase family protein (EC 1.3.99.-)	1.06			2.68213e-05	0.000701479			AFUA_4G09580	Major allergen Asp f 2 (Allergen Asp f II) (allergen Asp f 2)	GO:0005576		CC	IEA	2.128885e-10	2.895284e-8
AFUA_5G07570	Pyruvate carboxylase, putative (EC 6.4.-.-)	1.06			2.68213e-05	0.000701479			AFUA_4G13750	Neutral protease 2 homolog AFUA_4G13750 (EC 3.4.24.39) (Deuterolysin AFUA_4G13750)	GO:0005576		CC	IEA	2.128885e-10	2.895284e-8
AFUA_5G07580	Methylmalonyl-CoA decarboxylase, alpha subunit, putative (EC 4.1.1.41)	1.06			2.68213e-05	0.000701479			AFUA_5G10170	Pectin lyase (EC 4.2.2.10)	GO:0005576		CC	IEA	2.128885e-10	2.895284e-8
AFUA_5G08470	AMP-binding enzyme, putative (EC 6.2.1.3)	1.06			2.68213e-05	0.000701479			AFUA_6G13610	Beta-xylanase (EC 3.2.1.8)	GO:0005576		CC	IEA	2.128885e-10	2.895284e-8
AFUA_5G08930	Isovaleryl-CoA dehydrogenase IvdA, putative (EC 1.3.8.4)	1.06			2.68213e-05	0.000701479			AFUA_1G16250	Probable alpha/beta-glucosidase agdC (EC 3.2.1.20) (EC 3.2.1.21)	GO:0005576		CC	IEA	2.128885e-10	2.895284e-8
AFUA_5G08940	3-methylcrotonyl-CoA carboxylase, beta subunit (MccB), putative (EC 6.4.1.3)	1.06			2.68213e-05	0.000701479			AFUA_4G11800	Alkaline protease 1 (ALP) (EC 3.4.21.63) (Aspergillopeptidase B) (Aspergillus proteinase B) (Elastase) (Elastinolytic serine proteinase) (Oryzin) (allergen Asp f 13)	GO:0005576		CC	IDA, IEA	2.128885e-10	2.895284e-8
AFUA_6G02990	Short chain dehydrogenase/reductase, putative	1.06			2.68213e-05	0.000701479			AFUA_6G11910	Probable beta-glucosidase J (EC 3.2.1.21) (Beta-D-glucoside glucohydrolase J) (Cellobiase J) (Gentiobiase J)	GO:0005576		CC	IEA	2.128885e-10	2.895284e-8
AFUA_6G03630	Very-long-chain acyl-CoA synthetase family protein (CefD1), putative (EC 6.2.1.-)	1.06			2.68213e-05	0.000701479			AFUA_7G06140	Probable beta-glucosidase L (EC 3.2.1.21) (Beta-D-glucoside glucohydrolase L) (Cellobiase L) (Gentiobiase L)	GO:0005576		CC	IEA	2.128885e-10	2.895284e-8
AFUA_6G08000	General amidase GmdA, putative	1.06			2.68213e-05	0.000701479			AFUA_3G02270	Catalase B (EC 1.11.1.6) (Antigenic catalase) (Slow catalase)	GO:0005576		CC	IEA	2.128885e-10	2.895284e-8
AFUA_6G08470	Glycerol kinase, putative (EC 2.7.1.30)	1.06			2.68213e-05	0.000701479			AFUA_6G11610	Probable 1,4-beta-D-glucan cellobiohydrolase B (EC 3.2.1.91) (Beta-glucancellobiohydrolase B) (Exocellobiohydrolase B) (Exoglucanase B)	GO:0005576		CC	IEA	2.128885e-10	2.895284e-8
AFUA_6G08480	Aquaglyceroporin, putative	1.06			2.68213e-05	0.000701479			AFUA_4G09320	Probable dipeptidyl peptidase 4 (EC 3.4.14.5) (Dipeptidyl peptidase IV) (DPP IV) (DppIV)	GO:0005576		CC	IEA	2.128885e-10	2.895284e-8
AFUA_6G10880	Acyl-CoA dehydrogenase family protein (EC 1.3.99.-)	1.06			2.68213e-05	0.000701479			AFUA_8G06830	Probable endo-beta-1,4-glucanase D (Endoglucanase D) (EC 3.2.1.4) (Carboxymethylcellulase D) (Cellulase D)	GO:0005576		CC	IEA	2.128885e-10	2.895284e-8
AFUA_6G11430	Aldehyde dehydrogenase AldA, putative (EC 1.2.1.3)	1.06			2.68213e-05	0.000701479			AFUA_3G00650	Probable leucine aminopeptidase 2 (EC 3.4.11.-) (Leucyl aminopeptidase 2) (LAP2)	GO:0005576		CC	IEA	2.128885e-10	2.895284e-8
AFUA_6G11660	Amidohydrolase, putative (EC 3.-.-.-)	1.06			2.68213e-05	0.000701479			AFUA_8G07080	Extracellular metalloproteinase mep (EC 3.4.24.-) (Elastinolytic metalloproteinase mep) (Fungalysin mep)	GO:0005576		CC	IEA	2.128885e-10	2.895284e-8
AFUA_7G01000	Aldehyde dehydrogenase, putative (EC 1.2.1.3)	1.06			2.68213e-05	0.000701479			AFUA_6G08840	Beta-mannosidase A (EC 3.2.1.25) (Mannanase A) (Mannase A)	GO:0005576		CC	IEA	2.128885e-10	2.895284e-8
AFUA_7G01010	Alcohol dehydrogenase, putative (EC 1.1.1.1)	1.06			2.68213e-05	0.000701479			AFUA_5G10380	Probable pectin lyase A (PLA) (EC 4.2.2.10)	GO:0005576		CC	IEA	2.128885e-10	2.895284e-8
AFUA_7G01180	Extracellular lipase, putative (EC 3.1.1.3)	1.06			2.68213e-05	0.000701479			AFUA_6G14400	Probable pectate lyase C (EC 4.2.2.2)	GO:0005576		CC	IEA	2.128885e-10	2.895284e-8
AFUA_7G01690	Acetamidase, putative	1.06			2.68213e-05	0.000701479			AFUA_1G01120	Probable pectate lyase F (EC 4.2.2.2)	GO:0005576		CC	IEA	2.128885e-10	2.895284e-8
AFUA_7G06510	Acyl-CoA dehydrogenase, putative (EC 1.3.99.-)	1.06			2.68213e-05	0.000701479			AFUA_5G09580	Hydrophobin (Rodlet protein)	GO:0005576		CC	IEA	2.128885e-10	2.895284e-8
AFUA_8G00962	Cytochrome P450, putative	1.06			2.68213e-05	0.000701479			AFUA_3G00320	Endo-1,4-beta-xylanase xynf11a (Xylanase xynf11a) (EC 3.2.1.8) (1,4-beta-D-xylan xylanohydrolase xynf11a)	GO:0005576		CC	IEA	2.128885e-10	2.895284e-8
AFUA_8G01210	Enoyl-CoA hydratase/isomerase family protein (EC 4.2.1.17)	1.06			2.68213e-05	0.000701479			AFUA_6G12210	Probable endo-1,4-beta-xylanase B (Xylanase B) (EC 3.2.1.8) (1,4-beta-D-xylan xylanohydrolase B) (Endo-1,4-beta-xylanase G1) (Xylanase G1)	GO:0005576		CC	IEA, ISS	2.128885e-10	2.895284e-8
AFUA_8G02300	FMN-dependent dehydrogenase family protein (EC 1.1.-.-)	1.06			2.68213e-05	0.000701479			AFUA_1G05290	Endo-1,3(4)-beta-glucanase, putative (EC 3.2.1.6)	GO:0005975	carbohydrate metabolic process	BP	IEA	5.42109e-10	5.529512e-8
AFUA_8G02600	Short-chain dehydrogenase/reductase 2, putative	1.06			2.68213e-05	0.000701479			AFUA_1G10790	Alpha-1,2-mannosidase family protein, putative	GO:0005975		BP	IEA	5.42109e-10	5.529512e-8
AFUA_8G04770	Acetoacetyl-CoA synthase (EC 6.2.1.16)	1.06			2.68213e-05	0.000701479			AFUA_1G15150	Alpha-amylase, putative (EC 3.2.1.1)	GO:0005975		BP	IEA	5.42109e-10	5.529512e-8
AFUA_8G05220	Acetamidase, putative (EC 6.3.5.-)	1.06			2.68213e-05	0.000701479			AFUA_1G15530	Lactam utilization protein LamB	GO:0005975		BP	IEA	5.42109e-10	5.529512e-8
AFUA_8G06670	Short-chain dehydrogenase/reductase family protein, putative	1.06			2.68213e-05	0.000701479			AFUA_1G17320	Arabinan endo-1,5-alpha-L-arabinosidase (EC 3.2.1.99)	GO:0005975		BP	IEA	5.42109e-10	5.529512e-8
AFUA_8G06680	Acyl-CoA thioesterase, putative (EC 3.1.2.-)	1.06			2.68213e-05	0.000701479			AFUA_2G00510	Cellulose-binding GDSL lipase/acylhydrolase, putative	GO:0005975		BP	IEA	5.42109e-10	5.529512e-8
AFUA_8G06690	Cytochrome P450 alkane hydroxylase	1.06			2.68213e-05	0.000701479			AFUA_2G00640	Beta-N-hexosaminidase, putative (EC 3.2.1.52)	GO:0005975		BP	IEA	5.42109e-10	5.529512e-8
AFUA_1G01260	MFS transporter, putative	20.01.23	allantoin and allantoate transport	Cellular transport, transport facilitation and transport routes	5.68402e-05	0.0013804			AFUA_2G00690	Glucoamylase (EC 3.2.1.3) (1,4-alpha-D-glucan glucohydrolase) (Glucan 1,4-alpha-glucosidase)	GO:0005975		BP	IEA	5.42109e-10	5.529512e-8
AFUA_1G01812	MFS transporter, putative	20.01.23			5.68402e-05	0.0013804			AFUA_2G04480	Xylosidase/arabinosidase, putative (EC 3.2.1.-)	GO:0005975		BP	IEA	5.42109e-10	5.529512e-8
AFUA_1G11820	MFS transporter, putative	20.01.23			5.68402e-05	0.0013804			AFUA_3G00610	Glucoamylase (EC 3.2.1.3) (1,4-alpha-D-glucan glucohydrolase) (Glucan 1,4-alpha-glucosidase)	GO:0005975		BP	IEA	5.42109e-10	5.529512e-8
AFUA_1G17530	MFS transporter, putative	20.01.23			5.68402e-05	0.0013804			AFUA_3G01160	Iron-sulfur cluster-binding protein, rieske family domain protein	GO:0005975		BP	IEA	5.42109e-10	5.529512e-8
AFUA_2G00840	MFS transporter, putative	20.01.23			5.68402e-05	0.0013804			AFUA_3G01660	Glycosyl hydrolase, family 43, putative	GO:0005975		BP	IEA	5.42109e-10	5.529512e-8
AFUA_2G08350	MFS allantoate transporter, putative	20.01.23			5.68402e-05	0.0013804			AFUA_3G02280	Alpha,alpha-trehalose glucohydrolase TreA/Ath1	GO:0005975		BP	IEA	5.42109e-10	5.529512e-8
AFUA_3G03820	MFS nicotinic acid transporter Tna1, putative	20.01.23			5.68402e-05	0.0013804			AFUA_3G03870	Endo-1,4-beta-glucanase, putative (EC 3.2.1.4)	GO:0005975		BP	IEA	5.42109e-10	5.529512e-8
AFUA_4G00120	MFS transporter, putative	20.01.23			5.68402e-05	0.0013804			AFUA_3G13240	Aldose 1-epimerase, putative (EC 5.1.3.3)	GO:0005975		BP	IEA	5.42109e-10	5.529512e-8
AFUA_4G03750	Phthalate transporter, putative	20.01.23			5.68402e-05	0.0013804			AFUA_4G03560	Polyhydroxybutyrate depolymerase, putative (EC 3.-.-.-)	GO:0005975		BP	IEA	5.42109e-10	5.529512e-8
AFUA_6G00710	MFS transporter, putative	20.01.23			5.68402e-05	0.0013804			AFUA_5G00550	Endoglycoceramidase, putative (EC 3.2.1.123)	GO:0005975		BP	IEA	5.42109e-10	5.529512e-8
AFUA_6G03720	MFS allantoate transporter, putative	20.01.23			5.68402e-05	0.0013804			AFUA_5G09130	Polysaccharide deacetylase family protein	GO:0005975		BP	IEA	5.42109e-10	5.529512e-8
AFUA_7G01190	MFS transporter, putative	20.01.23			5.68402e-05	0.0013804			AFUA_5G10170	Pectin lyase (EC 4.2.2.10)	GO:0005975		BP	IEA	5.42109e-10	5.529512e-8
AFUA_2G04200	Probable 4-hydroxyphenylpyruvate dioxygenase 1 (4HPPD 1) (HPD 1) (HPPDase 1) (EC 1.13.11.27)	01.01.09.05.02	degradation of tyrosine	Metabolism	6.59254e-05	0.00149431			AFUA_5G14190	Beta-glucanase, putative	GO:0005975		BP	IEA	5.42109e-10	5.529512e-8
AFUA_2G04220	Homogentisate 1,2-dioxygenase (HmgA), putative (EC 1.13.11.5)	01.01.09.05.02			6.59254e-05	0.00149431			AFUA_5G14560	Cellulase family protein	GO:0005975		BP	IEA	5.42109e-10	5.529512e-8
AFUA_2G04230	Fumarylacetoacetate hydrolase FahA (EC 3.7.1.2)	01.01.09.05.02			6.59254e-05	0.00149431			AFUA_6G05030	Polysaccharide deacetylase family protein	GO:0005975		BP	IEA	5.42109e-10	5.529512e-8
AFUA_2G04240	Maleylacetoacetate isomerase MaiA (EC 5.2.1.2)	01.01.09.05.02			6.59254e-05	0.00149431			AFUA_6G08470	Glycerol kinase, putative (EC 2.7.1.30)	GO:0005975		BP	IEA	5.42109e-10	5.529512e-8
AFUA_3G01070	Tyrosinase, putative (EC 1.14.18.1)	01.01.09.05.02			6.59254e-05	0.00149431			AFUA_6G09780	Class V chitinase, putative (EC 3.2.1.14)	GO:0005975		BP	IEA	5.42109e-10	5.529512e-8
AFUA_4G01490	Fumarylacetoacetate hydrolase family protein	01.01.09.05.02			6.59254e-05	0.00149431			AFUA_6G11960	Uncharacterized protein	GO:0005975		BP	IEA	5.42109e-10	5.529512e-8
AFUA_6G10810	Homogentisate 1,2-dioxygenase, putative (EC 1.13.11.5)	01.01.09.05.02			6.59254e-05	0.00149431			AFUA_6G13610	Beta-xylanase (EC 3.2.1.8)	GO:0005975		BP	IEA	5.42109e-10	5.529512e-8
AFUA_1G01120	Probable pectate lyase F (EC 4.2.2.2)	01.05.03	polysaccharide metabolism		0.000150225	0.00319228			AFUA_6G13760	Alpha-1,2-mannosidase, putative subfamily	GO:0005975		BP	IEA	5.42109e-10	5.529512e-8
AFUA_1G12560	Endoglucanase, putative (EC 3.2.1.-)	01.05.03			0.000150225	0.00319228			AFUA_6G14550	Xylosidase/arabinosidase, putative (EC 3.2.1.-)	GO:0005975		BP	IEA	5.42109e-10	5.529512e-8
AFUA_1G14560	Probable mannosyl-oligosaccharide alpha-1,2-mannosidase 1B (EC 3.2.1.113) (Class I alpha-mannosidase 1B) (Man(9)-alpha-mannosidase 1B)	01.05.03			0.000150225	0.00319228			AFUA_6G14600	Beta-glucosidase, putative	GO:0005975		BP	IEA	5.42109e-10	5.529512e-8
AFUA_1G15150	Alpha-amylase, putative (EC 3.2.1.1)	01.05.03			0.000150225	0.00319228			AFUA_7G04720	Alpha-1,2-mannosidase, putative	GO:0005975		BP	IEA	5.42109e-10	5.529512e-8
AFUA_1G16250	Probable alpha/beta-glucosidase agdC (EC 3.2.1.20) (EC 3.2.1.21)	01.05.03			0.000150225	0.00319228			AFUA_7G05140	Class III chitinase, putative (EC 3.2.1.14)	GO:0005975		BP	IEA	5.42109e-10	5.529512e-8
AFUA_2G00690	Glucoamylase (EC 3.2.1.3) (1,4-alpha-D-glucan glucohydrolase) (Glucan 1,4-alpha-glucosidase)	01.05.03			0.000150225	0.00319228			AFUA_7G08490	Class V chitinase, putative (EC 3.2.1.14)	GO:0005975		BP	IEA	5.42109e-10	5.529512e-8
AFUA_2G01870	Chitin synthase A (EC 2.4.1.16)	01.05.03			0.000150225	0.00319228			AFUA_8G00820	Rhamnogalacturonase, putative (EC 4.2.2.-)	GO:0005975		BP	IEA	5.42109e-10	5.529512e-8
AFUA_2G04480	Xylosidase/arabinosidase, putative (EC 3.2.1.-)	01.05.03			0.000150225	0.00319228			AFUA_8G01130	Alpha-galactosidase C, putative (EC 3.2.1.22)	GO:0005975		BP	IEA	5.42109e-10	5.529512e-8
AFUA_2G12780	von Willebrand domain protein	01.05.03			0.000150225	0.00319228			AFUA_8G01950	Uncharacterized protein	GO:0005975		BP	IEA	5.42109e-10	5.529512e-8
AFUA_3G00610	Glucoamylase (EC 3.2.1.3) (1,4-alpha-D-glucan glucohydrolase) (Glucan 1,4-alpha-glucosidase)	01.05.03			0.000150225	0.00319228			AFUA_8G02510	Glycosyl hydrolase family 43 protein	GO:0005975		BP	IEA	5.42109e-10	5.529512e-8
AFUA_3G02290	Arylsulfatase, putative	01.05.03			0.000150225	0.00319228			AFUA_1G16250	Probable alpha/beta-glucosidase agdC (EC 3.2.1.20) (EC 3.2.1.21)	GO:0005975		BP	IEA	5.42109e-10	5.529512e-8
AFUA_3G02880	Alpha-L-rhamnosidase C, putative	01.05.03			0.000150225	0.00319228			AFUA_6G11910	Probable beta-glucosidase J (EC 3.2.1.21) (Beta-D-glucoside glucohydrolase J) (Cellobiase J) (Gentiobiase J)	GO:0005975		BP	IEA	5.42109e-10	5.529512e-8
AFUA_3G03870	Endo-1,4-beta-glucanase, putative (EC 3.2.1.4)	01.05.03			0.000150225	0.00319228			AFUA_7G06140	Probable beta-glucosidase L (EC 3.2.1.21) (Beta-D-glucoside glucohydrolase L) (Cellobiase L) (Gentiobiase L)	GO:0005975		BP	IEA	5.42109e-10	5.529512e-8
AFUA_6G02510	Chitin biosynthesis protein (Chs5), putative	01.05.03			0.000150225	0.00319228			AFUA_6G11610	Probable 1,4-beta-D-glucan cellobiohydrolase B (EC 3.2.1.91) (Beta-glucancellobiohydrolase B) (Exocellobiohydrolase B) (Exoglucanase B)	GO:0005975		BP	IEA	5.42109e-10	5.529512e-8
AFUA_6G08840	Beta-mannosidase A (EC 3.2.1.25) (Mannanase A) (Mannase A)	01.05.03			0.000150225	0.00319228			AFUA_8G06830	Probable endo-beta-1,4-glucanase D (Endoglucanase D) (EC 3.2.1.4) (Carboxymethylcellulase D) (Cellulase D)	GO:0005975		BP	IEA	5.42109e-10	5.529512e-8
AFUA_6G09780	Class V chitinase, putative (EC 3.2.1.14)	01.05.03			0.000150225	0.00319228			AFUA_6G11390	1,3-beta-glucanosyltransferase gel2 (EC 2.4.1.-) (Glucan elongating glucanosyltransferase 2)	GO:0005975		BP	IEA	5.42109e-10	5.529512e-8
AFUA_6G11390	1,3-beta-glucanosyltransferase gel2 (EC 2.4.1.-) (Glucan elongating glucanosyltransferase 2)	01.05.03			0.000150225	0.00319228			AFUA_6G08840	Beta-mannosidase A (EC 3.2.1.25) (Mannanase A) (Mannase A)	GO:0005975		BP	IEA	5.42109e-10	5.529512e-8
AFUA_6G11610	Probable 1,4-beta-D-glucan cellobiohydrolase B (EC 3.2.1.91) (Beta-glucancellobiohydrolase B) (Exocellobiohydrolase B) (Exoglucanase B)	01.05.03			0.000150225	0.00319228			AFUA_1G14560	Probable mannosyl-oligosaccharide alpha-1,2-mannosidase 1B (EC 3.2.1.113) (Class I alpha-mannosidase 1B) (Man(9)-alpha-mannosidase 1B)	GO:0005975		BP	IEA	5.42109e-10	5.529512e-8
AFUA_6G11720	Uncharacterized protein	01.05.03			0.000150225	0.00319228			AFUA_5G10380	Probable pectin lyase A (PLA) (EC 4.2.2.10)	GO:0005975		BP	IEA	5.42109e-10	5.529512e-8
AFUA_6G11910	Probable beta-glucosidase J (EC 3.2.1.21) (Beta-D-glucoside glucohydrolase J) (Cellobiase J) (Gentiobiase J)	01.05.03			0.000150225	0.00319228			AFUA_6G14400	Probable pectate lyase C (EC 4.2.2.2)	GO:0005975		BP	IEA	5.42109e-10	5.529512e-8
AFUA_6G13270	Exo-beta-1,3-glucanase, putative (EC 3.2.1.58)	01.05.03			0.000150225	0.00319228			AFUA_1G01120	Probable pectate lyase F (EC 4.2.2.2)	GO:0005975		BP	IEA	5.42109e-10	5.529512e-8
AFUA_6G13610	Beta-xylanase (EC 3.2.1.8)	01.05.03			0.000150225	0.00319228			AFUA_3G00320	Endo-1,4-beta-xylanase xynf11a (Xylanase xynf11a) (EC 3.2.1.8) (1,4-beta-D-xylan xylanohydrolase xynf11a)	GO:0005975		BP	IEA	5.42109e-10	5.529512e-8
AFUA_6G14550	Xylosidase/arabinosidase, putative (EC 3.2.1.-)	01.05.03			0.000150225	0.00319228			AFUA_6G12210	Probable endo-1,4-beta-xylanase B (Xylanase B) (EC 3.2.1.8) (1,4-beta-D-xylan xylanohydrolase B) (Endo-1,4-beta-xylanase G1) (Xylanase G1)	GO:0005975		BP	IEA	5.42109e-10	5.529512e-8
AFUA_6G14600	Beta-glucosidase, putative	01.05.03			0.000150225	0.00319228			AFUA_1G08800	Cytochrome P450 phenylacetate hydroxylase, putative (EC 1.14.-.-)	GO:0055114	oxidation-reduction process	BP	IEA	4.77087e-9	3.89303e-7
AFUA_7G05140	Class III chitinase, putative (EC 3.2.1.14)	01.05.03			0.000150225	0.00319228			AFUA_1G12510	Isoflavone reductase family protein (EC 1.3.1.-)	GO:0055114		BP	IEA	4.77087e-9	3.89303e-7
AFUA_7G06140	Probable beta-glucosidase L (EC 3.2.1.21) (Beta-D-glucoside glucohydrolase L) (Cellobiase L) (Gentiobiase L)	01.05.03			0.000150225	0.00319228			AFUA_1G13220	Cytochrome P450 pisatin demethylase, putative (EC 1.14.-.-)	GO:0055114		BP	IEA	4.77087e-9	3.89303e-7
AFUA_7G08490	Class V chitinase, putative (EC 3.2.1.14)	01.05.03			0.000150225	0.00319228			AFUA_1G17340	Dioxygenase, putative (EC 1.14.-.-)	GO:0055114		BP	IEA	4.77087e-9	3.89303e-7
AFUA_7G08510	Extracellular alpha-1,3-glucanase/mutanase, putative (EC 3.2.1.-)	01.05.03			0.000150225	0.00319228			AFUA_1G17520	D-lactate dehydrogenase (Cytochrome), putative (EC 1.1.2.4)	GO:0055114		BP	IEA	4.77087e-9	3.89303e-7
AFUA_8G01490	Endoglucanase, putative	01.05.03			0.000150225	0.00319228			AFUA_1G17650	Short chain dehydrogenase, putative (EC 1.1.1.-)	GO:0055114		BP	IEA	4.77087e-9	3.89303e-7
AFUA_8G06830	Probable endo-beta-1,4-glucanase D (Endoglucanase D) (EC 3.2.1.4) (Carboxymethylcellulase D) (Cellulase D)	01.05.03			0.000150225	0.00319228			AFUA_1G17660	Histidinol dehydrogenase (HDH) (EC 1.1.1.23)	GO:0055114		BP	IEA	4.77087e-9	3.89303e-7
AFUA_2G08280	Malic enzyme	2.09	anaplerotic reactions	Energy	0.000250594	0.00501189			AFUA_1G17700	Short chain dehydrogenase, putative (EC 1.1.1.100)	GO:0055114		BP	IEA	4.77087e-9	3.89303e-7
AFUA_4G07710	Pyruvate carboxylase (EC 6.4.1.1)	2.09			0.000250594	0.00501189			AFUA_2G00200	Catalase, putative (EC 1.11.1.6)	GO:0055114		BP	IEA	4.77087e-9	3.89303e-7
AFUA_5G07570	Pyruvate carboxylase, putative (EC 6.4.-.-)	2.09			0.000250594	0.00501189			AFUA_2G01680	Monooxygenase, putative (EC 1.14.13.1)	GO:0055114		BP	IEA	4.77087e-9	3.89303e-7
AFUA_1G08800	Cytochrome P450 phenylacetate hydroxylase, putative (EC 1.14.-.-)	20.01.15	electron transport	Cellular transport, transport facilitation and transport routes	0.000549018	0.0103703			AFUA_2G04200	Probable 4-hydroxyphenylpyruvate dioxygenase 1 (4HPPD 1) (HPD 1) (HPPDase 1) (EC 1.13.11.27)	GO:0055114		BP	IEA	4.77087e-9	3.89303e-7
AFUA_1G17520	D-lactate dehydrogenase (Cytochrome), putative (EC 1.1.2.4)	20.01.15			0.000549018	0.0103703			AFUA_2G04220	Homogentisate 1,2-dioxygenase (HmgA), putative (EC 1.13.11.5)	GO:0055114		BP	IEA	4.77087e-9	3.89303e-7
AFUA_2G00200	Catalase, putative (EC 1.11.1.6)	20.01.15			0.000549018	0.0103703			AFUA_2G08050	Short chain dehydrogenase/reductase family protein (EC 1.-.-.-)	GO:0055114		BP	IEA	4.77087e-9	3.89303e-7
AFUA_2G14430	Cytochrome p450, putative (EC 1.14.-.-)	20.01.15			0.000549018	0.0103703			AFUA_2G08280	Malic enzyme	GO:0055114		BP	IEA	4.77087e-9	3.89303e-7
AFUA_2G17460	Aldehyde dehydrogenase (AldH12), putative (EC 1.2.1.-)	20.01.15			0.000549018	0.0103703			AFUA_2G09580	UDP-N-acetylmuramate dehydrogenase, putative (EC 1.3.1.98)	GO:0055114		BP	IEA	4.77087e-9	3.89303e-7
AFUA_3G00680	Amine oxidase	20.01.15			0.000549018	0.0103703			AFUA_2G09680	PB1 domain protein, putative (EC 1.-.-.-)	GO:0055114		BP	IEA	4.77087e-9	3.89303e-7
AFUA_3G01920	Acyl-CoA dehydrogenase, putative	20.01.15			0.000549018	0.0103703			AFUA_2G14430	Cytochrome p450, putative (EC 1.14.-.-)	GO:0055114		BP	IEA	4.77087e-9	3.89303e-7
AFUA_3G14590	Amine oxidase	20.01.15			0.000549018	0.0103703			AFUA_2G14440	Cytochrome P450, putative	GO:0055114		BP	IEA	4.77087e-9	3.89303e-7
AFUA_4G01150	N,N-dimethylglycine oxidase (EC 1.5.8.3)	20.01.15			0.000549018	0.0103703			AFUA_2G14470	Oxidoreductase, FAD-binding, putative	GO:0055114		BP	IEA	4.77087e-9	3.89303e-7
AFUA_4G02730	O-methylsterigmatocystin oxidoreductase, putative	20.01.15			0.000549018	0.0103703			AFUA_2G14480	Oxidoreductase, FAD-binding, putative	GO:0055114		BP	IEA	4.77087e-9	3.89303e-7
AFUA_4G02770	Arachidonate 5-lipoxygenase, putative (EC 1.13.11.-)	20.01.15			0.000549018	0.0103703			AFUA_2G17430	Oxidoreductase 2-nitropropane dioxygenase family, putative (EC 1.13.11.-)	GO:0055114		BP	IEA	4.77087e-9	3.89303e-7
AFUA_5G00630	Choline dehydrogenase, putative (EC 1.1.99.1)	20.01.15			0.000549018	0.0103703			AFUA_2G17460	Aldehyde dehydrogenase (AldH12), putative (EC 1.2.1.-)	GO:0055114		BP	IEA	4.77087e-9	3.89303e-7
AFUA_5G01360	Cytochrome P450, putative (EC 1.14.-.-)	20.01.15			0.000549018	0.0103703			AFUA_2G17490	Flavin-binding monooxygenase, putative	GO:0055114		BP	IEA	4.77087e-9	3.89303e-7
AFUA_5G01710	Cytochrome P450 phenylacetate 2-hydroxylase, putative (EC 1.14.-.-)	20.01.15			0.000549018	0.0103703			AFUA_3G00290	3-hydroxyacyl-CoA dehydrogenase, putative	GO:0055114		BP	IEA	4.77087e-9	3.89303e-7
AFUA_5G06500	Acyl-CoA dehydrogenase family protein (EC 1.3.99.-)	20.01.15			0.000549018	0.0103703			AFUA_3G00680	Amine oxidase	GO:0055114		BP	IEA	4.77087e-9	3.89303e-7
AFUA_5G14410	Cysteine dioxygenase, putative (EC 1.13.11.-)	20.01.15			0.000549018	0.0103703			AFUA_3G01070	Tyrosinase, putative (EC 1.14.18.1)	GO:0055114		BP	IEA	4.77087e-9	3.89303e-7
AFUA_6G02210	Cytochrome P450 monooxygenase, putative (EC 1.14.-.-)	20.01.15			0.000549018	0.0103703			AFUA_3G01160	Iron-sulfur cluster-binding protein, rieske family domain protein	GO:0055114		BP	IEA	4.77087e-9	3.89303e-7
AFUA_6G09670	Cytochrome P450 oxidoreductase GliC (EC 1.14.-.-)	20.01.15			0.000549018	0.0103703			AFUA_3G01490	Alcohol dehydrogenase, putative (EC 1.1.1.-)	GO:0055114		BP	IEA	4.77087e-9	3.89303e-7
AFUA_6G09740	Thioredoxin reductase GliT (EC 1.-.-.-)	20.01.15			0.000549018	0.0103703			AFUA_3G01920	Acyl-CoA dehydrogenase, putative	GO:0055114		BP	IEA	4.77087e-9	3.89303e-7
AFUA_6G09760	Cytochrome P450 monooxygenase, putative (EC 1.14.-.-)	20.01.15			0.000549018	0.0103703			AFUA_3G01950	Zinc-containing alcohol dehydrogenase, putative	GO:0055114		BP	IEA	4.77087e-9	3.89303e-7
AFUA_6G10880	Acyl-CoA dehydrogenase family protein (EC 1.3.99.-)	20.01.15			0.000549018	0.0103703			AFUA_3G02100	Short-chain dehydrogenase/reductase, putative (EC 1.-.-.-)	GO:0055114		BP	IEA	4.77087e-9	3.89303e-7
AFUA_6G11430	Aldehyde dehydrogenase AldA, putative (EC 1.2.1.3)	20.01.15			0.000549018	0.0103703			AFUA_3G02300	Proline oxidase Put1, putative	GO:0055114		BP	IEA	4.77087e-9	3.89303e-7
AFUA_6G13350	NADPH oxidase (NoxA), putative	20.01.15			0.000549018	0.0103703			AFUA_3G02310	Pyrroline-5-carboxylate reductase	GO:0055114		BP	IEA	4.77087e-9	3.89303e-7
AFUA_7G01000	Aldehyde dehydrogenase, putative (EC 1.2.1.3)	20.01.15			0.000549018	0.0103703			AFUA_3G03180	NAD binding Rossmann fold oxidoreductase, putative (EC 1.-.-.-)	GO:0055114		BP	IEA	4.77087e-9	3.89303e-7
AFUA_7G02010	Indoleamine 2,3-dioxygenase family protein (EC 1.13.11.-)	20.01.15			0.000549018	0.0103703			AFUA_3G03860	3-hydroxyacyl-CoA dehydrogenase, putative	GO:0055114		BP	IEA	4.77087e-9	3.89303e-7
AFUA_7G02400	Alcohol dehydrogenase, zinc-containing (EC 1.6.5.5)	20.01.15			0.000549018	0.0103703			AFUA_3G07410	Isoamyl alcohol oxidase	GO:0055114		BP	IEA	4.77087e-9	3.89303e-7
AFUA_7G06510	Acyl-CoA dehydrogenase, putative (EC 1.3.99.-)	20.01.15			0.000549018	0.0103703			AFUA_3G09510	3-oxoacyl-(Acyl-carrier-protein) reductase (EC 1.1.1.100)	GO:0055114		BP	IEA	4.77087e-9	3.89303e-7
AFUA_8G00962	Cytochrome P450, putative	20.01.15			0.000549018	0.0103703			AFUA_3G10540	3-oxoacyl-(Acyl-carrier-protein) reductase, putative (EC 1.1.1.100)	GO:0055114		BP	IEA	4.77087e-9	3.89303e-7
AFUA_8G01090	Thioredoxin	20.01.15			0.000549018	0.0103703			AFUA_3G14590	Amine oxidase	GO:0055114		BP	IEA	4.77087e-9	3.89303e-7
AFUA_8G01470	Flavin containing amine oxidase, putative (EC 1.4.3.-)	20.01.15			0.000549018	0.0103703			AFUA_3G14950	Multicopper oxidase, putative (EC 1.7.99.-)	GO:0055114		BP	IEA	4.77087e-9	3.89303e-7
AFUA_8G01630	Pyridine nucleotide-disulphide oxidoreductase family protein (EC 1.6.99.-)	20.01.15			0.000549018	0.0103703			AFUA_4G00700	Zinc-binding oxidoreductase CipB	GO:0055114		BP	IEA	4.77087e-9	3.89303e-7
AFUA_8G02300	FMN-dependent dehydrogenase family protein (EC 1.1.-.-)	20.01.15			0.000549018	0.0103703			AFUA_4G01150	N,N-dimethylglycine oxidase (EC 1.5.8.3)	GO:0055114		BP	IEA	4.77087e-9	3.89303e-7
AFUA_8G02610	Cytochrome P450 monooxygenase, putative (EC 1.14.-.-)	20.01.15			0.000549018	0.0103703			AFUA_4G01500	Lignostilbene dioxygenase, putative	GO:0055114		BP	IEA	4.77087e-9	3.89303e-7
AFUA_8G06470	N,N-dimethylglycine oxidase, putative (EC 1.5.99.-)	20.01.15			0.000549018	0.0103703			AFUA_4G01550	Aldehyde dehydrogenase, putative (EC 1.2.-.-)	GO:0055114		BP	IEA	4.77087e-9	3.89303e-7
AFUA_1G08800	Cytochrome P450 phenylacetate hydroxylase, putative (EC 1.14.-.-)	32.07.01	detoxification involving cytochrome P450	Cell rescue, defense and virulence	0.00130179	0.0232952			AFUA_4G02730	O-methylsterigmatocystin oxidoreductase, putative	GO:0055114		BP	IEA	4.77087e-9	3.89303e-7
AFUA_1G13220	Cytochrome P450 pisatin demethylase, putative (EC 1.14.-.-)	32.07.01			0.00130179	0.0232952			AFUA_4G02770	Arachidonate 5-lipoxygenase, putative (EC 1.13.11.-)	GO:0055114		BP	IEA	4.77087e-9	3.89303e-7
AFUA_2G14430	Cytochrome p450, putative (EC 1.14.-.-)	32.07.01			0.00130179	0.0232952			AFUA_4G02780	Toxin biosynthesis peroxidase, putative (EC 1.11.-.-)	GO:0055114		BP	IEA	4.77087e-9	3.89303e-7
AFUA_2G14440	Cytochrome P450, putative	32.07.01			0.00130179	0.0232952			AFUA_4G02830	Aldehyde dehydrogenase, putative (EC 1.2.1.-)	GO:0055114		BP	IEA	4.77087e-9	3.89303e-7
AFUA_5G01360	Cytochrome P450, putative (EC 1.14.-.-)	32.07.01			0.00130179	0.0232952			AFUA_4G09980	Cytochrome P450 monooxygenase, putative (EC 1.14.-.-)	GO:0055114		BP	IEA	4.77087e-9	3.89303e-7
AFUA_5G01710	Cytochrome P450 phenylacetate 2-hydroxylase, putative (EC 1.14.-.-)	32.07.01			0.00130179	0.0232952			AFUA_4G13520	Oxidoreductase, short-chain dehydrogenase/reductase family (EC 1.-.-.-)	GO:0055114		BP	IEA	4.77087e-9	3.89303e-7
AFUA_6G09670	Cytochrome P450 oxidoreductase GliC (EC 1.14.-.-)	32.07.01			0.00130179	0.0232952			AFUA_4G14010	Short chain dehydrogenase/reductase family protein (EC 1.1.1.100)	GO:0055114		BP	IEA	4.77087e-9	3.89303e-7
AFUA_6G09730	Cytochrome P450 oxidoreductase GliF	32.07.01			0.00130179	0.0232952			AFUA_4G14140	Cytochrome P450 monooxygenase, putative (EC 1.14.-.-)	GO:0055114		BP	IEA	4.77087e-9	3.89303e-7
AFUA_8G00962	Cytochrome P450, putative	32.07.01			0.00130179	0.0232952			AFUA_4G14850	Extracellular 3-ketosteroid 1-dehydrogenase, putative (EC 1.3.99.1)	GO:0055114		BP	IEA	4.77087e-9	3.89303e-7
AFUA_8G02610	Cytochrome P450 monooxygenase, putative (EC 1.14.-.-)	32.07.01			0.00130179	0.0232952			AFUA_5G00310	Flavin-containing monooxygenase, putative	GO:0055114		BP	IEA	4.77087e-9	3.89303e-7
AFUA_1G17520	D-lactate dehydrogenase (Cytochrome), putative (EC 1.1.2.4)	16.21.05	FAD/FMN binding	Protein with binding function or cofactor requirement (structural or analytic)	0.00165544	0.0281425			AFUA_5G00460	FAD dependent oxidoreductase, putative	GO:0055114		BP	IEA	4.77087e-9	3.89303e-7
AFUA_2G14470	Oxidoreductase, FAD-binding, putative	16.21.05			0.00165544	0.0281425			AFUA_5G00630	Choline dehydrogenase, putative (EC 1.1.99.1)	GO:0055114		BP	IEA	4.77087e-9	3.89303e-7
AFUA_2G14480	Oxidoreductase, FAD-binding, putative	16.21.05			0.00165544	0.0281425			AFUA_5G01030	Glyceraldehyde-3-phosphate dehydrogenase (EC 1.2.1.12)	GO:0055114		BP	IEA	4.77087e-9	3.89303e-7
AFUA_2G17430	Oxidoreductase 2-nitropropane dioxygenase family, putative (EC 1.13.11.-)	16.21.05			0.00165544	0.0281425			AFUA_5G01360	Cytochrome P450, putative (EC 1.14.-.-)	GO:0055114		BP	IEA	4.77087e-9	3.89303e-7
AFUA_3G01920	Acyl-CoA dehydrogenase, putative	16.21.05			0.00165544	0.0281425			AFUA_5G01710	Cytochrome P450 phenylacetate 2-hydroxylase, putative (EC 1.14.-.-)	GO:0055114		BP	IEA	4.77087e-9	3.89303e-7
AFUA_4G01150	N,N-dimethylglycine oxidase (EC 1.5.8.3)	16.21.05			0.00165544	0.0281425			AFUA_5G06500	Acyl-CoA dehydrogenase family protein (EC 1.3.99.-)	GO:0055114		BP	IEA	4.77087e-9	3.89303e-7
AFUA_4G14850	Extracellular 3-ketosteroid 1-dehydrogenase, putative (EC 1.3.99.1)	16.21.05			0.00165544	0.0281425			AFUA_5G07490	Steroid monooxygenase (CpmA), putative	GO:0055114		BP	IEA	4.77087e-9	3.89303e-7
AFUA_5G00630	Choline dehydrogenase, putative (EC 1.1.99.1)	16.21.05			0.00165544	0.0281425			AFUA_5G08930	Isovaleryl-CoA dehydrogenase IvdA, putative (EC 1.3.8.4)	GO:0055114		BP	IEA	4.77087e-9	3.89303e-7
AFUA_5G06500	Acyl-CoA dehydrogenase family protein (EC 1.3.99.-)	16.21.05			0.00165544	0.0281425			AFUA_5G09150	Oxidoreductase, short-chain dehydrogenase/reductase family (EC 1.1.1.100)	GO:0055114		BP	IEA	4.77087e-9	3.89303e-7
AFUA_6G10880	Acyl-CoA dehydrogenase family protein (EC 1.3.99.-)	16.21.05			0.00165544	0.0281425			AFUA_5G11160	Oxidoreductase, 2OG-Fe(II) oxygenase family, putative	GO:0055114		BP	IEA	4.77087e-9	3.89303e-7
AFUA_6G13350	NADPH oxidase (NoxA), putative	16.21.05			0.00165544	0.0281425			AFUA_5G12470	Oxidoreductase, 2OG-Fe(II) oxygenase family	GO:0055114		BP	IEA	4.77087e-9	3.89303e-7
AFUA_6G14340	Glucooligosaccharide oxidase, putative (EC 1.5.3.-)	16.21.05			0.00165544	0.0281425			AFUA_5G14410	Cysteine dioxygenase, putative (EC 1.13.11.-)	GO:0055114		BP	IEA	4.77087e-9	3.89303e-7
AFUA_7G02070	AIF-like mitochondrial oxidoreductase (Nfrl), putative	16.21.05			0.00165544	0.0281425			AFUA_5G15000	Arsenate reductase ArsC, putative (EC 1.20.4.1)	GO:0055114		BP	IEA	4.77087e-9	3.89303e-7
AFUA_8G01470	Flavin containing amine oxidase, putative (EC 1.4.3.-)	16.21.05			0.00165544	0.0281425			AFUA_6G02210	Cytochrome P450 monooxygenase, putative (EC 1.14.-.-)	GO:0055114		BP	IEA	4.77087e-9	3.89303e-7
AFUA_8G02300	FMN-dependent dehydrogenase family protein (EC 1.1.-.-)	16.21.05			0.00165544	0.0281425			AFUA_6G02990	Short chain dehydrogenase/reductase, putative	GO:0055114		BP	IEA	4.77087e-9	3.89303e-7
AFUA_8G06470	N,N-dimethylglycine oxidase, putative (EC 1.5.99.-)	16.21.05			0.00165544	0.0281425			AFUA_6G08140	Cytochrome P450 monooxygenase, putative	GO:0055114		BP	IEA	4.77087e-9	3.89303e-7
AFUA_2G00200	Catalase, putative (EC 1.11.1.6)	32.07.07.01	catalase reaction	Cell rescue, defense and virulence	0.00227607	0.0368506			AFUA_6G08760	Proline oxidase PrnD (EC 1.5.3.-)	GO:0055114		BP	IEA	4.77087e-9	3.89303e-7
AFUA_3G02270	Catalase B (EC 1.11.1.6) (Antigenic catalase) (Slow catalase)	32.07.07.01			0.00227607	0.0368506			AFUA_6G08830	2-oxoisovalerate dehydrogenase complex alpha subunit, putative (EC 1.2.4.4)	GO:0055114		BP	IEA	4.77087e-9	3.89303e-7
AFUA_8G01670	Catalase-peroxidase (CP) (EC 1.11.1.21) (Catalase-2) (Peroxidase/catalase)	32.07.07.01			0.00227607	0.0368506			AFUA_6G09670	Cytochrome P450 oxidoreductase GliC (EC 1.14.-.-)	GO:0055114		BP	IEA	4.77087e-9	3.89303e-7
AFUA_2G17440	2-amino-3-carboxymuconate-6-semialdehyde decarboxylase, putative (EC 4.1.1.45)	01.20.33	metabolism of secondary products derived from L-tryptophan	Metabolism	0.00239791	0.0370586			AFUA_6G09730	Cytochrome P450 oxidoreductase GliF	GO:0055114		BP	IEA	4.77087e-9	3.89303e-7
AFUA_2G18040	Tryptophan dimethylallyltransferase (EC 2.5.1.34) (4-dimethylallyltryptophan synthase) (All-trans-hexaprenyl-diphosphate synthase) (L-tryptophan dimethylallyl transferase) (DMATS)	01.20.33			0.00239791	0.0370586			AFUA_6G09740	Thioredoxin reductase GliT (EC 1.-.-.-)	GO:0055114		BP	IEA	4.77087e-9	3.89303e-7
AFUA_6G12110	Salicylate synthetase, putative (EC 4.1.3.-)	01.20.33			0.00239791	0.0370586			AFUA_6G09760	Cytochrome P450 monooxygenase, putative (EC 1.14.-.-)	GO:0055114		BP	IEA	4.77087e-9	3.89303e-7
AFUA_7G05840	Amidohydrolase family protein	01.20.33			0.00239791	0.0370586			AFUA_6G10810	Homogentisate 1,2-dioxygenase, putative (EC 1.13.11.5)	GO:0055114		BP	IEA	4.77087e-9	3.89303e-7
AFUA_8G00620	Dimethylallyl tryptophan synthase, putative (EC 2.5.1.-)	01.20.33			0.00239791	0.0370586			AFUA_6G10880	Acyl-CoA dehydrogenase family protein (EC 1.3.99.-)	GO:0055114		BP	IEA	4.77087e-9	3.89303e-7
									AFUA_6G11020	3-hydroxyisobutyrate dehydrogenase (EC 1.1.1.31)	GO:0055114		BP	IEA	4.77087e-9	3.89303e-7
									AFUA_6G11430	Aldehyde dehydrogenase AldA, putative (EC 1.2.1.3)	GO:0055114		BP	IEA	4.77087e-9	3.89303e-7
									AFUA_6G13350	NADPH oxidase (NoxA), putative	GO:0055114		BP	IEA	4.77087e-9	3.89303e-7
									AFUA_6G13830	Oxidoreductase, short chain dehydrogenase/reductase family (EC 1.1.1.69)	GO:0055114		BP	IEA	4.77087e-9	3.89303e-7
									AFUA_6G14340	Glucooligosaccharide oxidase, putative (EC 1.5.3.-)	GO:0055114		BP	IEA	4.77087e-9	3.89303e-7
									AFUA_7G00630	Uncharacterized protein	GO:0055114		BP	IEA	4.77087e-9	3.89303e-7
									AFUA_7G00840	Short chain dehydrogenase/reductase, putative (EC 1.-.-.-)	GO:0055114		BP	IEA	4.77087e-9	3.89303e-7
									AFUA_7G01000	Aldehyde dehydrogenase, putative (EC 1.2.1.3)	GO:0055114		BP	IEA	4.77087e-9	3.89303e-7
									AFUA_7G01010	Alcohol dehydrogenase, putative (EC 1.1.1.1)	GO:0055114		BP	IEA	4.77087e-9	3.89303e-7
									AFUA_7G02010	Indoleamine 2,3-dioxygenase family protein (EC 1.13.11.-)	GO:0055114		BP	IEA	4.77087e-9	3.89303e-7
									AFUA_7G02070	AIF-like mitochondrial oxidoreductase (Nfrl), putative	GO:0055114		BP	IEA	4.77087e-9	3.89303e-7
									AFUA_7G02400	Alcohol dehydrogenase, zinc-containing (EC 1.6.5.5)	GO:0055114		BP	IEA	4.77087e-9	3.89303e-7
									AFUA_7G04980	3-ketoacyl-acyl carrier protein reductase (EC 1.1.1.100)	GO:0055114		BP	IEA	4.77087e-9	3.89303e-7
									AFUA_7G06510	Acyl-CoA dehydrogenase, putative (EC 1.3.99.-)	GO:0055114		BP	IEA	4.77087e-9	3.89303e-7
									AFUA_7G06810	L-amino acid oxidase LaoA (EC 1.4.3.2)	GO:0055114		BP	IEA	4.77087e-9	3.89303e-7
									AFUA_8G00962	Cytochrome P450, putative	GO:0055114		BP	IEA	4.77087e-9	3.89303e-7
									AFUA_8G01090	Thioredoxin	GO:0055114		BP	IEA	4.77087e-9	3.89303e-7
									AFUA_8G01470	Flavin containing amine oxidase, putative (EC 1.4.3.-)	GO:0055114		BP	IEA	4.77087e-9	3.89303e-7
									AFUA_8G01630	Pyridine nucleotide-disulphide oxidoreductase family protein (EC 1.6.99.-)	GO:0055114		BP	IEA	4.77087e-9	3.89303e-7
									AFUA_8G02300	FMN-dependent dehydrogenase family protein (EC 1.1.-.-)	GO:0055114		BP	IEA	4.77087e-9	3.89303e-7
									AFUA_8G02600	Short-chain dehydrogenase/reductase 2, putative	GO:0055114		BP	IEA	4.77087e-9	3.89303e-7
									AFUA_8G02610	Cytochrome P450 monooxygenase, putative (EC 1.14.-.-)	GO:0055114		BP	IEA	4.77087e-9	3.89303e-7
									AFUA_8G04380	Uncharacterized protein	GO:0055114		BP	IEA	4.77087e-9	3.89303e-7
									AFUA_8G05520	Aldehyde dehydrogenase family protein (EC 1.2.3.9)	GO:0055114		BP	IEA	4.77087e-9	3.89303e-7
									AFUA_8G05760	Dehydrogenase, putative	GO:0055114		BP	IEA	4.77087e-9	3.89303e-7
									AFUA_8G06470	N,N-dimethylglycine oxidase, putative (EC 1.5.99.-)	GO:0055114		BP	IEA	4.77087e-9	3.89303e-7
									AFUA_8G06670	Short-chain dehydrogenase/reductase family protein, putative	GO:0055114		BP	IEA	4.77087e-9	3.89303e-7
									AFUA_8G06690	Cytochrome P450 alkane hydroxylase	GO:0055114		BP	IEA	4.77087e-9	3.89303e-7
									AFUA_2G17450	3-hydroxyanthranilate 3,4-dioxygenase 2 (EC 1.13.11.6) (3-hydroxyanthranilate oxygenase 2) (3-HAO-2) (3-hydroxyanthranilic acid dioxygenase 2) (HAD-2) (Biosynthesis of nicotinic acid protein 1-2)	GO:0055114		BP	IEA	4.77087e-9	3.89303e-7
									AFUA_3G02270	Catalase B (EC 1.11.1.6) (Antigenic catalase) (Slow catalase)	GO:0055114		BP	IEA	4.77087e-9	3.89303e-7
									AFUA_8G01670	Catalase-peroxidase (CP) (EC 1.11.1.21) (Catalase-2) (Peroxidase/catalase)	GO:0055114		BP	IEA	4.77087e-9	3.89303e-7
									AFUA_1G08800	Cytochrome P450 phenylacetate hydroxylase, putative (EC 1.14.-.-)	GO:0016491	oxidoreductase activity	MF	IEA	9.321284e-9	6.338473e-7
									AFUA_1G12510	Isoflavone reductase family protein (EC 1.3.1.-)	GO:0016491		MF	IEA	9.321284e-9	6.338473e-7
									AFUA_1G13220	Cytochrome P450 pisatin demethylase, putative (EC 1.14.-.-)	GO:0016491		MF	IEA	9.321284e-9	6.338473e-7
									AFUA_1G17340	Dioxygenase, putative (EC 1.14.-.-)	GO:0016491		MF	IEA	9.321284e-9	6.338473e-7
									AFUA_1G17520	D-lactate dehydrogenase (Cytochrome), putative (EC 1.1.2.4)	GO:0016491		MF	IEA	9.321284e-9	6.338473e-7
									AFUA_1G17650	Short chain dehydrogenase, putative (EC 1.1.1.-)	GO:0016491		MF	IEA	9.321284e-9	6.338473e-7
									AFUA_1G17660	Histidinol dehydrogenase (HDH) (EC 1.1.1.23)	GO:0016491		MF	IEA	9.321284e-9	6.338473e-7
									AFUA_1G17700	Short chain dehydrogenase, putative (EC 1.1.1.100)	GO:0016491		MF	IEA	9.321284e-9	6.338473e-7
									AFUA_2G00200	Catalase, putative (EC 1.11.1.6)	GO:0016491		MF	IEA	9.321284e-9	6.338473e-7
									AFUA_2G01680	Monooxygenase, putative (EC 1.14.13.1)	GO:0016491		MF	IEA	9.321284e-9	6.338473e-7
									AFUA_2G04200	Probable 4-hydroxyphenylpyruvate dioxygenase 1 (4HPPD 1) (HPD 1) (HPPDase 1) (EC 1.13.11.27)	GO:0016491		MF	IEA	9.321284e-9	6.338473e-7
									AFUA_2G04220	Homogentisate 1,2-dioxygenase (HmgA), putative (EC 1.13.11.5)	GO:0016491		MF	IEA	9.321284e-9	6.338473e-7
									AFUA_2G08050	Short chain dehydrogenase/reductase family protein (EC 1.-.-.-)	GO:0016491		MF	IEA	9.321284e-9	6.338473e-7
									AFUA_2G08280	Malic enzyme	GO:0016491		MF	IEA	9.321284e-9	6.338473e-7
									AFUA_2G09580	UDP-N-acetylmuramate dehydrogenase, putative (EC 1.3.1.98)	GO:0016491		MF	IEA	9.321284e-9	6.338473e-7
									AFUA_2G09680	PB1 domain protein, putative (EC 1.-.-.-)	GO:0016491		MF	IEA	9.321284e-9	6.338473e-7
									AFUA_2G14430	Cytochrome p450, putative (EC 1.14.-.-)	GO:0016491		MF	IEA	9.321284e-9	6.338473e-7
									AFUA_2G14470	Oxidoreductase, FAD-binding, putative	GO:0016491		MF	IEA	9.321284e-9	6.338473e-7
									AFUA_2G14480	Oxidoreductase, FAD-binding, putative	GO:0016491		MF	IEA	9.321284e-9	6.338473e-7
									AFUA_2G17430	Oxidoreductase 2-nitropropane dioxygenase family, putative (EC 1.13.11.-)	GO:0016491		MF	IEA	9.321284e-9	6.338473e-7
									AFUA_2G17460	Aldehyde dehydrogenase (AldH12), putative (EC 1.2.1.-)	GO:0016491		MF	IEA	9.321284e-9	6.338473e-7
									AFUA_3G00290	3-hydroxyacyl-CoA dehydrogenase, putative	GO:0016491		MF	IEA	9.321284e-9	6.338473e-7
									AFUA_3G00680	Amine oxidase	GO:0016491		MF	IEA	9.321284e-9	6.338473e-7
									AFUA_3G01070	Tyrosinase, putative (EC 1.14.18.1)	GO:0016491		MF	IEA	9.321284e-9	6.338473e-7
									AFUA_3G01160	Iron-sulfur cluster-binding protein, rieske family domain protein	GO:0016491		MF	IEA	9.321284e-9	6.338473e-7
									AFUA_3G01490	Alcohol dehydrogenase, putative (EC 1.1.1.-)	GO:0016491		MF	IEA	9.321284e-9	6.338473e-7
									AFUA_3G01920	Acyl-CoA dehydrogenase, putative	GO:0016491		MF	IEA	9.321284e-9	6.338473e-7
									AFUA_3G01950	Zinc-containing alcohol dehydrogenase, putative	GO:0016491		MF	IEA	9.321284e-9	6.338473e-7
									AFUA_3G02100	Short-chain dehydrogenase/reductase, putative (EC 1.-.-.-)	GO:0016491		MF	IEA	9.321284e-9	6.338473e-7
									AFUA_3G03180	NAD binding Rossmann fold oxidoreductase, putative (EC 1.-.-.-)	GO:0016491		MF	IEA	9.321284e-9	6.338473e-7
									AFUA_3G03860	3-hydroxyacyl-CoA dehydrogenase, putative	GO:0016491		MF	IEA	9.321284e-9	6.338473e-7
									AFUA_3G07410	Isoamyl alcohol oxidase	GO:0016491		MF	IEA	9.321284e-9	6.338473e-7
									AFUA_3G09510	3-oxoacyl-(Acyl-carrier-protein) reductase (EC 1.1.1.100)	GO:0016491		MF	IEA	9.321284e-9	6.338473e-7
									AFUA_3G10540	3-oxoacyl-(Acyl-carrier-protein) reductase, putative (EC 1.1.1.100)	GO:0016491		MF	IEA	9.321284e-9	6.338473e-7
									AFUA_3G14590	Amine oxidase	GO:0016491		MF	IEA	9.321284e-9	6.338473e-7
									AFUA_3G14950	Multicopper oxidase, putative (EC 1.7.99.-)	GO:0016491		MF	IEA	9.321284e-9	6.338473e-7
									AFUA_4G00700	Zinc-binding oxidoreductase CipB	GO:0016491		MF	IEA	9.321284e-9	6.338473e-7
									AFUA_4G01150	N,N-dimethylglycine oxidase (EC 1.5.8.3)	GO:0016491		MF	IEA	9.321284e-9	6.338473e-7
									AFUA_4G01550	Aldehyde dehydrogenase, putative (EC 1.2.-.-)	GO:0016491		MF	IEA	9.321284e-9	6.338473e-7
									AFUA_4G02730	O-methylsterigmatocystin oxidoreductase, putative	GO:0016491		MF	IEA	9.321284e-9	6.338473e-7
									AFUA_4G02770	Arachidonate 5-lipoxygenase, putative (EC 1.13.11.-)	GO:0016491		MF	IEA	9.321284e-9	6.338473e-7
									AFUA_4G02780	Toxin biosynthesis peroxidase, putative (EC 1.11.-.-)	GO:0016491		MF	IEA	9.321284e-9	6.338473e-7
									AFUA_4G02830	Aldehyde dehydrogenase, putative (EC 1.2.1.-)	GO:0016491		MF	IEA	9.321284e-9	6.338473e-7
									AFUA_4G09980	Cytochrome P450 monooxygenase, putative (EC 1.14.-.-)	GO:0016491		MF	IEA	9.321284e-9	6.338473e-7
									AFUA_4G13520	Oxidoreductase, short-chain dehydrogenase/reductase family (EC 1.-.-.-)	GO:0016491		MF	IEA	9.321284e-9	6.338473e-7
									AFUA_4G14010	Short chain dehydrogenase/reductase family protein (EC 1.1.1.100)	GO:0016491		MF	IEA	9.321284e-9	6.338473e-7
									AFUA_4G14140	Cytochrome P450 monooxygenase, putative (EC 1.14.-.-)	GO:0016491		MF	IEA	9.321284e-9	6.338473e-7
									AFUA_4G14850	Extracellular 3-ketosteroid 1-dehydrogenase, putative (EC 1.3.99.1)	GO:0016491		MF	IEA	9.321284e-9	6.338473e-7
									AFUA_5G00460	FAD dependent oxidoreductase, putative	GO:0016491		MF	IEA	9.321284e-9	6.338473e-7
									AFUA_5G00630	Choline dehydrogenase, putative (EC 1.1.99.1)	GO:0016491		MF	IEA	9.321284e-9	6.338473e-7
									AFUA_5G01030	Glyceraldehyde-3-phosphate dehydrogenase (EC 1.2.1.12)	GO:0016491		MF	IEA	9.321284e-9	6.338473e-7
									AFUA_5G01360	Cytochrome P450, putative (EC 1.14.-.-)	GO:0016491		MF	IEA	9.321284e-9	6.338473e-7
									AFUA_5G01710	Cytochrome P450 phenylacetate 2-hydroxylase, putative (EC 1.14.-.-)	GO:0016491		MF	IEA	9.321284e-9	6.338473e-7
									AFUA_5G06500	Acyl-CoA dehydrogenase family protein (EC 1.3.99.-)	GO:0016491		MF	IEA	9.321284e-9	6.338473e-7
									AFUA_5G08930	Isovaleryl-CoA dehydrogenase IvdA, putative (EC 1.3.8.4)	GO:0016491		MF	IEA	9.321284e-9	6.338473e-7
									AFUA_5G09150	Oxidoreductase, short-chain dehydrogenase/reductase family (EC 1.1.1.100)	GO:0016491		MF	IEA	9.321284e-9	6.338473e-7
									AFUA_5G11160	Oxidoreductase, 2OG-Fe(II) oxygenase family, putative	GO:0016491		MF	IEA	9.321284e-9	6.338473e-7
									AFUA_5G12470	Oxidoreductase, 2OG-Fe(II) oxygenase family	GO:0016491		MF	IEA	9.321284e-9	6.338473e-7
									AFUA_5G14410	Cysteine dioxygenase, putative (EC 1.13.11.-)	GO:0016491		MF	IEA	9.321284e-9	6.338473e-7
									AFUA_5G15000	Arsenate reductase ArsC, putative (EC 1.20.4.1)	GO:0016491		MF	IEA	9.321284e-9	6.338473e-7
									AFUA_6G02210	Cytochrome P450 monooxygenase, putative (EC 1.14.-.-)	GO:0016491		MF	IEA	9.321284e-9	6.338473e-7
									AFUA_6G02990	Short chain dehydrogenase/reductase, putative	GO:0016491		MF	IEA	9.321284e-9	6.338473e-7
									AFUA_6G08140	Cytochrome P450 monooxygenase, putative	GO:0016491		MF	IEA	9.321284e-9	6.338473e-7
									AFUA_6G08760	Proline oxidase PrnD (EC 1.5.3.-)	GO:0016491		MF	IEA	9.321284e-9	6.338473e-7
									AFUA_6G08830	2-oxoisovalerate dehydrogenase complex alpha subunit, putative (EC 1.2.4.4)	GO:0016491		MF	IEA	9.321284e-9	6.338473e-7
									AFUA_6G09670	Cytochrome P450 oxidoreductase GliC (EC 1.14.-.-)	GO:0016491		MF	IEA	9.321284e-9	6.338473e-7
									AFUA_6G09740	Thioredoxin reductase GliT (EC 1.-.-.-)	GO:0016491		MF	IEA	9.321284e-9	6.338473e-7
									AFUA_6G09760	Cytochrome P450 monooxygenase, putative (EC 1.14.-.-)	GO:0016491		MF	IEA	9.321284e-9	6.338473e-7
									AFUA_6G10810	Homogentisate 1,2-dioxygenase, putative (EC 1.13.11.5)	GO:0016491		MF	IEA	9.321284e-9	6.338473e-7
									AFUA_6G10880	Acyl-CoA dehydrogenase family protein (EC 1.3.99.-)	GO:0016491		MF	IEA	9.321284e-9	6.338473e-7
									AFUA_6G11020	3-hydroxyisobutyrate dehydrogenase (EC 1.1.1.31)	GO:0016491		MF	IEA	9.321284e-9	6.338473e-7
									AFUA_6G11430	Aldehyde dehydrogenase AldA, putative (EC 1.2.1.3)	GO:0016491		MF	IEA	9.321284e-9	6.338473e-7
									AFUA_6G13350	NADPH oxidase (NoxA), putative	GO:0016491		MF	IEA	9.321284e-9	6.338473e-7
									AFUA_6G13830	Oxidoreductase, short chain dehydrogenase/reductase family (EC 1.1.1.69)	GO:0016491		MF	IEA	9.321284e-9	6.338473e-7
									AFUA_6G14340	Glucooligosaccharide oxidase, putative (EC 1.5.3.-)	GO:0016491		MF	IEA	9.321284e-9	6.338473e-7
									AFUA_7G00630	Uncharacterized protein	GO:0016491		MF	IEA	9.321284e-9	6.338473e-7
									AFUA_7G00840	Short chain dehydrogenase/reductase, putative (EC 1.-.-.-)	GO:0016491		MF	IEA	9.321284e-9	6.338473e-7
									AFUA_7G01000	Aldehyde dehydrogenase, putative (EC 1.2.1.3)	GO:0016491		MF	IEA	9.321284e-9	6.338473e-7
									AFUA_7G01010	Alcohol dehydrogenase, putative (EC 1.1.1.1)	GO:0016491		MF	IEA	9.321284e-9	6.338473e-7
[truncated: 637 more rows]

## Sheet: Enriched terms - Down in gel
FunCat									GO
[truncated: 1,108 more rows]
