# Supplementary material for: The Aspergillus fumigatus UPR is variably activated across nutrient and host environments and is critical for the establishment of corneal infection
Source: PLoS Pathog. 2023 Oct 31;19(10):e1011435. doi: 10.1371/journal.ppat.1011435 (PMC10637725; doi:10.1371/journal.ppat.1011435)
Supplement: S3 Data — (XLSX) [file ppat.1011435.s008.xlsx]

## Sheet: Table of contents
	Differentially expressed genes (DEGs) and enriched terms for ∆hacA-GMM vs WT-GMM.
Table of contents
1	Full list of up-regulated genes in ∆hacA-GMM (relative to WT-GMM)
2	Full list of down-regulated genes in ∆hacA-GMM (relative to WT-GMM)
3	Enriched FunCat and GO terms for DEGs up-regulated in ∆hacA
4	Enriched FunCat and GO terms for DEGs down-regulated in ∆hacA

## Sheet: List of genes up in hacA
	GeneID	old_locus_tag	Name	product_id	product	FDR	PValue	logFC	logCPM	F	gene_biotype	type.x	type.y	Ontology_term	go_component	go_function	go_process
6766	AFUA_5G09590	Afu5g09590	AFUA_5G09590	EAL91642.1	conserved hypothetical protein	2.91147287932824e-10	1.44022012916197e-12	-7.25827	3.6952	357.298	protein_coding	gene	CDS
8616	AFUA_7G00310	Afu7g00310	AFUA_7G00310	EAL84860.1	hypothetical protein	0.0249199	0.0136998	-6.66058	-2.95927	8.20669	protein_coding	gene	CDS
3781	AFUA_3G06170	Afu3g06170	AFUA_3G06170	EAL92951.2	mating type protein MAT1-2-1	0.0311915	0.0176822	-6.29152	-2.81727	7.45005	protein_coding	gene	CDS
7520	AFUA_6G02885		AFUA_6G02885		tRNA-Arg	0.0226943	0.0123174	-6.26765	-2.98259	8.15824	tRNA	gene	tRNA
75	AFUA_1G01110	Afu1g01110	AFUA_1G01110	EAL87823.1	polyketide synthase, putative	0.0311443	0.0176523	-6.12605	-2.52663	7.15849	protein_coding	gene	CDS
3490	AFUA_3G02110	Afu3g02110	AFUA_3G02110	EAL86493.1	MFS multidrug transporter, putative	0.0356328	0.0205325	-6.02552	-2.97917	7.41606	protein_coding	gene	CDS	GO:0005215; GO:0006810; GO:0016020	membrane|0016020||	transporter activity|0005215||	transport|0006810||
9798	AFUA_8G06790	Afu8g06790	AFUA_8G06790	EAL85440.1	hypothetical protein	0.0552028	0.0336234	-5.74078	-2.93582	5.68994	protein_coding	gene	CDS
4810	AFUA_4G01440	Afu4g01440	AFUA_4G01440	EAL84275.1	glutathione S-transferase family protein	1.21683990217115e-9	1.29934527153365e-11	-5.39358	5.1501	300.079	protein_coding	gene	CDS	GO:0003714; GO:0005625; GO:0006808	soluble fraction|0005625||	transcription corepressor activity|0003714||	regulation of nitrogen utilization|0006808||
1989	AFUA_2G03514		AFUA_2G03514		tRNA-Ala	0.100731	0.0669223	-5.35616	-3.66851	4.02451	tRNA	gene	tRNA
4812	AFUA_4G01460	Afu4g01460	AFUA_4G01460	EAL84273.1	conserved hypothetical protein	1.94611575942536e-8	5.60601354779189e-10	-5.07773	2.71769	162.706	protein_coding	gene	CDS
9360	AFUA_8G01460	Afu8g01460	AFUA_8G01460	EAL85022.1	hypothetical protein	0.0381006	0.0221516	-5.07177	-2.61398	6.55591	protein_coding	gene	CDS
6510	AFUA_5G06983		AFUA_5G06983		tRNA-Glu	0.105268	0.0703851	-5.01839	-3.71342	3.9111	tRNA	gene	tRNA
7290	AFUA_5G14630	Afu5g14630	AFUA_5G14630	EAL91156.1	conserved hypothetical protein	0.118424	0.080419	-4.99208	-3.98196	3.7404	protein_coding	gene	CDS
2452	AFUA_2G09420	Afu2g09420	AFUA_2G09420	EAL93238.1	F-box domain protein	0.00444016	0.00192062	-4.9026	-1.01679	13.5634	protein_coding	gene	CDS
5403	AFUA_4G09310	Afu4g09310	AFUA_4G09310	EAL89856.1	conserved hypothetical protein	2.9473432722527e-7	1.90430841304896e-8	-4.90193	6.01644	130.837	protein_coding	gene	CDS
3215	AFUA_2G17280	Afu2g17280	AFUA_2G17280	EAL94024.1	hypothetical protein	0.0364426	0.0210546	-4.8865	-0.965879	6.68885	protein_coding	gene	CDS
4811	AFUA_4G01450	Afu4g01450	AFUA_4G01450	EAL84274.1	phospho-2-dehydro-3-deoxyheptonate aldolase	1.86911e-05	3.25482e-06	-4.87335	1.33012	48.099	protein_coding	gene	CDS	GO:0003849; GO:0005634; GO:0005737; GO:0009073	nucleus|0005634||; cytoplasm|0005737||	3-deoxy-7-phosphoheptulonate synthase activity|0003849||	aromatic amino acid family biosynthetic process|0009073||
1410	AFUA_1G15425		AFUA_1G15425		tRNA-Gly	0.153366	0.108425	-4.71084	-3.46423	2.92588	tRNA	gene	tRNA
5959	AFUA_5G00470	Afu5g00470	AFUA_5G00470	EAL86254.1	general amidase GmdB	0.143572	0.100321	-4.64875	-3.08765	3.07981	protein_coding	gene	CDS	GO:0000004; GO:0004040; GO:0008372	cellular component unknown|0008372||	amidase activity|0004040||	biological process unknown|0000004||
8684	AFUA_7G00990	Afu7g00990	AFUA_7G00990	EAL84794.2	transcriptional activator of ethanol catabolism AlcS	6.54582e-05	1.46024e-05	-4.54185	4.11758	42.6241	protein_coding	gene	CDS
8586	AFUA_6G14600	Afu6g14600	AFUA_6G14600	EAL89296.1	beta-glucosidase, putative	0.214226	0.1591	-4.53784	-3.55027	2.24159	protein_coding	gene	CDS
9333	AFUA_8G01180	Afu8g01180	AFUA_8G01180	EAL85050.1	MFS sugar transporter, putative	0.00121122	0.000437116	-4.49858	4.94829	21.7872	protein_coding	gene	CDS	GO:0005215; GO:0006810; GO:0016020	membrane|0016020||	transporter activity|0005215||	transport|0006810||
736	AFUA_1G08814		AFUA_1G08814		tRNA-Gln	0.147562	0.103681	-4.45703	-4.11895	3.07952	tRNA	gene	tRNA
5949	AFUA_5G00370	Afu5g00370	AFUA_5G00370	EAL86265.1	amino acid permease, putative	0.185692	0.135219	-4.38825	-4.08188	2.5496	protein_coding	gene	CDS	GO:0005886; GO:0015174; GO:0015802	plasma membrane|0005886||	basic amino acid transporter activity|0015174||	basic amino acid transport|0015802||
3326	AFUA_3G00460	Afu3g00460	AFUA_3G00460	EAL86328.1	hypothetical protein	0.289766	0.225282	-4.37858	-4.36206	1.70869	protein_coding	gene	CDS
4808	AFUA_4G01420	Afu4g01420	AFUA_4G01420	EAL84277.1	spore wall assembly protein Dit1, putative	0.000479696	0.000149957	-4.32586	0.730359	24.5079	protein_coding	gene	CDS	GO:0003824; GO:0007152; GO:0008372	cellular component unknown|0008372||	catalytic activity|0003824||	spore wall assembly (sensu Saccharomyces)|0007152||
1824	AFUA_2G01865		AFUA_2G01865		tRNA-Gly	0.197794	0.145351	-4.24474	-3.53393	2.36776	tRNA	gene	tRNA
3684	AFUA_3G04100	Afu3g04100	AFUA_3G04100	EAL86690.1	hypothetical protein	0.175045	0.126071	-4.2408	-3.76123	2.76028	protein_coding	gene	CDS
5000	AFUA_4G04315		AFUA_4G04315		tRNA-Thr	0.178481	0.128997	-4.20105	-4.37072	2.71321	tRNA	gene	tRNA
6032	AFUA_5G01230	Afu5g01230	AFUA_5G01230	EAL86181.1	RTA1 domain protein, putative	9.99097e-05	2.44226e-05	-4.17712	2.54674	36.0116	protein_coding	gene	CDS	GO:0004012; GO:0005783; GO:0005886; GO:0016021; GO:0015908	endoplasmic reticulum|0005783||; plasma membrane|0005886||; integral to membrane|0016021||	phospholipid-translocating ATPase activity|0004012||	fatty acid transport|0015908||
7575	AFUA_6G03440	Afu6g03440	AFUA_6G03440	EAL85695.1	fructosyl amino acid oxidase, putative	4.85755062675572e-8	1.83465201443313e-9	-4.16282	8.13831	164.733	protein_coding	gene	CDS
4756	AFUA_4G00880	Afu4g00880	AFUA_4G00880	EAL84330.1	hypothetical protein	0.217105	0.16148	-4.15043	-3.75473	2.26775	protein_coding	gene	CDS
9334	AFUA_8G01190	Afu8g01190	AFUA_8G01190	EAL85049.1	isoamyl alcohol oxidase, putative	0.00212832	0.000825942	-4.1447	1.11774	17.3516	protein_coding	gene	CDS
7580	AFUA_6G03490	Afu6g03490	AFUA_6G03490	EAL85690.1	phenol 2-monooxygenase, putative	1.66822e-05	2.85453e-06	-4.14127	7.53841	59.5458	protein_coding	gene	CDS	GO:0004497; GO:0006725		monooxygenase activity|0004497||	aromatic compound metabolic process|0006725||
7579	AFUA_6G03480	Afu6g03480	AFUA_6G03480	EAL85691.1	nonribosomal peptide synthase, putative	3.99775224244074e-8	1.40300464132721e-9	-4.13311	7.07685	176.6	protein_coding	gene	CDS	GO:0005737; GO:0008483; GO:0019184; GO:0043041; GO:0043042	cytoplasm|0005737||	transaminase activity|0008483||	nonribosomal peptide biosynthetic process|0019184||; nonribosomal amino acid activation|0043041||; amino acid adenylylation by nonribosomal peptide synthase|0043042||
9436	AFUA_8G02240	Afu8g02240	AFUA_8G02240	EAL84945.2	F-box domain protein	0.197516	0.145127	-4.11502	-2.94717	2.37061	protein_coding	gene	CDS
9438	AFUA_8G02250	Afu8g02250	AFUA_8G02250	EAL84943.1	conserved hypothetical protein	3.87043e-06	4.81246887732534e-7	-4.10208	3.61082	70.0737	protein_coding	gene	CDS
1247	AFUA_1G13835		AFUA_1G13835		tRNA-Pro	0.246218	0.186256	-4.08911	-4.05387	1.99918	tRNA	gene	tRNA
4623	AFUA_3G14750	Afu3g14750	AFUA_3G14750	EAL92112.1	fungal specific transcription factor, putative	2.26212e-05	4.07957e-06	-4.07021	2.68228	48.6983	protein_coding	gene	CDS	GO:0003700; GO:0045449		transcription factor activity|0003700||	regulation of transcription|0045449||
6765	AFUA_5G09580	Afu5g09580	AFUA_5G09580	EAL91643.1	conidial hydrophobin Hyp1/RodA	0.00288355	0.0011725	-4.04569	8.10945	17.0786	protein_coding	gene	CDS	GO:0007047; GO:0009405			cell wall organization and biogenesis|0007047||; pathogenesis|0009405||
7576	AFUA_6G03450	Afu6g03450	AFUA_6G03450	EAL85694.1	conserved hypothetical protein	1.88893238231922e-8	5.34549279508128e-10	-4.00268	6.42294	194.189	protein_coding	gene	CDS
5920	AFUA_4G14840	Afu4g14840	AFUA_4G14840	EAL89311.1	transferase family protein	0.000261693	7.49589e-05	-3.99955	4.39157	31.5312	protein_coding	gene	CDS
3235	AFUA_2G17485		AFUA_2G17485		tRNA-Leu	0.12228	0.0835213	-3.98683	-3.5974	3.45277	tRNA	gene	tRNA
3242	AFUA_2G17550	Afu2g17550	AFUA_2G17550	EAL94052.1	conidial pigment biosynthesis protein Ayg1	0.00197695	0.000759781	-3.9612	6.17574	19.0597	protein_coding	gene	CDS	GO:0046148			pigment biosynthetic process|0046148||
4670	AFUA_3G15260	Afu3g15260	AFUA_3G15260	EAL92060.1	hypothetical protein	0.215589	0.160243	-3.93731	-4.57714	2.36573	protein_coding	gene	CDS
5934	AFUA_5G00200	Afu5g00200	AFUA_5G00200	EAL86282.1	conserved hypothetical protein	0.219827	0.163766	-3.87474	-2.65733	2.15117	protein_coding	gene	CDS
3403	AFUA_3G01195		AFUA_3G01195		tRNA-Ala	0.305314	0.239445	-3.87449	-4.24966	1.5548	tRNA	gene	tRNA
8036	AFUA_6G08970		AFUA_6G08970		tRNA-Thr	0.250473	0.190015	-3.86469	-4.48453	1.9625	tRNA	gene	tRNA
94	AFUA_1G01310	Afu1g01310	AFUA_1G01310	EAL87843.1	carboxylesterase, putative	0.272934	0.210064	-3.82401	-3.18336	1.74545	protein_coding	gene	CDS
7337	AFUA_5G15080	Afu5g15080	AFUA_5G15080	EAL91111.1	Rho-associated protein kinase, putative	0.223462	0.166684	-3.80362	-2.73447	2.20709	protein_coding	gene	CDS
737	AFUA_1G08816		AFUA_1G08816		tRNA-Gln	0.307988	0.242131	-3.79541	-4.27765	1.53593	tRNA	gene	tRNA
9332	AFUA_8G01170	Afu8g01170	AFUA_8G01170	EAL85051.1	hypothetical protein	0.0113672	0.00563988	-3.7943	-2.02197	11.1129	protein_coding	gene	CDS
7061	AFUA_5G12362		AFUA_5G12362		tRNA-Glu	0.27519	0.212124	-3.76959	-4.22454	1.72875	tRNA	gene	tRNA
8299	AFUA_6G11710	Afu6g11710	AFUA_6G11710	EAL89015.1	conserved hypothetical protein	0.101566	0.0675493	-3.76404	-3.18117	4.15033	protein_coding	gene	CDS
9265	AFUA_8G00480	Afu8g00480	AFUA_8G00480	EAL85119.2	phytanoyl-CoA dioxygenase family protein	6.51867e-05	1.44933e-05	-3.76058	8.17877	44.0992	protein_coding	gene	CDS
5391	AFUA_4G09213		AFUA_4G09213		tRNA-Gly	0.252047	0.191304	-3.71937	-4.20351	1.90813	tRNA	gene	tRNA
9271	AFUA_8G00540	Afu8g00540	AFUA_8G00540	EAL85113.2	hybrid PKS-NRPS enzyme, putative	0.000227113	6.38332e-05	-3.70517	9.535	33.03	protein_coding	gene	CDS	GO:0016218		polyketide synthase activity|0016218||
3354	AFUA_3G00715		AFUA_3G00715		tRNA-Thr	0.345785	0.277007	-3.69136	-4.64435	1.40632	tRNA	gene	tRNA
7338	AFUA_5G15140	Afu5g15140	AFUA_5G15140	EAL91106.1	hypothetical protein	0.343571	0.274989	-3.66276	-4.57009	1.36067	protein_coding	gene	CDS
3243	AFUA_2G17560	Afu2g17560	AFUA_2G17560	EAL94053.1	conidial pigment biosynthesis 1,3,6,8-tetrahydroxynaphthalene reductase Arp2	0.000948247	0.000329035	-3.64181	7.15046	23.2828	protein_coding	gene	CDS	GO:0009405; GO:0046148; GO:0047039		tetrahydroxynaphthalene reductase activity|0047039||	pathogenesis|0009405||; pigment biosynthetic process|0046148||
9331	AFUA_8G01160	Afu8g01160	AFUA_8G01160	EAL85052.1	tartrate dehydrogenase, putative	0.000118033	2.97507e-05	-3.63907	7.89202	38.6343	protein_coding	gene	CDS	GO:0004448; GO:0005737; GO:0005739; GO:0009085	cytoplasm|0005737||; mitochondrion|0005739||	isocitrate dehydrogenase activity|0004448||	lysine biosynthetic process|0009085||
8329	AFUA_6G12050	Afu6g12050	AFUA_6G12050	EAL89046.1	nonribosomal peptide synthase, putative	0.00924358	0.00445631	-3.61791	7.6193	11.7686	protein_coding	gene	CDS	GO:0003824; GO:0019184; GO:0043042		catalytic activity|0003824||	nonribosomal peptide biosynthetic process|0019184||; amino acid adenylylation by nonribosomal peptide synthase|0043042||
9300	AFUA_8G00820	Afu8g00820	AFUA_8G00820	EAL85085.1	rhamnogalacturonase, putative	2.46612931673669e-8	7.70430905319911e-10	-3.59855	1.5339	155.98	protein_coding	gene	CDS
5355	AFUA_4G08860	Afu4g08860	AFUA_4G08860	EAL89900.1	hypothetical protein	0.00335146	0.00139205	-3.59835	-0.205788	15.5045	protein_coding	gene	CDS
9421	AFUA_8G02080	Afu8g02080	AFUA_8G02080	EAL84960.1	conserved hypothetical protein	0.367685	0.298392	-3.59397	-4.67307	1.27611	protein_coding	gene	CDS
9270	AFUA_8G00530	Afu8g00530	AFUA_8G00530	EAL85114.1	alpha/beta hydrolase, putative	5.62479e-05	1.21333e-05	-3.5796	8.03729	45.3804	protein_coding	gene	CDS
9275	AFUA_8G00580	Afu8g00580	AFUA_8G00580	EAL85109.1	glutathione S-transferase, putative	0.000118522	2.98979e-05	-3.57721	8.43391	38.3605	protein_coding	gene	CDS	GO:0003746; GO:0005830; GO:0006448	cytosolic ribosome (sensu Eukaryota)|0005830||	translation elongation factor activity|0003746||	regulation of translational elongation|0006448||
9272	AFUA_8G00550	Afu8g00550	AFUA_8G00550	EAL85112.1	methyltransferase SirN-like, putative	8.14246e-05	1.9108e-05	-3.5761	9.62949	41.3099	protein_coding	gene	CDS
4231	AFUA_3G10743		AFUA_3G10743		tRNA-Ile	0.245503	0.185591	-3.55077	-4.24195	2.00577	tRNA	gene	tRNA
2755	AFUA_2G12660	Afu2g12660	AFUA_2G12660	EAL93560.1	polyprenyl synthetase family protein	0.165066	0.118036	-3.54822	-3.46326	2.71892	protein_coding	gene	CDS
9267	AFUA_8G00500	Afu8g00500	AFUA_8G00500	EAL85117.1	acetate-CoA ligase, putative	2.73772e-05	5.14554e-06	-3.51806	8.40715	52.4674	protein_coding	gene	CDS	GO:0003987; GO:0005829; GO:0006085	cytosol|0005829||	acetate-CoA ligase activity|0003987||	acetyl-CoA biosynthetic process|0006085||
5915	AFUA_4G14790	Afu4g14790	AFUA_4G14790	EAL89316.1	cytochrome P450 monooxygenase, putative	0.000745575	0.000249634	-3.47479	5.33631	24.8018	protein_coding	gene	CDS	GO:0008152; GO:0016491		oxidoreductase activity|0016491||	metabolic process|0008152||
4342	AFUA_3G11890	Afu3g11890	AFUA_3G11890	EAL92394.1	thermolabile L-asparaginase, putative	4.32103696607588e-8	1.54969011210192e-9	-3.46738	2.32923	142.073	protein_coding	gene	CDS	GO:0004067; GO:0006520		asparaginase activity|0004067||	amino acid metabolic process|0006520||
5913	AFUA_4G14770	Afu4g14770	AFUA_4G14770	EAL89318.1	squalene-hopene-cyclase, putative	0.00122839	0.000444058	-3.45014	6.19307	21.7062	protein_coding	gene	CDS	GO:0000250; GO:0005783; GO:0005811; GO:0005886; GO:0006696	endoplasmic reticulum|0005783||; lipid particle|0005811||; plasma membrane|0005886||	lanosterol synthase activity|0000250||	ergosterol biosynthetic process|0006696||
1463	AFUA_1G15965		AFUA_1G15965		tRNA-Pro	0.347219	0.278296	-3.41366	-4.53647	1.30679	tRNA	gene	tRNA
961	AFUA_1G11020	Afu1g11020	AFUA_1G11020	EAL90429.1	L-arabinitol 4-dehydrogenase	0.00176577	0.000669681	-3.38011	-0.387059	17.435	protein_coding	gene	CDS	GO:0003939; GO:0006000; GO:0006013; GO:0008372	cellular component unknown|0008372||	L-iditol 2-dehydrogenase activity|0003939||	fructose metabolic process|0006000||; mannose metabolic process|0006013||
9817	AFUA_8G07010	Afu8g07010	AFUA_8G07010	EAL85461.1	hypothetical protein	0.365576	0.296273	-3.371	-4.38154	1.23772	protein_coding	gene	CDS
5887	AFUA_4G14510	Afu4g14510	AFUA_4G14510	EAL89344.2	hypothetical protein	0.000574196	0.00018573	-3.35594	2.43341	24.1784	protein_coding	gene	CDS
9256	AFUA_8G00380	Afu8g00380	AFUA_8G00380	EAL85128.1	DltD N-terminal domain protein	8.88088e-05	2.11866e-05	-3.33513	7.0404	41.1339	protein_coding	gene	CDS
8585	AFUA_6G14590	Afu6g14590	AFUA_6G14590	EAL89295.1	MFS alpha-glucoside transporter, putative	0.258095	0.19668	-3.31962	-2.91258	1.85947	protein_coding	gene	CDS	GO:0000017; GO:0005352; GO:0005624	membrane fraction|0005624||	alpha-glucoside:hydrogen symporter activity|0005352||	alpha-glucoside transport|0000017||
4688	AFUA_4G00160	Afu4g00160	AFUA_4G00160	EAL84402.2	short-chain dehydrogenase, putative	0.00616851	0.00281115	-3.31833	-1.21015	12.286	protein_coding	gene	CDS	GO:0008152; GO:0016491		oxidoreductase activity|0016491||	metabolic process|0008152||
4441	AFUA_3G12920	Afu3g12920	AFUA_3G12920	EAL92291.2	nonribosomal peptide synthase GliP-like, putative	1.37143250677431e-7	7.42818702320197e-9	-3.31757	7.39288	133.281	protein_coding	gene	CDS	GO:0003824; GO:0019184; GO:0030651; GO:0043042		catalytic activity|0003824||	nonribosomal peptide biosynthetic process|0019184||; peptide antibiotic biosynthetic process|0030651||; amino acid adenylylation by nonribosomal peptide synthase|0043042||
9257	AFUA_8G00390	Afu8g00390	AFUA_8G00390	EAL85127.1	O-methyltransferase, putative	4.47996e-05	9.28801e-06	-3.30234	7.99635	47.2607	protein_coding	gene	CDS	GO:0008171; GO:0008757		O-methyltransferase activity|0008171||; S-adenosylmethionine-dependent methyltransferase activity|0008757||
873	AFUA_1G10150	Afu1g10150	AFUA_1G10150	EAL90343.1	conserved hypothetical protein	0.00883151	0.00423078	-3.29595	6.3449	11.9547	protein_coding	gene	CDS
9255	AFUA_8G00370	Afu8g00370	AFUA_8G00370	EAL85129.1	polyketide synthase, putative	1.60285e-05	2.71992e-06	-3.28032	8.10204	57.9271	protein_coding	gene	CDS	GO:0004315; GO:0016218		3-oxoacyl-[acyl-carrier-protein] synthase activity|0004315||; polyketide synthase activity|0016218||
9261	AFUA_8G00430	Afu8g00430	AFUA_8G00430	EAL85123.1	conserved hypothetical protein	4.84627e-05	1.01949e-05	-3.26925	8.76611	46.1544	protein_coding	gene	CDS
9266	AFUA_8G00490	Afu8g00490	AFUA_8G00490	EAL85118.1	PKS-like enzyme, putative	0.00023752	6.70797e-05	-3.26271	4.87957	31.9906	protein_coding	gene	CDS
4695	AFUA_4G00230	Afu4g00230	AFUA_4G00230	EAL84395.2	oxidoreductase, 2OG-Fe(II) oxygenase family, putative	0.015728	0.00813108	-3.25933	5.5709	9.72396	protein_coding	gene	CDS	GO:0008152; GO:0016491		oxidoreductase activity|0016491||	metabolic process|0008152||
9258	AFUA_8G00400	Afu8g00400	AFUA_8G00400	EAL85126.1	conserved hypothetical protein	0.000102102	2.50517e-05	-3.25558	7.01882	39.8007	protein_coding	gene	CDS
3381	AFUA_3G00970	Afu3g00970	AFUA_3G00970	EAL86380.1	conserved hypothetical protein	7.91244116300894e-7	6.6692753894517e-8	-3.21461	1.73353	84.4513	protein_coding	gene	CDS
8685	AFUA_7G01000	Afu7g01000	AFUA_7G01000	EAL84793.1	aldehyde dehydrogenase, putative	4.69532e-06	6.09596667274669e-7	-3.1997	5.89917	72.3577	protein_coding	gene	CDS	GO:0004029; GO:0005739; GO:0006067; GO:0006113	mitochondrion|0005739||	aldehyde dehydrogenase (NAD) activity|0004029||	ethanol metabolic process|0006067||; fermentation|0006113||
8998	AFUA_7G05140	Afu7g05140	AFUA_7G05140	EAL86957.1	class III chitinase, putative	0.000528954	0.000168682	-3.19788	2.397	24.6363	protein_coding	gene	CDS	GO:0004568; GO:0005576; GO:0009277; GO:0006039; GO:0007109	extracellular region|0005576||; chitin- and beta-glucan-containing cell wall|0009277||	chitinase activity|0004568||	cell wall chitin catabolic process|0006039||; cytokinesis, completion of separation|0007109||
4440	AFUA_3G12910	Afu3g12910	AFUA_3G12910	EAL92292.1	O-methyltransferase GliM-like, putative	1.96094321402358e-9	2.52601468892377e-11	-3.18226	8.56129	250.144	protein_coding	gene	CDS	GO:0008171; GO:0008757		O-methyltransferase activity|0008171||; S-adenosylmethionine-dependent methyltransferase activity|0008757||
3148	AFUA_2G16570	Afu2g16570	AFUA_2G16570	EAL93956.1	short chain dehydrogenase/reductase, putative	0.000442563	0.000136329	-3.17693	4.54335	27.5484	protein_coding	gene	CDS	GO:0008152; GO:0016491		oxidoreductase activity|0016491||	metabolic process|0008152||
7577	AFUA_6G03460	Afu6g03460	AFUA_6G03460	EAL85693.1	conserved hypothetical protein	4.52152465806016e-11	9.17237987232004e-14	-3.17007	7.16859	496.305	protein_coding	gene	CDS
4802	AFUA_4G01360	Afu4g01360	AFUA_4G01360	EAL84284.1	MFS transporter of unkown specificity	5.49281605845219e-8	2.20069210172291e-9	-3.17002	4.69965	141.095	protein_coding	gene	CDS	GO:0000004; GO:0005554; GO:0008372	cellular component unknown|0008372||	molecular function unknown|0005554||	biological process unknown|0000004||
9167	AFUA_7G06840	Afu7g06840	AFUA_7G06840	EAL86789.1	class III aminotransferase, putative	0.0300894	0.0169873	-3.16471	-0.154797	7.13913	protein_coding	gene	CDS	GO:0004587; GO:0005634; GO:0005737; GO:0006527	nucleus|0005634||; cytoplasm|0005737||	ornithine-oxo-acid transaminase activity|0004587||	arginine catabolic process|0006527||
7619	AFUA_6G03880		AFUA_6G03880	EAL85651.2	hypothetical protein	0.00306309	0.00125829	-3.15829	2.74614	16.1296	protein_coding	gene	CDS
6626	AFUA_5G08180	Afu5g08180	AFUA_5G08180	EAL91780.1	cell wall protein, putative	0.00630654	0.00288045	-3.14941	7.47095	13.3815	protein_coding	gene	CDS
3244	AFUA_2G17580	Afu2g17580	AFUA_2G17580	EAL94055.1	conidial pigment biosynthesis scytalone dehydratase Arp1	0.000972887	0.000339164	-3.14	5.93435	23.12	protein_coding	gene	CDS	GO:0030411; GO:0046148		scytalone dehydratase activity|0030411||	pigment biosynthetic process|0046148||
2765	AFUA_2G12780	Afu2g12780	AFUA_2G12780	EAL93571.1	von Willebrand domain protein	9.64827799754638e-11	2.7401540108662e-13	-3.12037	6.55181	432.823	protein_coding	gene	CDS
6789	AFUA_5G09816		AFUA_5G09816		tRNA-Met	0.378612	0.308965	-3.11661	-4.7048	1.1703	tRNA	gene	tRNA
8593	AFUA_6G14700	Afu6g14700	AFUA_6G14700	EAL89305.1	hypothetical protein	0.377744	0.308203	-3.1154	-4.47434	1.14652	protein_coding	gene	CDS
6178	AFUA_5G02670	Afu5g02670	AFUA_5G02670	EAL86037.1	ThiJ/PfpI family protein	7.97602983557914e-10	7.11928821920037e-12	-3.10092	4.73852	286.775	protein_coding	gene	CDS
4891	AFUA_4G03280	Afu4g03280	AFUA_4G03280	EAL84476.1	short-chain dehydrogenase/reductase family protein, putative	0.00498634	0.00219401	-3.08636	1.2676	13.5474	protein_coding	gene	CDS
1701	AFUA_2G00655		AFUA_2G00655		tRNA-Thr	0.317381	0.250969	-3.08269	-4.25487	1.44877	tRNA	gene	tRNA
223	AFUA_1G02636		AFUA_1G02636		tRNA-Asp	0.112272	0.0757286	-3.08165	-3.32142	3.65765	tRNA	gene	tRNA
5418	AFUA_4G09480	Afu4g09480	AFUA_4G09480	EAL89839.1	extracellular endo-1,4-beta-xylanase, putative	1.743e-05	3.00052e-06	-3.07407	0.427549	47.5878	protein_coding	gene	CDS	GO:0000272; GO:0016798		hydrolase activity, acting on glycosyl bonds|0016798||	polysaccharide catabolic process|0000272||
6826	AFUA_5G10090	Afu5g10090	AFUA_5G10090	EAL91595.1	3-demethylubiquinone-9 3-methyltransferase, putative	4.93149e-06	6.50262787251811e-7	-3.05502	1.55339	60.3903	protein_coding	gene	CDS
8330	AFUA_6G12060	Afu6g12060	AFUA_6G12060	EAL89047.1	MAK1-like monooxygenase, putative	0.0212783	0.0114474	-3.05388	5.91399	8.64767	protein_coding	gene	CDS	GO:0004497; GO:0006725		monooxygenase activity|0004497||	aromatic compound metabolic process|0006725||
4928	AFUA_4G03615		AFUA_4G03615	EBA27187.1	conidiation protein Con-6, putative	0.0264048	0.0146259	-3.0512	-0.153547	7.52464	protein_coding	gene	CDS
9002	AFUA_7G05180	Afu7g05180	AFUA_7G05180	EAL86953.1	Defensin domain protein	6.88621e-05	1.56317e-05	-3.04898	0.460253	40.0747	protein_coding	gene	CDS
8817	AFUA_7G02322		AFUA_7G02322		tRNA-Lys	0.26658	0.204417	-3.02584	-4.60408	1.79238	tRNA	gene	tRNA
8307	AFUA_6G11800	Afu6g11800	AFUA_6G11800	EAL89024.1	RTA1 domain protein, putative	0.311993	0.245854	-3.02473	-2.29692	1.46241	protein_coding	gene	CDS	GO:0000004; GO:0005554; GO:0016021	integral to membrane|0016021||	molecular function unknown|0005554||	biological process unknown|0000004||
3289	AFUA_2G18040	Afu2g18040	AFUA_2G18040	EAL94103.2	dimethylallyl tryptophan synthase FgaPT2	0.0333908	0.0190882	-2.99824	5.36202	7.14934	protein_coding	gene	CDS	GO:0009821; GO:0050364		tryptophan dimethylallyltransferase activity|0050364||	alkaloid biosynthetic process|0009821||
9335	AFUA_8G01200	Afu8g01200	AFUA_8G01200	EAL85048.1	hypothetical protein	0.339495	0.271417	-2.99339	-3.36056	1.30704	protein_coding	gene	CDS
2232	AFUA_2G05993		AFUA_2G05993		tRNA-Trp	0.385477	0.315548	-2.99029	-4.06679	1.09303	tRNA	gene	tRNA
4779	AFUA_4G01110	Afu4g01110	AFUA_4G01110	EAL84308.2	1,3-beta glucanase, putative	0.0235221	0.0128406	-2.98121	-1.88511	7.77797	protein_coding	gene	CDS
8115	AFUA_6G09760	Afu6g09760	AFUA_6G09760	EAL88827.1	cytochrome P450 monooxygenase, putative	0.0175045	0.0091846	-2.98052	0.305139	8.83024	protein_coding	gene	CDS	GO:0008152; GO:0016491		oxidoreductase activity|0016491||	metabolic process|0008152||
4442	AFUA_3G12930	Afu3g12930	AFUA_3G12930	EAL92290.2	dimethylallyl tryptophan synthase SirD-like, putative	5.67619008629641e-10	4.31494603389892e-12	-2.97993	8.65729	305.657	protein_coding	gene	CDS	GO:0009821; GO:0050364		tryptophan dimethylallyltransferase activity|0050364||	alkaloid biosynthetic process|0009821||
4694	AFUA_4G00225		AFUA_4G00225	EBA27176.1	conserved hypothetical protein	0.0140941	0.00719931	-2.97554	5.37958	10.1218	protein_coding	gene	CDS
5110	AFUA_4G06370	Afu4g06370	AFUA_4G06370	EAL90149.1	conserved hypothetical protein	0.0111922	0.00553762	-2.97052	5.44905	11.0068	protein_coding	gene	CDS
9709	AFUA_8G05890	Afu8g05890	AFUA_8G05890	EAL85353.1	hydrophobin, putative	6.17320650440512e-7	4.90274946034001e-8	-2.96989	2.2773	88.2421	protein_coding	gene	CDS
7926	AFUA_6G07855		AFUA_6G07855	EBA27353.1	conserved threonine rich protein	0.00151321	0.000560681	-2.96799	3.56468	19.7608	protein_coding	gene	CDS
5918	AFUA_4G14820	Afu4g14820	AFUA_4G14820	EAL89313.1	transferase family protein	0.000439411	0.000135269	-2.96549	6.17875	28.3025	protein_coding	gene	CDS
5921	AFUA_4G14850	Afu4g14850	AFUA_4G14850	EAL89310.1	extracellular 3-ketosteroid 1-dehydrogenase, putative	5.53897e-05	1.19106e-05	-2.95723	4.86159	42.907	protein_coding	gene	CDS	GO:0006725			aromatic compound metabolic process|0006725||
5356	AFUA_4G08870	Afu4g08870	AFUA_4G08870	EAL89899.1	choline transport protein, putative	0.000670855	0.000222099	-2.9505	1.52161	22.5682	protein_coding	gene	CDS	GO:0005886; GO:0015220; GO:0015871	plasma membrane|0005886||	choline transporter activity|0015220||	choline transport|0015871||
3149	AFUA_2G16580	Afu2g16580	AFUA_2G16580	EAL93957.1	alpha/beta superfamily hydrolase, putative	3.19203e-05	6.18073e-06	-2.9493	3.86501	45.771	protein_coding	gene	CDS
8099	AFUA_6G09600	Afu6g09600	AFUA_6G09600	EAL88811.1	zinc metallopeptidase, putative	5.56404e-06	7.5614891261255e-7	-2.93479	4.30353	64.3428	protein_coding	gene	CDS	GO:0004180; GO:0008237; GO:0006508		carboxypeptidase activity|0004180||; metallopeptidase activity|0008237||	proteolysis|0006508||
8584	AFUA_6G14580	Afu6g14580	AFUA_6G14580	EAL89294.1	C6 finger domain protein, putative	0.0284933	0.0159648	-2.92944	-0.615329	7.43209	protein_coding	gene	CDS	GO:0008270		zinc ion binding|0008270||
7618	AFUA_6G03870	Afu6g03870	AFUA_6G03870	EAL85652.2	tetratricopeptide repeat protein	0.0011291	0.000403242	-2.92628	5.25045	21.9892	protein_coding	gene	CDS
9282	AFUA_8G00640	Afu8g00640	AFUA_8G00640	EAL85103.1	glycosyl transferase, putative	0.00672484	0.00309606	-2.91181	1.95684	12.5086	protein_coding	gene	CDS
3670	AFUA_3G03960	Afu3g03960	AFUA_3G03960	EAL86678.1	conserved hypothetical protein	0.000902872	0.000311733	-2.90866	1.27751	20.5939	protein_coding	gene	CDS
9181	AFUA_7G07030	Afu7g07030	AFUA_7G07030	EAL86770.1	vegetative incompatibility WD repeat protein, putative	1.96687e-05	3.46132e-06	-2.90734	0.724695	46.5088	protein_coding	gene	CDS	GO:0000004; GO:0005554; GO:0008372	cellular component unknown|0008372||	molecular function unknown|0005554||	biological process unknown|0000004||
8601	AFUA_7G00170	Afu7g00170	AFUA_7G00170	EAL84874.1	dimethylallyl tryptophan synthase GliD1	0.00110174	0.000391793	-2.90689	0.779028	19.6376	protein_coding	gene	CDS	GO:0050364		tryptophan dimethylallyltransferase activity|0050364||
906	AFUA_1G10465		AFUA_1G10465		tRNA-Asp	0.193577	0.141879	-2.90521	-3.24998	2.37926	tRNA	gene	tRNA
9274	AFUA_8G00570	Afu8g00570	AFUA_8G00570	EAL85110.1	alpha/beta hydrolase, putative	0.000240684	6.81113e-05	-2.90133	7.66555	32.3366	protein_coding	gene	CDS
5919	AFUA_4G14830	Afu4g14830	AFUA_4G14830	EAL89312.1	cytochrome P450 monooxygenase, putative	0.000785833	0.000265026	-2.87778	4.66658	23.8526	protein_coding	gene	CDS	GO:0008152; GO:0016491		oxidoreductase activity|0016491||	metabolic process|0008152||
884	AFUA_1G10260	Afu1g10260	AFUA_1G10260	EAL90354.1	conserved hypothetical protein	0.00180731	0.000687983	-2.86279	3.74665	18.9145	protein_coding	gene	CDS
6177	AFUA_5G02660	Afu5g02660	AFUA_5G02660	EAL86038.2	pyoverdine/dityrosine biosynthesis protein, putative	1.05663e-05	1.65584e-06	-2.86222	2.9896	53.4404	protein_coding	gene	CDS	GO:0003824; GO:0007152; GO:0008372	cellular component unknown|0008372||	catalytic activity|0003824||	spore wall assembly (sensu Saccharomyces)|0007152||
9289	AFUA_8G00710		AFUA_8G00710	EAL85096.2	secreted antimicrobial peptide, putative	7.55322e-05	1.7483e-05	-2.85823	3.18091	37.4449	protein_coding	gene	CDS
3240	AFUA_2G17530	Afu2g17530	AFUA_2G17530	EAL94050.2	conidial pigment biosynthesis oxidase Arb2	0.0158488	0.00820655	-2.85631	4.9993	9.69408	protein_coding	gene	CDS	GO:0004322; GO:0005624; GO:0006826	membrane fraction|0005624||	ferroxidase activity|0004322||	iron ion transport|0006826||
7340	AFUA_6G00110	Afu6g00110	AFUA_6G00110	EAL84256.1	dihydrodipicolinate synthetase family protein	3.1977e-06	3.79481782355737e-7	-2.84713	1.87346	65.4959	protein_coding	gene	CDS
9269	AFUA_8G00520	Afu8g00520	AFUA_8G00520	EAL85115.1	integral membrane protein	0.0017334	0.000654573	-2.84586	5.87345	19.772	protein_coding	gene	CDS
4692	AFUA_4G00210	Afu4g00210	AFUA_4G00210	EAL84397.1	polyketide synthase, putative	0.0175439	0.0092106	-2.84252	6.12358	9.32466	protein_coding	gene	CDS	GO:0004315; GO:0016218; GO:0019748		3-oxoacyl-[acyl-carrier-protein] synthase activity|0004315||; polyketide synthase activity|0016218||	secondary metabolic process|0019748||
4789	AFUA_4G01210		AFUA_4G01210	EAL84299.2	hypothetical protein	5.09218711920735e-7	3.78997897752538e-8	-2.83874	3.54173	91.5587	protein_coding	gene	CDS
4788	AFUA_4G01200	Afu4g01200	AFUA_4G01200	EAL84300.1	extracellular guanyl-specific ribonuclease, putative	0.00893278	0.00428654	-2.82875	-0.1056	10.9425	protein_coding	gene	CDS	GO:0004521; GO:0006401		endoribonuclease activity|0004521||	RNA catabolic process|0006401||
9389	AFUA_8G01760	Afu8g01760	AFUA_8G01760	EAL84992.1	hypothetical protein	1.70378350656689e-8	4.70056916306109e-10	-2.82759	4.64547	166.546	protein_coding	gene	CDS
3203	AFUA_2G17160	Afu2g17160	AFUA_2G17160	EAL94012.2	conserved hypothetical protein	0.00778059	0.00365554	-2.82618	3.49546	12.3217	protein_coding	gene	CDS
4771	AFUA_4G01030	Afu4g01030	AFUA_4G01030	EAL84316.1	conserved hypothetical protein	0.00294303	0.00120181	-2.82351	3.70065	16.5549	protein_coding	gene	CDS
1629	AFUA_1G17620	Afu1g17620	AFUA_1G17620	EAL91090.1	TPR domain protein	7.27046e-06	1.06118e-06	-2.82269	1.11253	56.0284	protein_coding	gene	CDS	GO:0005515		protein binding|0005515||
7868	AFUA_6G07260	Afu6g07260	AFUA_6G07260	EAL88581.1	purine-cytosine permease, putative	0.00473578	0.00206983	-2.8214	7.91595	14.6801	protein_coding	gene	CDS	GO:0005886; GO:0015223; GO:0015875	plasma membrane|0005886||	vitamin or cofactor transporter activity|0015223||	vitamin or cofactor transport|0015875||
1721	AFUA_2G00840	Afu2g00840	AFUA_2G00840	EAL87183.1	MFS transporter, putative	0.00557045	0.00249001	-2.81985	3.92683	13.775	protein_coding	gene	CDS	GO:0005887; GO:0015664; GO:0015890	integral to plasma membrane|0005887||	nicotinamide mononucleotide permease activity|0015664||	nicotinamide mononucleotide transport|0015890||
7413	AFUA_6G01840	Afu6g01840	AFUA_6G01840	EAL85855.1	C6 transcription factor, putative	6.40949880890625e-8	2.73280004650802e-9	-2.8084	6.24253	146.629	protein_coding	gene	CDS	GO:0003700; GO:0045449		transcription factor activity|0003700||	regulation of transcription|0045449||
3491	AFUA_3G02120	Afu3g02120	AFUA_3G02120	EAL86494.1	short-chain dehydrogenase/reductase family protein, putative	0.0073148	0.00340329	-2.80708	-0.235556	12.2079	protein_coding	gene	CDS
3614	AFUA_3G03375		AFUA_3G03375		tRNA-Asp	0.12124	0.0826997	-2.80037	-2.94529	3.47327	tRNA	gene	tRNA
3476	AFUA_3G01960	Afu3g01960	AFUA_3G01960	EAL86478.1	conserved hypothetical protein	6.63551e-05	1.48877e-05	-2.79566	3.04536	38.1261	protein_coding	gene	CDS
9273	AFUA_8G00560	Afu8g00560	AFUA_8G00560	EAL85111.2	cytochrome P450 oxidoreductase, putative	0.000193612	5.31408e-05	-2.78798	7.721	33.7419	protein_coding	gene	CDS	GO:0008152; GO:0016491		oxidoreductase activity|0016491||	metabolic process|0008152||
6547	AFUA_5G07350	Afu5g07350	AFUA_5G07350	EAL91861.1	hypothetical protein	6.4512e-06	9.12812739191586e-7	-2.78298	2.77551	57.4042	protein_coding	gene	CDS
514	AFUA_1G05603		AFUA_1G05603		tRNA-Ser	0.177051	0.127809	-2.78233	-2.82117	2.57045	tRNA	gene	tRNA
8117	AFUA_6G09780	Afu6g09780	AFUA_6G09780	EAL88829.2	class V chitinase, putative	0.0924832	0.0607609	-2.77572	-2.70216	4.04984	protein_coding	gene	CDS	GO:0004568; GO:0006032		chitinase activity|0004568||	chitin catabolic process|0006032||
9268	AFUA_8G00510	Afu8g00510	AFUA_8G00510	EAL85116.1	cytochrome P450 oxidoreductase OrdA-like, putative	0.00212481	0.000823285	-2.76165	7.79804	18.6829	protein_coding	gene	CDS	GO:0008152; GO:0016491		oxidoreductase activity|0016491||	metabolic process|0008152||
5429	AFUA_4G09600	Afu4g09600	AFUA_4G09600	EAL89828.1	GPI anchored protein, putative	0.00608248	0.00276392	-2.75263	6.67481	13.5401	protein_coding	gene	CDS
7571	AFUA_6G03380	Afu6g03380	AFUA_6G03380	EAL85700.2	conserved hypothetical protein	0.00358577	0.00150283	-2.74871	4.77678	15.8918	protein_coding	gene	CDS
874	AFUA_1G10160	Afu1g10160	AFUA_1G10160	EAL90344.1	conserved hypothetical protein	0.049416	0.0296927	-2.73186	1.85626	5.88582	protein_coding	gene	CDS
6174	AFUA_5G02640	Afu5g02640	AFUA_5G02640	EAL86040.1	O-methyltransferase, putative	2.57436e-06	2.93235321189188e-7	-2.73134	3.22081	68.2349	protein_coding	gene	CDS	GO:0008171		O-methyltransferase activity|0008171||
435	AFUA_1G04830	Afu1g04830	AFUA_1G04830	EAL88194.1	transcription factor AbaA	5.97266e-06	8.26928440953247e-7	-2.72787	4.08052	62.0205	protein_coding	gene	CDS
9197	AFUA_7G08290	Afu7g08290	AFUA_7G08290	EAL86748.1	vegetative incompatibility WD repeat protein, putative	0.000422298	0.000129058	-2.72692	-0.0707503	24.603	protein_coding	gene	CDS	GO:0008372	cellular component unknown|0008372||
5916	AFUA_4G14800	Afu4g14800	AFUA_4G14800	EAL89315.1	short chain dehydrogenase, putative	0.00715853	0.00332404	-2.72459	6.14755	12.8396	protein_coding	gene	CDS	GO:0008152; GO:0016491		oxidoreductase activity|0016491||	metabolic process|0008152||
3573	AFUA_3G02930	Afu3g02930	AFUA_3G02930	EAL86577.1	extracellular soluble lytic transglycosylase, putative	0.00110044	0.000391107	-2.70538	1.52284	19.8859	protein_coding	gene	CDS	GO:0008152; GO:0016757		transferase activity, transferring glycosyl groups|0016757||	metabolic process|0008152||
3494	AFUA_3G02147		AFUA_3G02147		tRNA-Ala	0.393509	0.323061	-2.70325	-4.41508	1.05825	tRNA	gene	tRNA
3291	AFUA_2G18060	Afu2g18060	AFUA_2G18060	EAL94105.1	conserved hypothetical protein	0.0433931	0.0256776	-2.70198	3.67605	6.33842	protein_coding	gene	CDS
5855	AFUA_4G14140	Afu4g14140	AFUA_4G14140	EAL89380.1	cytochrome P450 monooxygenase, putative	0.0517542	0.0312709	-2.70134	-2.18951	5.53845	protein_coding	gene	CDS	GO:0008152; GO:0016491		oxidoreductase activity|0016491||	metabolic process|0008152||
5914	AFUA_4G14780	Afu4g14780	AFUA_4G14780	EAL89317.1	cytochrome P450 monooxygenase, putative	0.000523485	0.000166247	-2.69285	5.56755	26.5823	protein_coding	gene	CDS	GO:0008152; GO:0016491		oxidoreductase activity|0016491||	metabolic process|0008152||
4506	AFUA_3G13565		AFUA_3G13565		tRNA-Lys	0.231377	0.173339	-2.68596	-3.77387	2.08442	tRNA	gene	tRNA
4927	AFUA_4G03610	Afu4g03610	AFUA_4G03610	EAL84510.1	phosphate:H+ symporter	4.17303e-06	5.26711592574147e-7	-2.68152	5.71328	70.8477	protein_coding	gene	CDS	GO:0005315; GO:0005887; GO:0006817	integral to plasma membrane|0005887||	inorganic phosphate transporter activity|0005315||	phosphate transport|0006817||
6799	AFUA_5G09875		AFUA_5G09875		tRNA-His	0.324001	0.257025	-2.67607	-4.15593	1.41032	tRNA	gene	tRNA
8327	AFUA_6G12030	Afu6g12030	AFUA_6G12030	EAL89044.1	rhamnosidase, putative	0.0204667	0.0109713	-2.67076	1.76991	8.53356	protein_coding	gene	CDS
5417	AFUA_4G09470	Afu4g09470	AFUA_4G09470	EAL89840.1	cytochrome P450 monooxygenase, putative	0.000128278	3.26582e-05	-2.669	3.77243	34.0392	protein_coding	gene	CDS	GO:0008152; GO:0016491		oxidoreductase activity|0016491||	metabolic process|0008152||
9262	AFUA_8G00440	Afu8g00440	AFUA_8G00440	EAL85122.1	steroid monooxygenase, putative	3.54582013634623e-9	5.75444996262701e-11	-2.66811	8.84686	219.231	protein_coding	gene	CDS
5266	AFUA_4G07960	Afu4g07960	AFUA_4G07960	EAL89991.1	hypothetical protein	5.25164366474869e-8	2.07743283218581e-9	-2.65804	2.87684	136.583	protein_coding	gene	CDS
7558	AFUA_6G03270	Afu6g03270	AFUA_6G03270	EAL85711.1	hypothetical protein	0.22981	0.172002	-2.65418	-3.31299	2.06391	protein_coding	gene	CDS
9576	AFUA_8G04515		AFUA_8G04515		tRNA-Asp	0.449031	0.375612	-2.64216	-4.41834	0.87377	tRNA	gene	tRNA
5888	AFUA_4G14520	Afu4g14520	AFUA_4G14520	EAL89343.1	toxin biosynthesis protein, putative	0.00310218	0.00127655	-2.61954	1.8083	15.4538	protein_coding	gene	CDS
1959	AFUA_2G03230	Afu2g03230	AFUA_2G03230	EAL87420.1	alpha-amylase AmyA	0.000838669	0.000287099	-2.61867	4.09061	22.8756	protein_coding	gene	CDS
3662	AFUA_3G03880	Afu3g03880	AFUA_3G03880	EAL86670.1	spherulin, putative	0.0183923	0.00971198	-2.59874	-0.275478	8.53992	protein_coding	gene	CDS
3606	AFUA_3G03295		AFUA_3G03295	EBA27280.1	conserved hypothetical protein	0.00454838	0.00197409	-2.5925	-0.163365	13.4692	protein_coding	gene	CDS
1813	AFUA_2G01770	Afu2g01770	AFUA_2G01770	EAL87274.1	GMC oxidoreductase	1.50717366234942e-7	8.32331108076487e-9	-2.58866	3.43234	113.069	protein_coding	gene	CDS
1734	AFUA_2G00967		AFUA_2G00967	EBA27305.1	Cupin domain protein	0.00199617	0.00076818	-2.58563	6.16575	19.0078	protein_coding	gene	CDS
1529	AFUA_1G16590	Afu1g16590	AFUA_1G16590	EAL90988.1	C2H2 type conidiation transcription factor BrlA	0.000165649	4.42728e-05	-2.58229	7.73292	34.764	protein_coding	gene	CDS	GO:0003677; GO:0003700; GO:0008270; GO:0005634; GO:0005829; GO:0006355; GO:0006950	nucleus|0005634||; cytosol|0005829||	DNA binding|0003677||; transcription factor activity|0003700||; zinc ion binding|0008270||	regulation of transcription, DNA-dependent|0006355||; response to stress|0006950||
2312	AFUA_2G07820	Afu2g07820	AFUA_2G07820	EAL93079.1	MOSC domain protein	9.96710966579971e-7	8.82572952453915e-8	-2.57999	3.72929	81.3162	protein_coding	gene	CDS
5771	AFUA_4G13265		AFUA_4G13265		tRNA-His	0.300954	0.235415	-2.57864	-3.73794	1.51627	tRNA	gene	tRNA
8972	AFUA_7G04910	Afu7g04910	AFUA_7G04910	EAL86981.2	phosphatidylglycerol specific phospholipase C, putative	0.00142957	0.000526357	-2.57757	-0.0621491	19.6014	protein_coding	gene	CDS
7867	AFUA_6G07250	Afu6g07250	AFUA_6G07250	EAL88580.1	conserved hypothetical protein	6.64159e-05	1.4908e-05	-2.57329	5.27222	41.0995	protein_coding	gene	CDS
6238	AFUA_5G03280	Afu5g03280	AFUA_5G03280	EAL85977.2	conserved hypothetical protein	7.97493525447842e-10	7.03742131189393e-12	-2.57036	4.37652	287.198	protein_coding	gene	CDS
222	AFUA_1G02633		AFUA_1G02633		tRNA-Asp	0.219328	0.163307	-2.55756	-3.92756	2.19335	tRNA	gene	tRNA
3587	AFUA_3G03065		AFUA_3G03065		tRNA-Arg	0.250008	0.189522	-2.55581	-3.60709	1.8723	tRNA	gene	tRNA
8600	AFUA_7G00160	Afu7g00160	AFUA_7G00160	EAL84875.1	polyketide synthase, putative	0.000851658	0.000292337	-2.55517	0.999379	20.8608	protein_coding	gene	CDS	GO:0004315; GO:0016218		3-oxoacyl-[acyl-carrier-protein] synthase activity|0004315||; polyketide synthase activity|0016218||
1707	AFUA_2G00700	Afu2g00700	AFUA_2G00700	EAL87169.1	hypothetical protein	0.0431449	0.0255045	-2.5524	-1.51832	6.19261	protein_coding	gene	CDS
6263	AFUA_5G03530	Afu5g03530	AFUA_5G03530	EAL85953.1	class III chitinase, putative	2.09147e-06	2.24440217098101e-7	-2.55222	3.17548	70.8066	protein_coding	gene	CDS	GO:0004568; GO:0006039; GO:0009277	chitin- and beta-glucan-containing cell wall|0009277||	chitinase activity|0004568||	cell wall chitin catabolic process|0006039||
9298	AFUA_8G00800	Afu8g00800	AFUA_8G00800	EAL85087.1	amino acid transporter, putative	0.000106129	2.61689e-05	-2.54938	3.62139	35.1318	protein_coding	gene	CDS	GO:0005281; GO:0005887; GO:0006865	integral to plasma membrane|0005887||	general amino acid permease activity|0005281||	amino acid transport|0006865||
4375	AFUA_3G12230	Afu3g12230	AFUA_3G12230	EAL92360.1	conserved hypothetical protein	0.0197343	0.0105127	-2.5461	6.70745	8.91002	protein_coding	gene	CDS
3967	AFUA_3G08070	Afu3g08070	AFUA_3G08070	EAL92769.1	GMC oxidoreductase, putative	7.6825e-05	1.7829e-05	-2.54559	3.61598	37.5709	protein_coding	gene	CDS
1314	AFUA_1G14450	Afu1g14450	AFUA_1G14450	EAL90777.1	exo-beta-1,3-glucanase Exg0	2.668148457191e-7	1.68873581223976e-8	-2.52104	5.8579	112.485	protein_coding	gene	CDS	GO:0004553; GO:0006074; GO:0009277	chitin- and beta-glucan-containing cell wall|0009277||	hydrolase activity, hydrolyzing O-glycosyl compounds|0004553||	1,3-beta-glucan metabolic process|0006074||
1650	AFUA_2G00140	Afu2g00140	AFUA_2G00140	EAL87112.1	FAD monooxygenase, putative	0.0425944	0.0251013	-2.51287	-0.121471	6.10738	protein_coding	gene	CDS	GO:0006725			aromatic compound metabolic process|0006725||
4608	AFUA_3G14610	Afu3g14610	AFUA_3G14610	EAL92127.1	cytochrome P450 monooxygenase, putative	3.14222880274805e-8	1.05150138958726e-9	-2.49842	5.37316	151.327	protein_coding	gene	CDS	GO:0008152; GO:0016491		oxidoreductase activity|0016491||	metabolic process|0008152||
4374	AFUA_3G12220	Afu3g12220	AFUA_3G12220	EAL92361.1	ABC transporter, putative	0.0014235	0.000523397	-2.49829	2.49316	19.1557	protein_coding	gene	CDS	GO:0004009; GO:0005887; GO:0006810	integral to plasma membrane|0005887||	ATP-binding cassette (ABC) transporter activity|0004009||	transport|0006810||
1492	AFUA_1G16250	Afu1g16250	AFUA_1G16250	EAL90953.1	alpha-glucosidase, putative	7.99741e-05	1.86814e-05	-2.49235	6.02507	40.5034	protein_coding	gene	CDS	GO:0004558; GO:0005783; GO:0009272	endoplasmic reticulum|0005783||	alpha-glucosidase activity|0004558||	chitin- and beta-glucan-containing cell wall biogenesis|0009272||
4444	AFUA_3G12950	Afu3g12950	AFUA_3G12950	EAL92288.1	FAD binding domain protein	1.34518468394605e-9	1.48722112334029e-11	-2.48351	6.57945	260.993	protein_coding	gene	CDS
4820	AFUA_4G01550	Afu4g01550	AFUA_4G01550	EAL84264.1	aldehyde dehydrogenase, putative	0.00109186	0.000387396	-2.47163	-0.0860499	19.6574	protein_coding	gene	CDS	GO:0004028; GO:0005737; GO:0006598; GO:0006950; GO:0019483	cytoplasm|0005737||	3-chloroallyl aldehyde dehydrogenase activity|0004028||	polyamine catabolic process|0006598||; response to stress|0006950||; beta-alanine biosynthetic process|0019483||
4807	AFUA_4G01410	Afu4g01410	AFUA_4G01410	EAL84278.1	conserved hypothetical protein	3.3443e-06	4.02307084070044e-7	-2.47009	1.76998	64.9259	protein_coding	gene	CDS
4693	AFUA_4G00220	Afu4g00220	AFUA_4G00220	EAL84396.1	metallo-beta-lactamase domain protein	0.0198017	0.0105523	-2.45964	3.68133	8.83789	protein_coding	gene	CDS	GO:0003824; GO:0008152		catalytic activity|0003824||	metabolic process|0008152||
3353	AFUA_3G00710	Afu3g00710	AFUA_3G00710	EAL86354.1	allergen Asp F4-like, putative	0.0021973	0.00085806	-2.45962	7.32213	18.4906	protein_coding	gene	CDS
3412	AFUA_3G01270	Afu3g01270	AFUA_3G01270	EAL86410.2	conserved hypothetical protein	0.00598015	0.00270529	-2.45502	1.73969	12.7545	protein_coding	gene	CDS
3340	AFUA_3G00580	Afu3g00580	AFUA_3G00580	EAL86340.1	conserved hypothetical protein	9.16164e-05	2.19687e-05	-2.45327	2.60746	34.126	protein_coding	gene	CDS
5917	AFUA_4G14810	Afu4g14810	AFUA_4G14810	EAL89314.2	cytochrome P450 monooxygenase, putative	0.000369915	0.00011061	-2.45212	5.11418	28.2862	protein_coding	gene	CDS	GO:0008152; GO:0016491		oxidoreductase activity|0016491||	metabolic process|0008152||
5400	AFUA_4G09280	Afu4g09280	AFUA_4G09280	EAL89859.1	conserved hypothetical protein	0.0371269	0.0214951	-2.45139	2.07294	6.69331	protein_coding	gene	CDS
4304	AFUA_3G11490	Afu3g11490	AFUA_3G11490	EAL92432.2	GABA permease, putative	0.0047215	0.00206167	-2.44576	3.96473	14.3911	protein_coding	gene	CDS	GO:0005886; GO:0015220; GO:0015871	plasma membrane|0005886||	choline transporter activity|0015220||	choline transport|0015871||
3912	AFUA_3G07520	Afu3g07520	AFUA_3G07520	EAL92821.1	exo-beta-1,3-glucanase, putative	0.000352195	0.000104776	-2.4321	5.18253	28.6269	protein_coding	gene	CDS	GO:0004553; GO:0006074; GO:0009277	chitin- and beta-glucan-containing cell wall|0009277||	hydrolase activity, hydrolyzing O-glycosyl compounds|0004553||	1,3-beta-glucan metabolic process|0006074||
6034	AFUA_5G01242		AFUA_5G01242	EBA27261.1	conserved hypothetical protein	0.0152684	0.00786445	-2.42797	6.5139	9.83214	protein_coding	gene	CDS
84	AFUA_1G01210	Afu1g01210	AFUA_1G01210	EAL87833.1	hypothetical protein	0.0329264	0.0187827	-2.41848	-1.17966	6.99163	protein_coding	gene	CDS
4778	AFUA_4G01105		AFUA_4G01105	EAL84309.2	C6 and C2H2 transcription factor, putative	8.89546e-06	1.35589e-06	-2.41649	2.83711	53.9412	protein_coding	gene	CDS
4803	AFUA_4G01370	Afu4g01370	AFUA_4G01370	EAL84283.1	pyoverdine/dityrosine biosynthesis family protein	1.89532798895295e-8	5.39106600014253e-10	-2.41343	3.59805	163.552	protein_coding	gene	CDS
4744	AFUA_4G00740	Afu4g00740	AFUA_4G00740	EAL84344.1	hypothetical protein	0.0685971	0.0431802	-2.41142	-0.967634	4.79679	protein_coding	gene	CDS
8328	AFUA_6G12040	Afu6g12040	AFUA_6G12040	EAL89045.1	MFS sugar permease, putative	0.00123467	0.000446579	-2.40033	2.44562	19.7416	protein_coding	gene	CDS	GO:0000017; GO:0015771; GO:0005352; GO:0005364; GO:0015574; GO:0005624	membrane fraction|0005624||	alpha-glucoside:hydrogen symporter activity|0005352||; maltose:hydrogen symporter activity|0005364||; trehalose transporter activity|0015574||	alpha-glucoside transport|0000017||; trehalose transport|0015771||
5954	AFUA_5G00420	Afu5g00420	AFUA_5G00420	EAL86260.1	MFS transporter, putative	0.192248	0.140827	-2.3936	-2.06986	2.39275	protein_coding	gene	CDS	GO:0005215; GO:0015238; GO:0006810; GO:0015893; GO:0016021	integral to membrane|0016021||	transporter activity|0005215||; drug transporter activity|0015238||	transport|0006810||; drug transport|0015893||
9168	AFUA_7G06850	Afu7g06850	AFUA_7G06850	EAL86788.1	phosphoserine phosphatase, putative	7.39019e-06	1.0854e-06	-2.3904	1.4136	55.8336	protein_coding	gene	CDS	GO:0005634; GO:0005737; GO:0008152; GO:0016787	nucleus|0005634||; cytoplasm|0005737||	hydrolase activity|0016787||	metabolic process|0008152||
4794	AFUA_4G01270	Afu4g01270	AFUA_4G01270	EAL84293.1	integral membrane protein	6.0701190110408e-9	1.200601690996e-10	-2.38528	4.99074	199.242	protein_coding	gene	CDS
6287	AFUA_5G03780	Afu5g03780	AFUA_5G03780	EAL85928.1	L-PSP endoribonuclease family protein Brt1, putative	0.000708595	0.00023603	-2.3842	6.88147	24.7961	protein_coding	gene	CDS	GO:0004521; GO:0005634; GO:0005737; GO:0005829; GO:0006402	nucleus|0005634||; cytoplasm|0005737||; cytosol|0005829||	endoribonuclease activity|0004521||	mRNA catabolic process|0006402||
7242	AFUA_5G14100	Afu5g14100	AFUA_5G14100	EAL91209.1	conserved hypothetical protein	0.0695684	0.0438833	-2.37869	-1.02718	4.75971	protein_coding	gene	CDS
3823	AFUA_3G06570	Afu3g06570	AFUA_3G06570	EAL92911.2	hypothetical protein	3.40185e-06	4.11300296381145e-7	-2.36985	4.94828	69.2828	protein_coding	gene	CDS
6173	AFUA_5G02630	Afu5g02630	AFUA_5G02630	EAL86041.1	conserved hypothetical protein	5.56173784351595e-8	2.25087067609582e-9	-2.35742	3.70887	135.114	protein_coding	gene	CDS
9437	AFUA_8G02230	Afu8g02230	AFUA_8G02230	EAL84944.1	serine-leucine-rich repeat protein	0.0665688	0.0417076	-2.35685	-1.71811	4.874	protein_coding	gene	CDS
9847	AFUA_8G07280	Afu8g07280	AFUA_8G07280	EAL85491.1	C6 transcription factor, putative	0.0035727	0.00149663	-2.35643	0.354462	14.434	protein_coding	gene	CDS
1232	AFUA_1G13680	Afu1g13680	AFUA_1G13680	EAL90700.1	conserved hypothetical protein	0.000169183	4.53783e-05	-2.3546	2.70777	30.5593	protein_coding	gene	CDS
3345	AFUA_3G00630	Afu3g00630	AFUA_3G00630	EAL86345.1	conserved hypothetical protein	0.00564	0.0025272	-2.35174	3.33916	13.4153	protein_coding	gene	CDS
6848	AFUA_5G10340	Afu5g10340	AFUA_5G10340	EAL91570.1	MFS transporter, putative	0.0433486	0.0256425	-2.34674	-0.644493	6.01325	protein_coding	gene	CDS	GO:0005215; GO:0006810; GO:0016020	membrane|0016020||	transporter activity|0005215||	transport|0006810||
3231	AFUA_2G17460	Afu2g17460	AFUA_2G17460	EAL94043.1	aldehyde dehydrogenase (AldH12), putative	0.000527783	0.000168148	-2.34102	2.31488	23.6534	protein_coding	gene	CDS	GO:0004028; GO:0004029; GO:0006113		3-chloroallyl aldehyde dehydrogenase activity|0004028||; aldehyde dehydrogenase (NAD) activity|0004029||	fermentation|0006113||
515	AFUA_1G05606		AFUA_1G05606		tRNA-Ser	0.147077	0.103263	-2.33878	-3.44224	2.97388	tRNA	gene	tRNA
3902	AFUA_3G07390	Afu3g07390	AFUA_3G07390	EAL92832.1	conserved hypothetical protein	1.90084e-06	1.98393816016998e-7	-2.33535	2.39361	72.1037	protein_coding	gene	CDS
7922	AFUA_6G07820	Afu6g07820	AFUA_6G07820	EAL88635.2	integral membrane protein, putative	1.14027e-05	1.80667e-06	-2.33419	1.90997	51.5743	protein_coding	gene	CDS
5337	AFUA_4G08690	Afu4g08690	AFUA_4G08690	EAL89918.1	dihydrodipicolinate synthetase family protein	6.78835128884554e-7	5.53589049217143e-8	-2.32912	3.80878	86.7289	protein_coding	gene	CDS
875	AFUA_1G10170	Afu1g10170	AFUA_1G10170	EAL90345.1	conserved hypothetical protein	0.000788726	0.000266322	-2.32863	2.8995	22.1856	protein_coding	gene	CDS
2662	AFUA_2G11630	Afu2g11630	AFUA_2G11630	EAL93457.1	pheromone P-factor (Map2), putative	9.38885e-06	1.44656e-06	-2.32836	2.41054	53.4002	protein_coding	gene	CDS
4793	AFUA_4G01260	Afu4g01260	AFUA_4G01260	EAL84294.1	mitochondrial chaperone ATPase (Bcs1), putative	3.1009e-06	3.6579177120918e-7	-2.325	5.83378	73.1974	protein_coding	gene	CDS	GO:0005743; GO:0009060; GO:0016887	mitochondrial inner membrane|0005743||	ATPase activity|0016887||	aerobic respiration|0009060||
5473	AFUA_4G10080	Afu4g10080	AFUA_4G10080	EAL89780.2	conserved hypothetical protein	0.00588584	0.0026564	-2.32437	5.06718	13.5981	protein_coding	gene	CDS
8899	AFUA_7G04180	Afu7g04180	AFUA_7G04180	EAL87052.1	amine oxidase	0.000214636	5.99344e-05	-2.32273	6.51848	32.6331	protein_coding	gene	CDS
9411	AFUA_8G01980	Afu8g01980	AFUA_8G01980	EAL84970.1	conserved hypothetical protein	0.060978	0.0377533	-2.31399	4.72468	5.34568	protein_coding	gene	CDS
8614	AFUA_7G00300		AFUA_7G00300	EAL84861.1	squalene-hopene-cyclase, putative	0.000119781	3.02762e-05	-2.30702	0.860493	32.2386	protein_coding	gene	CDS
5338	AFUA_4G08700	Afu4g08700	AFUA_4G08700	EAL89917.1	hypothetical protein	0.000136218	3.51356e-05	-2.30131	2.86466	31.9491	protein_coding	gene	CDS
8807	AFUA_7G02250	Afu7g02250	AFUA_7G02250	EAL84669.1	conserved hypothetical protein	0.235693	0.177075	-2.29775	-3.1061	1.98811	protein_coding	gene	CDS
2926	AFUA_2G14400	Afu2g14400	AFUA_2G14400	EAL93735.1	conserved hypothetical protein	2.75956e-05	5.20222e-06	-2.29614	5.05579	47.3126	protein_coding	gene	CDS	GO:0000004; GO:0005554; GO:0008372	cellular component unknown|0008372||	molecular function unknown|0005554||	biological process unknown|0000004||
3245	AFUA_2G17600	Afu2g17600	AFUA_2G17600	EAL94057.1	conidial pigment polyketide synthase PksP/Alb1	1.09267597421484e-7	5.563681296844e-9	-2.29601	7.19322	127.985	protein_coding	gene	CDS	GO:0009405; GO:0046148; GO:0016218		polyketide synthase activity|0016218||	pathogenesis|0009405||; pigment biosynthetic process|0046148||
8575	AFUA_6G14490	Afu6g14490	AFUA_6G14490	EAL89285.1	beta-glucosidase, putative	4.14769963825153e-7	2.90704985295852e-8	-2.27917	3.37181	95.0138	protein_coding	gene	CDS	GO:0004553; GO:0005975		hydrolase activity, hydrolyzing O-glycosyl compounds|0004553||	carbohydrate metabolic process|0005975||
6187	AFUA_5G02770	Afu5g02770	AFUA_5G02770	EAL86027.1	conserved hypothetical protein	0.000460358	0.000142557	-2.27825	6.89804	27.4614	protein_coding	gene	CDS
9120	AFUA_7G06380	Afu7g06380	AFUA_7G06380	EAL86834.1	maltase	9.02864607578251e-8	4.2766788897357e-9	-2.27782	4.5295	123.858	protein_coding	gene	CDS	GO:0000025; GO:0004558; GO:0008372	cellular component unknown|0008372||	alpha-glucosidase activity|0004558||	maltose catabolic process|0000025||
8673	AFUA_7G00870	Afu7g00870	AFUA_7G00870	EAL84805.1	RNA exonuclease, putative	2.38705091700386e-7	1.45755619437704e-8	-2.25686	6.00192	112.502	protein_coding	gene	CDS	GO:0005634; GO:0005737; GO:0006396; GO:0008408	nucleus|0005634||; cytoplasm|0005737||	3'-5' exonuclease activity|0008408||	RNA processing|0006396||
4824	AFUA_4G01583		AFUA_4G01583		tRNA-Ser	0.559164	0.489062	-2.25224	-4.57056	0.522632	tRNA	gene	tRNA
5041	AFUA_4G04700	Afu4g04700	AFUA_4G04700	EAL84618.1	F-box domain protein	1.16373291705276e-7	6.06713377994844e-9	-2.25211	5.09192	118.272	protein_coding	gene	CDS
3290	AFUA_2G18050	Afu2g18050	AFUA_2G18050	EAL94104.1	FAD binding oxidoreductase CpoX1	0.0320998	0.0182558	-2.25207	2.76764	7.16955	protein_coding	gene	CDS	GO:0050660		FAD binding|0050660||
7984	AFUA_6G08460	Afu6g08460	AFUA_6G08460	EAL88697.1	cytochrome P450 alkane hydroxylase, putative	7.92724e-06	1.17634e-06	-2.24326	5.66959	60.7171	protein_coding	gene	CDS
3056	AFUA_2G15670	Afu2g15670	AFUA_2G15670	EAL93864.1	conserved hypothetical protein	0.00238901	0.000945601	-2.24102	5.19801	17.7235	protein_coding	gene	CDS
6492	AFUA_5G06820	Afu5g06820	AFUA_5G06820	EAL91913.1	hypothetical protein	1.12824e-06	1.02650584926805e-7	-2.23966	4.06828	79.371	protein_coding	gene	CDS
5993	AFUA_5G00820	Afu5g00820	AFUA_5G00820	EAL86220.1	hypothetical protein	0.00879361	0.00420905	-2.2382	0.29119	10.9991	protein_coding	gene	CDS
7106	AFUA_5G12760	Afu5g12760	AFUA_5G12760	EAL91339.2	CCCH zinc finger DNA binding protein	1.12041e-05	1.77057e-06	-2.22881	2.58382	51.7381	protein_coding	gene	CDS
3285	AFUA_2G18000	Afu2g18000	AFUA_2G18000	EAL94099.1	short chain dehydrogenase/oxidoreductase CpoX2	0.0706847	0.0446951	-2.22879	5.22478	4.93228	protein_coding	gene	CDS	GO:0005634; GO:0005737; GO:0006563; GO:0016620	nucleus|0005634||; cytoplasm|0005737||	oxidoreductase activity, acting on the aldehyde or oxo group of donors, NAD or NADP as acceptor|0016620||	L-serine metabolic process|0006563||
3433	AFUA_3G01500	Afu3g01500	AFUA_3G01500	EAL86433.1	integral membrane protein	2.2886e-06	2.51060446412474e-7	-2.22341	5.07169	73.4745	protein_coding	gene	CDS
5392	AFUA_4G09216		AFUA_4G09216		tRNA-Thr	0.521646	0.448682	-2.22261	-4.38686	0.61922	tRNA	gene	tRNA
368	AFUA_1G04150	Afu1g04150	AFUA_1G04150	EAL88126.1	tartrate dehydrogenase, putative	4.93149e-06	6.49785355604376e-7	-2.2149	5.2736	65.074	protein_coding	gene	CDS	GO:0004448; GO:0009027; GO:0005737; GO:0005739; GO:0009085; GO:0046395	cytoplasm|0005737||; mitochondrion|0005739||	isocitrate dehydrogenase activity|0004448||; tartrate dehydrogenase activity|0009027||	lysine biosynthetic process|0009085||; carboxylic acid catabolic process|0046395||
4772	AFUA_4G01040	Afu4g01040	AFUA_4G01040	EAL84315.1	short chain dehydrogenase, putative	0.020313	0.0108704	-2.21425	1.71636	8.43866	protein_coding	gene	CDS	GO:0000140; GO:0005737; GO:0005783; GO:0005811; GO:0006654	cytoplasm|0005737||; endoplasmic reticulum|0005783||; lipid particle|0005811||	acylglycerone-phosphate reductase activity|0000140||	phosphatidic acid biosynthetic process|0006654||
2086	AFUA_2G04533		AFUA_2G04533	EBA27316.1	Bys1 family protein	0.000137852	3.56771e-05	-2.2114	0.811304	31.3045	protein_coding	gene	CDS
7345	AFUA_6G00180	Afu6g00180	AFUA_6G00180	EAL84249.1	hypothetical protein	5.20700151279413e-8	2.03336604364108e-9	-2.19083	8.323	138.505	protein_coding	gene	CDS
1598	AFUA_1G17260	Afu1g17260	AFUA_1G17260	EAL91056.1	hypothetical protein	0.000989735	0.00034584	-2.18191	3.67617	21.2425	protein_coding	gene	CDS
5519	AFUA_4G10560	Afu4g10560	AFUA_4G10560	EAL89732.1	conserved hypothetical protein	3.62831172489169e-7	2.45469512171899e-8	-2.17824	4.5364	97.2987	protein_coding	gene	CDS
5957	AFUA_5G00440	Afu5g00440	AFUA_5G00440	EAL86257.1	GNAT family N-acetyltransferase, putative	0.526841	0.454192	-2.17788	-4.53509	0.614829	protein_coding	gene	CDS	GO:0008080; GO:0008152		N-acetyltransferase activity|0008080||	metabolic process|0008152||
8705	AFUA_7G01200	Afu7g01200	AFUA_7G01200	EAL84774.1	aspergillopepsin, putaitve	4.04882e-06	5.07180236879261e-7	-2.17374	2.03579	62.7048	protein_coding	gene	CDS
8674	AFUA_7G00880	Afu7g00880	AFUA_7G00880	EAL84804.1	hypothetical protein	4.73397572157118e-7	3.46201084821262e-8	-2.1675	3.57405	92.7024	protein_coding	gene	CDS
4505	AFUA_3G13560	Afu3g13560	AFUA_3G13560	EAL92230.1	toxin biosynthesis protein, putative	0.0126408	0.00638387	-2.15789	0.209052	9.73999	protein_coding	gene	CDS
2472	AFUA_2G09620	Afu2g09620	AFUA_2G09620	EAL93257.1	phytanoyl-CoA dioxygenase family protein	7.75434e-05	1.80507e-05	-2.15393	4.89062	37.9719	protein_coding	gene	CDS
3286	AFUA_2G18010	Afu2g18010	AFUA_2G18010	EAL94100.1	cytochrome P450 monooxygenase, putative	0.0956346	0.0631485	-2.1413	4.17379	4.12558	protein_coding	gene	CDS	GO:0008152; GO:0016491		oxidoreductase activity|0016491||	metabolic process|0008152||
2966	AFUA_2G14780	Afu2g14780	AFUA_2G14780	EAL93772.1	conserved hypothetical protein	0.00124388	0.000450669	-2.13782	5.80455	21.2114	protein_coding	gene	CDS
9850	AFUA_8G07310	Afu8g07310	AFUA_8G07310	EAL85494.1	hypothetical protein	0.00243451	0.000966247	-2.13335	0.485887	16.0292	protein_coding	gene	CDS
3393	AFUA_3G01100	Afu3g01100	AFUA_3G01100	EAL86393.1	C2H2 finger domain protein, putative	0.000533693	0.000170626	-2.13301	1.80891	23.2824	protein_coding	gene	CDS	GO:0003677; GO:0008270; GO:0005634	nucleus|0005634||	DNA binding|0003677||; zinc ion binding|0008270||
1339	AFUA_1G14695		AFUA_1G14695	EBA27414.1	DNA repair protein Dds20/Mei5, putative	2.45764e-06	2.74455813431704e-7	-2.13235	4.252	69.5715	protein_coding	gene	CDS
7414	AFUA_6G01850	Afu6g01850	AFUA_6G01850	EAL85854.1	conserved hypothetical protein	1.67949357975117e-8	4.61652054075024e-10	-2.13022	3.44476	166.944	protein_coding	gene	CDS
5889	AFUA_4G14530	Afu4g14530	AFUA_4G14530	EAL89342.1	glutathione S-transferase Ure2-like, putative	0.0472972	0.0282517	-2.12886	6.33111	6.08599	protein_coding	gene	CDS	GO:0003714; GO:0005625; GO:0006808	soluble fraction|0005625||	transcription corepressor activity|0003714||	regulation of nitrogen utilization|0006808||
6823	AFUA_5G10060	Afu5g10060	AFUA_5G10060	EAL91598.1	cytochrome b5 reductase, putative	0.070707	0.0447307	-2.12788	-0.421401	4.71781	protein_coding	gene	CDS	GO:0004128; GO:0005792; GO:0006118	microsome|0005792||	cytochrome-b5 reductase activity|0004128||	electron transport|0006118||
5967	AFUA_5G00550	Afu5g00550	AFUA_5G00550	EAL86246.1	endoglycoceramidase, putative	0.0264043	0.0146229	-2.12697	4.17228	7.66186	protein_coding	gene	CDS	GO:0000272; GO:0004553		hydrolase activity, hydrolyzing O-glycosyl compounds|0004553||	polysaccharide catabolic process|0000272||
9330	AFUA_8G01150	Afu8g01150	AFUA_8G01150	EAL85053.1	C6 transcription factor, putative	3.53991e-06	4.31582094358809e-7	-2.12563	3.45435	64.2458	protein_coding	gene	CDS	GO:0003700; GO:0005634; GO:0045449	nucleus|0005634||	transcription factor activity|0003700||	regulation of transcription|0045449||
8114	AFUA_6G09745		AFUA_6G09745	EAL88826.2	conserved hypothetical protein	6.95817543634846e-7	5.70261259008982e-8	-2.12384	5.62495	88.8737	protein_coding	gene	CDS
3288	AFUA_2G18030	Afu2g18030	AFUA_2G18030	EAL94102.1	catalase Cat	0.0823419	0.0531518	-2.12073	6.19596	4.52116	protein_coding	gene	CDS	GO:0004096; GO:0005782; GO:0006800	peroxisomal matrix|0005782||	catalase activity|0004096||	oxygen and reactive oxygen species metabolic process|0006800||
9166	AFUA_7G06830	Afu7g06830	AFUA_7G06830	EAL86790.1	MFS tranporter, putative	0.000502856	0.000158166	-2.12021	1.01178	23.6366	protein_coding	gene	CDS	GO:0005215; GO:0006810; GO:0030136; GO:0030137	clathrin-coated vesicle|0030136||; COPI-coated vesicle|0030137||	transporter activity|0005215||	transport|0006810||
6092	AFUA_5G01820	Afu5g01820	AFUA_5G01820	EAL86122.1	DUF221 domain protein, putative	6.25601e-06	8.74406739890426e-7	-2.11294	7.45501	63.7249	protein_coding	gene	CDS	GO:0000004; GO:0000324; GO:0005554	vacuole, cell cycle-correlated morphology|0000324||	molecular function unknown|0005554||	biological process unknown|0000004||
4653	AFUA_3G15060	Afu3g15060	AFUA_3G15060	EAL92080.1	glyoxalase family protein, putative	0.0520581	0.0314757	-2.1075	-0.811664	5.52306	protein_coding	gene	CDS
7593	AFUA_6G03630	Afu6g03630	AFUA_6G03630	EAL85676.2	very-long-chain acyl-CoA synthetase family protein (CefD1), putative	0.000499532	0.000157019	-2.10657	4.07325	25.0189	protein_coding	gene	CDS	GO:0000038; GO:0006869; GO:0004467; GO:0005324; GO:0005777; GO:0005792; GO:0005811; GO:0005886	peroxisome|0005777||; microsome|0005792||; lipid particle|0005811||; plasma membrane|0005886||	long-chain-fatty-acid-CoA ligase activity|0004467||; long-chain fatty acid transporter activity|0005324||	very-long-chain fatty acid metabolic process|0000038||; lipid transport|0006869||
963	AFUA_1G11040	Afu1g11040	AFUA_1G11040	EAL90431.1	conserved hypothetical protein	9.30032895045656e-7	8.10323822744922e-8	-2.10417	3.05188	82.124	protein_coding	gene	CDS
4445	AFUA_3G12960	Afu3g12960	AFUA_3G12960	EAL92287.1	cytochrome P450 monooxigenase GliC-like, putative	4.28060864050562e-9	7.64161802139151e-11	-2.10122	7.84408	211.31	protein_coding	gene	CDS	GO:0008152; GO:0009405; GO:0016491		oxidoreductase activity|0016491||	metabolic process|0008152||; pathogenesis|0009405||
9281	AFUA_8G00630	Afu8g00630	AFUA_8G00630	EAL85104.1	conserved hypothetical protein	0.0512411	0.0309297	-2.09808	3.21211	5.8074	protein_coding	gene	CDS
1603	AFUA_1G17320	Afu1g17320	AFUA_1G17320	EAL91062.1	endo-arabinanase, putative	0.000567909	0.000183235	-2.09515	1.48491	22.9524	protein_coding	gene	CDS	GO:0008152; GO:0016799		hydrolase activity, hydrolyzing N-glycosyl compounds|0016799||	metabolic process|0008152||
6573	AFUA_5G07630	Afu5g07630	AFUA_5G07630	EAL91834.1	ubiE/COQ5 methyltransferase, putative	1.21711e-06	1.12711085145642e-7	-2.09042	5.10984	80.4954	protein_coding	gene	CDS	GO:0008152; GO:0008168		methyltransferase activity|0008168||	metabolic process|0008152||
9230	AFUA_7G08640	Afu7g08640	AFUA_7G08640	EAL86713.1	BTB/POZ domain protein	2.84972230257329e-8	9.42372333920501e-10	-2.08812	4.44848	151.85	protein_coding	gene	CDS
9548	AFUA_8G04290	Afu8g04290	AFUA_8G04290	EAL85198.1	C2H2 finger domain protein, putative	6.79487e-05	1.53624e-05	-2.08466	5.42039	39.6036	protein_coding	gene	CDS
4721	AFUA_4G00510	Afu4g00510	AFUA_4G00510	EAL84367.1	hypothetical protein	0.145922	0.102319	-2.08449	3.34385	3.08799	protein_coding	gene	CDS
3284	AFUA_2G17990	Afu2g17990	AFUA_2G17990	EAL94098.1	dimethylallyl tryptophan synthase FgaPT1	0.129357	0.0890108	-2.08245	5.11274	3.37692	protein_coding	gene	CDS
4741	AFUA_4G00710	Afu4g00710	AFUA_4G00710	EAL84347.1	C6 transcription factor, putative	0.00140445	0.000515968	-2.08001	1.32485	18.4749	protein_coding	gene	CDS
9068	AFUA_7G05840		AFUA_7G05840	EAL86888.1	amidohydrolase family protein	1.95743e-05	3.44214e-06	-2.07847	5.60941	50.5121	protein_coding	gene	CDS
5909	AFUA_4G14730	Afu4g14730	AFUA_4G14730	EAL89322.1	GNAT family acetyltransferase, putative	1.47855e-06	1.43071005467321e-7	-2.07671	4.58349	76.2772	protein_coding	gene	CDS	GO:0008080; GO:0008152		N-acetyltransferase activity|0008080||	metabolic process|0008152||
813	AFUA_1G09520	Afu1g09520	AFUA_1G09520	EAL90281.1	conserved hypothetical protein	3.02916e-05	5.81621e-06	-2.06843	4.40252	45.0227	protein_coding	gene	CDS
8332	AFUA_6G12080	Afu6g12080	AFUA_6G12080	EAL89049.1	nonribosomal peptide synthase, putative	0.0116929	0.00583282	-2.06763	6.37477	10.8287	protein_coding	gene	CDS	GO:0003824; GO:0019184; GO:0043042		catalytic activity|0003824||	nonribosomal peptide biosynthetic process|0019184||; amino acid adenylylation by nonribosomal peptide synthase|0043042||
3897	AFUA_3G07340	Afu3g07340	AFUA_3G07340	EAL92837.1	conserved hypothetical protein	0.0002101	5.85185e-05	-2.06553	5.34862	31.4388	protein_coding	gene	CDS
5399	AFUA_4G09270	Afu4g09270	AFUA_4G09270	EAL89860.2	ankyrin repeat protein	0.00605286	0.00274494	-2.0651	0.598553	12.3641	protein_coding	gene	CDS	GO:0000750; GO:0006897; GO:0018318; GO:0016020; GO:0016409	membrane|0016020||	palmitoyltransferase activity|0016409||	pheromone-dependent signal transduction during conjugation with cellular fusion|0000750||; endocytosis|0006897||; protein amino acid palmitoylation|0018318||
4372	AFUA_3G12200	Afu3g12200	AFUA_3G12200	EAL92363.1	small oligopeptide transporter, OPT family	0.0125648	0.00634165	-2.06441	7.01389	10.5449	protein_coding	gene	CDS	GO:0005783; GO:0005887; GO:0006790; GO:0015198	endoplasmic reticulum|0005783||; integral to plasma membrane|0005887||	oligopeptide transporter activity|0015198||	sulfur metabolic process|0006790||
5353	AFUA_4G08840	Afu4g08840	AFUA_4G08840	EAL89902.1	RING finger protein, putative	6.54701e-06	9.29026208174908e-7	-2.05186	3.79295	57.2041	protein_coding	gene	CDS	GO:0008270		zinc ion binding|0008270||
5890	AFUA_4G14540	Afu4g14540	AFUA_4G14540	EAL89341.2	C6 transcription factor (AflR), putative	0.110604	0.0744016	-2.05028	1.52252	3.71325	protein_coding	gene	CDS	GO:0003700; GO:0005634; GO:0045449	nucleus|0005634||	transcription factor activity|0003700||	regulation of transcription|0045449||
7459	AFUA_6G02300	Afu6g02300	AFUA_6G02300	EAL85809.1	serine/threonine protein kinase (Kcc4), putative	4.22744e-06	5.38967521974057e-7	-2.04969	4.4688	63.6317	protein_coding	gene	CDS	GO:0000135; GO:0000921; GO:0006468; GO:0004672		protein kinase activity|0004672||	septin checkpoint|0000135||; septin ring assembly|0000921||; protein amino acid phosphorylation|0006468||
4697	AFUA_4G00240	Afu4g00240	AFUA_4G00240	EAL84394.2	amino acid transporter, putative	0.0379626	0.0220637	-2.0407	-0.644783	6.3822	protein_coding	gene	CDS	GO:0005886; GO:0006865; GO:0015171; GO:0015359	plasma membrane|0005886||	amino acid transporter activity|0015171||; amino acid permease activity|0015359||	amino acid transport|0006865||
3352	AFUA_3G00690	Afu3g00690	AFUA_3G00690	EAL86353.1	C6 transcription factor, putative	0.00020181	5.58616e-05	-2.04	5.37246	31.656	protein_coding	gene	CDS	GO:0003700; GO:0045449		transcription factor activity|0003700||	regulation of transcription|0045449||
6839	AFUA_5G10220	Afu5g10220	AFUA_5G10220	EAL91580.1	alcohol dehydrogenase, zinc-containing, putative	0.00020966	5.82889e-05	-2.0399	2.98163	29.0483	protein_coding	gene	CDS	GO:0000004; GO:0005634; GO:0005737; GO:0008106	nucleus|0005634||; cytoplasm|0005737||	alcohol dehydrogenase (NADP+) activity|0008106||	biological process unknown|0000004||
5474	AFUA_4G10090	Afu4g10090	AFUA_4G10090	EAL89779.1	GABA permease, putative	0.00895309	0.00429901	-2.03858	4.97698	11.7797	protein_coding	gene	CDS	GO:0005886; GO:0015220; GO:0015871	plasma membrane|0005886||	choline transporter activity|0015220||	choline transport|0015871||
6634	AFUA_5G08250	Afu5g08250	AFUA_5G08250	EAL91773.1	hypothetical protein	3.34931e-06	4.03928458740008e-7	-2.03414	4.09917	64.9622	protein_coding	gene	CDS
1619	AFUA_1G17520	Afu1g17520	AFUA_1G17520	EAL91080.1	D-lactate dehydrogenase (cytochrome), putative	2.20326e-06	2.39344221278977e-7	-2.02704	4.35337	70.2233	protein_coding	gene	CDS	GO:0004458; GO:0005743; GO:0005975; GO:0009060	mitochondrial inner membrane|0005743||	D-lactate dehydrogenase (cytochrome) activity|0004458||	carbohydrate metabolic process|0005975||; aerobic respiration|0009060||
5880	AFUA_4G14440	Afu4g14440	AFUA_4G14440	EAL89351.1	NRPS-like enzyme, putative	1.56182312260009e-7	8.68533137516405e-9	-2.02598	3.40607	112.409	protein_coding	gene	CDS	GO:0005737; GO:0016405; GO:0019184	cytoplasm|0005737||	CoA-ligase activity|0016405||	nonribosomal peptide biosynthetic process|0019184||
8582	AFUA_6G14560	Afu6g14560	AFUA_6G14560	EAL89292.1	hexose transporter, putative	0.302269	0.236628	-2.01997	-1.34421	1.50978	protein_coding	gene	CDS	GO:0005215; GO:0006810; GO:0016020	membrane|0016020||	transporter activity|0005215||	transport|0006810||
5401	AFUA_4G09290	Afu4g09290	AFUA_4G09290	EAL89858.2	hypothetical protein	0.0555819	0.033905	-2.01897	-0.619186	5.34891	protein_coding	gene	CDS
1889	AFUA_2G02500	Afu2g02500	AFUA_2G02500	EAL87347.1	conserved hypothetical protein	5.54801339275527e-7	4.24865616343465e-8	-2.01472	5.32793	91.7433	protein_coding	gene	CDS
4052	AFUA_3G08920		AFUA_3G08920	EBA27469.1	hypothetical protein	2.00413e-06	2.11207404780317e-7	-2.01202	6.09729	77.4304	protein_coding	gene	CDS
4307	AFUA_3G11520	Afu3g11520	AFUA_3G11520	EAL92429.1	hypothetical protein	0.0934567	0.0614829	-2.00714	-1.1149	4.02477	protein_coding	gene	CDS
8168	AFUA_6G10310	Afu6g10310	AFUA_6G10310	EAL88881.1	conserved hypothetical protein	4.19828157674095e-7	2.95314710646383e-8	-2.00241	3.2557	94.8037	protein_coding	gene	CDS

## Sheet: List of genes down in hacA
	GeneID	old_locus_tag	Name	product_id	product	FDR	PValue	logFC	logCPM	F	gene_biotype	type.x	type.y	Ontology_term	go_component	go_function	go_process
9783	AFUA_8G06610	Afu8g06610	AFUA_8G06610	EAL85424.1	MFS transporter, putative	0.00851729	0.00404828	7.66753	-1.62887	11.6758	protein_coding	gene	CDS	GO:0005215; GO:0008028; GO:0006810; GO:0016020	membrane|0016020||	transporter activity|0005215||; monocarboxylic acid transporter activity|0008028||	transport|0006810||
4718	AFUA_4G00480	Afu4g00480	AFUA_4G00480	EAL84370.1	MFS multidrug transporter, putative	0.00482232	0.00211255	6.5608	-2.37628	13.9136	protein_coding	gene	CDS
7205	AFUA_5G13680	Afu5g13680	AFUA_5G13680	EAL91248.1	hypothetical protein	0.00152098	0.000564793	6.41885	-1.7076	19.2852	protein_coding	gene	CDS
5930	AFUA_5G00160	Afu5g00160	AFUA_5G00160	EAL86286.2	MFS polyamine transporter, putative	0.00952236	0.00461002	6.30782	-3.96253	12.8254	protein_coding	gene	CDS	GO:0015238; GO:0015893; GO:0016021	integral to membrane|0016021||	drug transporter activity|0015238||	drug transport|0015893||
9408	AFUA_8G01950		AFUA_8G01950	EAL84973.2	hypothetical protein	0.0283333	0.0158493	5.87323	-2.01732	7.45203	protein_coding	gene	CDS
8976	AFUA_7G04940	Afu7g04940	AFUA_7G04940	EAL86978.1	conserved hypothetical protein	0.0619788	0.0384421	5.57263	-4.02624	5.59206	protein_coding	gene	CDS
8321	AFUA_6G11970	Afu6g11970	AFUA_6G11970	EAL89038.1	WSC domain protein, putative	0.0542799	0.0329842	5.47471	-2.81355	5.73957	protein_coding	gene	CDS
292	AFUA_1G03310	Afu1g03310	AFUA_1G03310	EAL88043.1	hypothetical protein	0.00587386	0.00264887	5.4275	-2.4528	12.4813	protein_coding	gene	CDS
8588	AFUA_6G14620	Afu6g14620	AFUA_6G14620	EAL89298.1	fungal alpha-L-arabinofuranosidase, putative	4.03773e-06	5.05381393874025e-7	5.39736	1.30249	63.4983	protein_coding	gene	CDS
9176	AFUA_7G06981		AFUA_7G06981	EBA27288.1	conserved hypothetical protein	3.33101009891101e-9	5.27069251881648e-11	5.3662	2.66255	221.739	protein_coding	gene	CDS
6842	AFUA_5G10270	Afu5g10270	AFUA_5G10270	EAL91576.1	heat shock protein Hsp20/Hsp26, putative	1.11474166784127e-7	5.68734211303537e-9	5.31628	6.79562	158.296	protein_coding	gene	CDS
9697	AFUA_8G05770	Afu8g05770	AFUA_8G05770	EAL85340.1	hypothetical protein	8.95932036743089e-11	2.36273789992092e-13	5.31495	4.14074	440.935	protein_coding	gene	CDS
9346	AFUA_8G01320	Afu8g01320	AFUA_8G01320	EAL85036.1	hypothetical protein	0.0956671	0.0631797	5.29961	-1.70992	4.17112	protein_coding	gene	CDS
4841	AFUA_4G02800	Afu4g02800	AFUA_4G02800	EAL84428.1	haemolysin-III family protein	0.0272408	0.0151457	5.27078	0.547163	7.61059	protein_coding	gene	CDS	GO:0000004; GO:0005554; GO:0016021	integral to membrane|0016021||	molecular function unknown|0005554||	biological process unknown|0000004||
8305	AFUA_6G11780	Afu6g11780	AFUA_6G11780	EAL89022.1	hypothetical protein	1.63848471988565e-7	9.22364356969808e-9	5.21052	2.09859	111.654	protein_coding	gene	CDS
9364	AFUA_8G01500	Afu8g01500	AFUA_8G01500	EAL85018.1	Pfs domain protein, putative	0.0567085	0.034713	5.17124	-2.20546	5.42629	protein_coding	gene	CDS	GO:0004731		purine-nucleoside phosphorylase activity|0004731||
9375	AFUA_8G01610	Afu8g01610	AFUA_8G01610	EAL85007.1	hypothetical protein	0.0372956	0.0216192	5.15563	-1.68219	6.61945	protein_coding	gene	CDS
9383	AFUA_8G01690	Afu8g01690	AFUA_8G01690	EAL84999.1	conserved hypothetical protein	3.90658350255782e-8	1.35912175816749e-9	5.09236	10.6773	171.585	protein_coding	gene	CDS
7786	AFUA_6G06470	Afu6g06470	AFUA_6G06470	EAL88501.1	heat shock protein Hsp30-like, putative	1.11523e-06	1.01353950596556e-7	4.97678	8.16842	102.484	protein_coding	gene	CDS
5415	AFUA_4G09450	Afu4g09450	AFUA_4G09450	EAL89842.1	hypothetical protein	3.74736472195921e-9	6.38560983151585e-11	4.90008	6.34943	262.274	protein_coding	gene	CDS
5885	AFUA_4G14490	Afu4g14490	AFUA_4G14490	EAL89346.1	extracellular dihydrogeodin oxidase/laccase, putative	0.142199	0.0991601	4.89984	-3.5486	3.1717	protein_coding	gene	CDS	GO:0004322; GO:0005886; GO:0006827	plasma membrane|0005886||	ferroxidase activity|0004322||	high affinity iron ion transport|0006827||
9177	AFUA_7G06990	Afu7g06990	AFUA_7G06990	EAL86774.1	GDP-D-mannose dehydratase, putative	0.15297	0.108098	4.89936	-4.32781	3.22114	protein_coding	gene	CDS
6006	AFUA_5G00975		AFUA_5G00975	EAL86206.2	DUF614 domain protein	0.155596	0.110286	4.89935	-4.35068	3.17511	protein_coding	gene	CDS
8119	AFUA_6G09790		AFUA_6G09790	EBA27363.1	LysM domain protein, putative	6.76684e-06	9.69142321292556e-7	4.89472	-0.570161	56.817	protein_coding	gene	CDS	GO:0008061		chitin binding|0008061||
9771	AFUA_8G06500	Afu8g06500	AFUA_8G06500	EAL85413.1	hypothetical protein	3.12567e-05	6.0364e-06	4.8756	-0.823983	42.4825	protein_coding	gene	CDS
3331	AFUA_3G00500	Afu3g00500	AFUA_3G00500	EAL86332.1	integral membrane protein	1.71489454103929e-7	9.7554760079557e-9	4.87431	6.22551	142.811	protein_coding	gene	CDS
6180	AFUA_5G02700	Afu5g02700	AFUA_5G02700	EAL86034.1	MFS multidrug transporter, putative	1.51031029164113e-11	1.1734579362058e-14	4.79348	5.92047	642.907	protein_coding	gene	CDS	GO:0015238; GO:0015893; GO:0016021	integral to membrane|0016021||	drug transporter activity|0015238||	drug transport|0015893||
3525	AFUA_3G02420	Afu3g02420	AFUA_3G02420	EAL86527.1	ThiJ/PfpI family transcriptional regulator, putative	0.100356	0.0666324	4.78535	-4.21937	4.03432	protein_coding	gene	CDS
9033	AFUA_7G05490	Afu7g05490	AFUA_7G05490	EAL86922.1	conserved hypothetical protein	4.05170954065391e-10	2.5479865252109e-12	4.77778	12.0972	335.521	protein_coding	gene	CDS
9797	AFUA_8G06785	Afu8g06785	AFUA_8G06785	EAL85439.1	hypothetical protein	0.180727	0.130976	4.75313	-4.56558	2.98055	protein_coding	gene	CDS
9454	AFUA_8G02400	Afu8g02400	AFUA_8G02400	EAL84928.1	geranylgeranyl pyrophosphate synthetase AtmG, putative	0.00230037	0.00090391	4.6787	-1.12477	16.2801	protein_coding	gene	CDS	GO:0004311; GO:0016114		farnesyltranstransferase activity|0004311||	terpenoid biosynthetic process|0016114||
4516	AFUA_3G13660	Afu3g13660	AFUA_3G13660	EAL92220.1	Ctr copper transporter family protein	0.00123527	0.000446923	4.67418	5.01136	21.6732	protein_coding	gene	CDS
4717	AFUA_4G00470	Afu4g00470	AFUA_4G00470	EAL84371.1	MFS multidrug transporter, putative	0.029418	0.0165575	4.64358	-3.32933	7.64169	protein_coding	gene	CDS	GO:0015238; GO:0015893; GO:0016021	integral to membrane|0016021||	drug transporter activity|0015238||	drug transport|0015893||
9698	AFUA_8G05780	Afu8g05780	AFUA_8G05780	EAL85341.1	NACHT and Ankyrin domain protein	1.25881194011575e-10	4.72421561865125e-13	4.6323	4.74934	404.227	protein_coding	gene	CDS	GO:0005515; GO:0005525		protein binding|0005515||; GTP binding|0005525||
4719	AFUA_4G00490	Afu4g00490	AFUA_4G00490	EAL84369.1	conserved hypothetical protein	6.77240724329708e-8	2.94714420120977e-9	4.6157	3.78077	140.74	protein_coding	gene	CDS
3542	AFUA_3G02610	Afu3g02610	AFUA_3G02610	EAL86545.1	MFS transporter, putative	1.34629e-06	1.27541716226589e-7	4.5628	1.35804	76.9121	protein_coding	gene	CDS	GO:0005215; GO:0006810		transporter activity|0005215||	transport|0006810||
1680	AFUA_2G00450	Afu2g00450	AFUA_2G00450	EAL87143.1	hexokinase, putative	4.14149227559802e-8	1.47025286181084e-9	4.55835	2.53585	143.08	protein_coding	gene	CDS	GO:0004396; GO:0005829; GO:0006000	cytosol|0005829||	hexokinase activity|0004396||	fructose metabolic process|0006000||
7403	AFUA_6G00740	Afu6g00740	AFUA_6G00740	EAL84192.1	conserved hypothetical protein	1.06287063805488e-7	5.28255008263406e-9	4.55146	5.15175	140.528	protein_coding	gene	CDS
9376	AFUA_8G01620	Afu8g01620	AFUA_8G01620	EAL85006.1	hypothetical protein	0.000147144	3.8715e-05	4.50362	1.05553	31.0062	protein_coding	gene	CDS
6065	AFUA_5G01540	Afu5g01540	AFUA_5G01540	EAL86150.1	MFS aflatoxin efflux pump, putative	2.15822e-06	2.33356953648123e-7	4.3814	0.927764	70.4009	protein_coding	gene	CDS	GO:0000004; GO:0005554; GO:0008372	cellular component unknown|0008372||	molecular function unknown|0005554||	biological process unknown|0000004||
1622	AFUA_1G17550	Afu1g17550	AFUA_1G17550	EAL91083.1	HET domain protein	6.79185523836234e-9	1.3874098104269e-10	4.37897	6.81146	235.152	protein_coding	gene	CDS
6501	AFUA_5G06910	Afu5g06910	AFUA_5G06910	EAL91905.2	DUF636 domain protein	1.93554073032865e-9	2.47365992515884e-11	4.37397	4.01204	244.482	protein_coding	gene	CDS
80	AFUA_1G01175		AFUA_1G01175	EBA27324.1	conserved hypothetical protein	3.13132300120089e-7	2.04223622048095e-8	4.32892	1.95314	99.8374	protein_coding	gene	CDS
3661	AFUA_3G03870	Afu3g03870	AFUA_3G03870	EAL86669.1	endo-1,4-beta-glucanase, putative	0.0462228	0.0275396	4.31735	0.230014	5.87801	protein_coding	gene	CDS
3252	AFUA_2G17670	Afu2g17670	AFUA_2G17670	EAL94064.1	hypothetical protein	0.000171832	4.62912e-05	4.30168	-1.05407	29.8604	protein_coding	gene	CDS
3251	AFUA_2G17660	Afu2g17660	AFUA_2G17660	EAL94063.1	C4-dicarboxylate transporter/malic acid transport protein, putative	1.97737169500786e-8	5.79246173879365e-10	4.28782	2.02658	162.002	protein_coding	gene	CDS
9348	AFUA_8G01340	Afu8g01340	AFUA_8G01340	EAL85034.1	MFS sugar transporter, putative	2.35105134673949e-8	7.20171930941602e-10	4.27751	3.58246	158.329	protein_coding	gene	CDS	GO:0000017; GO:0005352; GO:0005624	membrane fraction|0005624||	alpha-glucoside:hydrogen symporter activity|0005352||	alpha-glucoside transport|0000017||
8974	AFUA_7G04920		AFUA_7G04920	EAL86980.2	hypothetical protein	1.05774e-06	9.48413516170027e-8	4.27725	6.97535	102.885	protein_coding	gene	CDS
1682	AFUA_2G00470	Afu2g00470	AFUA_2G00470	EAL87145.1	C6 transcription factor, putative	1.983387293315e-8	5.89443632154676e-10	4.24865	2.97335	161.628	protein_coding	gene	CDS	GO:0003702; GO:0005634; GO:0045449	nucleus|0005634||	RNA polymerase II transcription factor activity|0003702||	regulation of transcription|0045449||
5962	AFUA_5G00500	Afu5g00500	AFUA_5G00500	EAL86251.1	MFS alpha-glucoside transporter, putative	3.06372460031075e-9	4.63023598180648e-11	4.22584	3.44367	225.487	protein_coding	gene	CDS	GO:0000017; GO:0015771; GO:0005352; GO:0005364; GO:0015574; GO:0005624	membrane fraction|0005624||	alpha-glucoside:hydrogen symporter activity|0005352||; maltose:hydrogen symporter activity|0005364||; trehalose transporter activity|0015574||	alpha-glucoside transport|0000017||; trehalose transport|0015771||
9206	AFUA_7G08390	Afu7g08390	AFUA_7G08390	EAL86738.1	hypothetical protein	0.0399402	0.0233467	4.21331	-2.75434	6.24252	protein_coding	gene	CDS
2137	AFUA_2G05060	Afu2g05060	AFUA_2G05060	EAL87599.1	alternative oxidase AlxA, putative	2.85323e-05	5.42921e-06	4.19496	11.0459	51.9548	protein_coding	gene	CDS
8665	AFUA_7G00805		AFUA_7G00805	EBA27206.1	hypothetical protein	3.58512730555716e-7	2.41093356687737e-8	4.16919	1.86464	97.5444	protein_coding	gene	CDS
3025	AFUA_2G15350	Afu2g15350	AFUA_2G15350	EAL93832.1	hypothetical protein	8.99674961682545e-9	2.01478403268127e-10	4.12378	2.64672	186.201	protein_coding	gene	CDS
5373	AFUA_4G09040	Afu4g09040	AFUA_4G09040	EAL89883.1	high affinity methionine permease	8.76702781482624e-10	8.09209383455916e-12	4.09232	9.87463	296.452	protein_coding	gene	CDS	GO:0000101; GO:0000102; GO:0005887	integral to plasma membrane|0005887||	L-methionine porter activity|0000102||	sulfur amino acid transport|0000101||
4883	AFUA_4G03210	Afu4g03210	AFUA_4G03210	EAL84469.1	cutinase, putative	4.83359e-05	1.01633e-05	4.08889	0.835894	38.9503	protein_coding	gene	CDS
5458	AFUA_4G09930	Afu4g09930	AFUA_4G09930	EAL89795.1	conserved hypothetical protein	3.12551861204007e-10	1.61681153478085e-12	4.06877	4.38691	346.166	protein_coding	gene	CDS
4425	AFUA_3G12740	Afu3g12740	AFUA_3G12740	EAL92309.1	copper resistance-associated P-type ATPase, putative	1.70536278768532e-9	2.093000277005e-11	4.05671	6.90285	288.339	protein_coding	gene	CDS	GO:0004008; GO:0005802; GO:0006825; GO:0015680	Golgi trans face|0005802||	copper-exporting ATPase activity|0004008||	copper ion transport|0006825||; intracellular copper ion transport|0015680||
8298	AFUA_6G11700	Afu6g11700	AFUA_6G11700	EAL89014.2	hypothetical protein	0.0134451	0.00682725	4.04021	-3.36043	9.54341	protein_coding	gene	CDS
4714	AFUA_4G00440	Afu4g00440	AFUA_4G00440	EAL84374.1	short chain dehydrogenase, putative	5.84204832296626e-11	1.24437584726941e-13	4.02914	3.31383	477.759	protein_coding	gene	CDS	GO:0008152; GO:0016491		oxidoreductase activity|0016491||	metabolic process|0008152||
17	AFUA_1G00320	Afu1g00320	AFUA_1G00320	EAL87746.1	hypothetical protein	0.198124	0.145634	3.97288	-4.35516	2.46916	protein_coding	gene	CDS
4828	AFUA_4G02645		AFUA_4G02645		tRNA-Pro	0.0208004	0.0111734	3.95516	-2.73278	8.15382	tRNA	gene	tRNA
6931	AFUA_5G11190	Afu5g11190	AFUA_5G11190	EAL91491.1	conserved hypothetical protein	2.41808445067818e-11	3.67900058425527e-14	3.94305	8.25275	556.126	protein_coding	gene	CDS
9786	AFUA_8G06640	Afu8g06640	AFUA_8G06640	EAL85427.1	ubiE/COQ5 methyltransferase, putative	0.000590893	0.00019167	3.9261	-0.582592	22.7456	protein_coding	gene	CDS	GO:0008152; GO:0008168		methyltransferase activity|0008168||	metabolic process|0008152||
4517	AFUA_3G13670	Afu3g13670	AFUA_3G13670	EAL92219.1	siderochrome-iron transporter, putative	0.000958932	0.000333618	3.91804	7.21065	23.2084	protein_coding	gene	CDS	GO:0006879; GO:0015892; GO:0015344; GO:0016021	integral to membrane|0016021||	siderophore-iron (ferrioxamine) uptake transporter activity|0015344||	iron ion homeostasis|0006879||; siderophore-iron transport|0015892||
2939	AFUA_2G14525		AFUA_2G14525	EBA27501.1	conserved hypothetical protein	3.66602769793594e-7	2.49136682991894e-8	3.91029	1.39222	97.0965	protein_coding	gene	CDS
8606	AFUA_7G00220	Afu7g00220	AFUA_7G00220	EAL84869.1	plasma membrane hexose transporter, putative	2.91444e-06	3.38475648981556e-7	3.87498	0.874628	66.6236	protein_coding	gene	CDS	GO:0005353; GO:0005354; GO:0005355; GO:0015578; GO:0005886; GO:0008645	plasma membrane|0005886||	fructose transporter activity|0005353||; galactose transporter activity|0005354||; glucose transporter activity|0005355||; mannose transporter activity|0015578||	hexose transport|0008645||
7373	AFUA_6G00460	Afu6g00460	AFUA_6G00460	EAL84219.1	hypothetical protein	0.00674373	0.00310593	3.87404	-1.22716	11.9618	protein_coding	gene	CDS
9175	AFUA_7G06960	Afu7g06960	AFUA_7G06960	EAL86776.1	monooxygenase, putative	0.00625602	0.00285674	3.84522	-1.32323	12.2334	protein_coding	gene	CDS	GO:0004497; GO:0006725		monooxygenase activity|0004497||	aromatic compound metabolic process|0006725||
7336	AFUA_5G15070	Afu5g15070	AFUA_5G15070	EAL91112.2	AhpC/TSA family thioredoxin peroxidase, putative	1.51469e-06	1.47705848777074e-7	3.81627	4.46275	84.4822	protein_coding	gene	CDS	GO:0005739; GO:0006979; GO:0030503; GO:0008379; GO:0016209	mitochondrion|0005739||	thioredoxin peroxidase activity|0008379||; antioxidant activity|0016209||	response to oxidative stress|0006979||; regulation of cell redox homeostasis|0030503||
8677	AFUA_7G00910	Afu7g00910	AFUA_7G00910	EAL84801.1	OPT peptide transporter Mtd1, putative	1.33190944845881e-7	7.16007716485618e-9	3.81066	3.58583	119.403	protein_coding	gene	CDS	GO:0005783; GO:0005887; GO:0006790; GO:0015198	endoplasmic reticulum|0005783||; integral to plasma membrane|0005887||	oligopeptide transporter activity|0015198||	sulfur metabolic process|0006790||
5979	AFUA_5G00670	Afu5g00670	AFUA_5G00670	EAL86234.1	beta-galactosidase, putative	2.2886e-06	2.51400497270684e-7	3.77779	1.03288	69.6307	protein_coding	gene	CDS
3851	AFUA_3G06850	Afu3g06850	AFUA_3G06850	EAL92883.1	conserved hypothetical protein	1.40915781209795e-8	3.60186396844186e-10	3.77711	5.15194	188.848	protein_coding	gene	CDS
3650	AFUA_3G03720	Afu3g03720	AFUA_3G03720	EAL86654.1	conserved hypothetical protein	6.71784359423961e-11	1.56720156879512e-13	3.77462	5.72977	464.182	protein_coding	gene	CDS
9471	AFUA_8G02530	Afu8g02530	AFUA_8G02530	EAL84915.1	extracellular lipase, putative	1.15249267978221e-10	4.2083108299178e-13	3.76913	5.15647	410.141	protein_coding	gene	CDS
1693	AFUA_2G00580		AFUA_2G00580	EAL87156.2	hypothetical protein	2.05279679521162e-9	2.68598018645196e-11	3.76508	8.68	257.869	protein_coding	gene	CDS
3537	AFUA_3G02570	Afu3g02570	AFUA_3G02570	EAL86540.1	polyketide synthase, putative	1.21683990217115e-9	1.31362985966153e-11	3.75651	6.0642	291.453	protein_coding	gene	CDS	GO:0004315; GO:0016218		3-oxoacyl-[acyl-carrier-protein] synthase activity|0004315||; polyketide synthase activity|0016218||
9824	AFUA_8G07080	Afu8g07080	AFUA_8G07080	EAL85468.1	elastinolytic metalloproteinase Mep	5.18586e-06	6.90641196492342e-7	3.75422	6.29662	71.0034	protein_coding	gene	CDS	GO:0004175; GO:0009405		endopeptidase activity|0004175||	pathogenesis|0009405||
1685	AFUA_2G00500	Afu2g00500	AFUA_2G00500	EAL87148.1	conserved hypothetical protein	8.41385247036687e-8	3.87451975002187e-9	3.73633	6.46425	150.484	protein_coding	gene	CDS
7369	AFUA_6G00412		AFUA_6G00412	EBA27170.1	amino acid permease, putative	4.61466484718538e-9	8.37838530932328e-11	3.72488	4.49724	210.996	protein_coding	gene	CDS	GO:0005886; GO:0015220; GO:0015871	plasma membrane|0005886||	choline transporter activity|0015220||	choline transport|0015871||
3558	AFUA_3G02780	Afu3g02780	AFUA_3G02780	EAL86562.1	MFS multidrug transporter, putative	1.48919186366833e-8	3.91733907066812e-10	3.71082	5.94315	197.749	protein_coding	gene	CDS	GO:0005887; GO:0009636; GO:0015239	integral to plasma membrane|0005887||	multidrug transporter activity|0015239||	response to toxin|0009636||
5820	AFUA_4G13770	Afu4g13770	AFUA_4G13770	EAL89416.1	glycosyl hydrolase, putative	6.19912857292984e-10	5.21886267931004e-12	3.70949	4.87686	298.35	protein_coding	gene	CDS	GO:0004553; GO:0005975		hydrolase activity, hydrolyzing O-glycosyl compounds|0004553||	carbohydrate metabolic process|0005975||
9124	AFUA_7G06420	Afu7g06420	AFUA_7G06420	EAL86830.1	NADH-dependent flavin oxidoreductase, putative	9.20147617156402e-9	2.09994131108825e-10	3.6973	6.67505	215.835	protein_coding	gene	CDS	GO:0000004; GO:0003959; GO:0005634; GO:0005737	nucleus|0005634||; cytoplasm|0005737||	NADPH dehydrogenase activity|0003959||	biological process unknown|0000004||
1991	AFUA_2G03518		AFUA_2G03518		tRNA-Ala	0.2037	0.15027	3.67175	-4.32731	2.34827	tRNA	gene	tRNA
8647	AFUA_7G00610	Afu7g00610	AFUA_7G00610	EAL84831.1	conserved hypothetical protein	0.215448	0.160105	3.66218	-4.66591	2.36749	protein_coding	gene	CDS
9799	AFUA_8G06800	Afu8g06800	AFUA_8G06800	EAL85441.1	hypothetical protein	0.283612	0.219865	3.65291	-3.57104	1.6678	protein_coding	gene	CDS
4604	AFUA_3G14570	Afu3g14570	AFUA_3G14570	EAL92131.1	histidine acid phosphatase, putative	4.0429966123951e-10	2.43483072984847e-12	3.64381	5.09496	328.684	protein_coding	gene	CDS
9732	AFUA_8G06070	Afu8g06070	AFUA_8G06070	EAL85371.1	hypothetical protein	6.14467836654002e-7	4.87385990732761e-8	3.63892	5.10702	100.75	protein_coding	gene	CDS
8625	AFUA_7G00390	Afu7g00390	AFUA_7G00390	EAL84852.1	MFS multidrug transporter, putative	7.2684190198968e-13	7.3723694288435e-17	3.63729	6.00355	1196.69	protein_coding	gene	CDS	GO:0015238; GO:0015893; GO:0016021	integral to membrane|0016021||	drug transporter activity|0015238||	drug transport|0015893||
8784	AFUA_7G02010	Afu7g02010	AFUA_7G02010	EAL84693.1	indoleamine 2,3-dioxygenase family protein	5.99494891185378e-11	1.33775105041874e-13	3.62784	9.47549	473.459	protein_coding	gene	CDS	GO:0004833; GO:0005737; GO:0009435	cytoplasm|0005737||	tryptophan 2,3-dioxygenase activity|0004833||	NAD biosynthetic process|0009435||
1634	AFUA_1G17670	Afu1g17670	AFUA_1G17670	EAL91095.1	salicylate hydroxylase, putative	0.0181372	0.00956625	3.60893	-2.32072	8.582	protein_coding	gene	CDS	GO:0004497; GO:0006725		monooxygenase activity|0004497||	aromatic compound metabolic process|0006725||
7267	AFUA_5G14320		AFUA_5G14320	EBA27424.1	conserved hypothetical protein	1.14256390787106e-10	3.9402751666108e-13	3.60463	6.78023	419.179	protein_coding	gene	CDS
3586	AFUA_3G03060	Afu3g03060	AFUA_3G03060	EAL86590.1	cell wall protein PhiA	6.1696495463345e-8	2.60328046584355e-9	3.59962	7.15475	156.16	protein_coding	gene	CDS
9366	AFUA_8G01520	Afu8g01520	AFUA_8G01520	EAL85016.1	pectin methylesterase, putative	1.16537e-05	1.85698e-06	3.59133	0.818759	51.3522	protein_coding	gene	CDS
3373	AFUA_3G00880	Afu3g00880	AFUA_3G00880	EAL86371.1	extracellular conserved serine-rich protein	2.98158638417536e-12	6.04845599792141e-16	3.56721	11.6983	924.183	protein_coding	gene	CDS
5838	AFUA_4G13990		AFUA_4G13990	EAL89395.2	conserved hypothetical protein	3.99169e-06	4.98404225366753e-7	3.5424	8.85995	75.1594	protein_coding	gene	CDS
8072	AFUA_6G09315		AFUA_6G09315	EBA27359.1	hypothetical protein	2.10607735595503e-10	8.7584107510048e-13	3.51697	6.02906	377.569	protein_coding	gene	CDS
896	AFUA_1G10370	Afu1g10370	AFUA_1G10370	EAL90365.2	MFS multidrug transporter, putative	1.62159265175285e-11	1.90587868633704e-14	3.50297	6.2754	603.477	protein_coding	gene	CDS	GO:0015238; GO:0015893; GO:0016021	integral to membrane|0016021||	drug transporter activity|0015238||	drug transport|0015893||
7268	AFUA_5G14330	Afu5g14330	AFUA_5G14330	EAL91186.1	12-oxophytodienoate reductase, putative	1.05856525772864e-10	3.11374302405218e-13	3.50281	5.97582	425.943	protein_coding	gene	CDS	GO:0000004; GO:0003959; GO:0005634; GO:0005737	nucleus|0005634||; cytoplasm|0005737||	NADPH dehydrogenase activity|0003959||	biological process unknown|0000004||
5396	AFUA_4G09250		AFUA_4G09250	EBA27389.1	conserved hypothetical protein	2.57370300125944e-9	3.73303102931433e-11	3.47402	8.97973	242.878	protein_coding	gene	CDS
8463	AFUA_6G13380	Afu6g13380	AFUA_6G13380	EAL89176.1	arrestin (or S-antigen), N-terminal domain protein	3.22635455151523e-10	1.79987321567438e-12	3.46675	7.53258	347.307	protein_coding	gene	CDS
8599	AFUA_7G00150	Afu7g00150	AFUA_7G00150	EAL84876.1	FAD-dependent monooxygenase, putative	4.46851871653425e-9	8.02239388200184e-11	3.44975	4.26917	209.979	protein_coding	gene	CDS	GO:0004497; GO:0006725		monooxygenase activity|0004497||	aromatic compound metabolic process|0006725||
9809	AFUA_8G06890	Afu8g06890	AFUA_8G06890	EAL85450.1	extracellular exo-polygalacturonase, putative	0.0109532	0.00540274	3.44973	-1.25235	10.2361	protein_coding	gene	CDS	GO:0004650; GO:0005576; GO:0045490	extracellular region|0005576||	polygalacturonase activity|0004650||	pectin catabolic process|0045490||
4675	AFUA_3G15310	Afu3g15310	AFUA_3G15310	EAL92055.1	PKS-like enzyme, putative	2.33629e-05	4.24651e-06	3.4459	0.802442	44.997	protein_coding	gene	CDS
3255	AFUA_2G17700	Afu2g17700	AFUA_2G17700	EAL94067.1	hypothetical protein	0.00859361	0.00409851	3.44325	-1.68146	11.0819	protein_coding	gene	CDS
9034	AFUA_7G05500	Afu7g05500	AFUA_7G05500	EAL86921.1	glutathione S-transferase, putative	6.03924915949605e-10	4.90049632579049e-12	3.44206	8.75762	303.38	protein_coding	gene	CDS	GO:0003714; GO:0005625; GO:0006808	soluble fraction|0005625||	transcription corepressor activity|0003714||	regulation of nitrogen utilization|0006808||
8763	AFUA_7G01790	Afu7g01790	AFUA_7G01790	EAL84715.1	MFS transporter, putative	2.75600891164696e-8	8.92062382226893e-10	3.43889	5.79169	173.986	protein_coding	gene	CDS	GO:0000316; GO:0000319; GO:0005886	plasma membrane|0005886||	sulfite transporter activity|0000319||	sulfite transport|0000316||
3026	AFUA_2G15360	Afu2g15360	AFUA_2G15360	EAL93833.1	conserved hypothetical protein	3.33288169630377e-8	1.12234174173126e-9	3.43301	3.34322	148.347	protein_coding	gene	CDS
6037	AFUA_5G01250	Afu5g01250	AFUA_5G01250	EAL86179.1	oxidoreductase, putative	9.02878e-05	2.15944e-05	3.43103	-0.0621064	34.2217	protein_coding	gene	CDS
6929	AFUA_5G11170	Afu5g11170	AFUA_5G11170	EAL91493.1	nucleosome remodeling complex ATPase subunit (Snf2h), putative	9.64827799754638e-11	2.67990963636609e-13	3.41113	6.73571	434.031	protein_coding	gene	CDS	GO:0005654; GO:0005679; GO:0016588; GO:0016589; GO:0006335; GO:0006338; GO:0045449; GO:0016887	nucleoplasm|0005654||; nucleosome remodeling complex|0005679||; ISW2 complex|0016588||; NURF complex|0016589||	ATPase activity|0016887||	DNA replication-dependent nucleosome assembly|0006335||; chromatin remodeling|0006338||; regulation of transcription|0045449||
3238	AFUA_2G17511	Afu2g17510	AFUA_2G17511	EAL94048.2	C6 finger domain protein, putative	9.6389190754688e-8	4.67329680299634e-9	3.40734	4.09911	126.704	protein_coding	gene	CDS
4518	AFUA_3G13680	Afu3g13680	AFUA_3G13680	EAL92218.1	conserved hypothetical protein	0.010312	0.00504145	3.39328	4.97322	11.3327	protein_coding	gene	CDS
3324	AFUA_3G00440	Afu3g00440	AFUA_3G00440	EAL86326.1	F-box domain protein	2.51858823656643e-9	3.60199757942861e-11	3.39197	4.99779	233.43	protein_coding	gene	CDS
4515	AFUA_3G13650	Afu3g13650	AFUA_3G13650	EAL92221.1	integral membrane protein	0.00158674	0.000591629	3.39013	1.82517	18.722	protein_coding	gene	CDS
3249	AFUA_2G17640	Afu2g17640	AFUA_2G17640	EAL94061.1	conserved hypothetical protein	4.15529e-06	5.2304589672073e-7	3.3739	1.22913	62.4141	protein_coding	gene	CDS
5973	AFUA_5G00610	Afu5g00610	AFUA_5G00610	EAL86240.1	oxidase, putative	7.37696e-06	1.07923e-06	3.3583	2.87897	57.7115	protein_coding	gene	CDS
5397	AFUA_4G09255		AFUA_4G09255	EBA27388.1	conserved hypothetical protein	1.86691e-06	1.92380688757484e-7	3.35699	2.4004	72.4304	protein_coding	gene	CDS
658	AFUA_1G07030	Afu1g07030	AFUA_1G07030	EAL88413.1	conserved hypothetical protein	1.51486722961467e-8	4.05983840803976e-10	3.35129	2.55122	169.804	protein_coding	gene	CDS
8071	AFUA_6G09310	Afu6g09310	AFUA_6G09310	EAL88780.2	class V chitinase, putative	1.5819419212298e-11	1.60456630614646e-14	3.3023	7.00114	616.501	protein_coding	gene	CDS	GO:0004568; GO:0006032		chitinase activity|0004568||	chitin catabolic process|0006032||
8073	AFUA_6G09320		AFUA_6G09320	EBA27360.1	LysM domain protein, putative	3.74697071498017e-10	2.16631839693549e-12	3.30163	6.80097	342.118	protein_coding	gene	CDS	GO:0008061		chitin binding|0008061||
7370	AFUA_6G00430	Afu6g00430	AFUA_6G00430	EAL84222.1	IgE-binding protein	1.08482868557452e-7	5.4797107761042e-9	3.29157	8.83512	135.672	protein_coding	gene	CDS
6740	AFUA_5G09330	Afu5g09330	AFUA_5G09330	EAL91668.1	CipC-like antibiotic response protein, putative	1.12904031815384e-10	3.7791186224847e-13	3.29028	10.5487	415.718	protein_coding	gene	CDS
7551	AFUA_6G03200	Afu6g03200	AFUA_6G03200	EAL85719.1	solute symporter family transporter	5.1415e-05	1.09046e-05	3.28444	2.34274	39.9495	protein_coding	gene	CDS	GO:0005886; GO:0015204; GO:0015840	plasma membrane|0005886||	urea transporter activity|0015204||	urea transport|0015840||
7354	AFUA_6G00250	Afu6g00250	AFUA_6G00250	EAL84240.1	GPI anchored protein, putative	0.303884	0.238169	3.27635	-4.01658	1.53429	protein_coding	gene	CDS
8993	AFUA_7G05090	Afu7g05090	AFUA_7G05090	EAL86962.1	glucuronyl hydrolase, putative	0.0028088	0.00113582	3.27244	0.604292	15.6606	protein_coding	gene	CDS
8655	AFUA_7G00700	Afu7g00700	AFUA_7G00700	EAL84822.1	aldo-keto reductase (AKR13), puatative	1.82848721368931e-9	2.28120425280236e-11	3.25701	4.37072	247.043	protein_coding	gene	CDS	GO:0004033; GO:0005634; GO:0005737; GO:0006081	nucleus|0005634||; cytoplasm|0005737||	aldo-keto reductase activity|0004033||	aldehyde metabolic process|0006081||
3626	AFUA_3G03480	Afu3g03480	AFUA_3G03480	EAL86630.2	cytochrome P450 monooxygenase, putative	0.000471916	0.00014695	3.25146	-0.628645	23.9833	protein_coding	gene	CDS	GO:0008152; GO:0016491		oxidoreductase activity|0016491||	metabolic process|0008152||
4007	AFUA_3G08450	Afu3g08450	AFUA_3G08450	EAL92731.1	hypothetical protein	1.62159265175285e-11	1.97374092920521e-14	3.25145	9.08925	600.862	protein_coding	gene	CDS
3636	AFUA_3G03580	Afu3g03580	AFUA_3G03580	EAL86640.1	transferase family protein	5.88463797941801e-8	2.44720719298243e-9	3.25102	6.16842	153.924	protein_coding	gene	CDS
9832	AFUA_8G07160	Afu8g07160	AFUA_8G07160	EAL85476.1	conserved hypothetical protein	1.34629e-06	1.27478825545873e-7	3.24604	5.18637	86.8653	protein_coding	gene	CDS
113	AFUA_1G01520	Afu1g01520	AFUA_1G01520	EAL87863.2	conserved hypothetical protein	0.0892226	0.0582721	3.24162	-2.42118	4.13966	protein_coding	gene	CDS
3536	AFUA_3G02560	Afu3g02560	AFUA_3G02560	EAL86539.1	hypothetical protein	1.41717e-06	1.35694094620635e-7	3.23317	7.15346	91.71	protein_coding	gene	CDS
8070	AFUA_6G09305		AFUA_6G09305	EBA27358.1	conserved hypothetical protein	4.49690449496429e-11	8.66631356165144e-14	3.22748	6.08826	499.831	protein_coding	gene	CDS
50	AFUA_1G00780	Afu1g00780	AFUA_1G00780	EAL87792.1	conserved hypothetical protein	3.76158e-05	7.53156e-06	3.21937	0.0201134	40.9547	protein_coding	gene	CDS
1654	AFUA_2G00180	Afu2g00180	AFUA_2G00180	EAL87116.1	neutral amino acid permease	2.25716422086494e-10	9.6182150522845e-13	3.21834	8.92175	369.626	protein_coding	gene	CDS
5848	AFUA_4G14080		AFUA_4G14080	EBA27380.1	spherulin 4-like cell surface protein, putative	1.5819419212298e-11	1.45429525095223e-14	3.21754	5.99469	624.065	protein_coding	gene	CDS
4925	AFUA_4G03595		AFUA_4G03595	EBA27185.1	conserved hypothetical protein	5.42353594118115e-10	4.01580407451287e-12	3.21696	9.61377	308.462	protein_coding	gene	CDS
7401	AFUA_6G00720		AFUA_6G00720	EAL84194.2	LysM domain protein, putative	6.53221e-05	1.45433e-05	3.20266	1.51809	36.6477	protein_coding	gene	CDS	GO:0008061		chitin binding|0008061||
6035	AFUA_5G01245		AFUA_5G01245	EBA27260.1	conserved hypothetical protein	2.91147287932824e-10	1.44525534030979e-12	3.20215	6.1149	351.108	protein_coding	gene	CDS
3635	AFUA_3G03570	Afu3g03570	AFUA_3G03570	EAL86639.1	67 kDa myosin-cross-reactive antigen family protein	1.5466e-06	1.51381436924786e-7	3.19458	5.66621	87.5553	protein_coding	gene	CDS
1988	AFUA_2G03512		AFUA_2G03512		tRNA-Ala	9.58332e-05	2.32458e-05	3.19375	0.400157	33.7822	tRNA	gene	tRNA
9693	AFUA_8G05730	Afu8g05730	AFUA_8G05730	EAL85336.1	beta-glucosidase, putative	0.033406	0.0191003	3.18026	-1.9113	6.74376	protein_coding	gene	CDS
7372	AFUA_6G00450	Afu6g00450	AFUA_6G00450	EAL84220.1	feruloyl esterase, putative	0.00116701	0.000419029	3.17987	0.0208115	19.3293	protein_coding	gene	CDS
8658	AFUA_7G00730	Afu7g00730	AFUA_7G00730	EAL84819.1	high affinity methionine permease	7.29956489070694e-8	3.22717617720068e-9	3.17132	3.32641	128.688	protein_coding	gene	CDS	GO:0000101; GO:0000102; GO:0005887	integral to plasma membrane|0005887||	L-methionine porter activity|0000102||	sulfur amino acid transport|0000101||
9178	AFUA_7G07000	Afu7g07000	AFUA_7G07000	EAL86773.1	fumarylacetoacetate hydrolase family protein	0.00120765	0.000435215	3.16382	0.0899316	19.1721	protein_coding	gene	CDS	GO:0003824; GO:0008152		catalytic activity|0003824||	metabolic process|0008152||
4076	AFUA_3G09190	Afu3g09190	AFUA_3G09190	EAL92662.1	aldehyde reductase I (ARI), putative	1.41005e-05	2.32553e-06	3.16272	0.956386	49.5597	protein_coding	gene	CDS	GO:0004033; GO:0005737; GO:0006081	cytoplasm|0005737||	aldo-keto reductase activity|0004033||	aldehyde metabolic process|0006081||
3528	AFUA_3G02460	Afu3g02460	AFUA_3G02460	EAL86531.2	serine protein kinase, putative	0.000172382	4.652e-05	3.15816	3.05494	31.7716	protein_coding	gene	CDS
9347	AFUA_8G01330	Afu8g01330	AFUA_8G01330	EAL85035.1	hypothetical protein	0.000255231	7.2927e-05	3.15797	0.903834	27.4481	protein_coding	gene	CDS
2650	AFUA_2G11520	Afu2g11520	AFUA_2G11520	EAL93446.1	MFS monosaccharide transporter, putative	1.77300696474292e-11	2.33787306437346e-14	3.15742	9.53738	588.363	protein_coding	gene	CDS	GO:0005353; GO:0005355; GO:0015578; GO:0005886; GO:0008645	plasma membrane|0005886||	fructose transporter activity|0005353||; glucose transporter activity|0005355||; mannose transporter activity|0015578||	hexose transport|0008645||
5898	AFUA_4G14620	Afu4g14620	AFUA_4G14620	EAL89333.1	RING finger protein	8.70988761642597e-10	7.95100806854993e-12	3.13635	6.62495	293.725	protein_coding	gene	CDS
9677	AFUA_8G05580	Afu8g05580	AFUA_8G05580	EAL85321.1	acetyl-coA hydrolase Ach1, putative	4.33521083532206e-10	2.9461317168737e-12	3.12718	7.83098	320.835	protein_coding	gene	CDS	GO:0003986; GO:0005739; GO:0005829; GO:0006083; GO:0006084	mitochondrion|0005739||; cytosol|0005829||	acetyl-CoA hydrolase activity|0003986||	acetate metabolic process|0006083||; acetyl-CoA metabolic process|0006084||
9345	AFUA_8G01310	Afu8g01310	AFUA_8G01310	EAL85037.1	ferric-chelate reductase (Fre2), putative	0.0126214	0.0063715	3.12269	3.23539	10.4304	protein_coding	gene	CDS	GO:0000041; GO:0006879; GO:0000293; GO:0005886; GO:0016021	plasma membrane|0005886||; integral to membrane|0016021||	ferric-chelate reductase activity|0000293||	transition metal ion transport|0000041||; iron ion homeostasis|0006879||
9165	AFUA_7G06820	Afu7g06820	AFUA_7G06820	EAL86791.1	galactose oxidase, putative	9.45361e-06	1.45846e-06	3.12023	0.637287	53.332	protein_coding	gene	CDS
9394	AFUA_8G01800	Afu8g01800	AFUA_8G01800	EAL84988.1	thiosulfate sulfurtransferase, putative	3.25484526345517e-9	5.11716214459429e-11	3.11324	7.06909	240.072	protein_coding	gene	CDS	GO:0000004; GO:0004792; GO:0005737	cytoplasm|0005737||	thiosulfate sulfurtransferase activity|0004792||	biological process unknown|0000004||
1264	AFUA_1G14000	Afu1g14000	AFUA_1G14000	EAL90732.1	hypothetical protein	7.63639890532451e-10	6.66122635011571e-12	3.11102	3.52769	289.217	protein_coding	gene	CDS
8598	AFUA_7G00130	Afu7g00130	AFUA_7G00130	EAL84877.1	C6 transcription factor, putative	4.87681440542832e-8	1.86485346469873e-9	3.10713	4.4557	141.816	protein_coding	gene	CDS	GO:0003700; GO:0005634; GO:0045449	nucleus|0005634||	transcription factor activity|0003700||	regulation of transcription|0045449||
5365	AFUA_4G08960	Afu4g08960	AFUA_4G08960	EAL89891.1	GPI anchored cell wall protein, putative	6.13076789399068e-9	1.21881581014522e-10	3.1045	9.92766	203.577	protein_coding	gene	CDS
9161	AFUA_7G06780	Afu7g06780	AFUA_7G06780	EAL86795.1	hypothetical protein	2.50608678783559e-9	3.55253431250129e-11	3.10268	3.51739	233.34	protein_coding	gene	CDS
5876	AFUA_4G14380	Afu4g14380	AFUA_4G14380	EAL89356.1	glutathione S-transferase, putative	1.51031029164113e-11	1.22552818066022e-14	3.09722	10.0592	637.448	protein_coding	gene	CDS
3248	AFUA_2G17630	Afu2g17630	AFUA_2G17630	EAL94060.1	conserved hypothetical protein	1.15418e-06	1.05244309895736e-7	3.09659	5.06758	84.9702	protein_coding	gene	CDS
7210	AFUA_5G13730	Afu5g13730	AFUA_5G13730	EAL91243.1	NlpC/P60-like cell-wall peptidase, putative	6.79409e-05	1.53537e-05	3.08145	6.33313	43.0842	protein_coding	gene	CDS	GO:0030383			host-pathogen interaction|0030383||
9393	AFUA_8G01795		AFUA_8G01795	EBA27216.1	hypothetical protein	0.00382534	0.00162031	3.07381	-0.46636	14.1539	protein_coding	gene	CDS
7207	AFUA_5G13710	Afu5g13710	AFUA_5G13710	EAL91245.1	carboxylesterase, putative	1.11343921183189e-10	3.50102602361178e-13	3.06632	7.46891	419.725	protein_coding	gene	CDS
4462	AFUA_3G13140	Afu3g13140	AFUA_3G13140	EAL92270.1	methyltransferase, putative	2.01918628727999e-10	8.1922559581296e-13	3.05914	8.62862	377.178	protein_coding	gene	CDS
9793	AFUA_8G06750	Afu8g06750	AFUA_8G06750	EAL85435.2	UDP-glucose,sterol transferase, putative	5.4172378496651e-9	1.04399552838662e-10	3.05663	5.00101	203.018	protein_coding	gene	CDS	GO:0005737; GO:0016125; GO:0016906	cytoplasm|0005737||	sterol 3-beta-glucosyltransferase activity|0016906||	sterol metabolic process|0016125||
319	AFUA_1G03600	Afu1g03600	AFUA_1G03600	EAL88072.1	exo-beta-1,3-glucanase (Exg1), putative	1.12904031815384e-10	3.73133062502447e-13	3.01925	5.99774	416.382	protein_coding	gene	CDS	GO:0004338; GO:0006074; GO:0007047; GO:0009277	chitin- and beta-glucan-containing cell wall|0009277||	glucan 1,3-beta-glucosidase activity|0004338||	1,3-beta-glucan metabolic process|0006074||; cell wall organization and biogenesis|0007047||
8347	AFUA_6G12220	Afu6g12220	AFUA_6G12220	EAL89063.1	isochorismatase family hydrolase, putative	3.20108181652827e-8	1.0747115136128e-9	3.01583	9.67621	158.659	protein_coding	gene	CDS
7383	AFUA_6G00540	Afu6g00540	AFUA_6G00540	EAL84211.1	conserved hypothetical protein	5.89020972735157e-7	4.59585572020336e-8	3.00913	4.5411	95.8894	protein_coding	gene	CDS
3191	AFUA_2G16990	Afu2g16990	AFUA_2G16990	EAL93998.1	conserved hypothetical protein	1.20227957825831e-9	1.2560583888894e-11	3.00191	4.69032	266.703	protein_coding	gene	CDS
3584	AFUA_3G03040	Afu3g03040	AFUA_3G03040	EAL86588.1	conserved hypothetical protein	1.89071e-06	1.96185705965104e-7	2.9995	1.59764	72.2224	protein_coding	gene	CDS
9755	AFUA_8G06350	Afu8g06350	AFUA_8G06350	EAL85398.1	esterase family protein	6.82676e-05	1.54622e-05	2.9878	1.881	36.6595	protein_coding	gene	CDS
5974	AFUA_5G00620	Afu5g00620	AFUA_5G00620	EAL86239.1	integral membrane protein, putative	0.015686	0.00809838	2.98746	-1.93074	9.05135	protein_coding	gene	CDS
320	AFUA_1G03610	Afu1g03610	AFUA_1G03610	EAL88073.1	conserved hypothetical protein	1.10562e-05	1.74271e-06	2.9863	10.3599	59.3152	protein_coding	gene	CDS
4244	AFUA_3G10850	Afu3g10850	AFUA_3G10850	EAL92496.1	DUF821 domain protein	1.06321670751725e-7	5.2950542995331e-9	2.98442	5.68605	134.04	protein_coding	gene	CDS
3585	AFUA_3G03050	Afu3g03050	AFUA_3G03050	EAL86589.1	RNAse III, putative	5.27891e-06	7.09994391698948e-7	2.98335	2.3106	59.5884	protein_coding	gene	CDS
3302	AFUA_3G00180	Afu3g00180	AFUA_3G00180	EAL86301.1	short chain dehydrogenase (AtsC), putative	2.43754872269995e-11	3.95585551913979e-14	2.97192	9.2957	551.13	protein_coding	gene	CDS	GO:0005737; GO:0008152; GO:0016491	cytoplasm|0005737||	oxidoreductase activity|0016491||	metabolic process|0008152||
3220	AFUA_2G17330	Afu2g17330	AFUA_2G17330	EAL94030.1	extracelular serine carboxypeptidase, putative	1.28684311996915e-11	5.22098841654994e-15	2.96899	5.89524	708.464	protein_coding	gene	CDS
9614	AFUA_8G04890	Afu8g04890	AFUA_8G04890	EAL85257.1	conserved hypothetical protein	3.22635455151523e-10	1.78096430264689e-12	2.96495	8.74263	341.958	protein_coding	gene	CDS
9311	AFUA_8G00940	Afu8g00940	AFUA_8G00940	EAL85074.1	MFS multidrug transporter, putative	2.91147287932824e-10	1.4765558775374e-12	2.95889	8.45868	350.159	protein_coding	gene	CDS	GO:0005887; GO:0006855; GO:0042493; GO:0015559	integral to plasma membrane|0005887||	multidrug efflux pump activity|0015559||	multidrug transport|0006855||; response to drug|0042493||
9442	AFUA_8G02290	Afu8g02290	AFUA_8G02290	EAL84939.1	conserved hypothetical protein	0.0693572	0.043724	2.95591	-2.65423	4.76785	protein_coding	gene	CDS
8110	AFUA_6G09710	Afu6g09710	AFUA_6G09710	EAL88822.1	MFS gliotoxin efflux transporter GliA	2.39117729698516e-8	7.42164776222191e-10	2.95548	10.4519	156.757	protein_coding	gene	CDS	GO:0005215; GO:0006810		transporter activity|0005215||	transport|0006810||
3488	AFUA_3G02090	Afu3g02090	AFUA_3G02090	EAL86491.1	beta-xylosidase, putative	0.000645406	0.000212168	2.95543	0.20837	22.2829	protein_coding	gene	CDS	GO:0004553; GO:0005975		hydrolase activity, hydrolyzing O-glycosyl compounds|0004553||	carbohydrate metabolic process|0005975||
92	AFUA_1G01280	Afu1g01280	AFUA_1G01280	EAL87841.1	polyketide synthase, putative	0.0549566	0.0334623	2.95344	-3.23344	5.51549	protein_coding	gene	CDS
9748	AFUA_8G06260	Afu8g06260	AFUA_8G06260	EAL85389.1	conserved hypothetical protein	0.0309138	0.0175091	2.94939	-2.18596	6.96542	protein_coding	gene	CDS
7357	AFUA_6G00280	Afu6g00280	AFUA_6G00280	EAL84237.1	NmrA-like family protein	4.1636252507806e-10	2.70283006440773e-12	2.94765	6.38272	324.362	protein_coding	gene	CDS
1204	AFUA_1G13400	Afu1g13400	AFUA_1G13400	EAL90672.1	conserved hypothetical protein	2.84972230257329e-8	9.4518632005423e-10	2.94224	7.34354	168.555	protein_coding	gene	CDS	GO:0000004; GO:0005554; GO:0005634	nucleus|0005634||	molecular function unknown|0005554||	biological process unknown|0000004||
6930	AFUA_5G11180	Afu5g11180	AFUA_5G11180	EAL91492.1	hypothetical protein	0.000137852	3.56415e-05	2.94184	0.750202	31.3102	protein_coding	gene	CDS
1686	AFUA_2G00510	Afu2g00510	AFUA_2G00510	EAL87149.1	cellulose-binding GDSL lipase/acylhydrolase, putative	0.131079	0.0904219	2.93459	-1.90898	3.28955	protein_coding	gene	CDS
7402	AFUA_6G00730	Afu6g00730	AFUA_6G00730	EAL84193.1	hypothetical protein	1.76513782456424e-7	1.00977556857108e-8	2.93238	2.57844	110.098	protein_coding	gene	CDS
183	AFUA_1G02250	Afu1g02250	AFUA_1G02250	EAL87937.1	conserved hypothetical protein	0.265752	0.203593	2.92	-3.63735	1.75237	protein_coding	gene	CDS
9392	AFUA_8G01790	Afu8g01790	AFUA_8G01790	EAL84989.2	integral membrane protein, putative	0.00206106	0.000795238	2.91312	2.43423	16.9591	protein_coding	gene	CDS
7312	AFUA_5G14845		AFUA_5G14845	EBA27422.1	RING-finger domain protein, putative	2.53704671622286e-7	1.58774502881581e-8	2.91269	2.79059	103.404	protein_coding	gene	CDS
287	AFUA_1G03260	Afu1g03260	AFUA_1G03260	EAL88038.1	tartrate MFS transporter, putative	0.0590803	0.0363926	2.91226	-2.86223	5.18488	protein_coding	gene	CDS	GO:0005887; GO:0015664; GO:0015890	integral to plasma membrane|0005887||	nicotinamide mononucleotide permease activity|0015664||	nicotinamide mononucleotide transport|0015890||
7310	AFUA_5G14830	Afu5g14830	AFUA_5G14830	EAL91136.1	glyoxalase family protein	4.99450080691498e-8	1.92505356184978e-9	2.91221	5.2492	145.386	protein_coding	gene	CDS	GO:0003824; GO:0008152		catalytic activity|0003824||	metabolic process|0008152||
3319	AFUA_3G00380	Afu3g00380	AFUA_3G00380	EAL86322.1	beta-galactosidase, putative	1.52795327865439e-7	8.46193823050304e-9	2.91118	3.00264	112.813	protein_coding	gene	CDS
1526	AFUA_1G16565		AFUA_1G16565		tRNA-Glu	0.0606185	0.0374648	2.91071	-2.88025	5.11811	tRNA	gene	tRNA
5624	AFUA_4G11700	Afu4g11700	AFUA_4G11700	EAL89622.1	Leucine Rich Repeat domain protein	5.91378531447653e-10	4.6787225330071e-12	2.90788	8.68799	302.527	protein_coding	gene	CDS	GO:0000004; GO:0005554; GO:0008372	cellular component unknown|0008372||	molecular function unknown|0005554||	biological process unknown|0000004||
9174	AFUA_7G06950	Afu7g06950	AFUA_7G06950	EAL86777.1	oxidoreductase, putative	0.0125451	0.00633047	2.90475	-1.28417	9.76471	protein_coding	gene	CDS
3023	AFUA_2G15330	Afu2g15330	AFUA_2G15330	EAL93830.1	conserved hypothetical protein	0.000733179	0.000245112	2.89453	-0.467483	21.6356	protein_coding	gene	CDS
9466	AFUA_8G02495		AFUA_8G02495		tRNA-Gly	0.170328	0.122196	2.89381	-3.4304	2.65396	tRNA	gene	tRNA
7499	AFUA_6G02690	Afu6g02690	AFUA_6G02690	EAL85770.1	C2H2 finger domain protein, putative	1.12878311613713e-7	5.82053146790159e-9	2.89329	7.38403	134.489	protein_coding	gene	CDS	GO:0003677; GO:0008270; GO:0005634	nucleus|0005634||	DNA binding|0003677||; zinc ion binding|0008270||
4105	AFUA_3G09520	Afu3g09520	AFUA_3G09520	EAL92629.1	hypothetical protein	0.00743553	0.00346624	2.8805	-0.973505	11.6098	protein_coding	gene	CDS
9459	AFUA_8G02440	Afu8g02440	AFUA_8G02440	EAL84924.1	C-4 methyl sterol oxidase, putative	3.14366967259337e-9	4.78625783985842e-11	2.87531	10.1355	224.523	protein_coding	gene	CDS	GO:0000254; GO:0005789; GO:0005886; GO:0006696	endoplasmic reticulum membrane|0005789||; plasma membrane|0005886||	C-4 methylsterol oxidase activity|0000254||	ergosterol biosynthetic process|0006696||
7599	AFUA_6G03690	Afu6g03690	AFUA_6G03690	EAL85670.1	sodium P-type ATPase, putative	7.4419633409347e-8	3.31808304480638e-9	2.87307	5.04336	133.569	protein_coding	gene	CDS	GO:0005886; GO:0006814; GO:0015662	plasma membrane|0005886||	ATPase activity, coupled to transmembrane movement of ions, phosphorylative mechanism|0015662||	sodium ion transport|0006814||
4905	AFUA_4G03410	Afu4g03410	AFUA_4G03410	EAL84490.1	flavohemoprotein	5.96959e-06	8.25291428121761e-7	2.87065	7.60959	68.2372	protein_coding	gene	CDS	GO:0005554; GO:0005737; GO:0006950	cytoplasm|0005737||	molecular function unknown|0005554||	response to stress|0006950||
3485	AFUA_3G02060	Afu3g02060	AFUA_3G02060	EAL86487.2	MFS multidrug transporter, putative	2.66848500643962e-7	1.69165547116824e-8	2.8511	6.23579	116.911	protein_coding	gene	CDS	GO:0015238; GO:0015893; GO:0016021	integral to membrane|0016021||	drug transporter activity|0015238||	drug transport|0015893||
1146	AFUA_1G12840	Afu1g12840	AFUA_1G12840	EAL90616.1	nitrite reductase NiiA	3.60396e-05	7.15748e-06	2.85065	4.94629	46.6691	protein_coding	gene	CDS	GO:0042128; GO:0050421		nitrite reductase (NO-forming) activity|0050421||	nitrate assimilation|0042128||
9747	AFUA_8G06250	Afu8g06250	AFUA_8G06250	EAL85388.1	hypothetical glutamine rich protein	0.00164101	0.000615857	2.84885	0.181226	17.7655	protein_coding	gene	CDS
4265	AFUA_3G11070	Afu3g11070	AFUA_3G11070	EAL92474.1	pyruvate decarboxylase PdcA, putative	1.23069153818247e-8	3.02086775778637e-10	2.84604	11.7064	176.552	protein_coding	gene	CDS	GO:0004737; GO:0005737; GO:0006067	cytoplasm|0005737||	pyruvate decarboxylase activity|0004737||	ethanol metabolic process|0006067||
1727	AFUA_2G00900	Afu2g00900	AFUA_2G00900	EAL87189.1	PTH11-like integral membrane protein, putative	0.00357683	0.00149872	2.83965	-0.420991	14.4291	protein_coding	gene	CDS
4652	AFUA_3G15055		AFUA_3G15055	EBA27447.1	conserved hypothetical protein	1.79881e-05	3.11996e-06	2.83358	0.949394	47.2912	protein_coding	gene	CDS
6051	AFUA_5G01400		AFUA_5G01400	EBA27257.1	class V chitinase, putative	9.39666813376143e-9	2.17308077340258e-10	2.82505	4.43495	184.363	protein_coding	gene	CDS	GO:0004568; GO:0008061; GO:0006039; GO:0009277	chitin- and beta-glucan-containing cell wall|0009277||	chitinase activity|0004568||; chitin binding|0008061||	cell wall chitin catabolic process|0006039||
8548	AFUA_6G14200	Afu6g14200	AFUA_6G14200	EAL89256.1	acetyl-CoA-acetyltransferase, putative	2.19844219851552e-11	3.12183697933029e-14	2.81904	8.57844	567.599	protein_coding	gene	CDS	GO:0003985; GO:0005829; GO:0006696	cytosol|0005829||	acetyl-CoA C-acetyltransferase activity|0003985||	ergosterol biosynthetic process|0006696||
4987	AFUA_4G04190	Afu4g04190	AFUA_4G04190	EAL84567.1	conserved hypothetical protein	4.0429966123951e-10	2.46049088897156e-12	2.81898	9.69248	328.247	protein_coding	gene	CDS
698	AFUA_1G07480	Afu1g07480	AFUA_1G07480	EAL88456.1	coproporphyrinogen III oxidase, putative	3.36414089502544e-8	1.13628047270866e-9	2.81272	9.82291	153.86	protein_coding	gene	CDS	GO:0004109; GO:0005743; GO:0006783	mitochondrial inner membrane|0005743||	coproporphyrinogen oxidase activity|0004109||	heme biosynthetic process|0006783||
3253	AFUA_2G17680	Afu2g17680	AFUA_2G17680	EAL94065.1	conserved hypothetical protein	0.00155691	0.000579717	2.81245	-0.96508	18.0061	protein_coding	gene	CDS
3560	AFUA_3G02790	Afu3g02790	AFUA_3G02790	EAL86563.2	amidohydrolase family protein	0.000558994	0.000180076	2.80918	-1.14991	23.0327	protein_coding	gene	CDS
1239	AFUA_1G13750	Afu1g13750	AFUA_1G13750	EAL90707.1	C2H2 transcription factor (Rpn4), putative	5.28430873517469e-9	1.00765802029906e-10	2.80676	9.4135	204.263	protein_coding	gene	CDS	GO:0003677; GO:0008270; GO:0016563		DNA binding|0003677||; zinc ion binding|0008270||; transcriptional activator activity|0016563||
3175	AFUA_2G16845		AFUA_2G16845		tRNA-Thr	0.0275717	0.0153505	2.79659	-1.64437	7.3059	tRNA	gene	tRNA
3533	AFUA_3G02530	Afu3g02530	AFUA_3G02530	EAL86536.1	PKS-like enzyme, putative	1.6826730806831e-7	9.50653114860015e-9	2.79617	3.74641	111.018	protein_coding	gene	CDS	GO:0016218; GO:0017000; GO:0030639		polyketide synthase activity|0016218||	antibiotic biosynthetic process|0017000||; polyketide biosynthetic process|0030639||
8975	AFUA_7G04930	Afu7g04930	AFUA_7G04930	EAL86979.1	alkaline serine protease (PR1)/allergen F18-like	2.91286246082273e-9	4.34314617852664e-11	2.79211	7.61311	232.113	protein_coding	gene	CDS	GO:0008233; GO:0008372; GO:0030163	cellular component unknown|0008372||	peptidase activity|0008233||	protein catabolic process|0030163||
9679	AFUA_8G05600	Afu8g05600	AFUA_8G05600	EAL85323.1	conserved hypothetical protein	1.00131e-06	8.90442272094573e-8	2.79052	9.06994	90.7008	protein_coding	gene	CDS
5581	AFUA_4G11250	Afu4g11250	AFUA_4G11250	EAL89666.1	carbonic anhydrase Nce103, putative	3.00609338566835e-9	4.51264652681728e-11	2.78202	9.1279	226.239	protein_coding	gene	CDS	GO:0000004; GO:0005554; GO:0005634; GO:0005737	nucleus|0005634||; cytoplasm|0005737||	molecular function unknown|0005554||	biological process unknown|0000004||
7036	AFUA_5G12212		AFUA_5G12212		tRNA-Phe	0.120479	0.0820831	2.77995	-2.47136	3.4271	tRNA	gene	tRNA
6	AFUA_1G00160	Afu1g00160	AFUA_1G00160	EAL87730.1	conserved hypothetical protein	0.011355	0.00563198	2.77574	-1.65935	10.1116	protein_coding	gene	CDS
9756	AFUA_8G06360	Afu8g06360	AFUA_8G06360	EAL85399.1	alpha-1,3-glucanase, putative	8.15039e-05	1.9138e-05	2.77312	1.93343	35.1356	protein_coding	gene	CDS	GO:0004553; GO:0006073; GO:0009277	chitin- and beta-glucan-containing cell wall|0009277||	hydrolase activity, hydrolyzing O-glycosyl compounds|0004553||	glucan metabolic process|0006073||
4951	AFUA_4G03830	Afu4g03830	AFUA_4G03830	EAL84532.1	conserved hypothetical protein	7.73510360940971e-9	1.63975723132836e-10	2.76908	8.5109	195.967	protein_coding	gene	CDS
3946	AFUA_3G07870	Afu3g07870	AFUA_3G07870	EAL92788.2	extracellular serine-rich protein, putative	1.35137628322619e-11	7.59372517882169e-15	2.76678	10.6585	676.379	protein_coding	gene	CDS
5754	AFUA_4G13120	Afu4g13120	AFUA_4G13120	EAL89481.2	glutamine synthetase	3.76890114291173e-11	6.88104478876267e-14	2.7641	11.808	514.418	protein_coding	gene	CDS	GO:0004356; GO:0005737; GO:0006542; GO:0006807	cytoplasm|0005737||	glutamate-ammonia ligase activity|0004356||	glutamine biosynthetic process|0006542||; nitrogen compound metabolic process|0006807||
6798	AFUA_5G09870	Afu5g09870	AFUA_5G09870	EAL91615.1	hypothetical protein	1.47787e-06	1.42854810393245e-7	2.75205	1.64707	75.6534	protein_coding	gene	CDS
9460	AFUA_8G02445		AFUA_8G02445		tRNA-Arg	0.000284676	8.26684e-05	2.74977	1.61355	26.8059	tRNA	gene	tRNA
441	AFUA_1G04876		AFUA_1G04876		tRNA-Glu	0.00852174	0.00405126	2.74241	-1.25371	11.118	tRNA	gene	tRNA
9606	AFUA_8G04825		AFUA_8G04825		tRNA-Gln	0.0260986	0.0144325	2.73798	-2.26634	7.46764	tRNA	gene	tRNA
3579	AFUA_3G02990	Afu3g02990	AFUA_3G02990	EAL86583.1	conserved hypothetical protein	4.50075182856119e-7	3.23613961824099e-8	2.73674	3.80192	93.7925	protein_coding	gene	CDS
7	AFUA_1G00170	Afu1g00170	AFUA_1G00170	EAL87731.1	DUF614 domain protein	1.37214e-05	2.24631e-06	2.72809	1.46323	49.8327	protein_coding	gene	CDS
7384	AFUA_6G00550	Afu6g00550	AFUA_6G00550	EAL84210.1	glycosyl transferase family 8 family, putative	1.68721341827129e-9	2.03649859797427e-11	2.72738	5.3856	250.673	protein_coding	gene	CDS
9472	AFUA_8G02540	Afu8g02540	AFUA_8G02540	EAL84914.1	hypothetical protein	0.00635883	0.0029082	2.71887	-0.264746	12.1752	protein_coding	gene	CDS
8014	AFUA_6G08760	Afu6g08760	AFUA_6G08760	EAL88727.1	proline oxidase PrnD	2.48801e-06	2.80119244994946e-7	2.71564	8.17131	77.3105	protein_coding	gene	CDS	GO:0004657; GO:0006562		proline dehydrogenase activity|0004657||	proline catabolic process|0006562||
9353	AFUA_8G01390	Afu8g01390	AFUA_8G01390	EAL85029.1	glycosyl hydrolase, putative	1.96202780822286e-8	5.69165182221055e-10	2.71521	5.42844	166.686	protein_coding	gene	CDS	GO:0005976; GO:0016798		hydrolase activity, acting on glycosyl bonds|0016798||	polysaccharide metabolic process|0005976||
39	AFUA_1G00660	Afu1g00660	AFUA_1G00660	EAL87780.1	hypothetical protein	0.000214395	5.98235e-05	2.71513	-0.0108506	28.4828	protein_coding	gene	CDS
9429	AFUA_8G02160	Afu8g02160	AFUA_8G02160	EAL84952.1	aldehyde dehydrogenase family protein	5.12267e-05	1.08595e-05	2.71258	0.737299	38.5169	protein_coding	gene	CDS	GO:0004029; GO:0005739; GO:0006067	mitochondrion|0005739||	aldehyde dehydrogenase (NAD) activity|0004029||	ethanol metabolic process|0006067||
2759	AFUA_2G12710	Afu2g12710	AFUA_2G12710	EAL93564.1	MFS monocarboxylate transporter, putative	6.25053497063366e-8	2.65642981305964e-9	2.70789	5.23575	136.195	protein_coding	gene	CDS	GO:0000329; GO:0005215; GO:0008028; GO:0006810	membrane of vacuole with cell cycle-correlated morphology|0000329||	transporter activity|0005215||; monocarboxylic acid transporter activity|0008028||	transport|0006810||
3561	AFUA_3G02795		AFUA_3G02795		tRNA-Ala	0.139154	0.0966697	2.70645	-3.37217	3.10217	tRNA	gene	tRNA
7550	AFUA_6G03190	Afu6g03190	AFUA_6G03190	EAL85720.1	hypothetical protein	8.45702e-05	2.0021e-05	2.70178	5.96741	40.5453	protein_coding	gene	CDS
9382	AFUA_8G01680	Afu8g01680	AFUA_8G01680	EAL85000.1	hypothetical protein	2.0251e-05	3.58023e-06	2.69017	0.721415	46.2565	protein_coding	gene	CDS
192	AFUA_1G02330	Afu1g02330	AFUA_1G02330	EAL87945.2	conserved hypothetical protein	1.35137628322619e-11	8.22421918993523e-15	2.68391	6.93352	669.734	protein_coding	gene	CDS
1557	AFUA_1G16850	Afu1g16850	AFUA_1G16850	EAL91015.1	sphinganine hydroxylase Sur2, putative	4.49131216401269e-8	1.63889045923392e-9	2.6792	8.11805	150.708	protein_coding	gene	CDS	GO:0000170; GO:0005783; GO:0006665; GO:0030148	endoplasmic reticulum|0005783||	sphingosine hydroxylase activity|0000170||	sphingolipid metabolic process|0006665||; sphingolipid biosynthetic process|0030148||
8508	AFUA_6G13790	Afu6g13790	AFUA_6G13790	EAL89217.1	flavin-binding monooxygenase, putative	1.11343921183189e-10	3.39508015746611e-13	2.67547	6.32165	421.346	protein_coding	gene	CDS
1698	AFUA_2G00630	Afu2g00630	AFUA_2G00630	EAL87162.1	GDSL lipase/acylhydrolase family protein	4.49131216401269e-8	1.63999632725892e-9	2.6653	3.34641	140.997	protein_coding	gene	CDS	GO:0016298		lipase activity|0016298||
5932	AFUA_5G00180	Afu5g00180	AFUA_5G00180	EAL86284.1	DUF221 membrane protein, putative	0.181227	0.131394	2.66433	-2.98043	2.5559	protein_coding	gene	CDS
8470	AFUA_6G13440	Afu6g13440	AFUA_6G13440	EAL89182.1	choline sulfatase, putative	1.1075e-06	1.00201966639366e-7	2.6573	5.49918	88.2378	protein_coding	gene	CDS	GO:0008152; GO:0008484		sulfuric ester hydrolase activity|0008484||	metabolic process|0008152||
4814	AFUA_4G01480	Afu4g01480	AFUA_4G01480	EAL84271.2	MFS transporter, putative	0.117286	0.0795505	2.65426	-2.71486	3.55417	protein_coding	gene	CDS	GO:0005215; GO:0005886; GO:0006810	plasma membrane|0005886||	transporter activity|0005215||	transport|0006810||
9735	AFUA_8G06100	Afu8g06100	AFUA_8G06100	EAL85374.1	integral membrane protein	0.00155804	0.000580293	2.65133	4.44375	19.8936	protein_coding	gene	CDS
2054	AFUA_2G04180	Afu2g04180	AFUA_2G04180	EAL87512.1	conserved hypothetical protein	0.000449672	0.000138838	2.64549	0.63472	24.2531	protein_coding	gene	CDS
8977	AFUA_7G04950	Afu7g04950	AFUA_7G04950	EAL86977.1	lipase, putative	7.89797e-06	1.1704e-06	2.64428	2.15773	55.1867	protein_coding	gene	CDS
5633	AFUA_4G11800	Afu4g11800	AFUA_4G11800	EAL89613.1	alkaline serine protease Alp1	1.12178289106245e-7	5.76836589719399e-9	2.64363	8.7823	127.194	protein_coding	gene	CDS	GO:0005576; GO:0006508; GO:0009405; GO:0008236	extracellular region|0005576||	serine-type peptidase activity|0008236||	proteolysis|0006508||; pathogenesis|0009405||
4838	AFUA_4G02770	Afu4g02770	AFUA_4G02770	EAL84425.1	arachidonate 5-lipoxygenase, putative	6.67224e-06	9.50856832723963e-7	2.64107	3.06803	56.9837	protein_coding	gene	CDS
7355	AFUA_6G00260	Afu6g00260	AFUA_6G00260	EAL84239.1	phosphatidylserine decarboxylase family protein	0.0228691	0.0124285	2.64091	-2.08462	8.13262	protein_coding	gene	CDS	GO:0004609; GO:0006660		phosphatidylserine decarboxylase activity|0004609||	phosphatidylserine catabolic process|0006660||
293	AFUA_1G03320	Afu1g03320	AFUA_1G03320	EAL88044.1	hypothetical protein	0.00140437	0.000515794	2.63856	0.443733	18.4762	protein_coding	gene	CDS
1697	AFUA_2G00625	Afu2g00625	AFUA_2G00625	EAL87161.1	conserved hypothetical protein	3.89069e-06	4.84609140463739e-7	2.62813	0.556825	63.1363	protein_coding	gene	CDS
7375	AFUA_6G00480	Afu6g00480	AFUA_6G00480	EAL84217.1	hypothetical protein	6.15141e-05	1.36081e-05	2.62717	0.319044	37.0672	protein_coding	gene	CDS
1245	AFUA_1G13820	Afu1g13820	AFUA_1G13820	EAL90714.1	hypothetical protein	4.78314e-06	6.24394559745687e-7	2.62554	3.98959	63.6772	protein_coding	gene	CDS
4783	AFUA_4G01140	Afu4g01140	AFUA_4G01140	EAL84305.1	MFS multidrug transporter, putative	1.12878311613713e-7	5.82767629692461e-9	2.62549	2.84033	118.736	protein_coding	gene	CDS	GO:0015238; GO:0015893; GO:0016021	integral to membrane|0016021||	drug transporter activity|0015238||	drug transport|0015893||
1384	AFUA_1G15160	Afu1g15160	AFUA_1G15160	EAL90847.1	conserved hypothetical protein	5.0724315047382e-8	1.96023572705675e-9	2.62399	9.19706	142.821	protein_coding	gene	CDS
7311	AFUA_5G14840		AFUA_5G14840	EAL91135.2	hypothetical protein	8.02386304044819e-7	6.81202288756987e-8	2.62363	4.60694	88.6512	protein_coding	gene	CDS
4572	AFUA_3G14250	Afu3g14250	AFUA_3G14250	EAL92163.1	Indoleamine 2,3-dioxygenase subfamily	5.90476046311373e-10	4.61169039111225e-12	2.62361	6.3033	303.083	protein_coding	gene	CDS	GO:0004833; GO:0005737; GO:0009435	cytoplasm|0005737||	tryptophan 2,3-dioxygenase activity|0004833||	NAD biosynthetic process|0009435||
3441	AFUA_3G01590	Afu3g01590	AFUA_3G01590	EAL86442.1	conserved hypothetical protein	3.37077756588539e-10	1.91463174449317e-12	2.61801	6.96809	338.841	protein_coding	gene	CDS
4082	AFUA_3G09240	Afu3g09240	AFUA_3G09240	EAL92658.1	CAIB/BAIF family enzyme	7.86072333808966e-8	3.56399567108842e-9	2.61613	7.03343	140.514	protein_coding	gene	CDS
3259	AFUA_2G17730	Afu2g17730	AFUA_2G17730	EAL94070.1	MFS multidrug transporter, putative	4.69558149468139e-10	3.3339152513206e-12	2.61612	4.5991	315.84	protein_coding	gene	CDS	GO:0005887; GO:0009636; GO:0015239	integral to plasma membrane|0005887||	multidrug transporter activity|0015239||	response to toxin|0009636||
5148	AFUA_4G06810	Afu4g06810	AFUA_4G06810	EAL90107.1	hypothetical protein	1.38253570337179e-9	1.54253907466169e-11	2.61603	7.33808	259.774	protein_coding	gene	CDS
398	AFUA_1G04455		AFUA_1G04455	EBA27337.1	hypothetical protein	4.71039403438326e-8	1.76299360856823e-9	2.61513	1.8443	139.633	protein_coding	gene	CDS
7307	AFUA_5G14800	Afu5g14800	AFUA_5G14800	EAL91139.1	lactate dehydrogenase	1.05996986445706e-8	2.54805617077111e-10	2.61404	4.71668	180.55	protein_coding	gene	CDS
6010	AFUA_5G01005		AFUA_5G01005	EBA27262.1	conserved hypothetical protein	2.80907e-05	5.32524e-06	2.60782	3.37633	44.2554	protein_coding	gene	CDS
3237	AFUA_2G17500	Afu2g17500	AFUA_2G17500	EAL94047.1	cyanide hydratase/nitrilase, putative	9.7080312062296e-8	4.71665173727962e-9	2.60313	2.94833	122.216	protein_coding	gene	CDS	GO:0008372	cellular component unknown|0008372||
2219	AFUA_2G05870	Afu2g05870	AFUA_2G05870	EAL87678.1	hypothetical protein	0.000152952	4.0476e-05	2.60136	1.73862	30.605	protein_coding	gene	CDS
3532	AFUA_3G02520	Afu3g02520	AFUA_3G02520	EAL86535.1	MFS multidrug transporter, putative	1.15249267978221e-10	4.16998729868641e-13	2.601	7.36908	410.613	protein_coding	gene	CDS	GO:0005215; GO:0006810		transporter activity|0005215||	transport|0006810||
38	AFUA_1G00650	Afu1g00650	AFUA_1G00650	EAL87779.1	extracellular alpha-1,3-glucanase/mutanase, putative	0.00105502	0.000372078	2.6009	-0.188078	19.8273	protein_coding	gene	CDS	GO:0004553; GO:0006073; GO:0009277	chitin- and beta-glucan-containing cell wall|0009277||	hydrolase activity, hydrolyzing O-glycosyl compounds|0004553||	glucan metabolic process|0006073||
6036	AFUA_5G01248		AFUA_5G01248	EBA27259.1	conserved hypothetical protein	0.000674124	0.000223386	2.59994	1.70019	22.3251	protein_coding	gene	CDS
9707	AFUA_8G05870	Afu8g05870	AFUA_8G05870	EAL85351.1	2-haloalkanoic acid dehalogenase, putative	6.55488e-05	1.46336e-05	2.59895	0.590481	36.6088	protein_coding	gene	CDS
3484	AFUA_3G02050		AFUA_3G02050	EAL86488.2	conserved hypothetical protein	8.83584328035701e-9	1.93583745669653e-10	2.59616	3.6278	187.179	protein_coding	gene	CDS
7308	AFUA_5G14810	Afu5g14810	AFUA_5G14810	EAL91138.1	pyruvate decarboxylase, putative	1.19868818641211e-7	6.35879827055007e-9	2.59397	5.49886	124.926	protein_coding	gene	CDS	GO:0004737; GO:0005634; GO:0005737; GO:0006090; GO:0019655	nucleus|0005634||; cytoplasm|0005737||	pyruvate decarboxylase activity|0004737||	pyruvate metabolic process|0006090||; glucose catabolic process to ethanol|0019655||
9098	AFUA_7G06130	Afu7g06130	AFUA_7G06130	EAL86859.2	plasma membrane protein Pth11-like, putative	8.99674961682545e-9	2.01929202993491e-10	2.59218	6.88062	194.189	protein_coding	gene	CDS
5383	AFUA_4G09140	Afu4g09140	AFUA_4G09140	EAL89873.1	L-ornithine aminotransferase Car2, putative	5.15397003263742e-7	3.84234503903895e-8	2.5912	8.75443	100.277	protein_coding	gene	CDS	GO:0004587; GO:0005634; GO:0005737; GO:0006527	nucleus|0005634||; cytoplasm|0005737||	ornithine-oxo-acid transaminase activity|0004587||	arginine catabolic process|0006527||
7408	AFUA_6G01800	Afu6g01800	AFUA_6G01800	EAL85859.1	endoglucanase, putative	8.00281254826868e-7	6.77791710904184e-8	2.59095	2.31581	84.2561	protein_coding	gene	CDS
1856	AFUA_2G02180	Afu2g02180	AFUA_2G02180	EAL87315.1	conserved hypothetical protein	8.83584328035701e-9	1.93227109064915e-10	2.59037	6.88197	195.334	protein_coding	gene	CDS
4728	AFUA_4G00580	Afu4g00580	AFUA_4G00580	EAL84360.1	hypothetical protein	3.85074e-06	4.76899550713779e-7	2.58892	2.43369	63.289	protein_coding	gene	CDS
82	AFUA_1G01190	Afu1g01190	AFUA_1G01190	EAL87831.1	conserved hypothetical protein	2.06811e-05	3.66676e-06	2.58618	1.07439	46.0787	protein_coding	gene	CDS
1725	AFUA_2G00880	Afu2g00880	AFUA_2G00880	EAL87187.2	C6 finger domain protein, putative	3.25484526345517e-9	5.11635682787732e-11	2.58522	4.77578	222.593	protein_coding	gene	CDS
3297	AFUA_3G00130	Afu3g00130	AFUA_3G00130	EAL86296.2	conserved hypothetical protein	0.00297879	0.00122064	2.58296	7.87337	16.9016	protein_coding	gene	CDS	GO:0000004			biological process unknown|0000004||
7306	AFUA_5G14790	Afu5g14790	AFUA_5G14790	EAL91140.1	phosphoenolpyruvate synthase, putative	1.53294763163509e-10	5.90851100538933e-13	2.58058	6.88864	393.017	protein_coding	gene	CDS	GO:0006094; GO:0009401; GO:0008986		pyruvate, water dikinase activity|0008986||	gluconeogenesis|0006094||; phosphoenolpyruvate-dependent sugar phosphotransferase system|0009401||
978	AFUA_1G11180	Afu1g11180	AFUA_1G11180	EAL90445.1	heat shock protein/chaperonin HSP78, putative	4.58787247228595e-7	3.32258945654952e-8	2.57816	7.58432	104.078	protein_coding	gene	CDS	GO:0000002; GO:0006457; GO:0006628; GO:0006950; GO:0003754; GO:0003773; GO:0004176; GO:0005759	mitochondrial matrix|0005759||	chaperone activity|0003754||; heat shock protein activity|0003773||; ATP-dependent peptidase activity|0004176||	mitochondrial genome maintenance|0000002||; protein folding|0006457||; mitochondrial translocation|0006628||; response to stress|0006950||
2871	AFUA_2G13830	Afu2g13830	AFUA_2G13830	EAL93678.1	conserved hypothetical protein	4.93797231527023e-7	3.64625605590499e-8	2.57229	7.90059	102.49	protein_coding	gene	CDS
3609	AFUA_3G03315	Afu3g03315	AFUA_3G03315	EAL86613.2	C6 transcription factor, putative	1.44296860938098e-8	3.74682994220033e-10	2.56359	4.67118	171.612	protein_coding	gene	CDS
3250	AFUA_2G17650	Afu2g17650	AFUA_2G17650	EAL94062.1	DUF907 domain protein	1.84023811161213e-8	5.14506317673977e-10	2.5629	8.23678	169.638	protein_coding	gene	CDS	GO:0000004; GO:0005554; GO:0005737	cytoplasm|0005737||	molecular function unknown|0005554||	biological process unknown|0000004||
6023	AFUA_5G01130	Afu5g01130	AFUA_5G01130	EAL86190.1	conserved hypothetical protein	0.279945	0.216511	2.56239	-3.31186	1.65118	protein_coding	gene	CDS
9142	AFUA_7G06600	Afu7g06600	AFUA_7G06600	EAL86813.1	NADPH-dependent FMN reductase Lot6, putative	5.11937073154182e-9	9.51017880289232e-11	2.56108	3.70467	205.385	protein_coding	gene	CDS	GO:0005634; GO:0005737; GO:0006118; GO:0008752	nucleus|0005634||; cytoplasm|0005737||	FMN reductase activity|0008752||	electron transport|0006118||
3510	AFUA_3G02260		AFUA_3G02260	EBA27277.1	conserved hypothetical protein	1.52277e-05	2.55005e-06	2.55983	2.51027	48.8395	protein_coding	gene	CDS
9753	AFUA_8G06320	Afu8g06320	AFUA_8G06320	EAL85395.1	hypothetical protein	0.159411	0.113362	2.55451	-2.76425	2.79525	protein_coding	gene	CDS
4676	AFUA_3G15330	Afu3g15330	AFUA_3G15330	EAL92054.1	hypothetical protein	8.99674961682545e-9	2.02873959014997e-10	2.5544	7.2401	193.526	protein_coding	gene	CDS
31	AFUA_1G00530	Afu1g00530	AFUA_1G00530	EAL87767.1	thermoresistant gluconokinase family protein	2.05279679521162e-9	2.67043502960697e-11	2.55273	7.09377	242.62	protein_coding	gene	CDS	GO:0005737	cytoplasm|0005737||
3327	AFUA_3G00470	Afu3g00470	AFUA_3G00470	EAL86329.1	endo-1,4-beta-xylanase, putative	0.000826719	0.000281666	2.55199	-0.904534	21.0229	protein_coding	gene	CDS	GO:0045491			xylan metabolic process|0045491||
6008	AFUA_5G00990	Afu5g00990	AFUA_5G00990	EAL86204.1	hypothetical protein	2.92355e-05	5.58082e-06	2.55041	1.44253	43.0342	protein_coding	gene	CDS
5837	AFUA_4G13980	Afu4g13980	AFUA_4G13980	EAL89396.1	hypothetical protein	3.85514653930694e-8	1.33340599442506e-9	2.54211	3.78942	144.966	protein_coding	gene	CDS
3610	AFUA_3G03320	Afu3g03320	AFUA_3G03320	EAL86614.1	MFS monocarboxylate transporter, putative	1.33168519337122e-8	3.37648585092503e-10	2.54146	8.90951	175.193	protein_coding	gene	CDS	GO:0000329; GO:0005215; GO:0008028; GO:0006810	membrane of vacuole with cell cycle-correlated morphology|0000329||	transporter activity|0005215||; monocarboxylic acid transporter activity|0008028||	transport|0006810||
294	AFUA_1G03352		AFUA_1G03352	EBA27333.1	alpha-1,3-glucanase/mutanase, putative	0.00598015	0.00270498	2.54019	1.02787	12.5742	protein_coding	gene	CDS	GO:0004553; GO:0006073; GO:0009277	chitin- and beta-glucan-containing cell wall|0009277||	hydrolase activity, hydrolyzing O-glycosyl compounds|0004553||	glucan metabolic process|0006073||
2235	AFUA_2G06000	Afu2g06000	AFUA_2G06000	EAL87691.1	NAD+ dependent glutamate dehydrogenase, putative	4.57558314902159e-10	3.17260156511251e-12	2.52283	11.2019	317.834	protein_coding	gene	CDS	GO:0004352; GO:0005625; GO:0006807	soluble fraction|0005625||	glutamate dehydrogenase activity|0004352||	nitrogen compound metabolic process|0006807||
9458	AFUA_8G02430	Afu8g02430	AFUA_8G02430	EAL84925.1	zinc-binding alcohol dehydrogenase, putative	1.85376e-06	1.9009580766925e-7	2.52165	3.62236	72.6739	protein_coding	gene	CDS	GO:0005625; GO:0006066; GO:0008106; GO:0008270	soluble fraction|0005625||	alcohol dehydrogenase (NADP+) activity|0008106||; zinc ion binding|0008270||	alcohol metabolic process|0006066||
269	AFUA_1G03090	Afu1g03090	AFUA_1G03090	EAL88021.1	mitochondrial integral membrane protein	3.14366967259337e-9	4.81483031302971e-11	2.52005	8.14625	224.35	protein_coding	gene	CDS	GO:0000004; GO:0000324; GO:0005554	vacuole, cell cycle-correlated morphology|0000324||	molecular function unknown|0005554||	biological process unknown|0000004||
9374	AFUA_8G01600	Afu8g01600	AFUA_8G01600	EAL85008.1	conserved hypothetical protein	1.65227e-05	2.82388e-06	2.51783	1.58158	48.0518	protein_coding	gene	CDS
8093	AFUA_6G09540	Afu6g09540	AFUA_6G09540	EAL88805.1	endoglucanase, putative	0.0324298	0.0184829	2.51689	-1.92988	7.03473	protein_coding	gene	CDS
4996	AFUA_4G04280	Afu4g04280	AFUA_4G04280	EAL84575.1	AN1 zinc finger protein	6.15279129625217e-10	5.11744483510172e-12	2.5145	6.97273	299.096	protein_coding	gene	CDS	GO:0000004; GO:0005554; GO:0005634; GO:0005737	nucleus|0005634||; cytoplasm|0005737||	molecular function unknown|0005554||	biological process unknown|0000004||
7706	AFUA_6G04750	Afu6g04750	AFUA_6G04750	EAL85565.1	Hsp70 nucleotide exchange factor (Fes1), putative	4.64670098922824e-7	3.38875952049407e-8	2.5104	6.10931	103.772	protein_coding	gene	CDS	GO:0000774; GO:0005829; GO:0005830; GO:0006412	cytosol|0005829||; cytosolic ribosome (sensu Eukaryota)|0005830||	adenyl-nucleotide exchange factor activity|0000774||	translation|0006412||
9638	AFUA_8G05140	Afu8g05140	AFUA_8G05140	EAL85281.1	oxidoreductin	6.01416246189792e-10	4.81913819342667e-12	2.50868	9.24434	301.391	protein_coding	gene	CDS	GO:0005783; GO:0006457; GO:0006467; GO:0009055	endoplasmic reticulum|0005783||	electron carrier activity|0009055||	protein folding|0006457||; protein thiol-disulfide exchange|0006467||
7100	AFUA_5G12700	Afu5g12700	AFUA_5G12700	EAL91345.1	conserved hypothetical protein	0.000122539	3.10854e-05	2.50754	0.751786	32.0873	protein_coding	gene	CDS
1947	AFUA_2G03120	Afu2g03120	AFUA_2G03120	EAL87409.1	cell wall glucanase (Utr2), putative	1.59747667973863e-10	6.31926062580449e-13	2.50708	10.1334	389.709	protein_coding	gene	CDS	GO:0004553; GO:0008061; GO:0006073; GO:0007047; GO:0009277	chitin- and beta-glucan-containing cell wall|0009277||	hydrolase activity, hydrolyzing O-glycosyl compounds|0004553||; chitin binding|0008061||	glucan metabolic process|0006073||; cell wall organization and biogenesis|0007047||
9803	AFUA_8G06835		AFUA_8G06835		tRNA-Met	0.237033	0.178262	2.50689	-3.06875	1.97663	tRNA	gene	tRNA
6815	AFUA_5G09970	Afu5g09970	AFUA_5G09970	EAL91605.2	67 kDa myosin-cross-reactive antigen family protein	7.92564485647596e-8	3.60146961730523e-9	2.49688	7.16594	138.453	protein_coding	gene	CDS
2096	AFUA_2G04620	Afu2g04620	AFUA_2G04620	EAL87556.1	Hsp70 chaperone BiP/Kar2, putative	7.83955554896312e-12	2.38550224636265e-15	2.4951	9.83936	780.433	protein_coding	gene	CDS	GO:0000742; GO:0006457; GO:0006616; GO:0006950; GO:0006986; GO:0003754; GO:0003773; GO:0016887; GO:0051082; GO:0005788	endoplasmic reticulum lumen|0005788||	chaperone activity|0003754||; heat shock protein activity|0003773||; ATPase activity|0016887||; unfolded protein binding|0051082||	karyogamy during conjugation with cellular fusion|0000742||; protein folding|0006457||; SRP-dependent cotranslational protein targeting to membrane, translocation|0006616||; response to stress|0006950||; response to unfolded protein|0006986||
1486	AFUA_1G16190	Afu1g16190	AFUA_1G16190	EAL90947.1	extracellular cell wall glucanase Crf1/allergen Asp F9	3.22635455151523e-10	1.77528494962429e-12	2.48785	9.60656	342.096	protein_coding	gene	CDS	GO:0004553; GO:0006073; GO:0009277	chitin- and beta-glucan-containing cell wall|0009277||	hydrolase activity, hydrolyzing O-glycosyl compounds|0004553||	glucan metabolic process|0006073||
4601	AFUA_3G14540	Afu3g14540	AFUA_3G14540	EAL92134.1	heat shock protein Hsp30/Hsp42, putative	4.75647917905755e-7	3.49776590406403e-8	2.48493	12.3129	95.406	protein_coding	gene	CDS	GO:0005515; GO:0009408; GO:0050821		protein binding|0005515||	response to heat|0009408||; protein stabilization|0050821||
6804	AFUA_5G09910	Afu5g09910	AFUA_5G09910	EAL91611.1	nitroreductase family protein, putative	3.77802356572028e-9	6.51449443323306e-11	2.47705	6.24455	216.188	protein_coding	gene	CDS	GO:0005554; GO:0005634; GO:0005737; GO:0045922	nucleus|0005634||; cytoplasm|0005737||	molecular function unknown|0005554||	negative regulation of fatty acid metabolic process|0045922||
2763	AFUA_2G12760	Afu2g12760	AFUA_2G12760	EAL93569.1	conserved hypothetical protein	0.347524	0.278646	2.47699	-3.17756	1.25481	protein_coding	gene	CDS
7379	AFUA_6G00515		AFUA_6G00515		tRNA-Val	3.14324e-06	3.72062034265139e-7	2.47528	1.10088	65.6895	tRNA	gene	tRNA
6571	AFUA_5G07610		AFUA_5G07610		tRNA-Gly	0.0747138	0.0476559	2.4696	-2.74737	4.57627	tRNA	gene	tRNA
1084	AFUA_1G12210	Afu1g12210	AFUA_1G12210	EAL90551.1	NADH oxidase	6.46364996145491e-9	1.29154989593936e-10	2.46472	4.5321	197.353	protein_coding	gene	CDS	GO:0000004; GO:0003959; GO:0005634; GO:0005737	nucleus|0005634||; cytoplasm|0005737||	NADPH dehydrogenase activity|0003959||	biological process unknown|0000004||
5868	AFUA_4G14250	Afu4g14250	AFUA_4G14250	EAL89369.1	hypothetical protein	1.24443e-06	1.15620028197728e-7	2.4611	6.92553	87.7462	protein_coding	gene	CDS
8659	AFUA_7G00740	Afu7g00740	AFUA_7G00740	EAL84818.1	protein kinase, putative	0.000373682	0.000111964	2.45831	3.11739	26.2604	protein_coding	gene	CDS	GO:0004672; GO:0005737	cytoplasm|0005737||	protein kinase activity|0004672||
6588	AFUA_5G07780	Afu5g07780	AFUA_5G07780	EAL91820.1	squalene monooxygenase Erg1	5.11937073154182e-9	9.60628446429899e-11	2.45459	8.81381	205.116	protein_coding	gene	CDS	GO:0004506; GO:0005783; GO:0005811; GO:0006696	endoplasmic reticulum|0005783||; lipid particle|0005811||	squalene monooxygenase activity|0004506||	ergosterol biosynthetic process|0006696||
8440	AFUA_6G13190	Afu6g13190	AFUA_6G13190	EAL89158.1	H+/nucleoside cotransporter	1.54400028507921e-9	1.75401188689392e-11	2.45302	7.21528	255.527	protein_coding	gene	CDS
1673	AFUA_2G00390	Afu2g00390	AFUA_2G00390	EAL87137.1	hypothetical protein	0.101233	0.0672968	2.44527	-2.36193	3.83469	protein_coding	gene	CDS
8680	AFUA_7G00940	Afu7g00940	AFUA_7G00940	EAL84798.1	isoamyl alcohol oxidase, putative	4.73922794880697e-10	3.41297478816609e-12	2.44465	6.1182	314.901	protein_coding	gene	CDS
2760	AFUA_2G12720	Afu2g12720	AFUA_2G12720	EAL93565.2	conserved hypothetical protein	0.000607548	0.000197997	2.44088	0.581774	22.5971	protein_coding	gene	CDS
5899	AFUA_4G14630	Afu4g14630	AFUA_4G14630	EAL89332.1	FAD binding oxidoreductase, putative	2.28501e-06	2.50096042092677e-7	2.43633	2.15017	69.6843	protein_coding	gene	CDS
8626	AFUA_7G00400	Afu7g00400	AFUA_7G00400	EAL84851.1	hypothetical protein	2.41897803533311e-9	3.36139558617138e-11	2.43454	4.17648	235.011	protein_coding	gene	CDS
5698	AFUA_4G12500	Afu4g12500	AFUA_4G12500	EAL89543.1	conserved hypothetical protein	3.53053457998609e-9	5.69383302787086e-11	2.43169	8.08274	219.532	protein_coding	gene	CDS
5966	AFUA_5G00540	Afu5g00540	AFUA_5G00540	EAL86247.1	FacC-like extracellular signaling protein, putative	1.62189e-06	1.60067309382886e-7	2.42451	2.5295	74.4078	protein_coding	gene	CDS
3060	AFUA_2G15710	Afu2g15710	AFUA_2G15710	EAL93868.1	conserved hypothetical protein	2.84782958936465e-9	4.18840947822167e-11	2.42173	6.61728	228.43	protein_coding	gene	CDS
3336	AFUA_3G00540	Afu3g00540	AFUA_3G00540	EAL86336.1	MFS peptide transporter, putative	4.03345981458279e-7	2.81879887640485e-8	2.4204	5.12435	99.5916	protein_coding	gene	CDS	GO:0005886; GO:0015197; GO:0015833	plasma membrane|0005886||	peptide transporter activity|0015197||	peptide transport|0015833||
624	AFUA_1G06670	Afu1g06670	AFUA_1G06670	EAL88378.2	conserved hypothetical protein	2.60086263774065e-7	1.63032063102112e-8	2.41887	4.92586	105.549	protein_coding	gene	CDS
6800	AFUA_5G09880	Afu5g09880	AFUA_5G09880	EAL91614.1	hypothetical protein	0.00214013	0.000831609	2.41744	-0.433031	16.5968	protein_coding	gene	CDS
1726	AFUA_2G00890	Afu2g00890	AFUA_2G00890	EAL87188.1	conserved hypothetical protein	6.81599426552976e-8	2.97970740282313e-9	2.4166	3.41675	130.087	protein_coding	gene	CDS
5149	AFUA_4G06820	Afu4g06820	AFUA_4G06820	EAL90106.1	GPI-anchored cell wall organization protein Ecm33	6.98388288603862e-11	1.70302567566968e-13	2.41165	11.0135	459.382	protein_coding	gene	CDS	GO:0005886; GO:0007047	plasma membrane|0005886||		cell wall organization and biogenesis|0007047||
7040	AFUA_5G12220	Afu5g12220	AFUA_5G12220	EAL91391.1	conserved hypothetical protein	7.71275e-06	1.13747e-06	2.40914	1.84621	55.4308	protein_coding	gene	CDS
5935	AFUA_5G00210	Afu5g00210	AFUA_5G00210	EAL86281.1	hypothetical protein	0.150031	0.105657	2.40684	-1.95482	2.92971	protein_coding	gene	CDS
6628	AFUA_5G08200	Afu5g08200	AFUA_5G08200	EAL91778.1	conserved hypothetical protein	1.37307e-06	1.30357150628704e-7	2.40648	8.24646	84.6389	protein_coding	gene	CDS
9446	AFUA_8G02320		AFUA_8G02320	EBA27212.1	capsule polysaccharide synthase Cps1, putative	0.130189	0.0896625	2.4027	-1.73743	3.25043	protein_coding	gene	CDS	GO:0005975; GO:0016757		transferase activity, transferring glycosyl groups|0016757||	carbohydrate metabolic process|0005975||
4944	AFUA_4G03760	Afu4g03760	AFUA_4G03760	EAL84525.1	glycine dehydrogenase	5.52682798856488e-9	1.07632718714318e-10	2.39857	9.54677	202.1	protein_coding	gene	CDS	GO:0004375; GO:0005739; GO:0006730	mitochondrion|0005739||	glycine dehydrogenase (decarboxylating) activity|0004375||	one-carbon compound metabolic process|0006730||
1681	AFUA_2G00460	Afu2g00460	AFUA_2G00460	EAL87144.1	short-chain dehydrogenase/reductase family protein, putative	3.21142e-06	3.8219115389903e-7	2.3944	1.37873	65.4263	protein_coding	gene	CDS
3611	AFUA_3G03330	Afu3g03330	AFUA_3G03330	EAL86615.1	mitochondrial enoyl reductase, putative	8.91130704107325e-10	8.40604072238373e-12	2.39244	6.80268	280.758	protein_coding	gene	CDS	GO:0005739; GO:0006633; GO:0009060; GO:0016631	mitochondrion|0005739||	enoyl-[acyl-carrier-protein] reductase activity|0016631||	fatty acid biosynthetic process|0006633||; aerobic respiration|0009060||
9432	AFUA_8G02190	Afu8g02190	AFUA_8G02190	EAL84949.1	hypothetical protein	1.44374e-05	2.39574e-06	2.38804	5.72741	55.4919	protein_coding	gene	CDS
1088	AFUA_1G12250	Afu1g12250	AFUA_1G12250	EAL90555.1	mitochondrial hypoxia responsive domain protein	1.09631858990827e-9	1.13423771346631e-11	2.38492	9.53295	270.209	protein_coding	gene	CDS	GO:0000004; GO:0005554; GO:0005739	mitochondrion|0005739||	molecular function unknown|0005554||	biological process unknown|0000004||
3247	AFUA_2G17620	Afu2g17620	AFUA_2G17620	EAL94059.1	cellobiose dehydrogenase	4.51162e-06	5.79797585356197e-7	2.37935	3.88704	62.9234	protein_coding	gene	CDS
9194	AFUA_7G08260	Afu7g08260	AFUA_7G08260	EAL86751.1	hypothetical protein	1.99875e-06	2.10437579874637e-7	2.37909	3.08614	71.4816	protein_coding	gene	CDS
5001	AFUA_4G04318		AFUA_4G04318	EBA27193.1	copper resistance protein Crd2, putative	9.17770329439713e-8	4.38554583581478e-9	2.3784	7.03685	133.538	protein_coding	gene	CDS
9377	AFUA_8G01630	Afu8g01630	AFUA_8G01630	EAL85005.1	pyridine nucleotide-disulphide oxidoreductase family protein	0.0104761	0.00513871	2.37543	0.981103	10.3881	protein_coding	gene	CDS	GO:0006118; GO:0016491; GO:0050662		oxidoreductase activity|0016491||; coenzyme binding|0050662||	electron transport|0006118||
6149	AFUA_5G02390	Afu5g02390	AFUA_5G02390	EAL86065.1	Auxin Efflux Carrier superfamily	2.8485676149314e-8	9.36837471524527e-10	2.37254	4.07312	151.969	protein_coding	gene	CDS
185	AFUA_1G02260		AFUA_1G02260	EBA27328.1	conserved hypothetical protein	0.00360462	0.00151219	2.36702	-0.384536	14.3974	protein_coding	gene	CDS
4404	AFUA_3G12520	Afu3g12520	AFUA_3G12520	EAL92331.1	conserved hypothetical protein	5.88463797941801e-8	2.44488594980732e-9	2.36586	7.19957	142.416	protein_coding	gene	CDS
3945	AFUA_3G07860	Afu3g07860	AFUA_3G07860	EAL92789.1	glycosyl transferase, putative	1.05065420232067e-7	5.17920623113752e-9	2.36442	9.25317	124.654	protein_coding	gene	CDS	GO:0016757		transferase activity, transferring glycosyl groups|0016757||
4668	AFUA_3G15240	Afu3g15240	AFUA_3G15240	EAL92062.1	conserved hypothetical protein	0.000210788	5.8753e-05	2.36232	2.81085	28.5982	protein_coding	gene	CDS
1243	AFUA_1G13800	Afu1g13800	AFUA_1G13800	EAL90712.1	MFS multidrug transporter, putative	8.74451208090331e-9	1.89808863506776e-10	2.36215	7.47594	189.013	protein_coding	gene	CDS	GO:0015238; GO:0015893; GO:0016021	integral to membrane|0016021||	drug transporter activity|0015238||	drug transport|0015893||
6831	AFUA_5G10140	Afu5g10140	AFUA_5G10140	EAL91589.1	MFS multidrug transporter, putative	0.00906926	0.00436215	2.36085	-0.887767	10.8884	protein_coding	gene	CDS	GO:0005215; GO:0006810		transporter activity|0005215||	transport|0006810||
7546	AFUA_6G03140	Afu6g03140	AFUA_6G03140	EAL85724.1	oligopeptide transporter, putative	1.67731843791622e-9	1.95748892119925e-11	2.36038	4.85344	251.951	protein_coding	gene	CDS	GO:0005887; GO:0006857; GO:0015198	integral to plasma membrane|0005887||	oligopeptide transporter activity|0015198||	oligopeptide transport|0006857||
5239	AFUA_4G07695		AFUA_4G07695		tRNA-Thr	0.228693	0.171027	2.3594	-3.88849	2.07397	tRNA	gene	tRNA
9428	AFUA_8G02150	Afu8g02150	AFUA_8G02150	EAL84953.1	acetylornithine aminotransferase, putative	1.39987e-05	2.3059e-06	2.35712	1.67033	49.6264	protein_coding	gene	CDS	GO:0004587; GO:0005634; GO:0005737; GO:0006527	nucleus|0005634||; cytoplasm|0005737||	ornithine-oxo-acid transaminase activity|0004587||	arginine catabolic process|0006527||
4720	AFUA_4G00500	Afu4g00500	AFUA_4G00500	EAL84368.2	conserved hypothetical protein	0.0180712	0.00952777	2.35351	-1.06196	8.59323	protein_coding	gene	CDS
8103	AFUA_6G09640	Afu6g09640	AFUA_6G09640	EAL88815.1	aminotransferase GliI	0.00024432	6.92889e-05	2.35329	5.18723	29.2382	protein_coding	gene	CDS	GO:0008483		transaminase activity|0008483||
9731	AFUA_8G06060	Afu8g06060	AFUA_8G06060	EAL85370.1	conserved hypothetical protein	3.45112e-05	6.77343e-06	2.3502	2.14949	41.682	protein_coding	gene	CDS	GO:0000004; GO:0005554; GO:0008372	cellular component unknown|0008372||	molecular function unknown|0005554||	biological process unknown|0000004||
8762	AFUA_7G01780	Afu7g01780	AFUA_7G01780	EAL84716.1	hypothetical protein	9.71060391501259e-9	2.29953548386565e-10	2.34537	8.11409	183	protein_coding	gene	CDS
6504	AFUA_5G06940	Afu5g06940	AFUA_5G06940	EAL91901.1	dipeptidyl peptidase III	1.98137e-06	2.0800508161894e-7	2.34141	3.44167	71.6039	protein_coding	gene	CDS	GO:0000004; GO:0005554; GO:0005634; GO:0005737	nucleus|0005634||; cytoplasm|0005737||	molecular function unknown|0005554||	biological process unknown|0000004||
6784	AFUA_5G09780	Afu5g09780	AFUA_5G09780	EAL91624.1	MFS multidrug transporter, putative	9.71060391501259e-9	2.30477869572263e-10	2.33175	4.14474	182.945	protein_coding	gene	CDS	GO:0015238; GO:0015893; GO:0016021	integral to membrane|0016021||	drug transporter activity|0015238||	drug transport|0015893||
9808	AFUA_8G06880	Afu8g06880	AFUA_8G06880	EAL85449.1	pectin methylesterase, putative	2.63791136741022e-8	8.40150288433724e-10	2.33144	3.98534	154.191	protein_coding	gene	CDS	GO:0030599; GO:0045490		pectinesterase activity|0030599||	pectin catabolic process|0045490||
9109	AFUA_7G06270	Afu7g06270	AFUA_7G06270	EAL86845.1	cyanamide hydratase, putative	3.06810349420431e-7	1.9916687658898e-8	2.32807	5.52573	105.382	protein_coding	gene	CDS	GO:0005554; GO:0008372	cellular component unknown|0008372||	molecular function unknown|0005554||
3134	AFUA_2G16430	Afu2g16430	AFUA_2G16430	EAL93941.1	conserved hypothetical protein	8.07594386660413e-8	3.68614944717706e-9	2.32622	6.82063	135.455	protein_coding	gene	CDS
9734	AFUA_8G06090	Afu8g06090	AFUA_8G06090	EAL85373.1	amino acid permease, putative	1.4402682476153e-8	3.72520948515976e-10	2.32419	6.53031	176.173	protein_coding	gene	CDS	GO:0005886; GO:0015220; GO:0015871	plasma membrane|0005886||	choline transporter activity|0015220||	choline transport|0015871||
9129	AFUA_7G06470	Afu7g06470	AFUA_7G06470	EAL86825.1	hypothetical protein	0.303072	0.23741	2.32115	-3.73334	1.56929	protein_coding	gene	CDS
9694	AFUA_8G05740	Afu8g05740	AFUA_8G05740	EAL85337.1	RTA1 domain protein, putative	0.00268586	0.00107936	2.31898	2.34819	16.0303	protein_coding	gene	CDS	GO:0000004; GO:0005554; GO:0016021	integral to membrane|0016021||	molecular function unknown|0005554||	biological process unknown|0000004||
4298	AFUA_3G11430	Afu3g11430	AFUA_3G11430	EAL92438.1	arginase, putative	6.39915077302565e-7	5.13877578172e-8	2.31636	8.19545	94.9217	protein_coding	gene	CDS	GO:0004053; GO:0005829; GO:0019547	cytosol|0005829||	arginase activity|0004053||	arginine catabolic process to ornithine|0019547||
3018	AFUA_2G15270	Afu2g15270	AFUA_2G15270	EAL93824.1	conserved hypothetical protein	0.000181741	4.95692e-05	2.31368	1.31363	29.4886	protein_coding	gene	CDS
984	AFUA_1G11240	Afu1g11240	AFUA_1G11240	EAL90451.1	hypothetical protein	0.00293752	0.00119867	2.31355	-0.524904	15.2324	protein_coding	gene	CDS
9431	AFUA_8G02180	Afu8g02180	AFUA_8G02180	EAL84950.2	GABA permease, putative	1.45488e-06	1.40043052354614e-7	2.31351	6.41316	84.6622	protein_coding	gene	CDS
51	AFUA_1G00790	Afu1g00790	AFUA_1G00790	EAL87793.1	hypothetical protein	1.57428e-06	1.54729857406995e-7	2.31159	4.61437	77.0573	protein_coding	gene	CDS	GO:0005554		molecular function unknown|0005554||
3448	AFUA_3G01650	Afu3g01650	AFUA_3G01650	EAL86448.1	WSC domain protein, putative	2.39083e-05	4.36315e-06	2.30448	2.06787	44.7994	protein_coding	gene	CDS	GO:0030246		carbohydrate binding|0030246||
3032	AFUA_2G15420	Afu2g15420	AFUA_2G15420	EAL93839.1	conserved hypothetical protein	6.05158761648146e-8	2.5411880243669e-9	2.29966	4.51996	132.919	protein_coding	gene	CDS
8695	AFUA_7G01102		AFUA_7G01102	EBA27205.1	conserved hypothetical protein	0.143077	0.0999321	2.29646	-3.06995	3.03743	protein_coding	gene	CDS
5874	AFUA_4G14350	Afu4g14350	AFUA_4G14350	EAL89359.2	kelch repeat protein	9.69900651137372e-9	2.26981426458486e-10	2.2893	6.22524	183.673	protein_coding	gene	CDS
9526	AFUA_8G04070	Afu8g04070	AFUA_8G04070	EAL85176.2	glucosamine-6-phosphate deaminase, putative	1.40386082800168e-8	3.57408528074269e-10	2.2851	3.38575	172.683	protein_coding	gene	CDS	GO:0004342; GO:0006046		glucosamine-6-phosphate deaminase activity|0004342||	N-acetylglucosamine catabolic process|0006046||
5797	AFUA_4G13540	Afu4g13540	AFUA_4G13540	EAL89439.1	potassium uptake transporter, putative	5.71411910877222e-7	4.41063458948743e-8	2.28366	4.89573	91.9918	protein_coding	gene	CDS	GO:0005886; GO:0015079; GO:0030007	plasma membrane|0005886||	potassium ion transporter activity|0015079||	potassium ion homeostasis|0030007||
4638	AFUA_3G14910	Afu3g14910	AFUA_3G14910	EAL92096.1	FacC-like extracellular signaling protein, putative	0.00597723	0.00270203	2.28215	3.39416	13.1419	protein_coding	gene	CDS
4513	AFUA_3G13630	Afu3g13630	AFUA_3G13630	EAL92223.1	conserved hypothetical protein	0.0624401	0.0387599	2.28055	-1.34275	5.04035	protein_coding	gene	CDS
6803	AFUA_5G09900	Afu5g09900	AFUA_5G09900	EAL91612.1	RTA1 domain protein, putative	0.00350016	0.00146269	2.2772	-0.00571798	14.5155	protein_coding	gene	CDS	GO:0000004; GO:0005554; GO:0016021	integral to membrane|0016021||	molecular function unknown|0005554||	biological process unknown|0000004||
9705	AFUA_8G05850	Afu8g05850	AFUA_8G05850	EAL85349.1	FAD dependent oxidoreductase superfamily	4.95474012133763e-7	3.66366319956905e-8	2.27532	4.32683	91.9638	protein_coding	gene	CDS
3141	AFUA_2G16500	Afu2g16500	AFUA_2G16500	EAL93949.1	conserved hypothetical protein	2.54557933373341e-9	3.66641916411547e-11	2.27444	7.89677	232.391	protein_coding	gene	CDS
3135	AFUA_2G16440	Afu2g16440	AFUA_2G16440	EAL93942.1	hypothetical protein	1.89773e-06	1.9749026521706e-7	2.27331	5.22483	77.0394	protein_coding	gene	CDS
8681	AFUA_7G00950	Afu7g00950	AFUA_7G00950	EAL84797.1	MFS monosaccharide transporter, putative	1.60554e-06	1.58127423223957e-7	2.26913	6.8091	83.2018	protein_coding	gene	CDS	GO:0005353; GO:0005355; GO:0015578; GO:0005886; GO:0008645	plasma membrane|0005886||	fructose transporter activity|0005353||; glucose transporter activity|0005355||; mannose transporter activity|0015578||	hexose transport|0008645||
5782	AFUA_4G13380	Afu4g13380	AFUA_4G13380	EAL89455.1	conserved hypothetical protein	6.88028e-06	9.90274372983428e-7	2.26901	8.82607	62.2538	protein_coding	gene	CDS
1175	AFUA_1G13120	Afu1g13120	AFUA_1G13120	EAL90644.1	conserved hypothetical protein	5.75181e-06	7.87599365989401e-7	2.2639	5.23992	63.5802	protein_coding	gene	CDS
3222	AFUA_2G17370	Afu2g17370	AFUA_2G17370	EAL94034.1	hypothetical protein	0.0924832	0.0607393	2.26357	-1.49657	4.05059	protein_coding	gene	CDS
4725	AFUA_4G00550	Afu4g00550	AFUA_4G00550	EAL84363.1	MFS transporter, putative	5.56404e-06	7.56243829285589e-7	2.26208	1.73618	59.0178	protein_coding	gene	CDS	GO:0005215; GO:0006810; GO:0016021	integral to membrane|0016021||	transporter activity|0005215||	transport|0006810||
5388	AFUA_4G09190	Afu4g09190	AFUA_4G09190	EAL89868.1	S-adenosyl-methionine-sterol-C- methyltransferas	2.77054573561218e-8	9.04874456706688e-10	2.25415	6.61128	157.715	protein_coding	gene	CDS	GO:0003838; GO:0005783; GO:0005811; GO:0006696	endoplasmic reticulum|0005783||; lipid particle|0005811||	sterol 24-C-methyltransferase activity|0003838||	ergosterol biosynthetic process|0006696||
264	AFUA_1G03040		AFUA_1G03040	EBA27332.1	conserved hypothetical protein	2.91147287932824e-10	1.39013840630842e-12	2.25308	10.5913	352.837	protein_coding	gene	CDS
7213	AFUA_5G13760	Afu5g13760	AFUA_5G13760	EAL91240.1	hypothetical protein	8.7801e-06	1.32783e-06	2.25294	0.828723	54.1168	protein_coding	gene	CDS
4731	AFUA_4G00610	Afu4g00610	AFUA_4G00610	EAL84357.1	aryl-alcohol dehydrogenase, putative	5.92467852520411e-8	2.46986801283993e-9	2.25152	4.6311	133.431	protein_coding	gene	CDS	GO:0047682		aryl-alcohol oxidase activity|0047682||
26	AFUA_1G00480	Afu1g00480	AFUA_1G00480	EAL87762.1	glucosamine-6-phosphate deaminase, putative	2.72436310311981e-8	8.73211015910194e-10	2.25057	3.52188	153.401	protein_coding	gene	CDS	GO:0004342; GO:0006046		glucosamine-6-phosphate deaminase activity|0004342||	N-acetylglucosamine catabolic process|0006046||
77	AFUA_1G01130	Afu1g01130	AFUA_1G01130	EAL87825.1	conserved hypothetical protein	0.000146947	3.86035e-05	2.24013	1.19156	30.8625	protein_coding	gene	CDS
8308	AFUA_6G11810	Afu6g11810	AFUA_6G11810	EAL89025.2	RTA1 domain protein, putative	0.0233619	0.0127297	2.23694	-0.0421905	7.80121	protein_coding	gene	CDS	GO:0000004; GO:0005554; GO:0016021	integral to membrane|0016021||	molecular function unknown|0005554||	biological process unknown|0000004||
7208	AFUA_5G13715		AFUA_5G13715	EBA27428.1	integral membrane protein PTH11-like, putative	8.7878315124547e-10	8.20043106953882e-12	2.23656	6.56528	281.647	protein_coding	gene	CDS
7431	AFUA_6G02020	Afu6g02020	AFUA_6G02020	EAL85837.1	G1/S-specific cyclin Pcl5, putative	6.04436740932114e-10	4.96595760376318e-12	2.23601	9.11381	300.242	protein_coding	gene	CDS
6335	AFUA_5G04260	Afu5g04260	AFUA_5G04260	EAL85879.1	arginine transporter, putative	1.30204781875336e-8	3.26205306047347e-10	2.22457	7.43679	175.211	protein_coding	gene	CDS	GO:0005288; GO:0005293; GO:0015174; GO:0005886; GO:0015802	plasma membrane|0005886||	arginine permease activity|0005288||; lysine permease activity|0005293||; basic amino acid transporter activity|0015174||	basic amino acid transport|0015802||
4596	AFUA_3G14490	Afu3g14490	AFUA_3G14490	EAL92139.1	Ketol-acid reductoisomerase	4.5461440731111e-8	1.67385160618656e-9	2.22361	9.36503	140.61	protein_coding	gene	CDS	GO:0000002; GO:0009082; GO:0004455; GO:0005739	mitochondrion|0005739||	ketol-acid reductoisomerase activity|0004455||	mitochondrial genome maintenance|0000002||; branched chain family amino acid biosynthetic process|0009082||
3595	AFUA_3G03180	Afu3g03180	AFUA_3G03180	EAL86599.1	NAD binding Rossmann fold oxidoreductase, putative	0.00867552	0.00414197	2.22323	-0.332982	11.049	protein_coding	gene	CDS	GO:0008152; GO:0016491		oxidoreductase activity|0016491||	metabolic process|0008152||
3683	AFUA_3G04070	Afu3g04070	AFUA_3G04070	EAL86689.1	bZIP transcription factor HacA	4.92883384831944e-10	3.59951351129932e-12	2.22315	8.924	312.781	protein_coding	gene	CDS	GO:0003700; GO:0005634; GO:0006350; GO:0006990	nucleus|0005634||	transcription factor activity|0003700||	transcription|0006350||; unfolded protein response, positive regulation of target gene transcription|0006990||
4459	AFUA_3G13110	Afu3g13110	AFUA_3G13110	EAL92273.1	extracellular serine-threonine rich protein	3.43517984256392e-7	2.28853455372565e-8	2.22147	9.57619	101.369	protein_coding	gene	CDS
3030	AFUA_2G15400	Afu2g15400	AFUA_2G15400	EAL93837.1	hypothetical protein	0.000541571	0.000173779	2.22146	0.305689	23.1974	protein_coding	gene	CDS
2234	AFUA_2G05999		AFUA_2G05999		tRNA-Trp	0.0234353	0.0127814	2.21663	-1.20578	7.79035	tRNA	gene	tRNA
4514	AFUA_3G13640	Afu3g13640	AFUA_3G13640	EAL92222.1	extracellular serine-rich protein, putative	0.00239037	0.000946548	2.21661	1.72459	16.266	protein_coding	gene	CDS
3949	AFUA_3G07910	Afu3g07910	AFUA_3G07910	EAL92785.1	UDP-glucose 4-epimerase, putative	9.33027062274559e-8	4.49526173628578e-9	2.2107	8.85289	125.358	protein_coding	gene	CDS	GO:0003978; GO:0006012; GO:0008372	cellular component unknown|0008372||	UDP-glucose 4-epimerase activity|0003978||	galactose metabolic process|0006012||
6056	AFUA_5G01450	Afu5g01450	AFUA_5G01450	EAL86159.1	NADH-dependent flavin oxidoreductase, putative	4.33521083532206e-10	2.93776359633699e-12	2.20941	6.0942	320.951	protein_coding	gene	CDS	GO:0000004; GO:0003959; GO:0008372	cellular component unknown|0008372||	NADPH dehydrogenase activity|0003959||	biological process unknown|0000004||
5933	AFUA_5G00190	Afu5g00190	AFUA_5G00190	EAL86283.1	hypothetical protein	0.000423358	0.000129425	2.20753	2.04514	24.6146	protein_coding	gene	CDS
6783	AFUA_5G09770	Afu5g09770	AFUA_5G09770	EAL91625.1	hypothetical protein	8.1067989555264e-9	1.7349980521514e-10	2.20443	4.12333	189.884	protein_coding	gene	CDS
9742	AFUA_8G06200	Afu8g06200	AFUA_8G06200	EAL85383.2	conserved hypothetical protein	4.96896e-05	1.04933e-05	2.20163	1.86096	38.7409	protein_coding	gene	CDS
8126	AFUA_6G09865	Afu6g09865	AFUA_6G09865	EAL88837.1	hypothetical protein	2.90421253995341e-9	4.30079146803122e-11	2.20082	4.1129	227.65	protein_coding	gene	CDS
1762	AFUA_2G01250	Afu2g01250	AFUA_2G01250	EAL87223.2	serine peptidase, putative	4.05170954065391e-10	2.5215835448106e-12	2.19983	6.84007	327.229	protein_coding	gene	CDS
3219	AFUA_2G17320	Afu2g17320	AFUA_2G17320	EAL94029.1	conserved hypothetical protein	3.1324455140217e-7	2.04614556347497e-8	2.19805	6.73154	108.175	protein_coding	gene	CDS
8603	AFUA_7G00190	Afu7g00190	AFUA_7G00190	EAL84872.1	hypothetical protein	0.281541	0.218002	2.19651	-4.17121	1.658	protein_coding	gene	CDS
605	AFUA_1G06480	Afu1g06480	AFUA_1G06480	EAL88359.1	conserved hypothetical protein	6.48896e-05	1.44141e-05	2.19377	6.69904	41.7417	protein_coding	gene	CDS
5987	AFUA_5G00750	Afu5g00750	AFUA_5G00750	EAL86226.1	hypothetical protein	1.51592e-05	2.53705e-06	2.19067	1.12271	48.8793	protein_coding	gene	CDS
4361	AFUA_3G12090	Afu3g12090	AFUA_3G12090	EAL92374.1	hypothetical protein	6.82703572678753e-7	5.57436226804337e-8	2.18875	4.98666	88.9174	protein_coding	gene	CDS
1752	AFUA_2G01150	Afu2g01150	AFUA_2G01150	EAL87213.1	conserved hypothetical protein	2.06232e-06	2.19996845365681e-7	2.18855	5.83226	77.8451	protein_coding	gene	CDS
1795	AFUA_2G01590	Afu2g01590	AFUA_2G01590	EAL87256.1	non-classical export protein Nce102, putative	6.79185523836234e-9	1.39157597945957e-10	2.18709	7.14571	195.44	protein_coding	gene	CDS	GO:0005554; GO:0005737; GO:0005783; GO:0016021; GO:0009306	cytoplasm|0005737||; endoplasmic reticulum|0005783||; integral to membrane|0016021||	molecular function unknown|0005554||	protein secretion|0009306||
3540	AFUA_3G02590	Afu3g02590	AFUA_3G02590	EAL86543.1	C6 transcription factor, putative	1.56691564698121e-8	4.26170491223232e-10	2.18284	4.78844	168.718	protein_coding	gene	CDS
3577	AFUA_3G02970	Afu3g02970	AFUA_3G02970	EAL86581.1	aspergillopepsin, putative	0.00588267	0.00265344	2.17544	0.472402	12.4756	protein_coding	gene	CDS
3471	AFUA_3G01910	Afu3g01910	AFUA_3G01910	EAL86473.1	cellobiohydrolase, putative	0.000473785	0.00014782	2.17284	1.98378	23.9553	protein_coding	gene	CDS
9678	AFUA_8G05590	Afu8g05590	AFUA_8G05590	EAL85322.1	oxidoreductase, short chain dehydrogenase/reductase family	2.08799949169154e-8	6.24769094278329e-10	2.17059	8.03409	160.384	protein_coding	gene	CDS
171	AFUA_1G02130	Afu1g02130	AFUA_1G02130	EAL87925.1	DUF221 domain protein, putative	2.53807485206028e-10	1.15846808340311e-12	2.16668	7.25276	361.054	protein_coding	gene	CDS	GO:0000004; GO:0005554; GO:0008372	cellular component unknown|0008372||	molecular function unknown|0005554||	biological process unknown|0000004||
3531	AFUA_3G02500	Afu3g02500	AFUA_3G02500	EAL86534.1	protein kinase, putative	1.50485e-05	2.50935e-06	2.16657	3.80469	49.9698	protein_coding	gene	CDS	GO:0004672; GO:0005737	cytoplasm|0005737||	protein kinase activity|0004672||
2702	AFUA_2G12080	Afu2g12080	AFUA_2G12080	EAL93502.1	mitochondrial phosphate transporter Pic2, putative	6.77240724329708e-8	2.93461821329427e-9	2.16606	6.23806	135.12	protein_coding	gene	CDS	GO:0000004; GO:0000324; GO:0005739; GO:0005315	vacuole, cell cycle-correlated morphology|0000324||; mitochondrion|0005739||	inorganic phosphate transporter activity|0005315||	biological process unknown|0000004||
81	AFUA_1G01180		AFUA_1G01180	EBA27325.1	isoamyl alcohol oxidase, putative	0.000746215	0.000249967	2.15911	-0.0998094	21.5485	protein_coding	gene	CDS	GO:0050660		FAD binding|0050660||
659	AFUA_1G07040	Afu1g07040	AFUA_1G07040	EAL88414.1	fructosamine-3-kinase, putative	1.70133233058502e-9	2.07079703489402e-11	2.15882	6.18725	250.136	protein_coding	gene	CDS
1395	AFUA_1G15270	Afu1g15270	AFUA_1G15270	EAL90858.1	heat shock protein Hsp98/Hsp104/ClpA, putative	2.09114e-06	2.2395412576385e-7	2.15839	9.67309	75.4129	protein_coding	gene	CDS	GO:0000723; GO:0006950; GO:0019538; GO:0051085; GO:0016887		ATPase activity|0016887||	telomere maintenance|0000723||; response to stress|0006950||; protein metabolic process|0019538||; chaperone cofactor-dependent protein folding|0051085||
5925	AFUA_5G00130	Afu5g00130	AFUA_5G00130	EAL86289.1	capsule polysaccharide biosynthesis protein, putative	1.33816e-06	1.25971878919658e-7	2.15832	3.63085	77.0506	protein_coding	gene	CDS	GO:0045227			capsule polysaccharide biosynthetic process|0045227||
9708	AFUA_8G05880	Afu8g05880	AFUA_8G05880	EAL85352.1	chaperonin (GroES/Cpn10), putative	2.36635e-05	4.31315e-06	2.15763	2.89158	44.8834	protein_coding	gene	CDS	GO:0006457; GO:0030188; GO:0051087		chaperone regulator activity|0030188||; chaperone binding|0051087||	protein folding|0006457||
5924	AFUA_5G00120	Afu5g00120	AFUA_5G00120	EAL86290.2	cytochrome P450 oxidoreductase/alkane hydroxylase, putative	2.35585e-06	2.61415572848852e-7	2.15522	4.5832	71.0366	protein_coding	gene	CDS	GO:0008152; GO:0016491		oxidoreductase activity|0016491||	metabolic process|0008152||
9770	AFUA_8G06490	Afu8g06490	AFUA_8G06490	EAL85412.1	hypothetical protein	3.9548379080113e-7	2.73978526338545e-8	2.1535	9.92054	98.4629	protein_coding	gene	CDS
8802	AFUA_7G02200	Afu7g02200	AFUA_7G02200	EAL84674.1	meiotic recombination protein (Dmc1), putative	3.01005e-06	3.5171742582675e-7	2.1514	2.08064	66.2434	protein_coding	gene	CDS	GO:0000709; GO:0007126; GO:0007131; GO:0000794; GO:0005634; GO:0003690; GO:0003697	condensed nuclear chromosome|0000794||; nucleus|0005634||	double-stranded DNA binding|0003690||; single-stranded DNA binding|0003697||	meiotic joint molecule formation|0000709||; meiosis|0007126||; meiotic recombination|0007131||
7659	AFUA_6G04280	Afu6g04280	AFUA_6G04280	EAL85612.2	integral membrane protein	7.4223e-05	1.71348e-05	2.15061	2.0049	35.6271	protein_coding	gene	CDS
4531	AFUA_3G13810	Afu3g13810	AFUA_3G13810	EAL92205.1	integral membrane protein, putative	4.57059e-06	5.87838853006911e-7	2.14877	7.14499	67.9426	protein_coding	gene	CDS
5853	AFUA_4G14120	Afu4g14120	AFUA_4G14120	EAL89382.1	cutinase, putative	0.00330337	0.00136873	2.14625	0.295142	14.7526	protein_coding	gene	CDS
9695	AFUA_8G05750	Afu8g05750	AFUA_8G05750	EAL85338.1	C6 finger domain protein, putative	0.00778059	0.0036563	2.14319	0.342183	11.4403	protein_coding	gene	CDS	GO:0003677		DNA binding|0003677||
9343	AFUA_8G01290	Afu8g01290	AFUA_8G01290	EAL85039.1	hypothetical protein	0.00766004	0.00358842	2.14253	-0.431734	11.4997	protein_coding	gene	CDS
9310	AFUA_8G00930	Afu8g00930	AFUA_8G00930	EAL85075.1	chitosanase, putative	0.000210503	5.86521e-05	2.1403	0.989097	28.5875	protein_coding	gene	CDS
5858	AFUA_4G14170	Afu4g14170	AFUA_4G14170	EAL89377.1	conserved hypothetical protein	0.329727	0.262303	2.13944	-3.22709	1.37779	protein_coding	gene	CDS
8509	AFUA_6G13800	Afu6g13800	AFUA_6G13800	EAL89218.1	integral membrane protein Pth11-like, putative	1.33168519337122e-8	3.37682623331784e-10	2.1339	5.13731	173.981	protein_coding	gene	CDS
7251	AFUA_5G14190	Afu5g14190	AFUA_5G14190	EAL91200.1	beta-glucanase, putative	0.00212067	0.000821035	2.13205	0.940049	16.6457	protein_coding	gene	CDS
5736	AFUA_4G12930	Afu4g12930	AFUA_4G12930	EAL89500.1	ubiquinone biosynthesis monooxgenase (Coq6), putative	2.91147287932824e-10	1.46586195194986e-12	2.13087	7.99667	350.481	protein_coding	gene	CDS	GO:0005739; GO:0005743; GO:0006743; GO:0015997	mitochondrion|0005739||; mitochondrial inner membrane|0005743||	ubiquinone biosynthetic process monooxygenase activity|0015997||	ubiquinone metabolic process|0006743||
1809	AFUA_2G01730	Afu2g01730	AFUA_2G01730	EAL87270.1	conserved hypothetical protein	8.70988761642597e-10	7.90333110180945e-12	2.13079	5.39652	282.977	protein_coding	gene	CDS
3303	AFUA_3G00200	Afu3g00200	AFUA_3G00200	EAL86303.2	hexose transporter protein	5.33632e-06	7.20964054205539e-7	2.12032	3.14583	59.4494	protein_coding	gene	CDS	GO:0005353; GO:0005355; GO:0015578; GO:0005886; GO:0008645	plasma membrane|0005886||	fructose transporter activity|0005353||; glucose transporter activity|0005355||; mannose transporter activity|0015578||	hexose transport|0008645||
7294	AFUA_5G14670	Afu5g14670	AFUA_5G14670	EAL91152.1	conserved hypothetical protein	1.94611575942536e-8	5.58899418257516e-10	2.11914	7.39645	163.075	protein_coding	gene	CDS
1109	AFUA_1G12475	Afu1g12475	AFUA_1G12475	EAL90578.1	conserved hypothetical protein	3.92112998067443e-7	2.70847907175098e-8	2.1182	3.54145	95.9639	protein_coding	gene	CDS
8978	AFUA_7G04960	Afu7g04960	AFUA_7G04960	EAL86976.2	N-acetyltransferase, GNAT family, putative	0.000176692	4.78695e-05	2.1151	4.25067	31.3578	protein_coding	gene	CDS	GO:0008080; GO:0008152		N-acetyltransferase activity|0008080||	metabolic process|0008152||
8540	AFUA_6G14120	Afu6g14120	AFUA_6G14120	EAL89248.1	conserved hypothetical protein	3.22635455151523e-10	1.7088680820474e-12	2.11279	10.6403	343.75	protein_coding	gene	CDS
3293	AFUA_2G18100	Afu2g18100	AFUA_2G18100	EAL94109.1	telomere-associated RecQ helicase, putative	0.0696631	0.0439572	2.11095	-3.38364	4.8653	protein_coding	gene	CDS	GO:0006139; GO:0008026		ATP-dependent helicase activity|0008026||	nucleobase, nucleoside, nucleotide and nucleic acid metabolic process|0006139||
3254	AFUA_2G17690	Afu2g17690	AFUA_2G17690	EAL94066.1	hypothetical protein	0.0217077	0.011707	2.11043	-0.623703	8.02695	protein_coding	gene	CDS
9627	AFUA_8G05030	Afu8g05030	AFUA_8G05030	EAL85270.1	conserved hypothetical protein	9.67599708645502e-10	9.32366085011894e-12	2.10822	6.31217	277.067	protein_coding	gene	CDS
7841	AFUA_6G07010	Afu6g07010	AFUA_6G07010	EAL88556.2	C6 transcription factor RosA	2.99692e-05	5.74214e-06	2.10603	8.86848	46.6749	protein_coding	gene	CDS	GO:0003700; GO:0030584; GO:0045449; GO:0050793		transcription factor activity|0003700||	fruiting body development (sensu Fungi)|0030584||; regulation of transcription|0045449||; regulation of developmental process|0050793||
4839	AFUA_4G02780	Afu4g02780	AFUA_4G02780	EAL84426.1	toxin biosynthesis peroxidase, putative	5.07103570954822e-7	3.7599422899683e-8	2.10024	4.52052	91.627	protein_coding	gene	CDS
3925	AFUA_3G07640	Afu3g07640	AFUA_3G07640	EAL92809.1	plasma membrane H+-ATPase Pma1	3.18683505131667e-9	4.9455904539147e-11	2.09658	11.6804	223.573	protein_coding	gene	CDS	GO:0005886; GO:0006885; GO:0015992; GO:0008553	plasma membrane|0005886||	hydrogen-exporting ATPase activity, phosphorylative mechanism|0008553||	regulation of pH|0006885||; proton transport|0015992||
4603	AFUA_3G14560	Afu3g14560	AFUA_3G14560	EAL92132.1	MFS multidrug transporter, putative	6.3634210315002e-7	5.09254406517259e-8	2.09601	5.29501	90.3408	protein_coding	gene	CDS	GO:0005215; GO:0006810		transporter activity|0005215||	transport|0006810||
982	AFUA_1G11220	Afu1g11220	AFUA_1G11220	EAL90449.1	GPI anchored protein, putative	2.50608678783559e-9	3.55869916114193e-11	2.09329	12.1275	233.287	protein_coding	gene	CDS
1412	AFUA_1G15440	Afu1g15440	AFUA_1G15440	EAL90874.1	alpha-1,3-glucan synthase Ags3	0.000421507	0.000128645	2.09187	9.00788	27.2482	protein_coding	gene	CDS	GO:0000902; GO:0006073; GO:0009272; GO:0009405; GO:0005886; GO:0047657	plasma membrane|0005886||	alpha-1,3-glucan synthase activity|0047657||	cell morphogenesis|0000902||; glucan metabolic process|0006073||; chitin- and beta-glucan-containing cell wall biogenesis|0009272||; pathogenesis|0009405||
5114	AFUA_4G06410	Afu4g06410	AFUA_4G06410	EAL90145.1	conserved hypothetical protein	5.05054989213423e-9	9.32346161241942e-11	2.09039	6.82506	205.915	protein_coding	gene	CDS
8104	AFUA_6G09650	Afu6g09650	AFUA_6G09650	EAL88816.2	membrane dipeptidase GliJ	5.72296e-05	1.24223e-05	2.08715	5.1774	39.3728	protein_coding	gene	CDS
7840	AFUA_6G07000	Afu6g07000	AFUA_6G07000	EAL88555.1	conserved hypothetical protein	0.00178229	0.000676832	2.0861	9.30171	19.1729	protein_coding	gene	CDS
3541	AFUA_3G02600	Afu3g02600	AFUA_3G02600	EAL86544.1	conserved hypothetical protein	3.74001526295642e-7	2.56061497362368e-8	2.08597	3.36303	96.7236	protein_coding	gene	CDS
5826	AFUA_4G13850	Afu4g13850	AFUA_4G13850	EAL89409.1	TfdA family oxidoreductase, putative	5.08598884311357e-7	3.77618808515989e-8	2.08231	3.97878	91.5712	protein_coding	gene	CDS	GO:0008152; GO:0016706		oxidoreductase activity, acting on paired donors, with incorporation or reduction of molecular oxygen, 2-oxoglutarate as one donor, and incorporation of one atom each of oxygen into both donors|0016706||	metabolic process|0008152||
9453	AFUA_8G02390	Afu8g02390	AFUA_8G02390	EAL84929.1	conserved hypothetical protein	0.140992	0.0981324	2.08131	-1.43751	3.07282	protein_coding	gene	CDS
3613	AFUA_3G03370	Afu3g03370	AFUA_3G03370	EAL86619.2	cell surface protein, putative	6.91244309902813e-9	1.42329440014475e-10	2.07832	8.34315	194.865	protein_coding	gene	CDS
3246	AFUA_2G17610	Afu2g17610	AFUA_2G17610	EAL94058.1	sulfatase domain protein	1.03921e-06	9.29690799400507e-8	2.07705	7.6119	86.6945	protein_coding	gene	CDS	GO:0008152; GO:0008484		sulfuric ester hydrolase activity|0008484||	metabolic process|0008152||
9326	AFUA_8G01110	Afu8g01110	AFUA_8G01110	EAL85057.1	integral membrane protein, putative	0.164053	0.117195	2.0757	-0.912346	2.7346	protein_coding	gene	CDS
5847	AFUA_4G14070	Afu4g14070	AFUA_4G14070	EAL89387.1	glycosyl transferase, putative	3.18551386085947e-9	4.91122940308996e-11	2.07523	8.5462	223.775	protein_coding	gene	CDS	GO:0016757		transferase activity, transferring glycosyl groups|0016757||
8541	AFUA_6G14130	Afu6g14130	AFUA_6G14130	EAL89249.1	ubiquitin conjugating enzyme, putative	6.79185523836234e-9	1.38794913295438e-10	2.0734	7.36564	195.506	protein_coding	gene	CDS	GO:0004840; GO:0004842; GO:0005783; GO:0030433	endoplasmic reticulum|0005783||	ubiquitin conjugating enzyme activity|0004840||; ubiquitin-protein ligase activity|0004842||	ER-associated protein catabolic process|0030433||
6009	AFUA_5G01000	Afu5g01000	AFUA_5G01000	EAL86203.1	oxidoreductase, 2OG-Fe(II) oxygenase family, putative	7.38945e-06	1.08403e-06	2.07262	2.35464	55.8445	protein_coding	gene	CDS	GO:0008152; GO:0016491		oxidoreductase activity|0016491||	metabolic process|0008152||
4512	AFUA_3G13620	Afu3g13620	AFUA_3G13620	EAL92224.2	cupin domain protein	1.8989722418265e-7	1.10210710403449e-8	2.07162	4.16814	108.775	protein_coding	gene	CDS
1944	AFUA_2G03090	Afu2g03090	AFUA_2G03090	EAL87406.1	vacuolar ABC heavy metal transporter (Hmt1), putative	1.2362665621812e-8	3.05963121180864e-10	2.07161	9.06788	176.256	protein_coding	gene	CDS	GO:0004009; GO:0006810		ATP-binding cassette (ABC) transporter activity|0004009||	transport|0006810||
288	AFUA_1G03270	Afu1g03270	AFUA_1G03270	EAL88039.1	hypothetical protein	0.000325873	9.61191e-05	2.06749	0.114537	26.0468	protein_coding	gene	CDS
5625	AFUA_4G11710	Afu4g11710	AFUA_4G11710	EAL89621.1	oxidoreductase, zinc-binding dehydrogenase family superfamily	6.2260684626447e-10	5.30469368964555e-12	2.06555	5.96459	297.731	protein_coding	gene	CDS	GO:0000004; GO:0005554; GO:0008372	cellular component unknown|0008372||	molecular function unknown|0005554||	biological process unknown|0000004||
2740	AFUA_2G12500	Afu2g12500	AFUA_2G12500	EAL93544.1	MFS multidrug transporter, putative	2.39895412698373e-9	3.30923786661718e-11	2.06381	5.91368	235.485	protein_coding	gene	CDS	GO:0015238; GO:0015893; GO:0016021	integral to membrane|0016021||	drug transporter activity|0015238||	drug transport|0015893||
9122	AFUA_7G06400	Afu7g06400	AFUA_7G06400	EAL86832.1	pectate lyase, putative	0.0836154	0.0540756	2.06241	-1.93098	4.29982	protein_coding	gene	CDS
2437	AFUA_2G09250	Afu2g09250	AFUA_2G09250	EAL93221.1	mitochondrial carrier protein, putative	1.21683990217115e-9	1.30581148982991e-11	2.05988	6.19406	265.38	protein_coding	gene	CDS	GO:0005215; GO:0016530; GO:0005739; GO:0005743; GO:0006810; GO:0006828	mitochondrion|0005739||; mitochondrial inner membrane|0005743||	transporter activity|0005215||; metallochaperone activity|0016530||	transport|0006810||; manganese ion transport|0006828||
9196	AFUA_7G08280	Afu7g08280	AFUA_7G08280	EAL86749.1	hypothetical protein	5.81479804511418e-8	2.37687758614567e-9	2.05955	3.91494	134.124	protein_coding	gene	CDS
9813	AFUA_8G06974		AFUA_8G06974	EBA27232.1	conserved hypothetical protein	0.193652	0.141954	2.05804	-2.56417	2.37831	protein_coding	gene	CDS
8476	AFUA_6G13490	Afu6g13490	AFUA_6G13490	EAL89187.1	glutamate decarboxylase	1.23541656407036e-9	1.35333186854243e-11	2.05292	10.4281	264.168	protein_coding	gene	CDS	GO:0004351; GO:0005737; GO:0006538; GO:0006979	cytoplasm|0005737||	glutamate decarboxylase activity|0004351||	glutamate catabolic process|0006538||; response to oxidative stress|0006979||
8583	AFUA_6G14570	Afu6g14570	AFUA_6G14570	EAL89293.1	conserved hypothetical protein	0.202792	0.149518	2.0521	-2.47212	2.35772	protein_coding	gene	CDS
8592	AFUA_6G14690	Afu6g14690	AFUA_6G14690	EAL89304.1	telomere-associated RecQ helicase, putative	0.0319394	0.0181483	2.04971	-1.32566	6.87372	protein_coding	gene	CDS
8679	AFUA_7G00930	Afu7g00930	AFUA_7G00930	EAL84799.1	integral membrane protein	8.00281254826868e-7	6.76375145926921e-8	2.047	3.93141	84.2813	protein_coding	gene	CDS
6816	AFUA_5G09980	Afu5g09980	AFUA_5G09980	EAL91604.2	acyl-CoA dehydrogenase, putative	3.54607751269516e-9	5.86277142275394e-11	2.04655	6.76387	218.702	protein_coding	gene	CDS	GO:0003995; GO:0009062; GO:0009395		acyl-CoA dehydrogenase activity|0003995||	fatty acid catabolic process|0009062||; phospholipid catabolic process|0009395||
2165	AFUA_2G05340	Afu2g05340	AFUA_2G05340	EAL87626.1	1,3-beta-glucanosyltransferase, putative	4.33521083532206e-10	2.90995879953482e-12	2.04582	11.2984	321.338	protein_coding	gene	CDS	GO:0005886; GO:0007047; GO:0042124	plasma membrane|0005886||	1,3-beta-glucanosyltransferase activity|0042124||	cell wall organization and biogenesis|0007047||
4629	AFUA_3G14820	Afu3g14820	AFUA_3G14820	EAL92105.1	4-hydroxyphenylpyruvate dioxygenase, putative	0.150499	0.106032	2.03824	-2.88445	2.96986	protein_coding	gene	CDS
5459	AFUA_4G09940	Afu4g09940	AFUA_4G09940	EAL89794.1	polysaccharide deacetylase family protein	4.03669e-05	8.20521e-06	2.03486	1.57543	40.3742	protein_coding	gene	CDS	GO:0004099; GO:0005631; GO:0007152	chitosan layer of spore wall|0005631||	chitin deacetylase activity|0004099||	spore wall assembly (sensu Saccharomyces)|0007152||
112	AFUA_1G01500	Afu1g01500	AFUA_1G01500	EAL87862.1	short-chain dehydrogenase/reductase family protein, putative	0.006779	0.0031265	2.02942	-0.281835	11.9405	protein_coding	gene	CDS
1361	AFUA_1G14930	Afu1g14930	AFUA_1G14930	EAL90824.1	conserved hypothetical protein	1.84023811161213e-8	5.16515272272139e-10	2.0283	10.6976	164.482	protein_coding	gene	CDS
2872	AFUA_2G13840		AFUA_2G13840	EAL93679.2	hypothetical protein	1.91456e-05	3.35179e-06	2.02722	3.20518	46.7501	protein_coding	gene	CDS
4919	AFUA_4G03540	Afu4g03540	AFUA_4G03540	EAL84503.1	integral membrane protein , putative	1.16916e-06	1.07084603816072e-7	2.02319	3.068	78.887	protein_coding	gene	CDS
1448	AFUA_1G15820	Afu1g15820	AFUA_1G15820	EAL90910.1	fatty acid hydroxylase, putative	9.20147617156402e-9	2.09416638682921e-10	2.02163	7.94256	185.26	protein_coding	gene	CDS	GO:0005783; GO:0006631; GO:0016491	endoplasmic reticulum|0005783||	oxidoreductase activity|0016491||	fatty acid metabolic process|0006631||
9430	AFUA_8G02170	Afu8g02170	AFUA_8G02170	EAL84951.2	C6 finger domain protein, putative	9.61216162003739e-7	8.42368154956112e-8	2.01869	4.2446	81.6671	protein_coding	gene	CDS	GO:0003677; GO:0008270		DNA binding|0003677||; zinc ion binding|0008270||
3309	AFUA_3G00270	Afu3g00270	AFUA_3G00270	EAL86311.1	GPI-anchored cell wall beta-1,3-endoglucanase EglC	4.57558314902159e-10	3.20230487151323e-12	2.01545	12.2787	317.459	protein_coding	gene	CDS	GO:0004553; GO:0006073; GO:0007047; GO:0009277	chitin- and beta-glucan-containing cell wall|0009277||	hydrolase activity, hydrolyzing O-glycosyl compounds|0004553||	glucan metabolic process|0006073||; cell wall organization and biogenesis|0007047||
9387	AFUA_8G01730	Afu8g01730	AFUA_8G01730	EAL84995.1	glycosyl transferase family protein	4.49131216401269e-8	1.63283001551944e-9	2.01532	6.11918	142.028	protein_coding	gene	CDS
9208	AFUA_7G08420	Afu7g08420	AFUA_7G08420	EAL86735.1	hypothetical protein	0.12627	0.086592	2.01305	-2.33002	3.31979	protein_coding	gene	CDS
5375	AFUA_4G09060	Afu4g09060	AFUA_4G09060	EAL89881.1	phosphatidate cytidylyltransferase, putative	2.29827043405132e-10	1.02570138044688e-12	2.01267	7.4177	366.641	protein_coding	gene	CDS
3627	AFUA_3G03490	Afu3g03490	AFUA_3G03490	EAL86631.1	O-methyltransferase, putative	0.00436774	0.00188284	2.00964	0.0600257	13.6317	protein_coding	gene	CDS	GO:0008171		O-methyltransferase activity|0008171||
3370	AFUA_3G00850	Afu3g00850	AFUA_3G00850	EAL86368.2	hypothetical protein	5.8945449670372e-10	4.54392349624533e-12	2.00846	6.71652	303.654	protein_coding	gene	CDS
7970	AFUA_6G08320	Afu6g08320	AFUA_6G08320	EAL88683.1	conserved hypothetical protein	5.2222084587698e-7	3.90910826916737e-8	2.00565	7.06771	97.4774	protein_coding	gene	CDS	GO:0000004; GO:0005554; GO:0005737	cytoplasm|0005737||	molecular function unknown|0005554||	biological process unknown|0000004||
3167	AFUA_2G16770	Afu2g16770	AFUA_2G16770	EAL93976.1	mitochondrial carrier protein (Leu5), putative	1.07991399258414e-8	2.60695334450781e-10	2.00458	7.12294	180.008	protein_coding	gene	CDS	GO:0005743; GO:0015228; GO:0015880	mitochondrial inner membrane|0005743||	coenzyme A transporter activity|0015228||	coenzyme A transport|0015880||
9301	AFUA_8G00830	Afu8g00830	AFUA_8G00830	EAL85084.1	conserved hypothetical protein	1.56691564698121e-8	4.27528460328579e-10	2.00185	6.23698	168.648	protein_coding	gene	CDS

## Sheet: Enriched terms - Up in hacA
Funcat									GO
AFUA_2G00140	FAD monooxygenase, putative (EC 1.14.13.-)	1.2	secondary metabolism	Metabolism	1.185602e-19	2.525333e-17			Gene ID	Protein name	GO ID	GO name	GO namespace	Evidence code	Exact p-value	Adjusted p-value
AFUA_2G00840	MFS transporter, putative	1.2	secondary metabolism	Metabolism	1.185602e-19	2.525333e-17			AFUA_1G01110	Polyketide synthase, putative	GO:0005575	cellular_component	CC	ND	1.230202e-21	2.731047e-19
AFUA_2G01770	GMC oxidoreductase (EC 1.1.99.1)	1.2	secondary metabolism	Metabolism	1.185602e-19	2.525333e-17			AFUA_1G01210	Uncharacterized protein	GO:0005575		CC	ND	1.230202e-21	2.731047e-19
AFUA_2G17530	Conidial pigment biosynthesis oxidase Arb2 (EC 1.10.3.-)	1.2	secondary metabolism	Metabolism	1.185602e-19	2.525333e-17			AFUA_1G01310	Carboxylesterase, putative (EC 3.1.1.-)	GO:0005575		CC	ND	1.230202e-21	2.731047e-19
AFUA_2G17600	Conidial pigment polyketide synthase PksP/Alb1	1.2	secondary metabolism	Metabolism	1.185602e-19	2.525333e-17			AFUA_1G04150	Tartrate dehydrogenase, putative (EC 1.1.1.93)	GO:0005575		CC	ND	1.230202e-21	2.731047e-19
AFUA_2G17990	Fumigaclavine A dimethylallyltransferase (EC 2.5.1.100)	1.2	secondary metabolism	Metabolism	1.185602e-19	2.525333e-17			AFUA_1G09520	Uncharacterized protein	GO:0005575		CC	ND	1.230202e-21	2.731047e-19
AFUA_2G18010	Cytochrome P450 monooxygenase, putative (EC 1.14.-.-)	1.2	secondary metabolism	Metabolism	1.185602e-19	2.525333e-17			AFUA_1G10150	Uncharacterized protein	GO:0005575		CC	ND	1.230202e-21	2.731047e-19
AFUA_2G18040	Tryptophan dimethylallyltransferase (EC 2.5.1.34) (4-dimethylallyltryptophan synthase) (All-trans-hexaprenyl-diphosphate synthase) (L-tryptophan dimethylallyl transferase) (DMATS)	1.2	secondary metabolism	Metabolism	1.185602e-19	2.525333e-17			AFUA_1G10170	Uncharacterized protein	GO:0005575		CC	ND	1.230202e-21	2.731047e-19
AFUA_2G18050	FAD binding oxidoreductase CpoX1	1.2	secondary metabolism	Metabolism	1.185602e-19	2.525333e-17			AFUA_1G10260	Uncharacterized protein	GO:0005575		CC	ND	1.230202e-21	2.731047e-19
AFUA_3G00690	C6 transcription factor, putative	1.2	secondary metabolism	Metabolism	1.185602e-19	2.525333e-17			AFUA_1G11020	L-arabinitol 4-dehydrogenase (EC 1.1.1.14)	GO:0005575		CC	ND	1.230202e-21	2.731047e-19
AFUA_3G02110	MFS multidrug transporter, putative	1.2	secondary metabolism	Metabolism	1.185602e-19	2.525333e-17			AFUA_1G11040	Uncharacterized protein	GO:0005575		CC	ND	1.230202e-21	2.731047e-19
AFUA_3G02120	Short-chain dehydrogenase/reductase family protein, putative	1.2	secondary metabolism	Metabolism	1.185602e-19	2.525333e-17			AFUA_1G13680	Uncharacterized protein	GO:0005575		CC	ND	1.230202e-21	2.731047e-19
AFUA_3G03295	Uncharacterized protein	1.2	secondary metabolism	Metabolism	1.185602e-19	2.525333e-17			AFUA_1G14450	Exo-beta-1,3-glucanase Exg0 (EC 3.2.1.58)	GO:0005575		CC	ND	1.230202e-21	2.731047e-19
AFUA_3G08070	GMC oxidoreductase, putative	1.2	secondary metabolism	Metabolism	1.185602e-19	2.525333e-17			AFUA_1G17260	Uncharacterized protein	GO:0005575		CC	ND	1.230202e-21	2.731047e-19
AFUA_3G11490	GABA permease, putative	1.2	secondary metabolism	Metabolism	1.185602e-19	2.525333e-17			AFUA_1G17320	Arabinan endo-1,5-alpha-L-arabinosidase (EC 3.2.1.99)	GO:0005575		CC	ND	1.230202e-21	2.731047e-19
AFUA_3G12910	O-methyltransferase GliM-like, putative (EC 2.-.-.-)	1.2	secondary metabolism	Metabolism	1.185602e-19	2.525333e-17			AFUA_1G17520	D-lactate dehydrogenase (Cytochrome), putative (EC 1.1.2.4)	GO:0005575		CC	ND	1.230202e-21	2.731047e-19
AFUA_3G12930	7-dimethylallyltryptophan synthase (7-DMATS) (EC 2.5.1.80) (Tryptophan aminopeptidase) (EC 3.4.11.17)	1.2	secondary metabolism	Metabolism	1.185602e-19	2.525333e-17			AFUA_1G17620	TPR domain protein	GO:0005575		CC	ND	1.230202e-21	2.731047e-19
AFUA_3G12950	FAD binding domain protein (EC 1.5.3.-)	1.2	secondary metabolism	Metabolism	1.185602e-19	2.525333e-17			AFUA_2G00140	FAD monooxygenase, putative (EC 1.14.13.-)	GO:0005575		CC	ND	1.230202e-21	2.731047e-19
AFUA_3G12960	Cytochrome P450 monooxigenase GliC-like, putative (EC 1.14.-.-)	1.2	secondary metabolism	Metabolism	1.185602e-19	2.525333e-17			AFUA_2G00700	Uncharacterized protein	GO:0005575		CC	ND	1.230202e-21	2.731047e-19
AFUA_3G14610	Cytochrome P450 monooxygenase, putative (EC 1.14.-.-)	1.2	secondary metabolism	Metabolism	1.185602e-19	2.525333e-17			AFUA_2G00967	Cupin domain protein	GO:0005575		CC	ND	1.230202e-21	2.731047e-19
AFUA_4G00160	Short-chain dehydrogenase, putative (EC 1.1.1.-)	1.2	secondary metabolism	Metabolism	1.185602e-19	2.525333e-17			AFUA_2G01770	GMC oxidoreductase (EC 1.1.99.1)	GO:0005575		CC	ND	1.230202e-21	2.731047e-19
AFUA_4G00210	Polyketide synthase, putative	1.2	secondary metabolism	Metabolism	1.185602e-19	2.525333e-17			AFUA_2G02500	Uncharacterized protein	GO:0005575		CC	ND	1.230202e-21	2.731047e-19
AFUA_4G00220	Metallo-beta-lactamase domain protein	1.2	secondary metabolism	Metabolism	1.185602e-19	2.525333e-17			AFUA_2G03230	Alpha-amylase AmyA (EC 3.2.1.41)	GO:0005575		CC	ND	1.230202e-21	2.731047e-19
AFUA_4G00230	Oxidoreductase, 2OG-Fe(II) oxygenase family, putative	1.2	secondary metabolism	Metabolism	1.185602e-19	2.525333e-17			AFUA_2G04533	Bys1 family protein	GO:0005575		CC	ND	1.230202e-21	2.731047e-19
AFUA_4G01370	Pyoverdine/dityrosine biosynthesis family protein	1.2	secondary metabolism	Metabolism	1.185602e-19	2.525333e-17			AFUA_2G07820	MOSC domain protein	GO:0005575		CC	ND	1.230202e-21	2.731047e-19
AFUA_4G01420	Spore wall assembly protein Dit1, putative	1.2	secondary metabolism	Metabolism	1.185602e-19	2.525333e-17			AFUA_2G09420	F-box domain protein	GO:0005575		CC	ND	1.230202e-21	2.731047e-19
AFUA_4G01440	Glutathione S-transferase family protein	1.2	secondary metabolism	Metabolism	1.185602e-19	2.525333e-17			AFUA_2G09620	Phytanoyl-CoA dioxygenase family protein	GO:0005575		CC	ND	1.230202e-21	2.731047e-19
AFUA_4G01550	Aldehyde dehydrogenase, putative (EC 1.2.-.-)	1.2	secondary metabolism	Metabolism	1.185602e-19	2.525333e-17			AFUA_2G11630	Pheromone P-factor (Map2), putative	GO:0005575		CC	ND	1.230202e-21	2.731047e-19
AFUA_4G08870	Choline transport protein, putative	1.2	secondary metabolism	Metabolism	1.185602e-19	2.525333e-17			AFUA_2G12660	Polyprenyl synthetase family protein (EC 2.5.1.1)	GO:0005575		CC	ND	1.230202e-21	2.731047e-19
AFUA_4G09470	Cytochrome P450 monooxygenase, putative (EC 1.14.-.-)	1.2	secondary metabolism	Metabolism	1.185602e-19	2.525333e-17			AFUA_2G12780	von Willebrand domain protein	GO:0005575		CC	ND	1.230202e-21	2.731047e-19
AFUA_4G10090	GABA permease, putative	1.2	secondary metabolism	Metabolism	1.185602e-19	2.525333e-17			AFUA_2G14400	Uncharacterized protein	GO:0005575		CC	ND	1.230202e-21	2.731047e-19
AFUA_4G14140	Cytochrome P450 monooxygenase, putative (EC 1.14.-.-)	1.2	secondary metabolism	Metabolism	1.185602e-19	2.525333e-17			AFUA_2G14780	Uncharacterized protein	GO:0005575		CC	ND	1.230202e-21	2.731047e-19
AFUA_4G14440	NRPS-like enzyme, putative	1.2	secondary metabolism	Metabolism	1.185602e-19	2.525333e-17			AFUA_2G15670	Uncharacterized protein	GO:0005575		CC	ND	1.230202e-21	2.731047e-19
AFUA_4G14530	Glutathione S-transferase Ure2-like, putative	1.2	secondary metabolism	Metabolism	1.185602e-19	2.525333e-17			AFUA_2G16570	Short chain dehydrogenase/reductase, putative	GO:0005575		CC	ND	1.230202e-21	2.731047e-19
AFUA_4G14770	Protostadienol synthase A (EC 5.4.99.32)	1.2	secondary metabolism	Metabolism	1.185602e-19	2.525333e-17			AFUA_2G16580	Alpha/beta superfamily hydrolase, putative	GO:0005575		CC	ND	1.230202e-21	2.731047e-19
AFUA_4G14780	Cytochrome P450 monooxygenase, putative (EC 1.14.-.-)	1.2	secondary metabolism	Metabolism	1.185602e-19	2.525333e-17			AFUA_2G17160	Uncharacterized protein	GO:0005575		CC	ND	1.230202e-21	2.731047e-19
AFUA_4G14790	Cytochrome P450 monooxygenase, putative (EC 1.14.-.-)	1.2	secondary metabolism	Metabolism	1.185602e-19	2.525333e-17			AFUA_2G17280	Uncharacterized protein	GO:0005575		CC	ND	1.230202e-21	2.731047e-19
AFUA_4G14810	Cytochrome P450 monooxygenase, putative (EC 1.14.-.-)	1.2	secondary metabolism	Metabolism	1.185602e-19	2.525333e-17			AFUA_2G17460	Aldehyde dehydrogenase (AldH12), putative (EC 1.2.1.-)	GO:0005575		CC	ND	1.230202e-21	2.731047e-19
AFUA_4G14830	Cytochrome P450 monooxygenase, putative (EC 1.14.-.-)	1.2	secondary metabolism	Metabolism	1.185602e-19	2.525333e-17			AFUA_2G17530	Conidial pigment biosynthesis oxidase Arb2 (EC 1.10.3.-)	GO:0005575		CC	ND	1.230202e-21	2.731047e-19
AFUA_5G00420	MFS transporter, putative	1.2	secondary metabolism	Metabolism	1.185602e-19	2.525333e-17			AFUA_2G17550	Conidial pigment biosynthesis protein Ayg1	GO:0005575		CC	ND	1.230202e-21	2.731047e-19
AFUA_5G00470	General amidase GmdB (EC 3.5.1.4)	1.2	secondary metabolism	Metabolism	1.185602e-19	2.525333e-17			AFUA_2G17600	Conidial pigment polyketide synthase PksP/Alb1	GO:0005575		CC	ND	1.230202e-21	2.731047e-19
AFUA_5G02640	O-methyltransferase, putative (EC 2.1.1.-)	1.2	secondary metabolism	Metabolism	1.185602e-19	2.525333e-17			AFUA_2G18010	Cytochrome P450 monooxygenase, putative (EC 1.14.-.-)	GO:0005575		CC	ND	1.230202e-21	2.731047e-19
AFUA_5G02660	Pyoverdine/dityrosine biosynthesis protein, putative	1.2	secondary metabolism	Metabolism	1.185602e-19	2.525333e-17			AFUA_2G18030	Catalase (EC 1.11.1.6)	GO:0005575		CC	ND	1.230202e-21	2.731047e-19
AFUA_5G10220	Alcohol dehydrogenase, zinc-containing, putative (EC 1.6.5.5)	1.2	secondary metabolism	Metabolism	1.185602e-19	2.525333e-17			AFUA_2G18050	FAD binding oxidoreductase CpoX1	GO:0005575		CC	ND	1.230202e-21	2.731047e-19
AFUA_5G10340	MFS transporter, putative	1.2	secondary metabolism	Metabolism	1.185602e-19	2.525333e-17			AFUA_3G00460	Uncharacterized protein	GO:0005575		CC	ND	1.230202e-21	2.731047e-19
AFUA_6G03440	Fructosyl amino acid oxidase, putative	1.2	secondary metabolism	Metabolism	1.185602e-19	2.525333e-17			AFUA_3G00580	Uncharacterized protein	GO:0005575		CC	ND	1.230202e-21	2.731047e-19
AFUA_6G03480	Nonribosomal peptide synthase, putative (EC 1.14.17.-)	1.2	secondary metabolism	Metabolism	1.185602e-19	2.525333e-17			AFUA_3G00630	Uncharacterized protein	GO:0005575		CC	ND	1.230202e-21	2.731047e-19
AFUA_6G03490	Phenol 2-monooxygenase, putative	1.2	secondary metabolism	Metabolism	1.185602e-19	2.525333e-17			AFUA_3G00970	Uncharacterized protein	GO:0005575		CC	ND	1.230202e-21	2.731047e-19
AFUA_6G08460	Cytochrome P450 alkane hydroxylase, putative (EC 1.14.14.-)	1.2	secondary metabolism	Metabolism	1.185602e-19	2.525333e-17			AFUA_3G01500	Integral membrane protein	GO:0005575		CC	ND	1.230202e-21	2.731047e-19
AFUA_6G09760	Cytochrome P450 monooxygenase, putative (EC 1.14.-.-)	1.2	secondary metabolism	Metabolism	1.185602e-19	2.525333e-17			AFUA_3G01960	Uncharacterized protein	GO:0005575		CC	ND	1.230202e-21	2.731047e-19
AFUA_6G12040	MFS sugar permease, putative	1.2	secondary metabolism	Metabolism	1.185602e-19	2.525333e-17			AFUA_3G02120	Short-chain dehydrogenase/reductase family protein, putative	GO:0005575		CC	ND	1.230202e-21	2.731047e-19
AFUA_6G12050	Nonribosomal peptide synthetase 11 (EC 6.3.2.-)	1.2	secondary metabolism	Metabolism	1.185602e-19	2.525333e-17			AFUA_3G02930	Extracellular soluble lytic transglycosylase, putative	GO:0005575		CC	ND	1.230202e-21	2.731047e-19
AFUA_6G12060	MAK1-like monooxygenase, putative (EC 1.14.13.-)	1.2	secondary metabolism	Metabolism	1.185602e-19	2.525333e-17			AFUA_3G03880	Spherulin, putative	GO:0005575		CC	ND	1.230202e-21	2.731047e-19
AFUA_6G12080	Nonribosomal peptide synthetase 12 (EC 6.3.2.-)	1.2	secondary metabolism	Metabolism	1.185602e-19	2.525333e-17			AFUA_3G03960	Uncharacterized protein	GO:0005575		CC	ND	1.230202e-21	2.731047e-19
AFUA_6G14560	Hexose transporter, putative	1.2	secondary metabolism	Metabolism	1.185602e-19	2.525333e-17			AFUA_3G04100	Uncharacterized protein	GO:0005575		CC	ND	1.230202e-21	2.731047e-19
AFUA_6G14580	C6 finger domain protein, putative	1.2	secondary metabolism	Metabolism	1.185602e-19	2.525333e-17			AFUA_3G06170	Mating type protein MAT1-2-1	GO:0005575		CC	ND	1.230202e-21	2.731047e-19
AFUA_6G14590	MFS alpha-glucoside transporter, putative	1.2	secondary metabolism	Metabolism	1.185602e-19	2.525333e-17			AFUA_3G06570	Uncharacterized protein	GO:0005575		CC	ND	1.230202e-21	2.731047e-19
AFUA_7G00160	Polyketide synthase, putative (EC 2.3.1.-)	1.2	secondary metabolism	Metabolism	1.185602e-19	2.525333e-17			AFUA_3G07340	Uncharacterized protein	GO:0005575		CC	ND	1.230202e-21	2.731047e-19
AFUA_7G00170	Dimethylallyl tryptophan synthase GliD1	1.2	secondary metabolism	Metabolism	1.185602e-19	2.525333e-17			AFUA_3G07390	Uncharacterized protein	GO:0005575		CC	ND	1.230202e-21	2.731047e-19
AFUA_8G00380	DltD N-terminal domain protein	1.2	secondary metabolism	Metabolism	1.185602e-19	2.525333e-17			AFUA_3G07520	Exo-beta-1,3-glucanase, putative (EC 3.2.1.58)	GO:0005575		CC	ND	1.230202e-21	2.731047e-19
AFUA_8G00390	O-methyltransferase, putative	1.2	secondary metabolism	Metabolism	1.185602e-19	2.525333e-17			AFUA_3G08070	GMC oxidoreductase, putative	GO:0005575		CC	ND	1.230202e-21	2.731047e-19
AFUA_8G00510	Cytochrome P450 oxidoreductase OrdA-like, putative	1.2	secondary metabolism	Metabolism	1.185602e-19	2.525333e-17			AFUA_3G08920	Uncharacterized protein	GO:0005575		CC	ND	1.230202e-21	2.731047e-19
AFUA_8G00530	Alpha/beta hydrolase, putative	1.2	secondary metabolism	Metabolism	1.185602e-19	2.525333e-17			AFUA_3G11520	Uncharacterized protein	GO:0005575		CC	ND	1.230202e-21	2.731047e-19
AFUA_8G00550	Methyltransferase SirN-like, putative	1.2	secondary metabolism	Metabolism	1.185602e-19	2.525333e-17			AFUA_3G11890	Thermolabile L-asparaginase, putative	GO:0005575		CC	ND	1.230202e-21	2.731047e-19
AFUA_8G00560	Cytochrome P450 oxidoreductase, putative (EC 1.14.-.-)	1.2	secondary metabolism	Metabolism	1.185602e-19	2.525333e-17			AFUA_3G12200	Small oligopeptide transporter, OPT family	GO:0005575		CC	ND	1.230202e-21	2.731047e-19
AFUA_8G00580	Glutathione S-transferase, putative	1.2	secondary metabolism	Metabolism	1.185602e-19	2.525333e-17			AFUA_3G12230	Uncharacterized protein	GO:0005575		CC	ND	1.230202e-21	2.731047e-19
AFUA_8G01150	C6 transcription factor, putative	1.2	secondary metabolism	Metabolism	1.185602e-19	2.525333e-17			AFUA_3G12910	O-methyltransferase GliM-like, putative (EC 2.-.-.-)	GO:0005575		CC	ND	1.230202e-21	2.731047e-19
AFUA_8G01180	MFS sugar transporter, putative	1.2	secondary metabolism	Metabolism	1.185602e-19	2.525333e-17			AFUA_3G12960	Cytochrome P450 monooxigenase GliC-like, putative (EC 1.14.-.-)	GO:0005575		CC	ND	1.230202e-21	2.731047e-19
AFUA_8G01190	Isoamyl alcohol oxidase, putative	1.2	secondary metabolism	Metabolism	1.185602e-19	2.525333e-17			AFUA_3G13560	Toxin biosynthesis protein, putative	GO:0005575		CC	ND	1.230202e-21	2.731047e-19
AFUA_3G12920	Nonribosomal peptide synthetase 5 (EC 6.3.2.-)	01.20.36	non-ribosomal peptide synthesis	Metabolism	1.14286e-06	0.000121715			AFUA_3G14610	Cytochrome P450 monooxygenase, putative (EC 1.14.-.-)	GO:0005575		CC	ND	1.230202e-21	2.731047e-19
AFUA_4G14440	NRPS-like enzyme, putative	01.20.36	non-ribosomal peptide synthesis	Metabolism	1.14286e-06	0.000121715			AFUA_3G15060	Glyoxalase family protein, putative	GO:0005575		CC	ND	1.230202e-21	2.731047e-19
AFUA_6G03480	Nonribosomal peptide synthase, putative (EC 1.14.17.-)	01.20.36	non-ribosomal peptide synthesis	Metabolism	1.14286e-06	0.000121715			AFUA_3G15260	Uncharacterized protein	GO:0005575		CC	ND	1.230202e-21	2.731047e-19
AFUA_6G12050	Nonribosomal peptide synthetase 11 (EC 6.3.2.-)	01.20.36	non-ribosomal peptide synthesis	Metabolism	1.14286e-06	0.000121715			AFUA_4G00160	Short-chain dehydrogenase, putative (EC 1.1.1.-)	GO:0005575		CC	ND	1.230202e-21	2.731047e-19
AFUA_6G12080	Nonribosomal peptide synthetase 12 (EC 6.3.2.-)	01.20.36	non-ribosomal peptide synthesis	Metabolism	1.14286e-06	0.000121715			AFUA_4G00210	Polyketide synthase, putative	GO:0005575		CC	ND	1.230202e-21	2.731047e-19
AFUA_8G00440	Steroid monooxygenase, putative (EC 1.-.-.-)	01.20.36	non-ribosomal peptide synthesis	Metabolism	1.14286e-06	0.000121715			AFUA_4G00220	Metallo-beta-lactamase domain protein	GO:0005575		CC	ND	1.230202e-21	2.731047e-19
AFUA_8G00490	PKS-like enzyme, putative	01.20.36	non-ribosomal peptide synthesis	Metabolism	1.14286e-06	0.000121715			AFUA_4G00225	Uncharacterized protein	GO:0005575		CC	ND	1.230202e-21	2.731047e-19
AFUA_8G00540	Nonribosomal peptide synthetase 14 (EC 6.3.2.-)	01.20.36	non-ribosomal peptide synthesis	Metabolism	1.14286e-06	0.000121715			AFUA_4G00510	Uncharacterized protein	GO:0005575		CC	ND	1.230202e-21	2.731047e-19
AFUA_2G17600	Conidial pigment polyketide synthase PksP/Alb1	01.20.05.11	metabolism of polyketides	Metabolism	2.19695e-05	0.00155983			AFUA_4G00880	Uncharacterized protein	GO:0005575		CC	ND	1.230202e-21	2.731047e-19
AFUA_4G00210	Polyketide synthase, putative	01.20.05.11	metabolism of polyketides	Metabolism	2.19695e-05	0.00155983			AFUA_4G01030	Uncharacterized protein	GO:0005575		CC	ND	1.230202e-21	2.731047e-19
AFUA_7G00160	Polyketide synthase, putative (EC 2.3.1.-)	01.20.05.11	metabolism of polyketides	Metabolism	2.19695e-05	0.00155983			AFUA_4G01040	Short chain dehydrogenase, putative (EC 1.-.-.-)	GO:0005575		CC	ND	1.230202e-21	2.731047e-19
AFUA_8G00370	Polyketide synthase, putative	01.20.05.11	metabolism of polyketides	Metabolism	2.19695e-05	0.00155983			AFUA_4G01110	1,3-beta glucanase, putative	GO:0005575		CC	ND	1.230202e-21	2.731047e-19
AFUA_8G00440	Steroid monooxygenase, putative (EC 1.-.-.-)	01.20.05.11	metabolism of polyketides	Metabolism	2.19695e-05	0.00155983			AFUA_4G01200	Extracellular guanyl-specific ribonuclease, putative (EC 3.1.27.-)	GO:0005575		CC	ND	1.230202e-21	2.731047e-19
AFUA_8G00490	PKS-like enzyme, putative	01.20.05.11	metabolism of polyketides	Metabolism	2.19695e-05	0.00155983			AFUA_4G01210	Uncharacterized protein	GO:0005575		CC	ND	1.230202e-21	2.731047e-19
AFUA_8G00540	Nonribosomal peptide synthetase 14 (EC 6.3.2.-)	01.20.05.11	metabolism of polyketides	Metabolism	2.19695e-05	0.00155983			AFUA_4G01260	Mitochondrial chaperone ATPase (Bcs1), putative	GO:0005575		CC	ND	1.230202e-21	2.731047e-19
AFUA_2G17990	Fumigaclavine A dimethylallyltransferase (EC 2.5.1.100)	01.20.33	metabolism of secondary products derived from L-tryptophan	Metabolism	0.000645541	0.034375			AFUA_4G01270	Integral membrane protein	GO:0005575		CC	ND	1.230202e-21	2.731047e-19
AFUA_2G18040	Tryptophan dimethylallyltransferase (EC 2.5.1.34) (4-dimethylallyltryptophan synthase) (All-trans-hexaprenyl-diphosphate synthase) (L-tryptophan dimethylallyl transferase) (DMATS)	01.20.33	metabolism of secondary products derived from L-tryptophan	Metabolism	0.000645541	0.034375			AFUA_4G01370	Pyoverdine/dityrosine biosynthesis family protein	GO:0005575		CC	ND	1.230202e-21	2.731047e-19
AFUA_3G12930	7-dimethylallyltryptophan synthase (7-DMATS) (EC 2.5.1.80) (Tryptophan aminopeptidase) (EC 3.4.11.17)	01.20.33	metabolism of secondary products derived from L-tryptophan	Metabolism	0.000645541	0.034375			AFUA_4G01410	Uncharacterized protein	GO:0005575		CC	ND	1.230202e-21	2.731047e-19
AFUA_7G05840	Amidohydrolase family protein	01.20.33	metabolism of secondary products derived from L-tryptophan	Metabolism	0.000645541	0.034375			AFUA_4G01420	Spore wall assembly protein Dit1, putative	GO:0005575		CC	ND	1.230202e-21	2.731047e-19
AFUA_1G01310	Carboxylesterase, putative (EC 3.1.1.-)	1.05	C-compound and carbohydrate metabolism	Metabolism	0.00113929	0.0485337			AFUA_4G01440	Glutathione S-transferase family protein	GO:0005575		CC	ND	1.230202e-21	2.731047e-19
AFUA_1G04150	Tartrate dehydrogenase, putative (EC 1.1.1.93)	1.05	C-compound and carbohydrate metabolism	Metabolism	0.00113929	0.0485337			AFUA_4G01450	Phospho-2-dehydro-3-deoxyheptonate aldolase (EC 2.5.1.54) (3-deoxy-D-arabino-heptulosonate 7-phosphate synthase) (DAHP synthase) (Phospho-2-keto-3-deoxyheptonate aldolase)	GO:0005575		CC	ND	1.230202e-21	2.731047e-19
AFUA_1G11020	L-arabinitol 4-dehydrogenase (EC 1.1.1.14)	1.05	C-compound and carbohydrate metabolism	Metabolism	0.00113929	0.0485337			AFUA_4G01460	Uncharacterized protein	GO:0005575		CC	ND	1.230202e-21	2.731047e-19
AFUA_1G16250	Probable alpha/beta-glucosidase agdC (EC 3.2.1.20) (EC 3.2.1.21)	1.05	C-compound and carbohydrate metabolism	Metabolism	0.00113929	0.0485337			AFUA_4G01550	Aldehyde dehydrogenase, putative (EC 1.2.-.-)	GO:0005575		CC	ND	1.230202e-21	2.731047e-19
AFUA_1G17520	D-lactate dehydrogenase (Cytochrome), putative (EC 1.1.2.4)	1.05	C-compound and carbohydrate metabolism	Metabolism	0.00113929	0.0485337			AFUA_4G03280	Short-chain dehydrogenase/reductase family protein, putative	GO:0005575		CC	ND	1.230202e-21	2.731047e-19
AFUA_2G01770	GMC oxidoreductase (EC 1.1.99.1)	1.05	C-compound and carbohydrate metabolism	Metabolism	0.00113929	0.0485337			AFUA_4G04700	F-box domain protein	GO:0005575		CC	ND	1.230202e-21	2.731047e-19
AFUA_2G16570	Short chain dehydrogenase/reductase, putative	1.05	C-compound and carbohydrate metabolism	Metabolism	0.00113929	0.0485337			AFUA_4G06370	Uncharacterized protein	GO:0005575		CC	ND	1.230202e-21	2.731047e-19
AFUA_2G17460	Aldehyde dehydrogenase (AldH12), putative (EC 1.2.1.-)	1.05	C-compound and carbohydrate metabolism	Metabolism	0.00113929	0.0485337			AFUA_4G07960	Uncharacterized protein	GO:0005575		CC	ND	1.230202e-21	2.731047e-19
AFUA_2G17560	Conidial pigment biosynthesis 1,3,6,8-tetrahydroxynaphthalene reductase Arp2	1.05	C-compound and carbohydrate metabolism	Metabolism	0.00113929	0.0485337			AFUA_4G08690	Dihydrodipicolinate synthetase family protein (EC 4.2.1.-)	GO:0005575		CC	ND	1.230202e-21	2.731047e-19
AFUA_2G18000	Chanoclavine-I dehydrogenase (ChaDH) (EC 1.1.1.332)	1.05	C-compound and carbohydrate metabolism	Metabolism	0.00113929	0.0485337			AFUA_4G08700	Uncharacterized protein	GO:0005575		CC	ND	1.230202e-21	2.731047e-19
AFUA_2G18050	FAD binding oxidoreductase CpoX1	1.05	C-compound and carbohydrate metabolism	Metabolism	0.00113929	0.0485337			AFUA_4G08840	RING finger protein, putative	GO:0005575		CC	ND	1.230202e-21	2.731047e-19
AFUA_3G02120	Short-chain dehydrogenase/reductase family protein, putative	1.05	C-compound and carbohydrate metabolism	Metabolism	0.00113929	0.0485337			AFUA_4G08860	Uncharacterized protein	GO:0005575		CC	ND	1.230202e-21	2.731047e-19
AFUA_3G08070	GMC oxidoreductase, putative	1.05	C-compound and carbohydrate metabolism	Metabolism	0.00113929	0.0485337			AFUA_4G09270	Ankyrin repeat protein	GO:0005575		CC	ND	1.230202e-21	2.731047e-19
AFUA_3G12910	O-methyltransferase GliM-like, putative (EC 2.-.-.-)	1.05	C-compound and carbohydrate metabolism	Metabolism	0.00113929	0.0485337			AFUA_4G09280	Uncharacterized protein	GO:0005575		CC	ND	1.230202e-21	2.731047e-19
AFUA_3G12950	FAD binding domain protein (EC 1.5.3.-)	1.05	C-compound and carbohydrate metabolism	Metabolism	0.00113929	0.0485337			AFUA_4G09290	Uncharacterized protein	GO:0005575		CC	ND	1.230202e-21	2.731047e-19
AFUA_4G00160	Short-chain dehydrogenase, putative (EC 1.1.1.-)	1.05	C-compound and carbohydrate metabolism	Metabolism	0.00113929	0.0485337			AFUA_4G09310	Uncharacterized protein	GO:0005575		CC	ND	1.230202e-21	2.731047e-19
AFUA_4G01040	Short chain dehydrogenase, putative (EC 1.-.-.-)	1.05	C-compound and carbohydrate metabolism	Metabolism	0.00113929	0.0485337			AFUA_4G09470	Cytochrome P450 monooxygenase, putative (EC 1.14.-.-)	GO:0005575		CC	ND	1.230202e-21	2.731047e-19
AFUA_4G01550	Aldehyde dehydrogenase, putative (EC 1.2.-.-)	1.05	C-compound and carbohydrate metabolism	Metabolism	0.00113929	0.0485337			AFUA_4G09600	GPI anchored protein, putative	GO:0005575		CC	ND	1.230202e-21	2.731047e-19
AFUA_4G14800	Short chain dehydrogenase, putative (EC 1.1.1.-)	1.05	C-compound and carbohydrate metabolism	Metabolism	0.00113929	0.0485337			AFUA_4G10080	Uncharacterized protein	GO:0005575		CC	ND	1.230202e-21	2.731047e-19
AFUA_5G02640	O-methyltransferase, putative (EC 2.1.1.-)	1.05	C-compound and carbohydrate metabolism	Metabolism	0.00113929	0.0485337			AFUA_4G10560	Uncharacterized protein	GO:0005575		CC	ND	1.230202e-21	2.731047e-19
AFUA_5G03530	Class III chitinase, putative (EC 3.2.1.14)	1.05	C-compound and carbohydrate metabolism	Metabolism	0.00113929	0.0485337			AFUA_4G14140	Cytochrome P450 monooxygenase, putative (EC 1.14.-.-)	GO:0005575		CC	ND	1.230202e-21	2.731047e-19
AFUA_5G07630	UbiE/COQ5 methyltransferase, putative (EC 2.1.1.-)	1.05	C-compound and carbohydrate metabolism	Metabolism	0.00113929	0.0485337			AFUA_4G14440	NRPS-like enzyme, putative	GO:0005575		CC	ND	1.230202e-21	2.731047e-19
AFUA_5G10220	Alcohol dehydrogenase, zinc-containing, putative (EC 1.6.5.5)	1.05	C-compound and carbohydrate metabolism	Metabolism	0.00113929	0.0485337			AFUA_4G14510	Uncharacterized protein	GO:0005575		CC	ND	1.230202e-21	2.731047e-19
AFUA_6G09780	Class V chitinase, putative (EC 3.2.1.14)	1.05	C-compound and carbohydrate metabolism	Metabolism	0.00113929	0.0485337			AFUA_4G14520	Toxin biosynthesis protein, putative	GO:0005575		CC	ND	1.230202e-21	2.731047e-19
AFUA_6G12040	MFS sugar permease, putative	1.05	C-compound and carbohydrate metabolism	Metabolism	0.00113929	0.0485337			AFUA_4G14730	GNAT family acetyltransferase, putative (EC 2.3.1.-)	GO:0005575		CC	ND	1.230202e-21	2.731047e-19
AFUA_6G12060	MAK1-like monooxygenase, putative (EC 1.14.13.-)	1.05	C-compound and carbohydrate metabolism	Metabolism	0.00113929	0.0485337			AFUA_4G14780	Cytochrome P450 monooxygenase, putative (EC 1.14.-.-)	GO:0005575		CC	ND	1.230202e-21	2.731047e-19
AFUA_6G14590	MFS alpha-glucoside transporter, putative	1.05	C-compound and carbohydrate metabolism	Metabolism	0.00113929	0.0485337			AFUA_4G14790	Cytochrome P450 monooxygenase, putative (EC 1.14.-.-)	GO:0005575		CC	ND	1.230202e-21	2.731047e-19
AFUA_6G14600	Beta-glucosidase, putative	1.05	C-compound and carbohydrate metabolism	Metabolism	0.00113929	0.0485337			AFUA_4G14800	Short chain dehydrogenase, putative (EC 1.1.1.-)	GO:0005575		CC	ND	1.230202e-21	2.731047e-19
AFUA_7G01000	Aldehyde dehydrogenase, putative (EC 1.2.1.3)	1.05	C-compound and carbohydrate metabolism	Metabolism	0.00113929	0.0485337			AFUA_4G14810	Cytochrome P450 monooxygenase, putative (EC 1.14.-.-)	GO:0005575		CC	ND	1.230202e-21	2.731047e-19
AFUA_7G04180	Amine oxidase	1.05	C-compound and carbohydrate metabolism	Metabolism	0.00113929	0.0485337			AFUA_4G14820	Transferase family protein	GO:0005575		CC	ND	1.230202e-21	2.731047e-19
AFUA_7G05140	Class III chitinase, putative (EC 3.2.1.14)	1.05	C-compound and carbohydrate metabolism	Metabolism	0.00113929	0.0485337			AFUA_4G14830	Cytochrome P450 monooxygenase, putative (EC 1.14.-.-)	GO:0005575		CC	ND	1.230202e-21	2.731047e-19
AFUA_7G05840	Amidohydrolase family protein	1.05	C-compound and carbohydrate metabolism	Metabolism	0.00113929	0.0485337			AFUA_4G14840	Transferase family protein	GO:0005575		CC	ND	1.230202e-21	2.731047e-19
AFUA_7G06380	Maltase (EC 3.2.1.70)	1.05	C-compound and carbohydrate metabolism	Metabolism	0.00113929	0.0485337			AFUA_5G00200	Uncharacterized protein	GO:0005575		CC	ND	1.230202e-21	2.731047e-19
AFUA_8G00390	O-methyltransferase, putative	1.05	C-compound and carbohydrate metabolism	Metabolism	0.00113929	0.0485337			AFUA_5G00440	GNAT family N-acetyltransferase, putative	GO:0005575		CC	ND	1.230202e-21	2.731047e-19
AFUA_8G00500	Acetate-CoA ligase, putative (EC 6.2.1.1)	1.05	C-compound and carbohydrate metabolism	Metabolism	0.00113929	0.0485337			AFUA_5G00470	General amidase GmdB (EC 3.5.1.4)	GO:0005575		CC	ND	1.230202e-21	2.731047e-19
AFUA_8G01160	Tartrate dehydrogenase, putative (EC 1.1.1.-)	1.05	C-compound and carbohydrate metabolism	Metabolism	0.00113929	0.0485337			AFUA_5G00550	Endoglycoceramidase, putative (EC 3.2.1.123)	GO:0005575		CC	ND	1.230202e-21	2.731047e-19
AFUA_8G01190	Isoamyl alcohol oxidase, putative	1.05	C-compound and carbohydrate metabolism	Metabolism	0.00113929	0.0485337			AFUA_5G00820	Uncharacterized protein	GO:0005575		CC	ND	1.230202e-21	2.731047e-19
									AFUA_5G01242	Uncharacterized protein	GO:0005575		CC	ND	1.230202e-21	2.731047e-19
									AFUA_5G02630	Uncharacterized protein	GO:0005575		CC	ND	1.230202e-21	2.731047e-19
									AFUA_5G02640	O-methyltransferase, putative (EC 2.1.1.-)	GO:0005575		CC	ND	1.230202e-21	2.731047e-19
									AFUA_5G02660	Pyoverdine/dityrosine biosynthesis protein, putative	GO:0005575		CC	ND	1.230202e-21	2.731047e-19
									AFUA_5G02670	ThiJ/PfpI family protein	GO:0005575		CC	ND	1.230202e-21	2.731047e-19
									AFUA_5G02770	Uncharacterized protein	GO:0005575		CC	ND	1.230202e-21	2.731047e-19
									AFUA_5G03280	Uncharacterized protein	GO:0005575		CC	ND	1.230202e-21	2.731047e-19
									AFUA_5G03530	Class III chitinase, putative (EC 3.2.1.14)	GO:0005575		CC	ND	1.230202e-21	2.731047e-19
									AFUA_5G06820	Uncharacterized protein	GO:0005575		CC	ND	1.230202e-21	2.731047e-19
									AFUA_5G07350	Uncharacterized protein	GO:0005575		CC	ND	1.230202e-21	2.731047e-19
									AFUA_5G07630	UbiE/COQ5 methyltransferase, putative (EC 2.1.1.-)	GO:0005575		CC	ND	1.230202e-21	2.731047e-19
									AFUA_5G08180	Cell wall protein, putative	GO:0005575		CC	ND	1.230202e-21	2.731047e-19
									AFUA_5G08250	Uncharacterized protein	GO:0005575		CC	ND	1.230202e-21	2.731047e-19
									AFUA_5G09590	Uncharacterized protein	GO:0005575		CC	ND	1.230202e-21	2.731047e-19
									AFUA_5G10060	Cytochrome b5 reductase, putative (EC 1.6.2.2)	GO:0005575		CC	ND	1.230202e-21	2.731047e-19
									AFUA_5G10090	3-demethylubiquinone-9 3-methyltransferase, putative (EC 2.1.1.-)	GO:0005575		CC	ND	1.230202e-21	2.731047e-19
									AFUA_5G10220	Alcohol dehydrogenase, zinc-containing, putative (EC 1.6.5.5)	GO:0005575		CC	ND	1.230202e-21	2.731047e-19
									AFUA_5G12760	CCCH zinc finger DNA binding protein	GO:0005575		CC	ND	1.230202e-21	2.731047e-19
									AFUA_5G14100	Uncharacterized protein	GO:0005575		CC	ND	1.230202e-21	2.731047e-19
									AFUA_5G14630	Uncharacterized protein	GO:0005575		CC	ND	1.230202e-21	2.731047e-19
									AFUA_5G15080	Rho-associated protein kinase, putative	GO:0005575		CC	ND	1.230202e-21	2.731047e-19
									AFUA_5G15140	Uncharacterized protein	GO:0005575		CC	ND	1.230202e-21	2.731047e-19
									AFUA_6G00110	Dihydrodipicolinate synthetase family protein (EC 4.2.1.-)	GO:0005575		CC	ND	1.230202e-21	2.731047e-19
									AFUA_6G00180	Putative uncharacterized protein	GO:0005575		CC	ND	1.230202e-21	2.731047e-19
									AFUA_6G01850	Uncharacterized protein	GO:0005575		CC	ND	1.230202e-21	2.731047e-19
									AFUA_6G03270	Uncharacterized protein	GO:0005575		CC	ND	1.230202e-21	2.731047e-19
									AFUA_6G03380	Uncharacterized protein	GO:0005575		CC	ND	1.230202e-21	2.731047e-19
									AFUA_6G03440	Fructosyl amino acid oxidase, putative	GO:0005575		CC	ND	1.230202e-21	2.731047e-19
									AFUA_6G03450	Uncharacterized protein	GO:0005575		CC	ND	1.230202e-21	2.731047e-19
									AFUA_6G03460	Uncharacterized protein	GO:0005575		CC	ND	1.230202e-21	2.731047e-19
									AFUA_6G03480	Nonribosomal peptide synthase, putative (EC 1.14.17.-)	GO:0005575		CC	ND	1.230202e-21	2.731047e-19
									AFUA_6G03490	Phenol 2-monooxygenase, putative	GO:0005575		CC	ND	1.230202e-21	2.731047e-19
									AFUA_6G03630	Very-long-chain acyl-CoA synthetase family protein (CefD1), putative (EC 6.2.1.-)	GO:0005575		CC	ND	1.230202e-21	2.731047e-19
									AFUA_6G03870	Tetratricopeptide repeat protein	GO:0005575		CC	ND	1.230202e-21	2.731047e-19
									AFUA_6G03880	Uncharacterized protein	GO:0005575		CC	ND	1.230202e-21	2.731047e-19
									AFUA_6G07250	Uncharacterized protein	GO:0005575		CC	ND	1.230202e-21	2.731047e-19
									AFUA_6G07820	Integral membrane protein, putative	GO:0005575		CC	ND	1.230202e-21	2.731047e-19
									AFUA_6G07855	Conserved threonine rich protein	GO:0005575		CC	ND	1.230202e-21	2.731047e-19
									AFUA_6G08460	Cytochrome P450 alkane hydroxylase, putative (EC 1.14.14.-)	GO:0005575		CC	ND	1.230202e-21	2.731047e-19
									AFUA_6G09600	Zinc metallopeptidase, putative (EC 3.-.-.-)	GO:0005575		CC	ND	1.230202e-21	2.731047e-19
									AFUA_6G09745	Uncharacterized protein	GO:0005575		CC	ND	1.230202e-21	2.731047e-19
									AFUA_6G09760	Cytochrome P450 monooxygenase, putative (EC 1.14.-.-)	GO:0005575		CC	ND	1.230202e-21	2.731047e-19
									AFUA_6G09780	Class V chitinase, putative (EC 3.2.1.14)	GO:0005575		CC	ND	1.230202e-21	2.731047e-19
									AFUA_6G11710	Uncharacterized protein	GO:0005575		CC	ND	1.230202e-21	2.731047e-19
									AFUA_6G12030	Rhamnosidase, putative	GO:0005575		CC	ND	1.230202e-21	2.731047e-19
									AFUA_6G12060	MAK1-like monooxygenase, putative (EC 1.14.13.-)	GO:0005575		CC	ND	1.230202e-21	2.731047e-19
									AFUA_6G14600	Beta-glucosidase, putative	GO:0005575		CC	ND	1.230202e-21	2.731047e-19
									AFUA_6G14700	Uncharacterized protein	GO:0005575		CC	ND	1.230202e-21	2.731047e-19
									AFUA_7G00160	Polyketide synthase, putative (EC 2.3.1.-)	GO:0005575		CC	ND	1.230202e-21	2.731047e-19
									AFUA_7G00170	Dimethylallyl tryptophan synthase GliD1	GO:0005575		CC	ND	1.230202e-21	2.731047e-19
									AFUA_7G00300	Squalene-hopene-cyclase, putative	GO:0005575		CC	ND	1.230202e-21	2.731047e-19
									AFUA_7G00310	Uncharacterized protein	GO:0005575		CC	ND	1.230202e-21	2.731047e-19
									AFUA_7G00880	Uncharacterized protein	GO:0005575		CC	ND	1.230202e-21	2.731047e-19
									AFUA_7G01200	Aspergillopepsin, putaitve (EC 3.4.23.-)	GO:0005575		CC	ND	1.230202e-21	2.731047e-19
									AFUA_7G02250	Uncharacterized protein	GO:0005575		CC	ND	1.230202e-21	2.731047e-19
									AFUA_7G04180	Amine oxidase	GO:0005575		CC	ND	1.230202e-21	2.731047e-19
									AFUA_7G04910	Phosphatidylglycerol specific phospholipase C, putative (EC 3.1.4.3)	GO:0005575		CC	ND	1.230202e-21	2.731047e-19
									AFUA_7G05180	Defensin domain protein	GO:0005575		CC	ND	1.230202e-21	2.731047e-19
									AFUA_7G05840	Amidohydrolase family protein	GO:0005575		CC	ND	1.230202e-21	2.731047e-19
									AFUA_7G06840	Class III aminotransferase, putative (EC 2.6.1.-)	GO:0005575		CC	ND	1.230202e-21	2.731047e-19
									AFUA_7G06850	Phosphoserine phosphatase, putative	GO:0005575		CC	ND	1.230202e-21	2.731047e-19
									AFUA_7G07030	Vegetative incompatibility WD repeat protein, putative	GO:0005575		CC	ND	1.230202e-21	2.731047e-19
									AFUA_7G08290	Vegetative incompatibility WD repeat protein, putative	GO:0005575		CC	ND	1.230202e-21	2.731047e-19
									AFUA_7G08640	BTB/POZ domain protein	GO:0005575		CC	ND	1.230202e-21	2.731047e-19
									AFUA_8G00370	Polyketide synthase, putative	GO:0005575		CC	ND	1.230202e-21	2.731047e-19
									AFUA_8G00380	DltD N-terminal domain protein	GO:0005575		CC	ND	1.230202e-21	2.731047e-19
									AFUA_8G00390	O-methyltransferase, putative	GO:0005575		CC	ND	1.230202e-21	2.731047e-19
									AFUA_8G00400	Uncharacterized protein	GO:0005575		CC	ND	1.230202e-21	2.731047e-19
									AFUA_8G00430	Uncharacterized protein	GO:0005575		CC	ND	1.230202e-21	2.731047e-19
									AFUA_8G00440	Steroid monooxygenase, putative (EC 1.-.-.-)	GO:0005575		CC	ND	1.230202e-21	2.731047e-19
									AFUA_8G00480	Phytanoyl-CoA dioxygenase family protein	GO:0005575		CC	ND	1.230202e-21	2.731047e-19
									AFUA_8G00490	PKS-like enzyme, putative	GO:0005575		CC	ND	1.230202e-21	2.731047e-19
									AFUA_8G00500	Acetate-CoA ligase, putative (EC 6.2.1.1)	GO:0005575		CC	ND	1.230202e-21	2.731047e-19
									AFUA_8G00510	Cytochrome P450 oxidoreductase OrdA-like, putative	GO:0005575		CC	ND	1.230202e-21	2.731047e-19
									AFUA_8G00530	Alpha/beta hydrolase, putative	GO:0005575		CC	ND	1.230202e-21	2.731047e-19
									AFUA_8G00560	Cytochrome P450 oxidoreductase, putative (EC 1.14.-.-)	GO:0005575		CC	ND	1.230202e-21	2.731047e-19
									AFUA_8G00570	Alpha/beta hydrolase, putative	GO:0005575		CC	ND	1.230202e-21	2.731047e-19
									AFUA_8G00640	Glycosyl transferase, putative	GO:0005575		CC	ND	1.230202e-21	2.731047e-19
									AFUA_8G00710	Secreted antimicrobial peptide, putative	GO:0005575		CC	ND	1.230202e-21	2.731047e-19
									AFUA_8G00820	Rhamnogalacturonase, putative (EC 4.2.2.-)	GO:0005575		CC	ND	1.230202e-21	2.731047e-19
									AFUA_8G01160	Tartrate dehydrogenase, putative (EC 1.1.1.-)	GO:0005575		CC	ND	1.230202e-21	2.731047e-19
									AFUA_8G01170	Uncharacterized protein	GO:0005575		CC	ND	1.230202e-21	2.731047e-19
									AFUA_8G01190	Isoamyl alcohol oxidase, putative	GO:0005575		CC	ND	1.230202e-21	2.731047e-19
									AFUA_8G01200	Uncharacterized protein	GO:0005575		CC	ND	1.230202e-21	2.731047e-19
									AFUA_8G01460	Uncharacterized protein	GO:0005575		CC	ND	1.230202e-21	2.731047e-19
									AFUA_8G01760	Uncharacterized protein	GO:0005575		CC	ND	1.230202e-21	2.731047e-19
									AFUA_8G01980	Uncharacterized protein	GO:0005575		CC	ND	1.230202e-21	2.731047e-19
									AFUA_8G02080	Uncharacterized protein	GO:0005575		CC	ND	1.230202e-21	2.731047e-19
									AFUA_8G02230	Serine-leucine-rich repeat protein	GO:0005575		CC	ND	1.230202e-21	2.731047e-19
									AFUA_8G02240	F-box domain protein	GO:0005575		CC	ND	1.230202e-21	2.731047e-19
									AFUA_8G02250	Uncharacterized protein	GO:0005575		CC	ND	1.230202e-21	2.731047e-19
									AFUA_8G04290	C2H2 finger domain protein, putative	GO:0005575		CC	ND	1.230202e-21	2.731047e-19
									AFUA_8G06790	Uncharacterized protein	GO:0005575		CC	ND	1.230202e-21	2.731047e-19
									AFUA_8G07010	Uncharacterized protein	GO:0005575		CC	ND	1.230202e-21	2.731047e-19
									AFUA_8G07310	Uncharacterized protein	GO:0005575		CC	ND	1.230202e-21	2.731047e-19
									AFUA_1G16250	Probable alpha/beta-glucosidase agdC (EC 3.2.1.20) (EC 3.2.1.21)	GO:0005575		CC	ND	1.230202e-21	2.731047e-19
									AFUA_2G17580	Probable scytalone dehydratase (EC 4.2.1.94)	GO:0005575		CC	ND	1.230202e-21	2.731047e-19
									AFUA_6G14490	Probable beta-glucosidase H (EC 3.2.1.21) (Beta-D-glucoside glucohydrolase H) (Cellobiase H) (Gentiobiase H)	GO:0005575		CC	ND	1.230202e-21	2.731047e-19
									AFUA_3G12930	7-dimethylallyltryptophan synthase (7-DMATS) (EC 2.5.1.80) (Tryptophan aminopeptidase) (EC 3.4.11.17)	GO:0005575		CC	ND	1.230202e-21	2.731047e-19
									AFUA_2G18000	Chanoclavine-I dehydrogenase (ChaDH) (EC 1.1.1.332)	GO:0005575		CC	ND	1.230202e-21	2.731047e-19
									AFUA_2G18060	4-dimethylallyltryptophan N-methyltransferase (EC 2.1.1.261) (4-dimethylallyltryptophan methyltransferase)	GO:0005575		CC	ND	1.230202e-21	2.731047e-19
									AFUA_2G17990	Fumigaclavine A dimethylallyltransferase (EC 2.5.1.100)	GO:0005575		CC	ND	1.230202e-21	2.731047e-19
									AFUA_2G18040	Tryptophan dimethylallyltransferase (EC 2.5.1.34) (4-dimethylallyltryptophan synthase) (All-trans-hexaprenyl-diphosphate synthase) (L-tryptophan dimethylallyl transferase) (DMATS)	GO:0005575		CC	ND	1.230202e-21	2.731047e-19
									AFUA_6G12050	Nonribosomal peptide synthetase 11 (EC 6.3.2.-)	GO:0005575		CC	ND	1.230202e-21	2.731047e-19
									AFUA_6G12080	Nonribosomal peptide synthetase 12 (EC 6.3.2.-)	GO:0005575		CC	ND	1.230202e-21	2.731047e-19
									AFUA_8G00540	Nonribosomal peptide synthetase 14 (EC 6.3.2.-)	GO:0005575		CC	ND	1.230202e-21	2.731047e-19
									AFUA_3G12920	Nonribosomal peptide synthetase 5 (EC 6.3.2.-)	GO:0005575		CC	ND	1.230202e-21	2.731047e-19
									AFUA_4G14770	Protostadienol synthase A (EC 5.4.99.32)	GO:0005575		CC	ND	1.230202e-21	2.731047e-19
									AFUA_2G17600	Conidial pigment polyketide synthase PksP/Alb1	GO:0019748	secondary metabolic process	BP	NAS	4.012565e-16	4.453947e-14
									AFUA_4G00210	Polyketide synthase, putative	GO:0019748		BP	NAS	4.012565e-16	4.453947e-14
									AFUA_4G14780	Cytochrome P450 monooxygenase, putative (EC 1.14.-.-)	GO:0019748		BP	IGC	4.012565e-16	4.453947e-14
									AFUA_4G14790	Cytochrome P450 monooxygenase, putative (EC 1.14.-.-)	GO:0019748		BP	IGC	4.012565e-16	4.453947e-14
									AFUA_4G14800	Short chain dehydrogenase, putative (EC 1.1.1.-)	GO:0019748		BP	IGC	4.012565e-16	4.453947e-14
									AFUA_4G14810	Cytochrome P450 monooxygenase, putative (EC 1.14.-.-)	GO:0019748		BP	IGC	4.012565e-16	4.453947e-14
									AFUA_4G14820	Transferase family protein	GO:0019748		BP	IGC	4.012565e-16	4.453947e-14
									AFUA_4G14830	Cytochrome P450 monooxygenase, putative (EC 1.14.-.-)	GO:0019748		BP	IGC	4.012565e-16	4.453947e-14
									AFUA_4G14840	Transferase family protein	GO:0019748		BP	IGC	4.012565e-16	4.453947e-14
									AFUA_4G14850	Extracellular 3-ketosteroid 1-dehydrogenase, putative (EC 1.3.99.1)	GO:0019748		BP	IGC	4.012565e-16	4.453947e-14
									AFUA_6G03480	Nonribosomal peptide synthase, putative (EC 1.14.17.-)	GO:0019748		BP	IGC, NAS, RCA	4.012565e-16	4.453947e-14
									AFUA_6G12040	MFS sugar permease, putative	GO:0019748		BP	IGC	4.012565e-16	4.453947e-14
									AFUA_7G00160	Polyketide synthase, putative (EC 2.3.1.-)	GO:0019748		BP	NAS	4.012565e-16	4.453947e-14
									AFUA_8G00370	Polyketide synthase, putative	GO:0019748		BP	NAS	4.012565e-16	4.453947e-14
									AFUA_6G12050	Nonribosomal peptide synthetase 11 (EC 6.3.2.-)	GO:0019748		BP	NAS	4.012565e-16	4.453947e-14
									AFUA_6G12080	Nonribosomal peptide synthetase 12 (EC 6.3.2.-)	GO:0019748		BP	IGC, NAS	4.012565e-16	4.453947e-14
									AFUA_8G00540	Nonribosomal peptide synthetase 14 (EC 6.3.2.-)	GO:0019748		BP	NAS	4.012565e-16	4.453947e-14
									AFUA_3G12920	Nonribosomal peptide synthetase 5 (EC 6.3.2.-)	GO:0019748		BP	NAS	4.012565e-16	4.453947e-14
									AFUA_4G14770	Protostadienol synthase A (EC 5.4.99.32)	GO:0019748		BP	IGC	4.012565e-16	4.453947e-14
									AFUA_8G00370	Polyketide synthase, putative	GO:1902086	fumagillin biosynthetic process	BP	IMP	2.739727e-15	2.027398e-13
									AFUA_8G00380	DltD N-terminal domain protein	GO:1902086		BP	IGC	2.739727e-15	2.027398e-13
									AFUA_8G00390	O-methyltransferase, putative	GO:1902086		BP	IGC	2.739727e-15	2.027398e-13
									AFUA_8G00400	Uncharacterized protein	GO:1902086		BP	IGC	2.739727e-15	2.027398e-13
									AFUA_8G00430	Uncharacterized protein	GO:1902086		BP	IGC	2.739727e-15	2.027398e-13
									AFUA_8G00440	Steroid monooxygenase, putative (EC 1.-.-.-)	GO:1902086		BP	IGC	2.739727e-15	2.027398e-13
									AFUA_8G00480	Phytanoyl-CoA dioxygenase family protein	GO:1902086		BP	IGC	2.739727e-15	2.027398e-13
									AFUA_8G00490	PKS-like enzyme, putative	GO:1902086		BP	IGC	2.739727e-15	2.027398e-13
									AFUA_8G00500	Acetate-CoA ligase, putative (EC 6.2.1.1)	GO:1902086		BP	IGC	2.739727e-15	2.027398e-13
									AFUA_8G00510	Cytochrome P450 oxidoreductase OrdA-like, putative	GO:1902086		BP	IGC	2.739727e-15	2.027398e-13
									AFUA_8G00520	Fumagillin beta-trans-bergamotene synthase	GO:1902086		BP	IMP	2.739727e-15	2.027398e-13
									AFUA_8G00540	Nonribosomal peptide synthetase 14 (EC 6.3.2.-)	GO:1902086		BP	IGC, IMP	2.739727e-15	2.027398e-13
									AFUA_3G12910	O-methyltransferase GliM-like, putative (EC 2.-.-.-)	GO:0044550	secondary metabolite biosynthetic process	BP	IMP	1.459811e-10	8.101952e-9
									AFUA_3G12950	FAD binding domain protein (EC 1.5.3.-)	GO:0044550		BP	IMP	1.459811e-10	8.101952e-9
									AFUA_3G12960	Cytochrome P450 monooxigenase GliC-like, putative (EC 1.14.-.-)	GO:0044550		BP	IMP	1.459811e-10	8.101952e-9
									AFUA_6G03480	Nonribosomal peptide synthase, putative (EC 1.14.17.-)	GO:0044550		BP	IDA, IGC, IMP	1.459811e-10	8.101952e-9
									AFUA_6G12060	MAK1-like monooxygenase, putative (EC 1.14.13.-)	GO:0044550		BP	IDA, IGC	1.459811e-10	8.101952e-9
									AFUA_7G00160	Polyketide synthase, putative (EC 2.3.1.-)	GO:0044550		BP	IGC, IMP	1.459811e-10	8.101952e-9
									AFUA_7G00170	Dimethylallyl tryptophan synthase GliD1	GO:0044550		BP	IGC	1.459811e-10	8.101952e-9
									AFUA_3G12930	7-dimethylallyltryptophan synthase (7-DMATS) (EC 2.5.1.80) (Tryptophan aminopeptidase) (EC 3.4.11.17)	GO:0044550		BP	IDA, IGC	1.459811e-10	8.101952e-9
									AFUA_6G12050	Nonribosomal peptide synthetase 11 (EC 6.3.2.-)	GO:0044550		BP	IDA, IGC	1.459811e-10	8.101952e-9
									AFUA_8G00540	Nonribosomal peptide synthetase 14 (EC 6.3.2.-)	GO:0044550		BP	IGC, IMP	1.459811e-10	8.101952e-9
									AFUA_3G12920	Nonribosomal peptide synthetase 5 (EC 6.3.2.-)	GO:0044550		BP	IMP	1.459811e-10	8.101952e-9
									AFUA_2G17530	Conidial pigment biosynthesis oxidase Arb2 (EC 1.10.3.-)	GO:0046148	pigment biosynthetic process	BP	IMP	5.168481e-9	2.294806e-7
									AFUA_2G17550	Conidial pigment biosynthesis protein Ayg1	GO:0046148		BP	IMP	5.168481e-9	2.294806e-7
									AFUA_2G17560	Conidial pigment biosynthesis 1,3,6,8-tetrahydroxynaphthalene reductase Arp2	GO:0046148		BP	IMP	5.168481e-9	2.294806e-7
									AFUA_2G17600	Conidial pigment polyketide synthase PksP/Alb1	GO:0046148		BP	IMP	5.168481e-9	2.294806e-7
									AFUA_2G17580	Probable scytalone dehydratase (EC 4.2.1.94)	GO:0046148		BP	IMP	5.168481e-9	2.294806e-7
									AFUA_8G00540	Nonribosomal peptide synthetase 14 (EC 6.3.2.-)	GO:0046148		BP	IMP	5.168481e-9	2.294806e-7
									AFUA_1G16590	C2H2 type conidiation transcription factor BrlA	GO:0042438	melanin biosynthetic process	BP	IMP	6.714395e-9	2.484326e-7
									AFUA_2G17530	Conidial pigment biosynthesis oxidase Arb2 (EC 1.10.3.-)	GO:0042438		BP	IMP	6.714395e-9	2.484326e-7
									AFUA_2G17550	Conidial pigment biosynthesis protein Ayg1	GO:0042438		BP	IMP	6.714395e-9	2.484326e-7
									AFUA_2G17560	Conidial pigment biosynthesis 1,3,6,8-tetrahydroxynaphthalene reductase Arp2	GO:0042438		BP	IMP	6.714395e-9	2.484326e-7
									AFUA_2G17600	Conidial pigment polyketide synthase PksP/Alb1	GO:0042438		BP	IMP	6.714395e-9	2.484326e-7
									AFUA_2G17580	Probable scytalone dehydratase (EC 4.2.1.94)	GO:0042438		BP	IMP	6.714395e-9	2.484326e-7
									AFUA_8G00540	Nonribosomal peptide synthetase 14 (EC 6.3.2.-)	GO:0042438		BP	IMP	6.714395e-9	2.484326e-7
									AFUA_2G00140	FAD monooxygenase, putative (EC 1.14.13.-)	GO:0004497	monooxygenase activity	MF	IEA	2.253863e-8	7.023343e-7
									AFUA_2G18010	Cytochrome P450 monooxygenase, putative (EC 1.14.-.-)	GO:0004497		MF	IEA	2.253863e-8	7.023343e-7
									AFUA_3G12960	Cytochrome P450 monooxigenase GliC-like, putative (EC 1.14.-.-)	GO:0004497		MF	IEA	2.253863e-8	7.023343e-7
									AFUA_3G14610	Cytochrome P450 monooxygenase, putative (EC 1.14.-.-)	GO:0004497		MF	IEA	2.253863e-8	7.023343e-7
									AFUA_4G09470	Cytochrome P450 monooxygenase, putative (EC 1.14.-.-)	GO:0004497		MF	IEA	2.253863e-8	7.023343e-7
									AFUA_4G14140	Cytochrome P450 monooxygenase, putative (EC 1.14.-.-)	GO:0004497		MF	IEA	2.253863e-8	7.023343e-7
									AFUA_4G14780	Cytochrome P450 monooxygenase, putative (EC 1.14.-.-)	GO:0004497		MF	IEA	2.253863e-8	7.023343e-7
									AFUA_4G14790	Cytochrome P450 monooxygenase, putative (EC 1.14.-.-)	GO:0004497		MF	IEA	2.253863e-8	7.023343e-7
									AFUA_4G14810	Cytochrome P450 monooxygenase, putative (EC 1.14.-.-)	GO:0004497		MF	IEA	2.253863e-8	7.023343e-7
									AFUA_4G14830	Cytochrome P450 monooxygenase, putative (EC 1.14.-.-)	GO:0004497		MF	IEA	2.253863e-8	7.023343e-7
									AFUA_6G03490	Phenol 2-monooxygenase, putative	GO:0004497		MF	IEA	2.253863e-8	7.023343e-7
									AFUA_6G08460	Cytochrome P450 alkane hydroxylase, putative (EC 1.14.14.-)	GO:0004497		MF	IEA	2.253863e-8	7.023343e-7
									AFUA_6G09760	Cytochrome P450 monooxygenase, putative (EC 1.14.-.-)	GO:0004497		MF	IEA	2.253863e-8	7.023343e-7
									AFUA_6G12060	MAK1-like monooxygenase, putative (EC 1.14.13.-)	GO:0004497		MF	IEA	2.253863e-8	7.023343e-7
									AFUA_8G00440	Steroid monooxygenase, putative (EC 1.-.-.-)	GO:0004497		MF	IDA, IEA	2.253863e-8	7.023343e-7
									AFUA_8G00510	Cytochrome P450 oxidoreductase OrdA-like, putative	GO:0004497		MF	IEA	2.253863e-8	7.023343e-7
									AFUA_8G00560	Cytochrome P450 oxidoreductase, putative (EC 1.14.-.-)	GO:0004497		MF	IEA	2.253863e-8	7.023343e-7
									AFUA_8G00540	Nonribosomal peptide synthetase 14 (EC 6.3.2.-)	GO:0004497		MF	IDA	2.253863e-8	7.023343e-7
									AFUA_4G00210	Polyketide synthase, putative	GO:1900602	endocrocin biosynthetic process	BP	IMP	2.530935e-8	7.023343e-7
									AFUA_4G00220	Metallo-beta-lactamase domain protein	GO:1900602		BP	IMP	2.530935e-8	7.023343e-7
									AFUA_4G00225	Uncharacterized protein	GO:1900602		BP	IMP	2.530935e-8	7.023343e-7
									AFUA_4G00230	Oxidoreductase, 2OG-Fe(II) oxygenase family, putative	GO:1900602		BP	IMP	2.530935e-8	7.023343e-7
									AFUA_8G00540	Nonribosomal peptide synthetase 14 (EC 6.3.2.-)	GO:1900602		BP	IMP	2.530935e-8	7.023343e-7
									AFUA_7G00170	Dimethylallyl tryptophan synthase GliD1	GO:0009820	alkaloid metabolic process	BP	IEA	5.994585e-7	1.47866e-05
									AFUA_3G12930	7-dimethylallyltryptophan synthase (7-DMATS) (EC 2.5.1.80) (Tryptophan aminopeptidase) (EC 3.4.11.17)	GO:0009820		BP	IEA	5.994585e-7	1.47866e-05
									AFUA_2G18000	Chanoclavine-I dehydrogenase (ChaDH) (EC 1.1.1.332)	GO:0009820		BP	IDA, IEA	5.994585e-7	1.47866e-05
									AFUA_2G18060	4-dimethylallyltryptophan N-methyltransferase (EC 2.1.1.261) (4-dimethylallyltryptophan methyltransferase)	GO:0009820		BP	IEA	5.994585e-7	1.47866e-05
									AFUA_2G17990	Fumigaclavine A dimethylallyltransferase (EC 2.5.1.100)	GO:0009820		BP	IEA	5.994585e-7	1.47866e-05
									AFUA_2G18040	Tryptophan dimethylallyltransferase (EC 2.5.1.34) (4-dimethylallyltryptophan synthase) (All-trans-hexaprenyl-diphosphate synthase) (L-tryptophan dimethylallyl transferase) (DMATS)	GO:0009820		BP	IEA	5.994585e-7	1.47866e-05
									AFUA_2G18010	Cytochrome P450 monooxygenase, putative (EC 1.14.-.-)	GO:0016705	oxidoreductase activity, acting on paired donors, with incorporation or reduction of molecular oxygen	MF	IEA	1.52889e-06	3.39414e-05
									AFUA_3G12960	Cytochrome P450 monooxigenase GliC-like, putative (EC 1.14.-.-)	GO:0016705		MF	IEA	1.52889e-06	3.39414e-05
									AFUA_3G14610	Cytochrome P450 monooxygenase, putative (EC 1.14.-.-)	GO:0016705		MF	IEA	1.52889e-06	3.39414e-05
									AFUA_4G09470	Cytochrome P450 monooxygenase, putative (EC 1.14.-.-)	GO:0016705		MF	IEA	1.52889e-06	3.39414e-05
									AFUA_4G14140	Cytochrome P450 monooxygenase, putative (EC 1.14.-.-)	GO:0016705		MF	IEA	1.52889e-06	3.39414e-05
									AFUA_4G14780	Cytochrome P450 monooxygenase, putative (EC 1.14.-.-)	GO:0016705		MF	IEA	1.52889e-06	3.39414e-05
									AFUA_4G14790	Cytochrome P450 monooxygenase, putative (EC 1.14.-.-)	GO:0016705		MF	IEA	1.52889e-06	3.39414e-05
									AFUA_4G14810	Cytochrome P450 monooxygenase, putative (EC 1.14.-.-)	GO:0016705		MF	IEA	1.52889e-06	3.39414e-05
									AFUA_4G14830	Cytochrome P450 monooxygenase, putative (EC 1.14.-.-)	GO:0016705		MF	IEA	1.52889e-06	3.39414e-05
									AFUA_6G08460	Cytochrome P450 alkane hydroxylase, putative (EC 1.14.14.-)	GO:0016705		MF	IEA	1.52889e-06	3.39414e-05
									AFUA_6G09760	Cytochrome P450 monooxygenase, putative (EC 1.14.-.-)	GO:0016705		MF	IEA	1.52889e-06	3.39414e-05
									AFUA_8G00510	Cytochrome P450 oxidoreductase OrdA-like, putative	GO:0016705		MF	IEA	1.52889e-06	3.39414e-05
									AFUA_8G00560	Cytochrome P450 oxidoreductase, putative (EC 1.14.-.-)	GO:0016705		MF	IEA	1.52889e-06	3.39414e-05
									AFUA_2G18010	Cytochrome P450 monooxygenase, putative (EC 1.14.-.-)	GO:0020037	heme binding	MF	IEA	3.32182e-06	6.70404e-05
									AFUA_2G18030	Catalase (EC 1.11.1.6)	GO:0020037		MF	IEA	3.32182e-06	6.70404e-05
									AFUA_3G12960	Cytochrome P450 monooxigenase GliC-like, putative (EC 1.14.-.-)	GO:0020037		MF	IEA	3.32182e-06	6.70404e-05
									AFUA_3G14610	Cytochrome P450 monooxygenase, putative (EC 1.14.-.-)	GO:0020037		MF	IEA	3.32182e-06	6.70404e-05
									AFUA_4G09470	Cytochrome P450 monooxygenase, putative (EC 1.14.-.-)	GO:0020037		MF	IEA	3.32182e-06	6.70404e-05
									AFUA_4G14140	Cytochrome P450 monooxygenase, putative (EC 1.14.-.-)	GO:0020037		MF	IEA	3.32182e-06	6.70404e-05
									AFUA_4G14780	Cytochrome P450 monooxygenase, putative (EC 1.14.-.-)	GO:0020037		MF	IEA	3.32182e-06	6.70404e-05
									AFUA_4G14790	Cytochrome P450 monooxygenase, putative (EC 1.14.-.-)	GO:0020037		MF	IEA	3.32182e-06	6.70404e-05
									AFUA_4G14810	Cytochrome P450 monooxygenase, putative (EC 1.14.-.-)	GO:0020037		MF	IEA	3.32182e-06	6.70404e-05
									AFUA_4G14830	Cytochrome P450 monooxygenase, putative (EC 1.14.-.-)	GO:0020037		MF	IEA	3.32182e-06	6.70404e-05
									AFUA_5G10060	Cytochrome b5 reductase, putative (EC 1.6.2.2)	GO:0020037		MF	IEA	3.32182e-06	6.70404e-05
									AFUA_6G08460	Cytochrome P450 alkane hydroxylase, putative (EC 1.14.14.-)	GO:0020037		MF	IEA	3.32182e-06	6.70404e-05
									AFUA_6G09760	Cytochrome P450 monooxygenase, putative (EC 1.14.-.-)	GO:0020037		MF	IEA	3.32182e-06	6.70404e-05
									AFUA_8G00510	Cytochrome P450 oxidoreductase OrdA-like, putative	GO:0020037		MF	IEA	3.32182e-06	6.70404e-05
									AFUA_8G00560	Cytochrome P450 oxidoreductase, putative (EC 1.14.-.-)	GO:0020037		MF	IEA	3.32182e-06	6.70404e-05
									AFUA_2G12660	Polyprenyl synthetase family protein (EC 2.5.1.1)	GO:0004161	dimethylallyltranstransferase activity	MF	IEA	4.11121e-06	7.60575e-05
									AFUA_3G12930	7-dimethylallyltryptophan synthase (7-DMATS) (EC 2.5.1.80) (Tryptophan aminopeptidase) (EC 3.4.11.17)	GO:0004161		MF	IDA	4.11121e-06	7.60575e-05
									AFUA_2G17990	Fumigaclavine A dimethylallyltransferase (EC 2.5.1.100)	GO:0004161		MF	IDA	4.11121e-06	7.60575e-05
									AFUA_2G18040	Tryptophan dimethylallyltransferase (EC 2.5.1.34) (4-dimethylallyltryptophan synthase) (All-trans-hexaprenyl-diphosphate synthase) (L-tryptophan dimethylallyl transferase) (DMATS)	GO:0004161		MF	IDA	4.11121e-06	7.60575e-05
									AFUA_1G04150	Tartrate dehydrogenase, putative (EC 1.1.1.93)	GO:0055114	oxidation-reduction process	BP	IEA	5.51093e-06	8.91486e-05
									AFUA_1G11020	L-arabinitol 4-dehydrogenase (EC 1.1.1.14)	GO:0055114		BP	IEA	5.51093e-06	8.91486e-05
									AFUA_1G17520	D-lactate dehydrogenase (Cytochrome), putative (EC 1.1.2.4)	GO:0055114		BP	IEA	5.51093e-06	8.91486e-05
									AFUA_2G00140	FAD monooxygenase, putative (EC 1.14.13.-)	GO:0055114		BP	IEA	5.51093e-06	8.91486e-05
									AFUA_2G01770	GMC oxidoreductase (EC 1.1.99.1)	GO:0055114		BP	IEA	5.51093e-06	8.91486e-05
									AFUA_2G09620	Phytanoyl-CoA dioxygenase family protein	GO:0055114		BP	IEA	5.51093e-06	8.91486e-05
									AFUA_2G16570	Short chain dehydrogenase/reductase, putative	GO:0055114		BP	IEA	5.51093e-06	8.91486e-05
									AFUA_2G17460	Aldehyde dehydrogenase (AldH12), putative (EC 1.2.1.-)	GO:0055114		BP	IEA	5.51093e-06	8.91486e-05
									AFUA_2G17530	Conidial pigment biosynthesis oxidase Arb2 (EC 1.10.3.-)	GO:0055114		BP	IEA	5.51093e-06	8.91486e-05
									AFUA_2G17560	Conidial pigment biosynthesis 1,3,6,8-tetrahydroxynaphthalene reductase Arp2	GO:0055114		BP	IEA, IMP	5.51093e-06	8.91486e-05
									AFUA_2G18010	Cytochrome P450 monooxygenase, putative (EC 1.14.-.-)	GO:0055114		BP	IEA	5.51093e-06	8.91486e-05
									AFUA_2G18030	Catalase (EC 1.11.1.6)	GO:0055114		BP	IEA	5.51093e-06	8.91486e-05
									AFUA_2G18050	FAD binding oxidoreductase CpoX1	GO:0055114		BP	IEA	5.51093e-06	8.91486e-05
									AFUA_3G02120	Short-chain dehydrogenase/reductase family protein, putative	GO:0055114		BP	IEA	5.51093e-06	8.91486e-05
									AFUA_3G08070	GMC oxidoreductase, putative	GO:0055114		BP	IEA	5.51093e-06	8.91486e-05
									AFUA_3G12950	FAD binding domain protein (EC 1.5.3.-)	GO:0055114		BP	IEA	5.51093e-06	8.91486e-05
									AFUA_3G12960	Cytochrome P450 monooxigenase GliC-like, putative (EC 1.14.-.-)	GO:0055114		BP	IEA	5.51093e-06	8.91486e-05
									AFUA_3G14610	Cytochrome P450 monooxygenase, putative (EC 1.14.-.-)	GO:0055114		BP	IEA	5.51093e-06	8.91486e-05
									AFUA_4G00160	Short-chain dehydrogenase, putative (EC 1.1.1.-)	GO:0055114		BP	IEA	5.51093e-06	8.91486e-05
									AFUA_4G00230	Oxidoreductase, 2OG-Fe(II) oxygenase family, putative	GO:0055114		BP	IEA	5.51093e-06	8.91486e-05
									AFUA_4G01040	Short chain dehydrogenase, putative (EC 1.-.-.-)	GO:0055114		BP	IEA	5.51093e-06	8.91486e-05
									AFUA_4G01370	Pyoverdine/dityrosine biosynthesis family protein	GO:0055114		BP	IEA	5.51093e-06	8.91486e-05
									AFUA_4G01550	Aldehyde dehydrogenase, putative (EC 1.2.-.-)	GO:0055114		BP	IEA	5.51093e-06	8.91486e-05
									AFUA_4G09470	Cytochrome P450 monooxygenase, putative (EC 1.14.-.-)	GO:0055114		BP	IEA	5.51093e-06	8.91486e-05
									AFUA_4G14140	Cytochrome P450 monooxygenase, putative (EC 1.14.-.-)	GO:0055114		BP	IEA	5.51093e-06	8.91486e-05
									AFUA_4G14530	Glutathione S-transferase Ure2-like, putative	GO:0055114		BP	IDA	5.51093e-06	8.91486e-05
									AFUA_4G14780	Cytochrome P450 monooxygenase, putative (EC 1.14.-.-)	GO:0055114		BP	IEA	5.51093e-06	8.91486e-05
									AFUA_4G14790	Cytochrome P450 monooxygenase, putative (EC 1.14.-.-)	GO:0055114		BP	IEA	5.51093e-06	8.91486e-05
									AFUA_4G14800	Short chain dehydrogenase, putative (EC 1.1.1.-)	GO:0055114		BP	IEA	5.51093e-06	8.91486e-05
									AFUA_4G14810	Cytochrome P450 monooxygenase, putative (EC 1.14.-.-)	GO:0055114		BP	IEA	5.51093e-06	8.91486e-05
									AFUA_4G14830	Cytochrome P450 monooxygenase, putative (EC 1.14.-.-)	GO:0055114		BP	IEA	5.51093e-06	8.91486e-05
									AFUA_4G14850	Extracellular 3-ketosteroid 1-dehydrogenase, putative (EC 1.3.99.1)	GO:0055114		BP	IEA	5.51093e-06	8.91486e-05
									AFUA_5G02660	Pyoverdine/dityrosine biosynthesis protein, putative	GO:0055114		BP	IEA	5.51093e-06	8.91486e-05
									AFUA_5G10060	Cytochrome b5 reductase, putative (EC 1.6.2.2)	GO:0055114		BP	IEA	5.51093e-06	8.91486e-05
									AFUA_5G10220	Alcohol dehydrogenase, zinc-containing, putative (EC 1.6.5.5)	GO:0055114		BP	IEA	5.51093e-06	8.91486e-05
									AFUA_6G03440	Fructosyl amino acid oxidase, putative	GO:0055114		BP	IEA	5.51093e-06	8.91486e-05
									AFUA_6G03480	Nonribosomal peptide synthase, putative (EC 1.14.17.-)	GO:0055114		BP	IEA	5.51093e-06	8.91486e-05
									AFUA_6G03490	Phenol 2-monooxygenase, putative	GO:0055114		BP	IEA	5.51093e-06	8.91486e-05
									AFUA_6G08460	Cytochrome P450 alkane hydroxylase, putative (EC 1.14.14.-)	GO:0055114		BP	IEA	5.51093e-06	8.91486e-05
									AFUA_6G09760	Cytochrome P450 monooxygenase, putative (EC 1.14.-.-)	GO:0055114		BP	IEA	5.51093e-06	8.91486e-05
									AFUA_6G12060	MAK1-like monooxygenase, putative (EC 1.14.13.-)	GO:0055114		BP	IEA	5.51093e-06	8.91486e-05
									AFUA_7G00880	Uncharacterized protein	GO:0055114		BP	IEA	5.51093e-06	8.91486e-05
									AFUA_7G01000	Aldehyde dehydrogenase, putative (EC 1.2.1.3)	GO:0055114		BP	IEA	5.51093e-06	8.91486e-05
									AFUA_7G04180	Amine oxidase	GO:0055114		BP	IEA	5.51093e-06	8.91486e-05
									AFUA_8G00370	Polyketide synthase, putative	GO:0055114		BP	IEA	5.51093e-06	8.91486e-05
									AFUA_8G00440	Steroid monooxygenase, putative (EC 1.-.-.-)	GO:0055114		BP	IEA	5.51093e-06	8.91486e-05
									AFUA_8G00480	Phytanoyl-CoA dioxygenase family protein	GO:0055114		BP	IEA	5.51093e-06	8.91486e-05
									AFUA_8G00510	Cytochrome P450 oxidoreductase OrdA-like, putative	GO:0055114		BP	IEA	5.51093e-06	8.91486e-05
									AFUA_8G00560	Cytochrome P450 oxidoreductase, putative (EC 1.14.-.-)	GO:0055114		BP	IEA	5.51093e-06	8.91486e-05
									AFUA_8G01160	Tartrate dehydrogenase, putative (EC 1.1.1.-)	GO:0055114		BP	IEA	5.51093e-06	8.91486e-05
									AFUA_8G01190	Isoamyl alcohol oxidase, putative	GO:0055114		BP	IEA	5.51093e-06	8.91486e-05
									AFUA_2G18000	Chanoclavine-I dehydrogenase (ChaDH) (EC 1.1.1.332)	GO:0055114		BP	IEA	5.51093e-06	8.91486e-05
									AFUA_8G00540	Nonribosomal peptide synthetase 14 (EC 6.3.2.-)	GO:0055114		BP	IDA	5.51093e-06	8.91486e-05
									AFUA_2G18010	Cytochrome P450 monooxygenase, putative (EC 1.14.-.-)	GO:0035837	ergot alkaloid biosynthetic process	BP	IGC	5.62199e-06	8.91486e-05
									AFUA_2G18000	Chanoclavine-I dehydrogenase (ChaDH) (EC 1.1.1.332)	GO:0035837		BP	ISS	5.62199e-06	8.91486e-05
									AFUA_2G18060	4-dimethylallyltryptophan N-methyltransferase (EC 2.1.1.261) (4-dimethylallyltryptophan methyltransferase)	GO:0035837		BP	ISS	5.62199e-06	8.91486e-05
									AFUA_2G17990	Fumigaclavine A dimethylallyltransferase (EC 2.5.1.100)	GO:0035837		BP	IDA	5.62199e-06	8.91486e-05
									AFUA_2G18040	Tryptophan dimethylallyltransferase (EC 2.5.1.34) (4-dimethylallyltryptophan synthase) (All-trans-hexaprenyl-diphosphate synthase) (L-tryptophan dimethylallyl transferase) (DMATS)	GO:0035837		BP	IMP	5.62199e-06	8.91486e-05
									AFUA_1G04150	Tartrate dehydrogenase, putative (EC 1.1.1.93)	GO:0016491	oxidoreductase activity	MF	IEA	1.55146e-05	0.000229615
									AFUA_1G11020	L-arabinitol 4-dehydrogenase (EC 1.1.1.14)	GO:0016491		MF	IEA	1.55146e-05	0.000229615
									AFUA_1G17520	D-lactate dehydrogenase (Cytochrome), putative (EC 1.1.2.4)	GO:0016491		MF	IEA	1.55146e-05	0.000229615
									AFUA_2G00140	FAD monooxygenase, putative (EC 1.14.13.-)	GO:0016491		MF	IEA	1.55146e-05	0.000229615
									AFUA_2G01770	GMC oxidoreductase (EC 1.1.99.1)	GO:0016491		MF	IEA	1.55146e-05	0.000229615
									AFUA_2G16570	Short chain dehydrogenase/reductase, putative	GO:0016491		MF	IEA	1.55146e-05	0.000229615
									AFUA_2G17460	Aldehyde dehydrogenase (AldH12), putative (EC 1.2.1.-)	GO:0016491		MF	IEA	1.55146e-05	0.000229615
									AFUA_2G17530	Conidial pigment biosynthesis oxidase Arb2 (EC 1.10.3.-)	GO:0016491		MF	IEA	1.55146e-05	0.000229615
									AFUA_2G17560	Conidial pigment biosynthesis 1,3,6,8-tetrahydroxynaphthalene reductase Arp2	GO:0016491		MF	IEA	1.55146e-05	0.000229615
									AFUA_2G18010	Cytochrome P450 monooxygenase, putative (EC 1.14.-.-)	GO:0016491		MF	IEA	1.55146e-05	0.000229615
									AFUA_2G18030	Catalase (EC 1.11.1.6)	GO:0016491		MF	IEA	1.55146e-05	0.000229615
									AFUA_2G18050	FAD binding oxidoreductase CpoX1	GO:0016491		MF	IEA	1.55146e-05	0.000229615
									AFUA_3G02120	Short-chain dehydrogenase/reductase family protein, putative	GO:0016491		MF	IEA	1.55146e-05	0.000229615
									AFUA_3G12950	FAD binding domain protein (EC 1.5.3.-)	GO:0016491		MF	IEA	1.55146e-05	0.000229615
									AFUA_3G12960	Cytochrome P450 monooxigenase GliC-like, putative (EC 1.14.-.-)	GO:0016491		MF	IEA	1.55146e-05	0.000229615
									AFUA_3G14610	Cytochrome P450 monooxygenase, putative (EC 1.14.-.-)	GO:0016491		MF	IEA	1.55146e-05	0.000229615
									AFUA_4G00160	Short-chain dehydrogenase, putative (EC 1.1.1.-)	GO:0016491		MF	IEA	1.55146e-05	0.000229615
									AFUA_4G00230	Oxidoreductase, 2OG-Fe(II) oxygenase family, putative	GO:0016491		MF	IEA	1.55146e-05	0.000229615
									AFUA_4G01040	Short chain dehydrogenase, putative (EC 1.-.-.-)	GO:0016491		MF	IEA	1.55146e-05	0.000229615
									AFUA_4G01370	Pyoverdine/dityrosine biosynthesis family protein	GO:0016491		MF	IEA	1.55146e-05	0.000229615
									AFUA_4G01550	Aldehyde dehydrogenase, putative (EC 1.2.-.-)	GO:0016491		MF	IEA	1.55146e-05	0.000229615
									AFUA_4G09470	Cytochrome P450 monooxygenase, putative (EC 1.14.-.-)	GO:0016491		MF	IEA	1.55146e-05	0.000229615
									AFUA_4G14140	Cytochrome P450 monooxygenase, putative (EC 1.14.-.-)	GO:0016491		MF	IEA	1.55146e-05	0.000229615
									AFUA_4G14780	Cytochrome P450 monooxygenase, putative (EC 1.14.-.-)	GO:0016491		MF	IEA	1.55146e-05	0.000229615
									AFUA_4G14790	Cytochrome P450 monooxygenase, putative (EC 1.14.-.-)	GO:0016491		MF	IEA	1.55146e-05	0.000229615
									AFUA_4G14800	Short chain dehydrogenase, putative (EC 1.1.1.-)	GO:0016491		MF	IEA	1.55146e-05	0.000229615
									AFUA_4G14810	Cytochrome P450 monooxygenase, putative (EC 1.14.-.-)	GO:0016491		MF	IEA	1.55146e-05	0.000229615
									AFUA_4G14830	Cytochrome P450 monooxygenase, putative (EC 1.14.-.-)	GO:0016491		MF	IEA	1.55146e-05	0.000229615
									AFUA_4G14850	Extracellular 3-ketosteroid 1-dehydrogenase, putative (EC 1.3.99.1)	GO:0016491		MF	IEA	1.55146e-05	0.000229615
									AFUA_5G02660	Pyoverdine/dityrosine biosynthesis protein, putative	GO:0016491		MF	IEA	1.55146e-05	0.000229615
									AFUA_5G10060	Cytochrome b5 reductase, putative (EC 1.6.2.2)	GO:0016491		MF	IEA	1.55146e-05	0.000229615
									AFUA_5G10220	Alcohol dehydrogenase, zinc-containing, putative (EC 1.6.5.5)	GO:0016491		MF	IEA	1.55146e-05	0.000229615
									AFUA_6G03440	Fructosyl amino acid oxidase, putative	GO:0016491		MF	IEA	1.55146e-05	0.000229615
									AFUA_6G03480	Nonribosomal peptide synthase, putative (EC 1.14.17.-)	GO:0016491		MF	IEA	1.55146e-05	0.000229615
									AFUA_6G03490	Phenol 2-monooxygenase, putative	GO:0016491		MF	IEA	1.55146e-05	0.000229615
									AFUA_6G08460	Cytochrome P450 alkane hydroxylase, putative (EC 1.14.14.-)	GO:0016491		MF	IEA	1.55146e-05	0.000229615
									AFUA_6G09760	Cytochrome P450 monooxygenase, putative (EC 1.14.-.-)	GO:0016491		MF	IEA	1.55146e-05	0.000229615
									AFUA_6G12060	MAK1-like monooxygenase, putative (EC 1.14.13.-)	GO:0016491		MF	IEA	1.55146e-05	0.000229615
									AFUA_7G01000	Aldehyde dehydrogenase, putative (EC 1.2.1.3)	GO:0016491		MF	IEA	1.55146e-05	0.000229615
									AFUA_7G04180	Amine oxidase	GO:0016491		MF	IEA	1.55146e-05	0.000229615
									AFUA_8G00370	Polyketide synthase, putative	GO:0016491		MF	IEA	1.55146e-05	0.000229615
									AFUA_8G00440	Steroid monooxygenase, putative (EC 1.-.-.-)	GO:0016491		MF	IEA	1.55146e-05	0.000229615
									AFUA_8G00510	Cytochrome P450 oxidoreductase OrdA-like, putative	GO:0016491		MF	IEA	1.55146e-05	0.000229615
									AFUA_8G00560	Cytochrome P450 oxidoreductase, putative (EC 1.14.-.-)	GO:0016491		MF	IEA	1.55146e-05	0.000229615
									AFUA_8G01160	Tartrate dehydrogenase, putative (EC 1.1.1.-)	GO:0016491		MF	IEA	1.55146e-05	0.000229615
									AFUA_8G01190	Isoamyl alcohol oxidase, putative	GO:0016491		MF	IEA	1.55146e-05	0.000229615
									AFUA_2G18000	Chanoclavine-I dehydrogenase (ChaDH) (EC 1.1.1.332)	GO:0016491		MF	IDA, IEA	1.55146e-05	0.000229615
									AFUA_2G18000	Chanoclavine-I dehydrogenase (ChaDH) (EC 1.1.1.332)	GO:0035835	indole alkaloid biosynthetic process	BP	IEA	2.74138e-05	0.00034471
									AFUA_2G18060	4-dimethylallyltryptophan N-methyltransferase (EC 2.1.1.261) (4-dimethylallyltryptophan methyltransferase)	GO:0035835		BP	IEA	2.74138e-05	0.00034471
									AFUA_2G17990	Fumigaclavine A dimethylallyltransferase (EC 2.5.1.100)	GO:0035835		BP	IEA	2.74138e-05	0.00034471
									AFUA_2G18040	Tryptophan dimethylallyltransferase (EC 2.5.1.34) (4-dimethylallyltryptophan synthase) (All-trans-hexaprenyl-diphosphate synthase) (L-tryptophan dimethylallyl transferase) (DMATS)	GO:0035835		BP	IEA	2.74138e-05	0.00034471
									AFUA_7G00170	Dimethylallyl tryptophan synthase GliD1	GO:0050364		MF	IEA	2.74138e-05	0.00034471
									AFUA_3G12930	7-dimethylallyltryptophan synthase (7-DMATS) (EC 2.5.1.80) (Tryptophan aminopeptidase) (EC 3.4.11.17)	GO:0050364		MF	IEA	2.74138e-05	0.00034471
									AFUA_2G17990	Fumigaclavine A dimethylallyltransferase (EC 2.5.1.100)	GO:0050364		MF	IDA	2.74138e-05	0.00034471
									AFUA_2G18040	Tryptophan dimethylallyltransferase (EC 2.5.1.34) (4-dimethylallyltryptophan synthase) (All-trans-hexaprenyl-diphosphate synthase) (L-tryptophan dimethylallyl transferase) (DMATS)	GO:0050364		MF	IDA, IEA	2.74138e-05	0.00034471
									AFUA_6G03480	Nonribosomal peptide synthase, putative (EC 1.14.17.-)	GO:1900778		BP	IDA, IGC	2.79495e-05	0.00034471
									AFUA_6G12060	MAK1-like monooxygenase, putative (EC 1.14.13.-)	GO:1900778		BP	IDA, IGC	2.79495e-05	0.00034471
									AFUA_6G12050	Nonribosomal peptide synthetase 11 (EC 6.3.2.-)	GO:1900778		BP	IDA, IGC	2.79495e-05	0.00034471
									AFUA_1G10160	Uncharacterized protein	GO:0004659		MF	IEA	4.03879e-05	0.0004719
									AFUA_8G00520	Fumagillin beta-trans-bergamotene synthase	GO:0004659		MF	IEA	4.03879e-05	0.0004719
									AFUA_3G12930	7-dimethylallyltryptophan synthase (7-DMATS) (EC 2.5.1.80) (Tryptophan aminopeptidase) (EC 3.4.11.17)	GO:0004659		MF	IDA	4.03879e-05	0.0004719
									AFUA_2G17990	Fumigaclavine A dimethylallyltransferase (EC 2.5.1.100)	GO:0004659		MF	IDA	4.03879e-05	0.0004719
									AFUA_2G18040	Tryptophan dimethylallyltransferase (EC 2.5.1.34) (4-dimethylallyltryptophan synthase) (All-trans-hexaprenyl-diphosphate synthase) (L-tryptophan dimethylallyl transferase) (DMATS)	GO:0004659		MF	IDA	4.03879e-05	0.0004719
									AFUA_2G18010	Cytochrome P450 monooxygenase, putative (EC 1.14.-.-)	GO:0005506		MF	IEA	5.08171e-05	0.00056407
									AFUA_3G12960	Cytochrome P450 monooxigenase GliC-like, putative (EC 1.14.-.-)	GO:0005506		MF	IEA	5.08171e-05	0.00056407
									AFUA_3G14610	Cytochrome P450 monooxygenase, putative (EC 1.14.-.-)	GO:0005506		MF	IEA	5.08171e-05	0.00056407
									AFUA_4G00230	Oxidoreductase, 2OG-Fe(II) oxygenase family, putative	GO:0005506		MF	IEA	5.08171e-05	0.00056407
									AFUA_4G09470	Cytochrome P450 monooxygenase, putative (EC 1.14.-.-)	GO:0005506		MF	IEA	5.08171e-05	0.00056407
									AFUA_4G14140	Cytochrome P450 monooxygenase, putative (EC 1.14.-.-)	GO:0005506		MF	IEA	5.08171e-05	0.00056407
									AFUA_4G14780	Cytochrome P450 monooxygenase, putative (EC 1.14.-.-)	GO:0005506		MF	IEA	5.08171e-05	0.00056407
									AFUA_4G14790	Cytochrome P450 monooxygenase, putative (EC 1.14.-.-)	GO:0005506		MF	IEA	5.08171e-05	0.00056407
									AFUA_4G14810	Cytochrome P450 monooxygenase, putative (EC 1.14.-.-)	GO:0005506		MF	IEA	5.08171e-05	0.00056407
									AFUA_4G14830	Cytochrome P450 monooxygenase, putative (EC 1.14.-.-)	GO:0005506		MF	IEA	5.08171e-05	0.00056407
									AFUA_6G08460	Cytochrome P450 alkane hydroxylase, putative (EC 1.14.14.-)	GO:0005506		MF	IEA	5.08171e-05	0.00056407
									AFUA_6G09760	Cytochrome P450 monooxygenase, putative (EC 1.14.-.-)	GO:0005506		MF	IEA	5.08171e-05	0.00056407
									AFUA_8G00510	Cytochrome P450 oxidoreductase OrdA-like, putative	GO:0005506		MF	IEA	5.08171e-05	0.00056407
									AFUA_8G00560	Cytochrome P450 oxidoreductase, putative (EC 1.14.-.-)	GO:0005506		MF	IEA	5.08171e-05	0.00056407
									AFUA_1G16590	C2H2 type conidiation transcription factor BrlA	GO:0009821		BP	IMP	5.35136e-05	0.000565715
									AFUA_3G12930	7-dimethylallyltryptophan synthase (7-DMATS) (EC 2.5.1.80) (Tryptophan aminopeptidase) (EC 3.4.11.17)	GO:0009821		BP	IDA	5.35136e-05	0.000565715
									AFUA_2G17990	Fumigaclavine A dimethylallyltransferase (EC 2.5.1.100)	GO:0009821		BP	IDA	5.35136e-05	0.000565715
									AFUA_2G18040	Tryptophan dimethylallyltransferase (EC 2.5.1.34) (4-dimethylallyltryptophan synthase) (All-trans-hexaprenyl-diphosphate synthase) (L-tryptophan dimethylallyl transferase) (DMATS)	GO:0009821		BP	IDA	5.35136e-05	0.000565715
									AFUA_6G03480	Nonribosomal peptide synthase, putative (EC 1.14.17.-)	GO:0019184		BP	ISM	0.000115782	0.00116834
									AFUA_6G12050	Nonribosomal peptide synthetase 11 (EC 6.3.2.-)	GO:0019184		BP	ISM	0.000115782	0.00116834
									AFUA_6G12080	Nonribosomal peptide synthetase 12 (EC 6.3.2.-)	GO:0019184		BP	ISM	0.000115782	0.00116834
									AFUA_8G00540	Nonribosomal peptide synthetase 14 (EC 6.3.2.-)	GO:0019184		BP	ISM	0.000115782	0.00116834
									AFUA_3G12920	Nonribosomal peptide synthetase 5 (EC 6.3.2.-)	GO:0019184		BP	ISM	0.000115782	0.00116834
									AFUA_2G17600	Conidial pigment polyketide synthase PksP/Alb1	GO:0042243		BP	IMP	0.000892906	0.00789027
									AFUA_8G00540	Nonribosomal peptide synthetase 14 (EC 6.3.2.-)	GO:0042243		BP	IMP	0.000892906	0.00789027
									AFUA_5G09580	Hydrophobin (Rodlet protein)	GO:0042243		BP	IMP	0.000892906	0.00789027
									AFUA_2G17600	Conidial pigment polyketide synthase PksP/Alb1	GO:0075136		BP	IEP	0.000924086	0.00789027
									AFUA_8G00540	Nonribosomal peptide synthetase 14 (EC 6.3.2.-)	GO:0075136		BP	IEP	0.000924086	0.00789027
									AFUA_2G17600	Conidial pigment polyketide synthase PksP/Alb1	GO:0001848		MF	IDA	0.000924086	0.00789027
									AFUA_8G00540	Nonribosomal peptide synthetase 14 (EC 6.3.2.-)	GO:0001848		MF	IDA	0.000924086	0.00789027
									AFUA_7G05180	Defensin domain protein	GO:0006952		BP	IEA	0.000924086	0.00789027
									AFUA_8G00710	Secreted antimicrobial peptide, putative	GO:0006952		BP	IEA	0.000924086	0.00789027
									AFUA_2G17600	Conidial pigment polyketide synthase PksP/Alb1	GO:0009405		BP	IMP	0.00101508	0.00834618
									AFUA_4G00210	Polyketide synthase, putative	GO:0009405		BP	IMP	0.00101508	0.00834618
									AFUA_6G03480	Nonribosomal peptide synthase, putative (EC 1.14.17.-)	GO:0009405		BP	IMP	0.00101508	0.00834618
									AFUA_6G12050	Nonribosomal peptide synthetase 11 (EC 6.3.2.-)	GO:0009405		BP	IEA	0.00101508	0.00834618
									AFUA_6G12080	Nonribosomal peptide synthetase 12 (EC 6.3.2.-)	GO:0009405		BP	IEA	0.00101508	0.00834618
									AFUA_8G00540	Nonribosomal peptide synthetase 14 (EC 6.3.2.-)	GO:0009405		BP	IEA, IMP	0.00101508	0.00834618
									AFUA_3G12920	Nonribosomal peptide synthetase 5 (EC 6.3.2.-)	GO:0009405		BP	IEA, IMP	0.00101508	0.00834618
									AFUA_4G14770	Protostadienol synthase A (EC 5.4.99.32)	GO:0009405		BP	IEA	0.00101508	0.00834618
									AFUA_1G17520	D-lactate dehydrogenase (Cytochrome), putative (EC 1.1.2.4)	GO:0016614		MF	IEA	0.00254358	0.020101
									AFUA_2G01770	GMC oxidoreductase (EC 1.1.99.1)	GO:0016614		MF	IEA	0.00254358	0.020101
									AFUA_2G18050	FAD binding oxidoreductase CpoX1	GO:0016614		MF	IEA	0.00254358	0.020101
									AFUA_3G08070	GMC oxidoreductase, putative	GO:0016614		MF	IEA	0.00254358	0.020101
									AFUA_3G12950	FAD binding domain protein (EC 1.5.3.-)	GO:0016614		MF	IEA	0.00254358	0.020101
									AFUA_8G01190	Isoamyl alcohol oxidase, putative	GO:0016614		MF	IEA	0.00254358	0.020101
									AFUA_6G03480	Nonribosomal peptide synthase, putative (EC 1.14.17.-)	GO:1900809		BP	IMP	0.00271636	0.020101
									AFUA_6G12050	Nonribosomal peptide synthetase 11 (EC 6.3.2.-)	GO:1900809		BP	IMP	0.00271636	0.020101
									AFUA_2G18030	Catalase (EC 1.11.1.6)	GO:1900566		BP	IMP	0.00271636	0.020101
									AFUA_2G18050	FAD binding oxidoreductase CpoX1	GO:1900566		BP	IMP	0.00271636	0.020101
									AFUA_3G11490	GABA permease, putative	GO:0015171		MF	IEA	0.00351924	0.0244147
									AFUA_4G00240	Amino acid transporter, putative	GO:0015171		MF	IEA	0.00351924	0.0244147
									AFUA_4G08870	Choline transport protein, putative	GO:0015171		MF	IEA	0.00351924	0.0244147
									AFUA_4G10090	GABA permease, putative	GO:0015171		MF	IEA	0.00351924	0.0244147
									AFUA_5G00370	Amino acid permease, putative	GO:0015171		MF	IEA	0.00351924	0.0244147
									AFUA_8G00800	Amino acid transporter, putative	GO:0015171		MF	IEA	0.00351924	0.0244147
									AFUA_3G11490	GABA permease, putative	GO:0003333		BP	IEA	0.00351924	0.0244147
									AFUA_4G00240	Amino acid transporter, putative	GO:0003333		BP	IEA	0.00351924	0.0244147
									AFUA_4G08870	Choline transport protein, putative	GO:0003333		BP	IEA	0.00351924	0.0244147
									AFUA_4G10090	GABA permease, putative	GO:0003333		BP	IEA	0.00351924	0.0244147
									AFUA_5G00370	Amino acid permease, putative	GO:0003333		BP	IEA	0.00351924	0.0244147
									AFUA_8G00800	Amino acid transporter, putative	GO:0003333		BP	IEA	0.00351924	0.0244147
									AFUA_8G05890	Hydrophobin, putative	GO:0005199		MF	IEA	0.00532345	0.0358123
									AFUA_5G09580	Hydrophobin (Rodlet protein)	GO:0005199		MF	IEA	0.00532345	0.0358123
									AFUA_3G12910	O-methyltransferase GliM-like, putative (EC 2.-.-.-)	GO:0008171		MF	IEA	0.00636941	0.0415885
									AFUA_5G02640	O-methyltransferase, putative (EC 2.1.1.-)	GO:0008171		MF	IEA	0.00636941	0.0415885
									AFUA_8G00390	O-methyltransferase, putative	GO:0008171		MF	IEA	0.00636941	0.0415885

## Sheet: Enriched terms - Down in hacA
FunCat									GO
Gene ID	Protein name	FunCat ID	FunCat description	FunCat main category	Exact p-value	Adjusted p-value			Gene ID	Protein name	GO ID	GO name	GO namespace	Evidence code	Exact p-value	Adjusted p-value
AFUA_1G01190	Uncharacterized protein	32.05.05	virulence, disease factors	Cell rescue, defense and virulence	2.484942e-8	3.38847e-06			AFUA_1G00160	Uncharacterized protein	GO:0005575	cellular_component	CC	ND	1.211201e-16	3.803171e-14
AFUA_2G00900	PTH11-like integral membrane protein, putative	32.05.05		Cell rescue, defense and virulence	2.484942e-8	3.38847e-06			AFUA_1G00170	DUF614 domain protein	GO:0005575		CC	ND	1.211201e-16	3.803171e-14
AFUA_2G17500	Cyanide hydratase/nitrilase, putative (EC 4.2.1.66)	32.05.05		Cell rescue, defense and virulence	2.484942e-8	3.38847e-06			AFUA_1G00320	Uncharacterized protein	GO:0005575		CC	ND	1.211201e-16	3.803171e-14
AFUA_3G00850	Uncharacterized protein	32.05.05		Cell rescue, defense and virulence	2.484942e-8	3.38847e-06			AFUA_1G00480	Glucosamine-6-phosphate deaminase, putative (EC 3.5.99.6)	GO:0005575		CC	ND	1.211201e-16	3.803171e-14
AFUA_3G02530	PKS-like enzyme, putative (EC 2.3.1.41)	32.05.05		Cell rescue, defense and virulence	2.484942e-8	3.38847e-06			AFUA_1G00530	Thermoresistant gluconokinase family protein (EC 2.7.1.-)	GO:0005575		CC	ND	1.211201e-16	3.803171e-14
AFUA_3G13810	Integral membrane protein, putative	32.05.05		Cell rescue, defense and virulence	2.484942e-8	3.38847e-06			AFUA_1G00650	Extracellular alpha-1,3-glucanase/mutanase, putative (EC 3.2.1.-)	GO:0005575		CC	ND	1.211201e-16	3.803171e-14
AFUA_3G15310	PKS-like enzyme, putative	32.05.05		Cell rescue, defense and virulence	2.484942e-8	3.38847e-06			AFUA_1G00660	Uncharacterized protein	GO:0005575		CC	ND	1.211201e-16	3.803171e-14
AFUA_4G03540	Integral membrane protein , putative	32.05.05		Cell rescue, defense and virulence	2.484942e-8	3.38847e-06			AFUA_1G00780	Uncharacterized protein	GO:0005575		CC	ND	1.211201e-16	3.803171e-14
AFUA_5G00620	Integral membrane protein, putative	32.05.05		Cell rescue, defense and virulence	2.484942e-8	3.38847e-06			AFUA_1G00790	Uncharacterized protein	GO:0005575		CC	ND	1.211201e-16	3.803171e-14
AFUA_5G13715	Integral membrane protein PTH11-like, putative	32.05.05		Cell rescue, defense and virulence	2.484942e-8	3.38847e-06			AFUA_1G01130	Uncharacterized protein	GO:0005575		CC	ND	1.211201e-16	3.803171e-14
AFUA_5G14320	Uncharacterized protein	32.05.05		Cell rescue, defense and virulence	2.484942e-8	3.38847e-06			AFUA_1G01175	Uncharacterized protein	GO:0005575		CC	ND	1.211201e-16	3.803171e-14
AFUA_6G00450	Probable feruloyl esterase B-1 (EC 3.1.1.73) (Ferulic acid esterase B-1) (FAEB-1)	32.05.05		Cell rescue, defense and virulence	2.484942e-8	3.38847e-06			AFUA_1G01190	Uncharacterized protein	GO:0005575		CC	ND	1.211201e-16	3.803171e-14
AFUA_6G04280	Integral membrane protein	32.05.05		Cell rescue, defense and virulence	2.484942e-8	3.38847e-06			AFUA_1G01280	Polyketide synthase, putative	GO:0005575		CC	ND	1.211201e-16	3.803171e-14
AFUA_6G13800	Integral membrane protein Pth11-like, putative	32.05.05		Cell rescue, defense and virulence	2.484942e-8	3.38847e-06			AFUA_1G01500	Short-chain dehydrogenase/reductase family protein, putative (EC 1.-.-.-)	GO:0005575		CC	ND	1.211201e-16	3.803171e-14
AFUA_7G00930	Integral membrane protein	32.05.05		Cell rescue, defense and virulence	2.484942e-8	3.38847e-06			AFUA_1G02250	Uncharacterized protein	GO:0005575		CC	ND	1.211201e-16	3.803171e-14
AFUA_7G06130	Plasma membrane protein Pth11-like, putative	32.05.05		Cell rescue, defense and virulence	2.484942e-8	3.38847e-06			AFUA_1G02260	Uncharacterized protein	GO:0005575		CC	ND	1.211201e-16	3.803171e-14
AFUA_8G01110	Integral membrane protein, putative	32.05.05		Cell rescue, defense and virulence	2.484942e-8	3.38847e-06			AFUA_1G02330	Uncharacterized protein	GO:0005575		CC	ND	1.211201e-16	3.803171e-14
AFUA_8G01790	Integral membrane protein, putative	32.05.05		Cell rescue, defense and virulence	2.484942e-8	3.38847e-06			AFUA_1G03040	Uncharacterized protein	GO:0005575		CC	ND	1.211201e-16	3.803171e-14
AFUA_8G06750	UDP-glucose,sterol transferase, putative	32.05.05		Cell rescue, defense and virulence	2.484942e-8	3.38847e-06			AFUA_1G03260	Tartrate MFS transporter, putative	GO:0005575		CC	ND	1.211201e-16	3.803171e-14
AFUA_1G10370	MFS multidrug transporter, putative	32.07.05	detoxification by export	Cell rescue, defense and virulence	2.491525e-8	3.38847e-06			AFUA_1G03270	Uncharacterized protein	GO:0005575		CC	ND	1.211201e-16	3.803171e-14
AFUA_1G13800	MFS multidrug transporter, putative	32.07.05		Cell rescue, defense and virulence	2.491525e-8	3.38847e-06			AFUA_1G03310	Uncharacterized protein	GO:0005575		CC	ND	1.211201e-16	3.803171e-14
AFUA_2G03090	Vacuolar ABC heavy metal transporter (Hmt1), putative	32.07.05		Cell rescue, defense and virulence	2.491525e-8	3.38847e-06			AFUA_1G03320	Uncharacterized protein	GO:0005575		CC	ND	1.211201e-16	3.803171e-14
AFUA_2G12500	MFS multidrug transporter, putative	32.07.05		Cell rescue, defense and virulence	2.491525e-8	3.38847e-06			AFUA_1G03352	Alpha-1,3-glucanase/mutanase, putative (EC 3.2.1.-)	GO:0005575		CC	ND	1.211201e-16	3.803171e-14
AFUA_2G17730	MFS multidrug transporter, putative	32.07.05		Cell rescue, defense and virulence	2.491525e-8	3.38847e-06			AFUA_1G03610	Uncharacterized protein	GO:0005575		CC	ND	1.211201e-16	3.803171e-14
AFUA_3G02060	MFS multidrug transporter, putative	32.07.05		Cell rescue, defense and virulence	2.491525e-8	3.38847e-06			AFUA_1G04455	Uncharacterized protein	GO:0005575		CC	ND	1.211201e-16	3.803171e-14
AFUA_3G02520	MFS multidrug transporter, putative	32.07.05		Cell rescue, defense and virulence	2.491525e-8	3.38847e-06			AFUA_1G06670	Uncharacterized protein	GO:0005575		CC	ND	1.211201e-16	3.803171e-14
AFUA_3G02610	MFS transporter, putative	32.07.05		Cell rescue, defense and virulence	2.491525e-8	3.38847e-06			AFUA_1G07030	Uncharacterized protein	GO:0005575		CC	ND	1.211201e-16	3.803171e-14
AFUA_3G02780	MFS multidrug transporter, putative	32.07.05		Cell rescue, defense and virulence	2.491525e-8	3.38847e-06			AFUA_1G07040	Fructosamine-3-kinase, putative (EC 2.7.1.-)	GO:0005575		CC	ND	1.211201e-16	3.803171e-14
AFUA_3G14560	MFS multidrug transporter, putative	32.07.05		Cell rescue, defense and virulence	2.491525e-8	3.38847e-06			AFUA_1G11180	Heat shock protein/chaperonin HSP78, putative	GO:0005575		CC	ND	1.211201e-16	3.803171e-14
AFUA_4G00470	MFS multidrug transporter, putative	32.07.05		Cell rescue, defense and virulence	2.491525e-8	3.38847e-06			AFUA_1G11220	GPI anchored protein, putative	GO:0005575		CC	ND	1.211201e-16	3.803171e-14
AFUA_4G00480	MFS multidrug transporter, putative	32.07.05		Cell rescue, defense and virulence	2.491525e-8	3.38847e-06			AFUA_1G11240	Uncharacterized protein	GO:0005575		CC	ND	1.211201e-16	3.803171e-14
AFUA_4G01140	MFS multidrug transporter, putative	32.07.05		Cell rescue, defense and virulence	2.491525e-8	3.38847e-06			AFUA_1G12210	NADH oxidase (EC 1.-.-.-)	GO:0005575		CC	ND	1.211201e-16	3.803171e-14
AFUA_4G01480	MFS transporter, putative	32.07.05		Cell rescue, defense and virulence	2.491525e-8	3.38847e-06			AFUA_1G12475	Uncharacterized protein	GO:0005575		CC	ND	1.211201e-16	3.803171e-14
AFUA_5G00160	MFS polyamine transporter, putative	32.07.05		Cell rescue, defense and virulence	2.491525e-8	3.38847e-06			AFUA_1G12840	Nitrite reductase NiiA (EC 1.7.1.4)	GO:0005575		CC	ND	1.211201e-16	3.803171e-14
AFUA_5G01540	MFS aflatoxin efflux pump, putative	32.07.05		Cell rescue, defense and virulence	2.491525e-8	3.38847e-06			AFUA_1G13120	Uncharacterized protein	GO:0005575		CC	ND	1.211201e-16	3.803171e-14
AFUA_5G02700	MFS multidrug transporter, putative	32.07.05		Cell rescue, defense and virulence	2.491525e-8	3.38847e-06			AFUA_1G13400	Uncharacterized protein	GO:0005575		CC	ND	1.211201e-16	3.803171e-14
AFUA_5G09780	MFS multidrug transporter, putative	32.07.05		Cell rescue, defense and virulence	2.491525e-8	3.38847e-06			AFUA_1G13820	Uncharacterized protein	GO:0005575		CC	ND	1.211201e-16	3.803171e-14
AFUA_5G10140	MFS multidrug transporter, putative	32.07.05		Cell rescue, defense and virulence	2.491525e-8	3.38847e-06			AFUA_1G14000	Uncharacterized protein	GO:0005575		CC	ND	1.211201e-16	3.803171e-14
AFUA_6G09710	MFS gliotoxin efflux transporter GliA	32.07.05		Cell rescue, defense and virulence	2.491525e-8	3.38847e-06			AFUA_1G14930	Uncharacterized protein	GO:0005575		CC	ND	1.211201e-16	3.803171e-14
AFUA_7G00390	MFS multidrug transporter, putative	32.07.05		Cell rescue, defense and virulence	2.491525e-8	3.38847e-06			AFUA_1G15160	Uncharacterized protein	GO:0005575		CC	ND	1.211201e-16	3.803171e-14
AFUA_8G00940	MFS multidrug transporter, putative	32.07.05		Cell rescue, defense and virulence	2.491525e-8	3.38847e-06			AFUA_1G15440	Alpha-1,3-glucan synthase Ags3 (EC 2.4.1.183)	GO:0005575		CC	ND	1.211201e-16	3.803171e-14
AFUA_1G01180	Isoamyl alcohol oxidase, putative	1.2	secondary metabolism	Metabolism	1.429628e-7	1.2962e-05			AFUA_1G17550	HET domain protein	GO:0005575		CC	ND	1.211201e-16	3.803171e-14
AFUA_1G01500	Short-chain dehydrogenase/reductase family protein, putative (EC 1.-.-.-)	1.2		Metabolism	1.429628e-7	1.2962e-05			AFUA_1G17670	Salicylate hydroxylase, putative (EC 1.14.13.1)	GO:0005575		CC	ND	1.211201e-16	3.803171e-14
AFUA_1G03260	Tartrate MFS transporter, putative	1.2		Metabolism	1.429628e-7	1.2962e-05			AFUA_2G00180	Neutral amino acid permease	GO:0005575		CC	ND	1.211201e-16	3.803171e-14
AFUA_1G10370	MFS multidrug transporter, putative	1.2		Metabolism	1.429628e-7	1.2962e-05			AFUA_2G00390	Uncharacterized protein	GO:0005575		CC	ND	1.211201e-16	3.803171e-14
AFUA_1G12210	NADH oxidase (EC 1.-.-.-)	1.2		Metabolism	1.429628e-7	1.2962e-05			AFUA_2G00450	Hexokinase, putative (EC 2.7.1.1)	GO:0005575		CC	ND	1.211201e-16	3.803171e-14
AFUA_1G13800	MFS multidrug transporter, putative	1.2		Metabolism	1.429628e-7	1.2962e-05			AFUA_2G00460	Short-chain dehydrogenase/reductase family protein, putative	GO:0005575		CC	ND	1.211201e-16	3.803171e-14
AFUA_1G17670	Salicylate hydroxylase, putative (EC 1.14.13.1)	1.2		Metabolism	1.429628e-7	1.2962e-05			AFUA_2G00500	Uncharacterized protein	GO:0005575		CC	ND	1.211201e-16	3.803171e-14
AFUA_2G00180	Neutral amino acid permease	1.2		Metabolism	1.429628e-7	1.2962e-05			AFUA_2G00580	Uncharacterized protein	GO:0005575		CC	ND	1.211201e-16	3.803171e-14
AFUA_2G00460	Short-chain dehydrogenase/reductase family protein, putative	1.2		Metabolism	1.429628e-7	1.2962e-05			AFUA_2G00625	Uncharacterized protein	GO:0005575		CC	ND	1.211201e-16	3.803171e-14
AFUA_2G12500	MFS multidrug transporter, putative	1.2		Metabolism	1.429628e-7	1.2962e-05			AFUA_2G00630	GDSL lipase/acylhydrolase family protein	GO:0005575		CC	ND	1.211201e-16	3.803171e-14
AFUA_2G12710	MFS monocarboxylate transporter, putative	1.2		Metabolism	1.429628e-7	1.2962e-05			AFUA_2G00890	Uncharacterized protein	GO:0005575		CC	ND	1.211201e-16	3.803171e-14
AFUA_2G17620	Cellobiose dehydrogenase	1.2		Metabolism	1.429628e-7	1.2962e-05			AFUA_2G00900	PTH11-like integral membrane protein, putative	GO:0005575		CC	ND	1.211201e-16	3.803171e-14
AFUA_2G17730	MFS multidrug transporter, putative	1.2		Metabolism	1.429628e-7	1.2962e-05			AFUA_2G01150	Uncharacterized protein	GO:0005575		CC	ND	1.211201e-16	3.803171e-14
AFUA_3G00180	Short chain dehydrogenase (AtsC), putative	1.2		Metabolism	1.429628e-7	1.2962e-05			AFUA_2G01250	Serine peptidase, putative (EC 3.4.-.-)	GO:0005575		CC	ND	1.211201e-16	3.803171e-14
AFUA_3G00200	Hexose transporter protein	1.2		Metabolism	1.429628e-7	1.2962e-05			AFUA_2G01730	Uncharacterized protein	GO:0005575		CC	ND	1.211201e-16	3.803171e-14
AFUA_3G00270	Probable glucan endo-1,3-beta-glucosidase eglC (EC 3.2.1.39) (Endo-1,3-beta-glucanase eglC) (Laminarinase eglC)	1.2		Metabolism	1.429628e-7	1.2962e-05			AFUA_2G04180	Uncharacterized protein	GO:0005575		CC	ND	1.211201e-16	3.803171e-14
AFUA_3G02060	MFS multidrug transporter, putative	1.2		Metabolism	1.429628e-7	1.2962e-05			AFUA_2G05870	Uncharacterized protein	GO:0005575		CC	ND	1.211201e-16	3.803171e-14
AFUA_3G02420	ThiJ/PfpI family transcriptional regulator, putative	1.2		Metabolism	1.429628e-7	1.2962e-05			AFUA_2G12720	Uncharacterized protein	GO:0005575		CC	ND	1.211201e-16	3.803171e-14
AFUA_3G02520	MFS multidrug transporter, putative	1.2		Metabolism	1.429628e-7	1.2962e-05			AFUA_2G12760	Uncharacterized protein	GO:0005575		CC	ND	1.211201e-16	3.803171e-14
AFUA_3G02570	Polyketide synthase, putative	1.2		Metabolism	1.429628e-7	1.2962e-05			AFUA_2G13830	Uncharacterized protein	GO:0005575		CC	ND	1.211201e-16	3.803171e-14
AFUA_3G02610	MFS transporter, putative	1.2		Metabolism	1.429628e-7	1.2962e-05			AFUA_2G13840	Uncharacterized protein	GO:0005575		CC	ND	1.211201e-16	3.803171e-14
AFUA_3G02780	MFS multidrug transporter, putative	1.2		Metabolism	1.429628e-7	1.2962e-05			AFUA_2G14525	Uncharacterized protein	GO:0005575		CC	ND	1.211201e-16	3.803171e-14
AFUA_3G02790	Amidohydrolase family protein	1.2		Metabolism	1.429628e-7	1.2962e-05			AFUA_2G15270	Uncharacterized protein	GO:0005575		CC	ND	1.211201e-16	3.803171e-14
AFUA_3G03315	C6 transcription factor, putative	1.2		Metabolism	1.429628e-7	1.2962e-05			AFUA_2G15330	Uncharacterized protein	GO:0005575		CC	ND	1.211201e-16	3.803171e-14
AFUA_3G03320	MFS monocarboxylate transporter, putative	1.2		Metabolism	1.429628e-7	1.2962e-05			AFUA_2G15350	Uncharacterized protein	GO:0005575		CC	ND	1.211201e-16	3.803171e-14
AFUA_3G03330	Mitochondrial enoyl reductase, putative	1.2		Metabolism	1.429628e-7	1.2962e-05			AFUA_2G15360	Uncharacterized protein	GO:0005575		CC	ND	1.211201e-16	3.803171e-14
AFUA_3G03480	Cytochrome P450 monooxygenase, putative (EC 1.14.-.-)	1.2		Metabolism	1.429628e-7	1.2962e-05			AFUA_2G15400	Uncharacterized protein	GO:0005575		CC	ND	1.211201e-16	3.803171e-14
AFUA_3G03490	O-methyltransferase, putative	1.2		Metabolism	1.429628e-7	1.2962e-05			AFUA_2G15710	Uncharacterized protein	GO:0005575		CC	ND	1.211201e-16	3.803171e-14
AFUA_3G09190	Aldehyde reductase I (ARI), putative (EC 1.1.1.2)	1.2		Metabolism	1.429628e-7	1.2962e-05			AFUA_2G16430	Uncharacterized protein	GO:0005575		CC	ND	1.211201e-16	3.803171e-14
AFUA_3G13140	Methyltransferase, putative	1.2		Metabolism	1.429628e-7	1.2962e-05			AFUA_2G16440	Uncharacterized protein	GO:0005575		CC	ND	1.211201e-16	3.803171e-14
AFUA_3G13670	Siderochrome-iron transporter, putative	1.2		Metabolism	1.429628e-7	1.2962e-05			AFUA_2G16500	Uncharacterized protein	GO:0005575		CC	ND	1.211201e-16	3.803171e-14
AFUA_3G13680	Uncharacterized protein	1.2		Metabolism	1.429628e-7	1.2962e-05			AFUA_2G16990	Uncharacterized protein	GO:0005575		CC	ND	1.211201e-16	3.803171e-14
AFUA_3G14560	MFS multidrug transporter, putative	1.2		Metabolism	1.429628e-7	1.2962e-05			AFUA_2G17320	Uncharacterized protein	GO:0005575		CC	ND	1.211201e-16	3.803171e-14
AFUA_3G15240	Uncharacterized protein	1.2		Metabolism	1.429628e-7	1.2962e-05			AFUA_2G17330	Extracelular serine carboxypeptidase, putative (EC 3.4.-.-)	GO:0005575		CC	ND	1.211201e-16	3.803171e-14
AFUA_4G00610	Aryl-alcohol dehydrogenase, putative (EC 1.1.-.-)	1.2		Metabolism	1.429628e-7	1.2962e-05			AFUA_2G17370	Uncharacterized protein	GO:0005575		CC	ND	1.211201e-16	3.803171e-14
AFUA_4G01480	MFS transporter, putative	1.2		Metabolism	1.429628e-7	1.2962e-05			AFUA_2G17500	Cyanide hydratase/nitrilase, putative (EC 4.2.1.66)	GO:0005575		CC	ND	1.211201e-16	3.803171e-14
AFUA_4G11710	Oxidoreductase, zinc-binding dehydrogenase family superfamily	1.2		Metabolism	1.429628e-7	1.2962e-05			AFUA_2G17610	Sulfatase domain protein	GO:0005575		CC	ND	1.211201e-16	3.803171e-14
AFUA_4G12930	Ubiquinone biosynthesis monooxgenase (Coq6), putative (EC 1.14.13.-)	1.2		Metabolism	1.429628e-7	1.2962e-05			AFUA_2G17620	Cellobiose dehydrogenase	GO:0005575		CC	ND	1.211201e-16	3.803171e-14
AFUA_4G14630	FAD binding oxidoreductase, putative (EC 1.5.3.-)	1.2		Metabolism	1.429628e-7	1.2962e-05			AFUA_2G17640	Uncharacterized protein	GO:0005575		CC	ND	1.211201e-16	3.803171e-14
AFUA_5G00120	Cytochrome P450 oxidoreductase/alkane hydroxylase, putative (EC 1.14.14.-)	1.2		Metabolism	1.429628e-7	1.2962e-05			AFUA_2G17650	DUF907 domain protein	GO:0005575		CC	ND	1.211201e-16	3.803171e-14
AFUA_5G00160	MFS polyamine transporter, putative	1.2		Metabolism	1.429628e-7	1.2962e-05			AFUA_2G17670	Uncharacterized protein	GO:0005575		CC	ND	1.211201e-16	3.803171e-14
AFUA_5G01000	Oxidoreductase, 2OG-Fe(II) oxygenase family, putative	1.2		Metabolism	1.429628e-7	1.2962e-05			AFUA_2G17680	Uncharacterized protein	GO:0005575		CC	ND	1.211201e-16	3.803171e-14
AFUA_5G01450	NADH-dependent flavin oxidoreductase, putative (EC 1.-.-.-)	1.2		Metabolism	1.429628e-7	1.2962e-05			AFUA_2G17690	Uncharacterized protein	GO:0005575		CC	ND	1.211201e-16	3.803171e-14
AFUA_5G01540	MFS aflatoxin efflux pump, putative	1.2		Metabolism	1.429628e-7	1.2962e-05			AFUA_2G17700	Uncharacterized protein	GO:0005575		CC	ND	1.211201e-16	3.803171e-14
AFUA_5G02700	MFS multidrug transporter, putative	1.2		Metabolism	1.429628e-7	1.2962e-05			AFUA_2G18100	Telomere-associated RecQ helicase, putative	GO:0005575		CC	ND	1.211201e-16	3.803171e-14
AFUA_5G09780	MFS multidrug transporter, putative	1.2		Metabolism	1.429628e-7	1.2962e-05			AFUA_3G00130	Uncharacterized protein	GO:0005575		CC	ND	1.211201e-16	3.803171e-14
AFUA_5G10140	MFS multidrug transporter, putative	1.2		Metabolism	1.429628e-7	1.2962e-05			AFUA_3G00180	Short chain dehydrogenase (AtsC), putative	GO:0005575		CC	ND	1.211201e-16	3.803171e-14
AFUA_5G13715	Integral membrane protein PTH11-like, putative	1.2		Metabolism	1.429628e-7	1.2962e-05			AFUA_3G00440	F-box domain protein	GO:0005575		CC	ND	1.211201e-16	3.803171e-14
AFUA_5G14320	Uncharacterized protein	1.2		Metabolism	1.429628e-7	1.2962e-05			AFUA_3G00470	Endo-1,4-beta-xylanase (EC 3.2.1.8)	GO:0005575		CC	ND	1.211201e-16	3.803171e-14
AFUA_6G00412	Amino acid permease, putative	1.2		Metabolism	1.429628e-7	1.2962e-05			AFUA_3G00500	Integral membrane protein	GO:0005575		CC	ND	1.211201e-16	3.803171e-14
AFUA_6G09640	Aminotransferase GliI	1.2		Metabolism	1.429628e-7	1.2962e-05			AFUA_3G00850	Uncharacterized protein	GO:0005575		CC	ND	1.211201e-16	3.803171e-14
AFUA_6G09710	MFS gliotoxin efflux transporter GliA	1.2		Metabolism	1.429628e-7	1.2962e-05			AFUA_3G00880	UPF0619 GPI-anchored membrane protein AFUA_3G00880	GO:0005575		CC	ND	1.211201e-16	3.803171e-14
AFUA_6G13790	Flavin-binding monooxygenase, putative	1.2		Metabolism	1.429628e-7	1.2962e-05			AFUA_3G01590	Uncharacterized protein	GO:0005575		CC	ND	1.211201e-16	3.803171e-14
AFUA_7G00220	Plasma membrane hexose transporter, putative	1.2		Metabolism	1.429628e-7	1.2962e-05			AFUA_3G01650	WSC domain protein, putative (EC 3.2.1.-)	GO:0005575		CC	ND	1.211201e-16	3.803171e-14
AFUA_7G00390	MFS multidrug transporter, putative	1.2		Metabolism	1.429628e-7	1.2962e-05			AFUA_3G02050	Uncharacterized protein	GO:0005575		CC	ND	1.211201e-16	3.803171e-14
AFUA_7G00940	Isoamyl alcohol oxidase, putative	1.2		Metabolism	1.429628e-7	1.2962e-05			AFUA_3G02260	Uncharacterized protein	GO:0005575		CC	ND	1.211201e-16	3.803171e-14
AFUA_7G05500	Glutathione S-transferase, putative (EC 2.5.1.18)	1.2		Metabolism	1.429628e-7	1.2962e-05			AFUA_3G02420	ThiJ/PfpI family transcriptional regulator, putative	GO:0005575		CC	ND	1.211201e-16	3.803171e-14
AFUA_7G06420	NADH-dependent flavin oxidoreductase, putative (EC 1.-.-.-)	1.2		Metabolism	1.429628e-7	1.2962e-05			AFUA_3G02460	Serine protein kinase, putative (EC 2.7.11.1)	GO:0005575		CC	ND	1.211201e-16	3.803171e-14
AFUA_7G06780	Uncharacterized protein	1.2		Metabolism	1.429628e-7	1.2962e-05			AFUA_3G02500	Protein kinase, putative	GO:0005575		CC	ND	1.211201e-16	3.803171e-14
AFUA_7G06820	Galactose oxidase, putative (EC 1.1.3.9)	1.2		Metabolism	1.429628e-7	1.2962e-05			AFUA_3G02530	PKS-like enzyme, putative (EC 2.3.1.41)	GO:0005575		CC	ND	1.211201e-16	3.803171e-14
AFUA_8G00940	MFS multidrug transporter, putative	1.2		Metabolism	1.429628e-7	1.2962e-05			AFUA_3G02560	Uncharacterized protein	GO:0005575		CC	ND	1.211201e-16	3.803171e-14
AFUA_8G01500	Pfs domain protein, putative (EC 2.4.2.-)	1.2		Metabolism	1.429628e-7	1.2962e-05			AFUA_3G02570	Polyketide synthase, putative	GO:0005575		CC	ND	1.211201e-16	3.803171e-14
AFUA_8G02160	Aldehyde dehydrogenase family protein (EC 1.2.1.16)	1.2		Metabolism	1.429628e-7	1.2962e-05			AFUA_3G02600	Uncharacterized protein	GO:0005575		CC	ND	1.211201e-16	3.803171e-14
AFUA_8G02180	GABA permease, putative	1.2		Metabolism	1.429628e-7	1.2962e-05			AFUA_3G02790	Amidohydrolase family protein	GO:0005575		CC	ND	1.211201e-16	3.803171e-14
AFUA_8G02400	Geranylgeranyl pyrophosphate synthetase AtmG, putative (EC 2.5.1.-)	1.2		Metabolism	1.429628e-7	1.2962e-05			AFUA_3G02990	Uncharacterized protein	GO:0005575		CC	ND	1.211201e-16	3.803171e-14
AFUA_8G05590	Oxidoreductase, short chain dehydrogenase/reductase family	1.2		Metabolism	1.429628e-7	1.2962e-05			AFUA_3G03040	Uncharacterized protein	GO:0005575		CC	ND	1.211201e-16	3.803171e-14
AFUA_8G05750	C6 finger domain protein, putative	1.2		Metabolism	1.429628e-7	1.2962e-05			AFUA_3G03050	RNAse III, putative (EC 3.1.26.3)	GO:0005575		CC	ND	1.211201e-16	3.803171e-14
AFUA_8G05780	NACHT and Ankyrin domain protein	1.2		Metabolism	1.429628e-7	1.2962e-05			AFUA_3G03180	NAD binding Rossmann fold oxidoreductase, putative (EC 1.-.-.-)	GO:0005575		CC	ND	1.211201e-16	3.803171e-14
AFUA_8G06090	Amino acid permease, putative	1.2		Metabolism	1.429628e-7	1.2962e-05			AFUA_3G03330	Mitochondrial enoyl reductase, putative	GO:0005575		CC	ND	1.211201e-16	3.803171e-14
AFUA_8G06610	MFS transporter, putative	1.2		Metabolism	1.429628e-7	1.2962e-05			AFUA_3G03370	Cell surface protein, putative	GO:0005575		CC	ND	1.211201e-16	3.803171e-14
AFUA_1G10370	MFS multidrug transporter, putative	20.01.11	amine / polyamine transport	Cellular transport, transport facilitation and transport routes	2.8059e-06	0.000190801			AFUA_3G03480	Cytochrome P450 monooxygenase, putative (EC 1.14.-.-)	GO:0005575		CC	ND	1.211201e-16	3.803171e-14
AFUA_2G12500	MFS multidrug transporter, putative	20.01.11		Cellular transport, transport facilitation and transport routes	2.8059e-06	0.000190801			AFUA_3G03490	O-methyltransferase, putative	GO:0005575		CC	ND	1.211201e-16	3.803171e-14
AFUA_3G02610	MFS transporter, putative	20.01.11		Cellular transport, transport facilitation and transport routes	2.8059e-06	0.000190801			AFUA_3G03570	67 kDa myosin-cross-reactive antigen family protein	GO:0005575		CC	ND	1.211201e-16	3.803171e-14
AFUA_4G01140	MFS multidrug transporter, putative	20.01.11		Cellular transport, transport facilitation and transport routes	2.8059e-06	0.000190801			AFUA_3G03580	Transferase family protein	GO:0005575		CC	ND	1.211201e-16	3.803171e-14
AFUA_5G00160	MFS polyamine transporter, putative	20.01.11		Cellular transport, transport facilitation and transport routes	2.8059e-06	0.000190801			AFUA_3G03720	Uncharacterized protein	GO:0005575		CC	ND	1.211201e-16	3.803171e-14
AFUA_5G02700	MFS multidrug transporter, putative	20.01.11		Cellular transport, transport facilitation and transport routes	2.8059e-06	0.000190801			AFUA_3G04070	BZIP transcription factor HacA	GO:0005575		CC	ND	1.211201e-16	3.803171e-14
AFUA_5G09780	MFS multidrug transporter, putative	20.01.11		Cellular transport, transport facilitation and transport routes	2.8059e-06	0.000190801			AFUA_3G07860	Glycosyl transferase, putative (EC 2.-.-.-)	GO:0005575		CC	ND	1.211201e-16	3.803171e-14
AFUA_6G00412	Amino acid permease, putative	20.01.11		Cellular transport, transport facilitation and transport routes	2.8059e-06	0.000190801			AFUA_3G07910	UDP-glucose 4-epimerase, putative (EC 5.1.3.2)	GO:0005575		CC	ND	1.211201e-16	3.803171e-14
AFUA_6G03200	Solute symporter family transporter	20.01.11		Cellular transport, transport facilitation and transport routes	2.8059e-06	0.000190801			AFUA_3G08450	Uncharacterized protein	GO:0005575		CC	ND	1.211201e-16	3.803171e-14
AFUA_6G13190	H+/nucleoside cotransporter	20.01.11		Cellular transport, transport facilitation and transport routes	2.8059e-06	0.000190801			AFUA_3G09240	CAIB/BAIF family enzyme	GO:0005575		CC	ND	1.211201e-16	3.803171e-14
AFUA_8G02180	GABA permease, putative	20.01.11		Cellular transport, transport facilitation and transport routes	2.8059e-06	0.000190801			AFUA_3G09520	Uncharacterized protein	GO:0005575		CC	ND	1.211201e-16	3.803171e-14
AFUA_8G06090	Amino acid permease, putative	20.01.11		Cellular transport, transport facilitation and transport routes	2.8059e-06	0.000190801			AFUA_3G10850	DUF821 domain protein	GO:0005575		CC	ND	1.211201e-16	3.803171e-14
AFUA_1G10370	MFS multidrug transporter, putative	20.01.27	drug/toxin transport	Cellular transport, transport facilitation and transport routes	4.94039e-06	0.000268758			AFUA_3G12090	Uncharacterized protein	GO:0005575		CC	ND	1.211201e-16	3.803171e-14
AFUA_1G13800	MFS multidrug transporter, putative	20.01.27		Cellular transport, transport facilitation and transport routes	4.94039e-06	0.000268758			AFUA_3G12520	Uncharacterized protein	GO:0005575		CC	ND	1.211201e-16	3.803171e-14
AFUA_2G12500	MFS multidrug transporter, putative	20.01.27		Cellular transport, transport facilitation and transport routes	4.94039e-06	0.000268758			AFUA_3G13110	Extracellular serine-threonine rich protein	GO:0005575		CC	ND	1.211201e-16	3.803171e-14
AFUA_2G17730	MFS multidrug transporter, putative	20.01.27		Cellular transport, transport facilitation and transport routes	4.94039e-06	0.000268758			AFUA_3G13620	Cupin domain protein	GO:0005575		CC	ND	1.211201e-16	3.803171e-14
AFUA_3G02060	MFS multidrug transporter, putative	20.01.27		Cellular transport, transport facilitation and transport routes	4.94039e-06	0.000268758			AFUA_3G13630	Uncharacterized protein	GO:0005575		CC	ND	1.211201e-16	3.803171e-14
AFUA_3G02520	MFS multidrug transporter, putative	20.01.27		Cellular transport, transport facilitation and transport routes	4.94039e-06	0.000268758			AFUA_3G13640	Extracellular serine-rich protein, putative	GO:0005575		CC	ND	1.211201e-16	3.803171e-14
AFUA_3G02610	MFS transporter, putative	20.01.27		Cellular transport, transport facilitation and transport routes	4.94039e-06	0.000268758			AFUA_3G13650	Integral membrane protein	GO:0005575		CC	ND	1.211201e-16	3.803171e-14
AFUA_3G02780	MFS multidrug transporter, putative	20.01.27		Cellular transport, transport facilitation and transport routes	4.94039e-06	0.000268758			AFUA_3G13680	Uncharacterized protein	GO:0005575		CC	ND	1.211201e-16	3.803171e-14
AFUA_3G14560	MFS multidrug transporter, putative	20.01.27		Cellular transport, transport facilitation and transport routes	4.94039e-06	0.000268758			AFUA_3G13810	Integral membrane protein, putative	GO:0005575		CC	ND	1.211201e-16	3.803171e-14
AFUA_4G00470	MFS multidrug transporter, putative	20.01.27		Cellular transport, transport facilitation and transport routes	4.94039e-06	0.000268758			AFUA_3G14250	Indoleamine 2,3-dioxygenase subfamily	GO:0005575		CC	ND	1.211201e-16	3.803171e-14
AFUA_4G00480	MFS multidrug transporter, putative	20.01.27		Cellular transport, transport facilitation and transport routes	4.94039e-06	0.000268758			AFUA_3G14570	Histidine acid phosphatase, putative (EC 3.1.3.-)	GO:0005575		CC	ND	1.211201e-16	3.803171e-14
AFUA_4G01140	MFS multidrug transporter, putative	20.01.27		Cellular transport, transport facilitation and transport routes	4.94039e-06	0.000268758			AFUA_3G14820	4-hydroxyphenylpyruvate dioxygenase, putative (EC 4.2.1.-)	GO:0005575		CC	ND	1.211201e-16	3.803171e-14
AFUA_4G01480	MFS transporter, putative	20.01.27		Cellular transport, transport facilitation and transport routes	4.94039e-06	0.000268758			AFUA_3G14910	FacC-like extracellular signaling protein, putative	GO:0005575		CC	ND	1.211201e-16	3.803171e-14
AFUA_5G00160	MFS polyamine transporter, putative	20.01.27		Cellular transport, transport facilitation and transport routes	4.94039e-06	0.000268758			AFUA_3G15055	Uncharacterized protein	GO:0005575		CC	ND	1.211201e-16	3.803171e-14
AFUA_5G01540	MFS aflatoxin efflux pump, putative	20.01.27		Cellular transport, transport facilitation and transport routes	4.94039e-06	0.000268758			AFUA_3G15240	Uncharacterized protein	GO:0005575		CC	ND	1.211201e-16	3.803171e-14
AFUA_5G02700	MFS multidrug transporter, putative	20.01.27		Cellular transport, transport facilitation and transport routes	4.94039e-06	0.000268758			AFUA_3G15310	PKS-like enzyme, putative	GO:0005575		CC	ND	1.211201e-16	3.803171e-14
AFUA_5G09780	MFS multidrug transporter, putative	20.01.27		Cellular transport, transport facilitation and transport routes	4.94039e-06	0.000268758			AFUA_3G15330	Uncharacterized protein	GO:0005575		CC	ND	1.211201e-16	3.803171e-14
AFUA_5G10140	MFS multidrug transporter, putative	20.01.27		Cellular transport, transport facilitation and transport routes	4.94039e-06	0.000268758			AFUA_4G00440	Short chain dehydrogenase, putative	GO:0005575		CC	ND	1.211201e-16	3.803171e-14
AFUA_6G09710	MFS gliotoxin efflux transporter GliA	20.01.27		Cellular transport, transport facilitation and transport routes	4.94039e-06	0.000268758			AFUA_4G00470	MFS multidrug transporter, putative	GO:0005575		CC	ND	1.211201e-16	3.803171e-14
AFUA_7G00390	MFS multidrug transporter, putative	20.01.27		Cellular transport, transport facilitation and transport routes	4.94039e-06	0.000268758			AFUA_4G00480	MFS multidrug transporter, putative	GO:0005575		CC	ND	1.211201e-16	3.803171e-14
AFUA_8G00940	MFS multidrug transporter, putative	20.01.27		Cellular transport, transport facilitation and transport routes	4.94039e-06	0.000268758			AFUA_4G00490	Uncharacterized protein	GO:0005575		CC	ND	1.211201e-16	3.803171e-14
AFUA_1G00650	Extracellular alpha-1,3-glucanase/mutanase, putative (EC 3.2.1.-)	01.05.03	polysaccharide metabolism	Metabolism	1.15211e-05	0.000496262			AFUA_4G00500	Uncharacterized protein	GO:0005575		CC	ND	1.211201e-16	3.803171e-14
AFUA_1G03352	Alpha-1,3-glucanase/mutanase, putative (EC 3.2.1.-)	01.05.03		Metabolism	1.15211e-05	0.000496262			AFUA_4G00580	Uncharacterized protein	GO:0005575		CC	ND	1.211201e-16	3.803171e-14
AFUA_1G03600	Probable glucan 1,3-beta-glucosidase A (EC 3.2.1.58) (Exo-1,3-beta-glucanase 1) (Exo-1,3-beta-glucanase A)	01.05.03		Metabolism	1.15211e-05	0.000496262			AFUA_4G00610	Aryl-alcohol dehydrogenase, putative (EC 1.1.-.-)	GO:0005575		CC	ND	1.211201e-16	3.803171e-14
AFUA_2G05340	1,3-beta-glucanosyltransferase gel4 (EC 2.4.1.-) (Glucan elongating glucanosyltransferase 4)	01.05.03		Metabolism	1.15211e-05	0.000496262			AFUA_4G02770	Arachidonate 5-lipoxygenase, putative (EC 1.13.11.-)	GO:0005575		CC	ND	1.211201e-16	3.803171e-14
AFUA_2G15420	Uncharacterized protein	01.05.03		Metabolism	1.15211e-05	0.000496262			AFUA_4G02780	Toxin biosynthesis peroxidase, putative (EC 1.11.-.-)	GO:0005575		CC	ND	1.211201e-16	3.803171e-14
AFUA_2G17620	Cellobiose dehydrogenase	01.05.03		Metabolism	1.15211e-05	0.000496262			AFUA_4G03210	Probable cutinase 3 (EC 3.1.1.74) (Cutin hydrolase 3)	GO:0005575		CC	ND	1.211201e-16	3.803171e-14
AFUA_3G00270	Probable glucan endo-1,3-beta-glucosidase eglC (EC 3.2.1.39) (Endo-1,3-beta-glucanase eglC) (Laminarinase eglC)	01.05.03		Metabolism	1.15211e-05	0.000496262			AFUA_4G03540	Integral membrane protein , putative	GO:0005575		CC	ND	1.211201e-16	3.803171e-14
AFUA_3G01650	WSC domain protein, putative (EC 3.2.1.-)	01.05.03		Metabolism	1.15211e-05	0.000496262			AFUA_4G03595	Uncharacterized protein	GO:0005575		CC	ND	1.211201e-16	3.803171e-14
AFUA_3G01910	Probable 1,4-beta-D-glucan cellobiohydrolase C (EC 3.2.1.91) (Beta-glucancellobiohydrolase C) (Exocellobiohydrolase C) (Exoglucanase C)	01.05.03		Metabolism	1.15211e-05	0.000496262			AFUA_4G04190	Uncharacterized protein	GO:0005575		CC	ND	1.211201e-16	3.803171e-14
AFUA_3G02090	Probable exo-1,4-beta-xylosidase bxlB (EC 3.2.1.37) (1,4-beta-D-xylan xylohydrolase bxlB) (Beta-xylosidase bxlB) (Xylobiase bxlB)	01.05.03		Metabolism	1.15211e-05	0.000496262			AFUA_4G04318	Copper resistance protein Crd2, putative	GO:0005575		CC	ND	1.211201e-16	3.803171e-14
AFUA_3G03870	Endo-1,4-beta-glucanase, putative (EC 3.2.1.4)	01.05.03		Metabolism	1.15211e-05	0.000496262			AFUA_4G06410	Uncharacterized protein	GO:0005575		CC	ND	1.211201e-16	3.803171e-14
AFUA_4G09940	Polysaccharide deacetylase family protein	01.05.03		Metabolism	1.15211e-05	0.000496262			AFUA_4G06810	Uncharacterized protein	GO:0005575		CC	ND	1.211201e-16	3.803171e-14
AFUA_4G13770	Glycosyl hydrolase, putative (EC 3.-.-.-)	01.05.03		Metabolism	1.15211e-05	0.000496262			AFUA_4G08960	GPI anchored cell wall protein, putative	GO:0005575		CC	ND	1.211201e-16	3.803171e-14
AFUA_5G01400	Class V chitinase, putative (EC 3.2.1.14)	01.05.03		Metabolism	1.15211e-05	0.000496262			AFUA_4G09190	S-adenosyl-methionine-sterol-C-methyltransferas (EC 2.1.1.41)	GO:0005575		CC	ND	1.211201e-16	3.803171e-14
AFUA_6G00450	Probable feruloyl esterase B-1 (EC 3.1.1.73) (Ferulic acid esterase B-1) (FAEB-1)	01.05.03		Metabolism	1.15211e-05	0.000496262			AFUA_4G09255	Uncharacterized protein	GO:0005575		CC	ND	1.211201e-16	3.803171e-14
AFUA_6G01800	Glucanase (EC 3.2.1.-)	01.05.03		Metabolism	1.15211e-05	0.000496262			AFUA_4G09450	Uncharacterized protein	GO:0005575		CC	ND	1.211201e-16	3.803171e-14
AFUA_6G09310	Class V chitinase, putative (EC 3.2.1.14)	01.05.03		Metabolism	1.15211e-05	0.000496262			AFUA_4G09930	Uncharacterized protein	GO:0005575		CC	ND	1.211201e-16	3.803171e-14
AFUA_6G09540	Endoglucanase, putative (EC 3.2.1.-)	01.05.03		Metabolism	1.15211e-05	0.000496262			AFUA_4G09940	Polysaccharide deacetylase family protein	GO:0005575		CC	ND	1.211201e-16	3.803171e-14
AFUA_6G11970	WSC domain protein, putative (EC 3.2.1.-)	01.05.03		Metabolism	1.15211e-05	0.000496262			AFUA_4G11250	Carbonic anhydrase (EC 4.2.1.1)	GO:0005575		CC	ND	1.211201e-16	3.803171e-14
AFUA_6G13440	Choline sulfatase, putative (EC 3.1.6.6)	01.05.03		Metabolism	1.15211e-05	0.000496262			AFUA_4G11700	Leucine Rich Repeat domain protein	GO:0005575		CC	ND	1.211201e-16	3.803171e-14
AFUA_7G06400	Probable pectate lyase D (EC 4.2.2.2)	01.05.03		Metabolism	1.15211e-05	0.000496262			AFUA_4G11710	Oxidoreductase, zinc-binding dehydrogenase family superfamily	GO:0005575		CC	ND	1.211201e-16	3.803171e-14
AFUA_8G00930	Endo-chitosanase (EC 3.2.1.132)	01.05.03		Metabolism	1.15211e-05	0.000496262			AFUA_4G12500	Uncharacterized protein	GO:0005575		CC	ND	1.211201e-16	3.803171e-14
AFUA_8G01730	Glycosyl transferase family protein	01.05.03		Metabolism	1.15211e-05	0.000496262			AFUA_4G13380	Uncharacterized protein	GO:0005575		CC	ND	1.211201e-16	3.803171e-14
AFUA_8G02320	Capsule polysaccharide synthase Cps1, putative	01.05.03		Metabolism	1.15211e-05	0.000496262			AFUA_4G13770	Glycosyl hydrolase, putative (EC 3.-.-.-)	GO:0005575		CC	ND	1.211201e-16	3.803171e-14
AFUA_8G06360	Alpha-1,3-glucanase, putative (EC 3.2.1.-)	01.05.03		Metabolism	1.15211e-05	0.000496262			AFUA_4G13850	TfdA family oxidoreductase, putative	GO:0005575		CC	ND	1.211201e-16	3.803171e-14
AFUA_8G06890	Probable endo-xylogalacturonan hydrolase A (EC 3.2.1.-)	01.05.03		Metabolism	1.15211e-05	0.000496262			AFUA_4G13980	Uncharacterized protein	GO:0005575		CC	ND	1.211201e-16	3.803171e-14
AFUA_1G10370	MFS multidrug transporter, putative	20.09.16		Cellular transport, transport facilitation and transport routes	1.27714e-05	0.000496262			AFUA_4G13990	Uncharacterized protein	GO:0005575		CC	ND	1.211201e-16	3.803171e-14
AFUA_1G13800	MFS multidrug transporter, putative	20.09.16		Cellular transport, transport facilitation and transport routes	1.27714e-05	0.000496262			AFUA_4G14070	Glycosyl transferase, putative (EC 2.-.-.-)	GO:0005575		CC	ND	1.211201e-16	3.803171e-14
AFUA_2G01590	Non-classical export protein Nce102, putative	20.09.16		Cellular transport, transport facilitation and transport routes	1.27714e-05	0.000496262			AFUA_4G14080	Spherulin 4-like cell surface protein, putative	GO:0005575		CC	ND	1.211201e-16	3.803171e-14
AFUA_2G12500	MFS multidrug transporter, putative	20.09.16		Cellular transport, transport facilitation and transport routes	1.27714e-05	0.000496262			AFUA_4G14170	Uncharacterized protein	GO:0005575		CC	ND	1.211201e-16	3.803171e-14
AFUA_2G17730	MFS multidrug transporter, putative	20.09.16		Cellular transport, transport facilitation and transport routes	1.27714e-05	0.000496262			AFUA_4G14250	Uncharacterized protein	GO:0005575		CC	ND	1.211201e-16	3.803171e-14
AFUA_3G02060	MFS multidrug transporter, putative	20.09.16		Cellular transport, transport facilitation and transport routes	1.27714e-05	0.000496262			AFUA_4G14350	Kelch repeat protein	GO:0005575		CC	ND	1.211201e-16	3.803171e-14
AFUA_3G02520	MFS multidrug transporter, putative	20.09.16		Cellular transport, transport facilitation and transport routes	1.27714e-05	0.000496262			AFUA_4G14380	Glutathione S-transferase, putative	GO:0005575		CC	ND	1.211201e-16	3.803171e-14
AFUA_3G02610	MFS transporter, putative	20.09.16		Cellular transport, transport facilitation and transport routes	1.27714e-05	0.000496262			AFUA_4G14490	Extracellular dihydrogeodin oxidase/laccase, putative (EC 1.10.3.2)	GO:0005575		CC	ND	1.211201e-16	3.803171e-14
AFUA_3G02780	MFS multidrug transporter, putative	20.09.16		Cellular transport, transport facilitation and transport routes	1.27714e-05	0.000496262			AFUA_4G14620	RING finger protein	GO:0005575		CC	ND	1.211201e-16	3.803171e-14
AFUA_3G12740	Copper resistance-associated P-type ATPase, putative (EC 3.6.3.4)	20.09.16		Cellular transport, transport facilitation and transport routes	1.27714e-05	0.000496262			AFUA_4G14630	FAD binding oxidoreductase, putative (EC 1.5.3.-)	GO:0005575		CC	ND	1.211201e-16	3.803171e-14
AFUA_3G14560	MFS multidrug transporter, putative	20.09.16		Cellular transport, transport facilitation and transport routes	1.27714e-05	0.000496262			AFUA_5G00120	Cytochrome P450 oxidoreductase/alkane hydroxylase, putative (EC 1.14.14.-)	GO:0005575		CC	ND	1.211201e-16	3.803171e-14
AFUA_4G00470	MFS multidrug transporter, putative	20.09.16		Cellular transport, transport facilitation and transport routes	1.27714e-05	0.000496262			AFUA_5G00130	Capsule polysaccharide biosynthesis protein, putative	GO:0005575		CC	ND	1.211201e-16	3.803171e-14
AFUA_4G00480	MFS multidrug transporter, putative	20.09.16		Cellular transport, transport facilitation and transport routes	1.27714e-05	0.000496262			AFUA_5G00190	Uncharacterized protein	GO:0005575		CC	ND	1.211201e-16	3.803171e-14
AFUA_4G01140	MFS multidrug transporter, putative	20.09.16		Cellular transport, transport facilitation and transport routes	1.27714e-05	0.000496262			AFUA_5G00210	Uncharacterized protein	GO:0005575		CC	ND	1.211201e-16	3.803171e-14
AFUA_4G01480	MFS transporter, putative	20.09.16		Cellular transport, transport facilitation and transport routes	1.27714e-05	0.000496262			AFUA_5G00540	FacC-like extracellular signaling protein, putative	GO:0005575		CC	ND	1.211201e-16	3.803171e-14
AFUA_4G11250	Carbonic anhydrase (EC 4.2.1.1)	20.09.16		Cellular transport, transport facilitation and transport routes	1.27714e-05	0.000496262			AFUA_5G00610	Oxidase, putative	GO:0005575		CC	ND	1.211201e-16	3.803171e-14
AFUA_5G01540	MFS aflatoxin efflux pump, putative	20.09.16		Cellular transport, transport facilitation and transport routes	1.27714e-05	0.000496262			AFUA_5G00620	Integral membrane protein, putative	GO:0005575		CC	ND	1.211201e-16	3.803171e-14
AFUA_5G09780	MFS multidrug transporter, putative	20.09.16		Cellular transport, transport facilitation and transport routes	1.27714e-05	0.000496262			AFUA_5G00750	Uncharacterized protein	GO:0005575		CC	ND	1.211201e-16	3.803171e-14
AFUA_5G10140	MFS multidrug transporter, putative	20.09.16		Cellular transport, transport facilitation and transport routes	1.27714e-05	0.000496262			AFUA_5G00990	Uncharacterized protein	GO:0005575		CC	ND	1.211201e-16	3.803171e-14
AFUA_6G09710	MFS gliotoxin efflux transporter GliA	20.09.16		Cellular transport, transport facilitation and transport routes	1.27714e-05	0.000496262			AFUA_5G01000	Oxidoreductase, 2OG-Fe(II) oxygenase family, putative	GO:0005575		CC	ND	1.211201e-16	3.803171e-14
AFUA_7G00390	MFS multidrug transporter, putative	20.09.16		Cellular transport, transport facilitation and transport routes	1.27714e-05	0.000496262			AFUA_5G01005	Uncharacterized protein	GO:0005575		CC	ND	1.211201e-16	3.803171e-14
AFUA_8G00940	MFS multidrug transporter, putative	20.09.16		Cellular transport, transport facilitation and transport routes	1.27714e-05	0.000496262			AFUA_5G01130	Uncharacterized protein	GO:0005575		CC	ND	1.211201e-16	3.803171e-14
AFUA_1G10370	MFS multidrug transporter, putative	32.05.01	resistance proteins	Cell rescue, defense and virulence	1.98391e-05	0.00067453			AFUA_5G01248	Uncharacterized protein	GO:0005575		CC	ND	1.211201e-16	3.803171e-14
AFUA_1G13800	MFS multidrug transporter, putative	32.05.01		Cell rescue, defense and virulence	1.98391e-05	0.00067453			AFUA_5G01250	Oxidoreductase, putative (EC 1.1.1.31)	GO:0005575		CC	ND	1.211201e-16	3.803171e-14
AFUA_2G12500	MFS multidrug transporter, putative	32.05.01		Cell rescue, defense and virulence	1.98391e-05	0.00067453			AFUA_5G01450	NADH-dependent flavin oxidoreductase, putative (EC 1.-.-.-)	GO:0005575		CC	ND	1.211201e-16	3.803171e-14
AFUA_3G02520	MFS multidrug transporter, putative	32.05.01		Cell rescue, defense and virulence	1.98391e-05	0.00067453			AFUA_5G06910	DUF636 domain protein	GO:0005575		CC	ND	1.211201e-16	3.803171e-14
AFUA_3G02780	MFS multidrug transporter, putative	32.05.01		Cell rescue, defense and virulence	1.98391e-05	0.00067453			AFUA_5G08200	Uncharacterized protein	GO:0005575		CC	ND	1.211201e-16	3.803171e-14
AFUA_3G14560	MFS multidrug transporter, putative	32.05.01		Cell rescue, defense and virulence	1.98391e-05	0.00067453			AFUA_5G09770	Uncharacterized protein	GO:0005575		CC	ND	1.211201e-16	3.803171e-14
AFUA_5G00160	MFS polyamine transporter, putative	32.05.01		Cell rescue, defense and virulence	1.98391e-05	0.00067453			AFUA_5G09870	Uncharacterized protein	GO:0005575		CC	ND	1.211201e-16	3.803171e-14
AFUA_5G01540	MFS aflatoxin efflux pump, putative	32.05.01		Cell rescue, defense and virulence	1.98391e-05	0.00067453			AFUA_5G09880	Uncharacterized protein	GO:0005575		CC	ND	1.211201e-16	3.803171e-14
AFUA_5G09780	MFS multidrug transporter, putative	32.05.01		Cell rescue, defense and virulence	1.98391e-05	0.00067453			AFUA_5G09970	67 kDa myosin-cross-reactive antigen family protein	GO:0005575		CC	ND	1.211201e-16	3.803171e-14
AFUA_5G10140	MFS multidrug transporter, putative	32.05.01		Cell rescue, defense and virulence	1.98391e-05	0.00067453			AFUA_5G09980	Acyl-CoA dehydrogenase, putative (EC 1.3.99.-)	GO:0005575		CC	ND	1.211201e-16	3.803171e-14
AFUA_5G14790	Phosphoenolpyruvate synthase, putative (EC 2.7.9.2)	32.05.01		Cell rescue, defense and virulence	1.98391e-05	0.00067453			AFUA_5G11170	Nucleosome remodeling complex ATPase subunit (Snf2h), putative	GO:0005575		CC	ND	1.211201e-16	3.803171e-14
AFUA_6G09710	MFS gliotoxin efflux transporter GliA	32.05.01		Cell rescue, defense and virulence	1.98391e-05	0.00067453			AFUA_5G11180	Uncharacterized protein	GO:0005575		CC	ND	1.211201e-16	3.803171e-14
AFUA_7G00390	MFS multidrug transporter, putative	32.05.01		Cell rescue, defense and virulence	1.98391e-05	0.00067453			AFUA_5G11190	Uncharacterized protein	GO:0005575		CC	ND	1.211201e-16	3.803171e-14
AFUA_8G00940	MFS multidrug transporter, putative	32.05.01		Cell rescue, defense and virulence	1.98391e-05	0.00067453			AFUA_5G12220	Uncharacterized protein	GO:0005575		CC	ND	1.211201e-16	3.803171e-14
AFUA_3G00850	Uncharacterized protein	32.05	disease, virulence and defense	Cell rescue, defense and virulence	5.93123e-05	0.00179255			AFUA_5G12700	Uncharacterized protein	GO:0005575		CC	ND	1.211201e-16	3.803171e-14
AFUA_3G14250	Indoleamine 2,3-dioxygenase subfamily	32.05		Cell rescue, defense and virulence	5.93123e-05	0.00179255			AFUA_5G13680	Uncharacterized protein	GO:0005575		CC	ND	1.211201e-16	3.803171e-14
AFUA_4G03540	Integral membrane protein , putative	32.05		Cell rescue, defense and virulence	5.93123e-05	0.00179255			AFUA_5G13710	Carboxylesterase, putative (EC 3.1.1.-)	GO:0005575		CC	ND	1.211201e-16	3.803171e-14
AFUA_5G13715	Integral membrane protein PTH11-like, putative	32.05		Cell rescue, defense and virulence	5.93123e-05	0.00179255			AFUA_5G13715	Integral membrane protein PTH11-like, putative	GO:0005575		CC	ND	1.211201e-16	3.803171e-14
AFUA_5G14320	Uncharacterized protein	32.05		Cell rescue, defense and virulence	5.93123e-05	0.00179255			AFUA_5G13730	NlpC/P60-like cell-wall peptidase, putative	GO:0005575		CC	ND	1.211201e-16	3.803171e-14
AFUA_6G13800	Integral membrane protein Pth11-like, putative	32.05		Cell rescue, defense and virulence	5.93123e-05	0.00179255			AFUA_5G13760	Uncharacterized protein	GO:0005575		CC	ND	1.211201e-16	3.803171e-14
AFUA_7G00930	Integral membrane protein	32.05		Cell rescue, defense and virulence	5.93123e-05	0.00179255			AFUA_5G14190	Beta-glucanase, putative	GO:0005575		CC	ND	1.211201e-16	3.803171e-14
AFUA_7G02010	Indoleamine 2,3-dioxygenase family protein (EC 1.13.11.-)	32.05		Cell rescue, defense and virulence	5.93123e-05	0.00179255			AFUA_5G14320	Uncharacterized protein	GO:0005575		CC	ND	1.211201e-16	3.803171e-14
AFUA_7G06130	Plasma membrane protein Pth11-like, putative	32.05		Cell rescue, defense and virulence	5.93123e-05	0.00179255			AFUA_5G14330	12-oxophytodienoate reductase, putative (EC 1.3.1.-)	GO:0005575		CC	ND	1.211201e-16	3.803171e-14
AFUA_8G01110	Integral membrane protein, putative	32.05		Cell rescue, defense and virulence	5.93123e-05	0.00179255			AFUA_5G14670	Uncharacterized protein	GO:0005575		CC	ND	1.211201e-16	3.803171e-14
AFUA_8G01790	Integral membrane protein, putative	32.05		Cell rescue, defense and virulence	5.93123e-05	0.00179255			AFUA_5G14790	Phosphoenolpyruvate synthase, putative (EC 2.7.9.2)	GO:0005575		CC	ND	1.211201e-16	3.803171e-14
AFUA_1G00650	Extracellular alpha-1,3-glucanase/mutanase, putative (EC 3.2.1.-)	01.25.01	extracellular polysaccharide degradation	Metabolism	0.000108545	0.00295242			AFUA_5G14830	Glyoxalase family protein (EC 4.4.1.5)	GO:0005575		CC	ND	1.211201e-16	3.803171e-14
AFUA_1G03352	Alpha-1,3-glucanase/mutanase, putative (EC 3.2.1.-)	01.25.01		Metabolism	0.000108545	0.00295242			AFUA_5G14840	Uncharacterized protein	GO:0005575		CC	ND	1.211201e-16	3.803171e-14
AFUA_3G01650	WSC domain protein, putative (EC 3.2.1.-)	01.25.01		Metabolism	0.000108545	0.00295242			AFUA_5G14845	RING-finger domain protein, putative	GO:0005575		CC	ND	1.211201e-16	3.803171e-14
AFUA_3G03870	Endo-1,4-beta-glucanase, putative (EC 3.2.1.4)	01.25.01		Metabolism	0.000108545	0.00295242			AFUA_5G15070	AhpC/TSA family thioredoxin peroxidase, putative	GO:0005575		CC	ND	1.211201e-16	3.803171e-14
AFUA_4G09940	Polysaccharide deacetylase family protein	01.25.01		Metabolism	0.000108545	0.00295242			AFUA_6G00250	GPI anchored protein, putative	GO:0005575		CC	ND	1.211201e-16	3.803171e-14
AFUA_6G11970	WSC domain protein, putative (EC 3.2.1.-)	01.25.01		Metabolism	0.000108545	0.00295242			AFUA_6G00260	Phosphatidylserine decarboxylase family protein (EC 4.1.1.-)	GO:0005575		CC	ND	1.211201e-16	3.803171e-14
AFUA_7G06400	Probable pectate lyase D (EC 4.2.2.2)	01.25.01		Metabolism	0.000108545	0.00295242			AFUA_6G00280	NmrA-like family protein (EC 1.3.1.-)	GO:0005575		CC	ND	1.211201e-16	3.803171e-14
AFUA_8G06360	Alpha-1,3-glucanase, putative (EC 3.2.1.-)	01.25.01		Metabolism	0.000108545	0.00295242			AFUA_6G00430	IgE-binding protein	GO:0005575		CC	ND	1.211201e-16	3.803171e-14
AFUA_1G10370	MFS multidrug transporter, putative	32.07	detoxification	Cell rescue, defense and virulence	0.000157221	0.00388764			AFUA_6G00460	Putative uncharacterized protein	GO:0005575		CC	ND	1.211201e-16	3.803171e-14
AFUA_1G12840	Nitrite reductase NiiA (EC 1.7.1.4)	32.07		Cell rescue, defense and virulence	0.000157221	0.00388764			AFUA_6G00480	Putative uncharacterized protein	GO:0005575		CC	ND	1.211201e-16	3.803171e-14
AFUA_1G17670	Salicylate hydroxylase, putative (EC 1.14.13.1)	32.07		Cell rescue, defense and virulence	0.000157221	0.00388764			AFUA_6G00540	Putative uncharacterized protein	GO:0005575		CC	ND	1.211201e-16	3.803171e-14
AFUA_2G12500	MFS multidrug transporter, putative	32.07		Cell rescue, defense and virulence	0.000157221	0.00388764			AFUA_6G00720	LysM domain protein, putative	GO:0005575		CC	ND	1.211201e-16	3.803171e-14
AFUA_2G17650	DUF907 domain protein	32.07		Cell rescue, defense and virulence	0.000157221	0.00388764			AFUA_6G00730	Putative uncharacterized protein	GO:0005575		CC	ND	1.211201e-16	3.803171e-14
AFUA_3G02060	MFS multidrug transporter, putative	32.07		Cell rescue, defense and virulence	0.000157221	0.00388764			AFUA_6G00740	Putative uncharacterized protein	GO:0005575		CC	ND	1.211201e-16	3.803171e-14
AFUA_3G02610	MFS transporter, putative	32.07		Cell rescue, defense and virulence	0.000157221	0.00388764			AFUA_6G01800	Glucanase (EC 3.2.1.-)	GO:0005575		CC	ND	1.211201e-16	3.803171e-14
AFUA_3G02780	MFS multidrug transporter, putative	32.07		Cell rescue, defense and virulence	0.000157221	0.00388764			AFUA_6G02020	G1/S-specific cyclin Pcl5, putative	GO:0005575		CC	ND	1.211201e-16	3.803171e-14
AFUA_4G00470	MFS multidrug transporter, putative	32.07		Cell rescue, defense and virulence	0.000157221	0.00388764			AFUA_6G03140	Oligopeptide transporter, putative	GO:0005575		CC	ND	1.211201e-16	3.803171e-14
AFUA_4G01140	MFS multidrug transporter, putative	32.07		Cell rescue, defense and virulence	0.000157221	0.00388764			AFUA_6G03190	Uncharacterized protein	GO:0005575		CC	ND	1.211201e-16	3.803171e-14
AFUA_4G01480	MFS transporter, putative	32.07		Cell rescue, defense and virulence	0.000157221	0.00388764			AFUA_6G04280	Integral membrane protein	GO:0005575		CC	ND	1.211201e-16	3.803171e-14
AFUA_5G00160	MFS polyamine transporter, putative	32.07		Cell rescue, defense and virulence	0.000157221	0.00388764			AFUA_6G06470	Heat shock protein Hsp30-like, putative	GO:0005575		CC	ND	1.211201e-16	3.803171e-14
AFUA_5G02700	MFS multidrug transporter, putative	32.07		Cell rescue, defense and virulence	0.000157221	0.00388764			AFUA_6G07000	Uncharacterized protein	GO:0005575		CC	ND	1.211201e-16	3.803171e-14
AFUA_5G09780	MFS multidrug transporter, putative	32.07		Cell rescue, defense and virulence	0.000157221	0.00388764			AFUA_6G09310	Class V chitinase, putative (EC 3.2.1.14)	GO:0005575		CC	ND	1.211201e-16	3.803171e-14
AFUA_5G09900	RTA1 domain protein, putative	32.07		Cell rescue, defense and virulence	0.000157221	0.00388764			AFUA_6G09315	Uncharacterized protein	GO:0005575		CC	ND	1.211201e-16	3.803171e-14
AFUA_5G15070	AhpC/TSA family thioredoxin peroxidase, putative	32.07		Cell rescue, defense and virulence	0.000157221	0.00388764			AFUA_6G09640	Aminotransferase GliI	GO:0005575		CC	ND	1.211201e-16	3.803171e-14
AFUA_6G11810	RTA1 domain protein, putative	32.07		Cell rescue, defense and virulence	0.000157221	0.00388764			AFUA_6G09790	LysM domain protein, putative	GO:0005575		CC	ND	1.211201e-16	3.803171e-14
AFUA_6G13790	Flavin-binding monooxygenase, putative	32.07		Cell rescue, defense and virulence	0.000157221	0.00388764			AFUA_6G09865	Uncharacterized protein	GO:0005575		CC	ND	1.211201e-16	3.803171e-14
AFUA_7G01790	MFS transporter, putative	32.07		Cell rescue, defense and virulence	0.000157221	0.00388764			AFUA_6G11700	Uncharacterized protein	GO:0005575		CC	ND	1.211201e-16	3.803171e-14
AFUA_8G05740	RTA1 domain protein, putative	32.07		Cell rescue, defense and virulence	0.000157221	0.00388764			AFUA_6G11780	Uncharacterized protein	GO:0005575		CC	ND	1.211201e-16	3.803171e-14
AFUA_1G03260	Tartrate MFS transporter, putative	20.03	transport facilities	Cellular transport, transport facilitation and transport routes	0.000241992	0.00548516			AFUA_6G11970	WSC domain protein, putative (EC 3.2.1.-)	GO:0005575		CC	ND	1.211201e-16	3.803171e-14
AFUA_1G10370	MFS multidrug transporter, putative	20.03		Cellular transport, transport facilitation and transport routes	0.000241992	0.00548516			AFUA_6G12220	Isochorismatase family hydrolase, putative	GO:0005575		CC	ND	1.211201e-16	3.803171e-14
AFUA_1G13800	MFS multidrug transporter, putative	20.03		Cellular transport, transport facilitation and transport routes	0.000241992	0.00548516			AFUA_6G13380	Arrestin (Or S-antigen), N-terminal domain protein	GO:0005575		CC	ND	1.211201e-16	3.803171e-14
AFUA_2G04620	Hsp70 chaperone BiP/Kar2, putative	20.03		Cellular transport, transport facilitation and transport routes	0.000241992	0.00548516			AFUA_6G13440	Choline sulfatase, putative (EC 3.1.6.6)	GO:0005575		CC	ND	1.211201e-16	3.803171e-14
AFUA_2G09250	Mitochondrial carrier protein, putative	20.03		Cellular transport, transport facilitation and transport routes	0.000241992	0.00548516			AFUA_6G13790	Flavin-binding monooxygenase, putative	GO:0005575		CC	ND	1.211201e-16	3.803171e-14
AFUA_2G11520	MFS monosaccharide transporter, putative	20.03		Cellular transport, transport facilitation and transport routes	0.000241992	0.00548516			AFUA_6G13800	Integral membrane protein Pth11-like, putative	GO:0005575		CC	ND	1.211201e-16	3.803171e-14
AFUA_2G12080	Mitochondrial phosphate transporter Pic2, putative	20.03		Cellular transport, transport facilitation and transport routes	0.000241992	0.00548516			AFUA_6G14120	Uncharacterized protein	GO:0005575		CC	ND	1.211201e-16	3.803171e-14
AFUA_2G12500	MFS multidrug transporter, putative	20.03		Cellular transport, transport facilitation and transport routes	0.000241992	0.00548516			AFUA_6G14130	Ubiquitin conjugating enzyme, putative (EC 6.3.2.19)	GO:0005575		CC	ND	1.211201e-16	3.803171e-14
AFUA_2G12710	MFS monocarboxylate transporter, putative	20.03		Cellular transport, transport facilitation and transport routes	0.000241992	0.00548516			AFUA_6G14570	Uncharacterized protein	GO:0005575		CC	ND	1.211201e-16	3.803171e-14
AFUA_2G16770	Mitochondrial carrier protein (Leu5), putative	20.03		Cellular transport, transport facilitation and transport routes	0.000241992	0.00548516			AFUA_6G14690	Telomere-associated RecQ helicase, putative	GO:0005575		CC	ND	1.211201e-16	3.803171e-14
AFUA_3G00200	Hexose transporter protein	20.03		Cellular transport, transport facilitation and transport routes	0.000241992	0.00548516			AFUA_7G00150	FAD-dependent monooxygenase, putative (EC 1.14.-.-)	GO:0005575		CC	ND	1.211201e-16	3.803171e-14
AFUA_3G00540	MFS peptide transporter, putative	20.03		Cellular transport, transport facilitation and transport routes	0.000241992	0.00548516			AFUA_7G00190	Uncharacterized protein	GO:0005575		CC	ND	1.211201e-16	3.803171e-14
AFUA_3G03320	MFS monocarboxylate transporter, putative	20.03		Cellular transport, transport facilitation and transport routes	0.000241992	0.00548516			AFUA_7G00400	Uncharacterized protein	GO:0005575		CC	ND	1.211201e-16	3.803171e-14
AFUA_3G12740	Copper resistance-associated P-type ATPase, putative (EC 3.6.3.4)	20.03		Cellular transport, transport facilitation and transport routes	0.000241992	0.00548516			AFUA_7G00610	Uncharacterized protein	GO:0005575		CC	ND	1.211201e-16	3.803171e-14
AFUA_4G00550	MFS transporter, putative	20.03		Cellular transport, transport facilitation and transport routes	0.000241992	0.00548516			AFUA_7G00740	Protein kinase, putative	GO:0005575		CC	ND	1.211201e-16	3.803171e-14
AFUA_4G01480	MFS transporter, putative	20.03		Cellular transport, transport facilitation and transport routes	0.000241992	0.00548516			AFUA_7G00805	Uncharacterized protein	GO:0005575		CC	ND	1.211201e-16	3.803171e-14
AFUA_4G13540	Potassium uptake transporter, putative	20.03		Cellular transport, transport facilitation and transport routes	0.000241992	0.00548516			AFUA_7G00910	OPT peptide transporter Mtd1, putative	GO:0005575		CC	ND	1.211201e-16	3.803171e-14
AFUA_5G00160	MFS polyamine transporter, putative	20.03		Cellular transport, transport facilitation and transport routes	0.000241992	0.00548516			AFUA_7G00930	Integral membrane protein	GO:0005575		CC	ND	1.211201e-16	3.803171e-14
AFUA_5G00500	MFS alpha-glucoside transporter, putative	20.03		Cellular transport, transport facilitation and transport routes	0.000241992	0.00548516			AFUA_7G00940	Isoamyl alcohol oxidase, putative	GO:0005575		CC	ND	1.211201e-16	3.803171e-14
AFUA_5G09780	MFS multidrug transporter, putative	20.03		Cellular transport, transport facilitation and transport routes	0.000241992	0.00548516			AFUA_7G01102	Uncharacterized protein	GO:0005575		CC	ND	1.211201e-16	3.803171e-14
AFUA_5G10140	MFS multidrug transporter, putative	20.03		Cellular transport, transport facilitation and transport routes	0.000241992	0.00548516			AFUA_7G01780	Uncharacterized protein	GO:0005575		CC	ND	1.211201e-16	3.803171e-14
AFUA_6G00412	Amino acid permease, putative	20.03		Cellular transport, transport facilitation and transport routes	0.000241992	0.00548516			AFUA_7G02010	Indoleamine 2,3-dioxygenase family protein (EC 1.13.11.-)	GO:0005575		CC	ND	1.211201e-16	3.803171e-14
AFUA_6G03140	Oligopeptide transporter, putative	20.03		Cellular transport, transport facilitation and transport routes	0.000241992	0.00548516			AFUA_7G04920	Uncharacterized protein	GO:0005575		CC	ND	1.211201e-16	3.803171e-14
AFUA_6G13800	Integral membrane protein Pth11-like, putative	20.03		Cellular transport, transport facilitation and transport routes	0.000241992	0.00548516			AFUA_7G04930	Alkaline serine protease (PR1)/allergen F18-like (EC 3.4.21.-)	GO:0005575		CC	ND	1.211201e-16	3.803171e-14
AFUA_7G00220	Plasma membrane hexose transporter, putative	20.03		Cellular transport, transport facilitation and transport routes	0.000241992	0.00548516			AFUA_7G04940	Uncharacterized protein	GO:0005575		CC	ND	1.211201e-16	3.803171e-14
AFUA_7G00390	MFS multidrug transporter, putative	20.03		Cellular transport, transport facilitation and transport routes	0.000241992	0.00548516			AFUA_7G04950	Lipase, putative (EC 3.1.1.-)	GO:0005575		CC	ND	1.211201e-16	3.803171e-14
AFUA_7G00910	OPT peptide transporter Mtd1, putative	20.03		Cellular transport, transport facilitation and transport routes	0.000241992	0.00548516			AFUA_7G04960	N-acetyltransferase, GNAT family, putative (EC 3.2.1.-)	GO:0005575		CC	ND	1.211201e-16	3.803171e-14
AFUA_7G00950	MFS monosaccharide transporter, putative	20.03		Cellular transport, transport facilitation and transport routes	0.000241992	0.00548516			AFUA_7G05090	Glucuronyl hydrolase, putative	GO:0005575		CC	ND	1.211201e-16	3.803171e-14
AFUA_7G06130	Plasma membrane protein Pth11-like, putative	20.03		Cellular transport, transport facilitation and transport routes	0.000241992	0.00548516			AFUA_7G05490	Uncharacterized protein	GO:0005575		CC	ND	1.211201e-16	3.803171e-14
AFUA_8G00940	MFS multidrug transporter, putative	20.03		Cellular transport, transport facilitation and transport routes	0.000241992	0.00548516			AFUA_7G06130	Plasma membrane protein Pth11-like, putative	GO:0005575		CC	ND	1.211201e-16	3.803171e-14
AFUA_8G01110	Integral membrane protein, putative	20.03		Cellular transport, transport facilitation and transport routes	0.000241992	0.00548516			AFUA_7G06270	Cyanamide hydratase, putative (EC 4.2.1.69)	GO:0005575		CC	ND	1.211201e-16	3.803171e-14
AFUA_8G01340	MFS sugar transporter, putative	20.03		Cellular transport, transport facilitation and transport routes	0.000241992	0.00548516			AFUA_7G06470	Uncharacterized protein	GO:0005575		CC	ND	1.211201e-16	3.803171e-14
AFUA_8G01790	Integral membrane protein, putative	20.03		Cellular transport, transport facilitation and transport routes	0.000241992	0.00548516			AFUA_7G06780	Uncharacterized protein	GO:0005575		CC	ND	1.211201e-16	3.803171e-14
AFUA_8G02180	GABA permease, putative	20.03		Cellular transport, transport facilitation and transport routes	0.000241992	0.00548516			AFUA_7G06820	Galactose oxidase, putative (EC 1.1.3.9)	GO:0005575		CC	ND	1.211201e-16	3.803171e-14
AFUA_8G06090	Amino acid permease, putative	20.03		Cellular transport, transport facilitation and transport routes	0.000241992	0.00548516			AFUA_7G06950	Oxidoreductase, putative (EC 1.13.-.-)	GO:0005575		CC	ND	1.211201e-16	3.803171e-14
AFUA_8G06610	MFS transporter, putative	20.03		Cellular transport, transport facilitation and transport routes	0.000241992	0.00548516			AFUA_7G06960	Monooxygenase, putative (EC 1.14.13.-)	GO:0005575		CC	ND	1.211201e-16	3.803171e-14
AFUA_1G13800	MFS multidrug transporter, putative	20.03.02.03.01	proton driven antiporter	Cellular transport, transport facilitation and transport routes	0.00117942	0.0246245			AFUA_7G06981	Uncharacterized protein	GO:0005575		CC	ND	1.211201e-16	3.803171e-14
AFUA_2G17730	MFS multidrug transporter, putative	20.03.02.03.01		Cellular transport, transport facilitation and transport routes	0.00117942	0.0246245			AFUA_7G06990	GDP-D-mannose dehydratase, putative (EC 4.2.1.47)	GO:0005575		CC	ND	1.211201e-16	3.803171e-14
AFUA_3G02060	MFS multidrug transporter, putative	20.03.02.03.01		Cellular transport, transport facilitation and transport routes	0.00117942	0.0246245			AFUA_7G07000	Fumarylacetoacetate hydrolase family protein	GO:0005575		CC	ND	1.211201e-16	3.803171e-14
AFUA_3G14560	MFS multidrug transporter, putative	20.03.02.03.01		Cellular transport, transport facilitation and transport routes	0.00117942	0.0246245			AFUA_7G08260	Uncharacterized protein	GO:0005575		CC	ND	1.211201e-16	3.803171e-14
AFUA_4G01140	MFS multidrug transporter, putative	20.03.02.03.01		Cellular transport, transport facilitation and transport routes	0.00117942	0.0246245			AFUA_7G08280	Uncharacterized protein	GO:0005575		CC	ND	1.211201e-16	3.803171e-14
AFUA_5G00160	MFS polyamine transporter, putative	20.03.02.03.01		Cellular transport, transport facilitation and transport routes	0.00117942	0.0246245			AFUA_7G08390	Uncharacterized protein	GO:0005575		CC	ND	1.211201e-16	3.803171e-14
AFUA_5G02700	MFS multidrug transporter, putative	20.03.02.03.01		Cellular transport, transport facilitation and transport routes	0.00117942	0.0246245			AFUA_7G08420	Uncharacterized protein	GO:0005575		CC	ND	1.211201e-16	3.803171e-14
AFUA_1G00480	Glucosamine-6-phosphate deaminase, putative (EC 3.5.99.6)	1.05	C-compound and carbohydrate metabolism	Metabolism	0.00126744	0.0246245			AFUA_8G00830	Uncharacterized protein	GO:0005575		CC	ND	1.211201e-16	3.803171e-14
AFUA_1G00530	Thermoresistant gluconokinase family protein (EC 2.7.1.-)	1.05		Metabolism	0.00126744	0.0246245			AFUA_8G01110	Integral membrane protein, putative	GO:0005575		CC	ND	1.211201e-16	3.803171e-14
AFUA_1G01180	Isoamyl alcohol oxidase, putative	1.05		Metabolism	0.00126744	0.0246245			AFUA_8G01290	Uncharacterized protein	GO:0005575		CC	ND	1.211201e-16	3.803171e-14
AFUA_1G03600	Probable glucan 1,3-beta-glucosidase A (EC 3.2.1.58) (Exo-1,3-beta-glucanase 1) (Exo-1,3-beta-glucanase A)	1.05		Metabolism	0.00126744	0.0246245			AFUA_8G01320	Uncharacterized protein	GO:0005575		CC	ND	1.211201e-16	3.803171e-14
AFUA_1G15440	Alpha-1,3-glucan synthase Ags3 (EC 2.4.1.183)	1.05		Metabolism	0.00126744	0.0246245			AFUA_8G01330	Uncharacterized protein	GO:0005575		CC	ND	1.211201e-16	3.803171e-14
AFUA_1G17670	Salicylate hydroxylase, putative (EC 1.14.13.1)	1.05		Metabolism	0.00126744	0.0246245			AFUA_8G01390	Glycosyl hydrolase, putative	GO:0005575		CC	ND	1.211201e-16	3.803171e-14
AFUA_2G00450	Hexokinase, putative (EC 2.7.1.1)	1.05		Metabolism	0.00126744	0.0246245			AFUA_8G01500	Pfs domain protein, putative (EC 2.4.2.-)	GO:0005575		CC	ND	1.211201e-16	3.803171e-14
AFUA_2G00460	Short-chain dehydrogenase/reductase family protein, putative	1.05		Metabolism	0.00126744	0.0246245			AFUA_8G01600	Uncharacterized protein	GO:0005575		CC	ND	1.211201e-16	3.803171e-14
AFUA_2G11520	MFS monosaccharide transporter, putative	1.05		Metabolism	0.00126744	0.0246245			AFUA_8G01610	Uncharacterized protein	GO:0005575		CC	ND	1.211201e-16	3.803171e-14
AFUA_2G17620	Cellobiose dehydrogenase	1.05		Metabolism	0.00126744	0.0246245			AFUA_8G01620	Uncharacterized protein	GO:0005575		CC	ND	1.211201e-16	3.803171e-14
AFUA_2G17660	C4-dicarboxylate transporter/malic acid transport protein, putative	1.05		Metabolism	0.00126744	0.0246245			AFUA_8G01630	Pyridine nucleotide-disulphide oxidoreductase family protein (EC 1.6.99.-)	GO:0005575		CC	ND	1.211201e-16	3.803171e-14
AFUA_3G00270	Probable glucan endo-1,3-beta-glucosidase eglC (EC 3.2.1.39) (Endo-1,3-beta-glucanase eglC) (Laminarinase eglC)	1.05		Metabolism	0.00126744	0.0246245			AFUA_8G01680	Uncharacterized protein	GO:0005575		CC	ND	1.211201e-16	3.803171e-14
AFUA_3G00380	Probable beta-galactosidase E (EC 3.2.1.23) (Lactase E)	1.05		Metabolism	0.00126744	0.0246245			AFUA_8G01690	Uncharacterized protein	GO:0005575		CC	ND	1.211201e-16	3.803171e-14
AFUA_3G00470	Endo-1,4-beta-xylanase (EC 3.2.1.8)	1.05		Metabolism	0.00126744	0.0246245			AFUA_8G01730	Glycosyl transferase family protein	GO:0005575		CC	ND	1.211201e-16	3.803171e-14
AFUA_3G01910	Probable 1,4-beta-D-glucan cellobiohydrolase C (EC 3.2.1.91) (Beta-glucancellobiohydrolase C) (Exocellobiohydrolase C) (Exoglucanase C)	1.05		Metabolism	0.00126744	0.0246245			AFUA_8G01790	Integral membrane protein, putative	GO:0005575		CC	ND	1.211201e-16	3.803171e-14
AFUA_3G02090	Probable exo-1,4-beta-xylosidase bxlB (EC 3.2.1.37) (1,4-beta-D-xylan xylohydrolase bxlB) (Beta-xylosidase bxlB) (Xylobiase bxlB)	1.05		Metabolism	0.00126744	0.0246245			AFUA_8G01795	Uncharacterized protein	GO:0005575		CC	ND	1.211201e-16	3.803171e-14
AFUA_3G02790	Amidohydrolase family protein	1.05		Metabolism	0.00126744	0.0246245			AFUA_8G01800	Thiosulfate sulfurtransferase, putative (EC 2.8.1.-)	GO:0005575		CC	ND	1.211201e-16	3.803171e-14
AFUA_3G03180	NAD binding Rossmann fold oxidoreductase, putative (EC 1.-.-.-)	1.05		Metabolism	0.00126744	0.0246245			AFUA_8G01950	Uncharacterized protein	GO:0005575		CC	ND	1.211201e-16	3.803171e-14
AFUA_3G07910	UDP-glucose 4-epimerase, putative (EC 5.1.3.2)	1.05		Metabolism	0.00126744	0.0246245			AFUA_8G02150	Acetylornithine aminotransferase, putative (EC 2.6.1.11)	GO:0005575		CC	ND	1.211201e-16	3.803171e-14
AFUA_3G09190	Aldehyde reductase I (ARI), putative (EC 1.1.1.2)	1.05		Metabolism	0.00126744	0.0246245			AFUA_8G02160	Aldehyde dehydrogenase family protein (EC 1.2.1.16)	GO:0005575		CC	ND	1.211201e-16	3.803171e-14
AFUA_3G11070	Pyruvate decarboxylase (EC 4.1.1.1)	1.05		Metabolism	0.00126744	0.0246245			AFUA_8G02190	Uncharacterized protein	GO:0005575		CC	ND	1.211201e-16	3.803171e-14
AFUA_3G13110	Extracellular serine-threonine rich protein	1.05		Metabolism	0.00126744	0.0246245			AFUA_8G02290	Uncharacterized protein	GO:0005575		CC	ND	1.211201e-16	3.803171e-14
AFUA_3G14570	Histidine acid phosphatase, putative (EC 3.1.3.-)	1.05		Metabolism	0.00126744	0.0246245			AFUA_8G02320	Capsule polysaccharide synthase Cps1, putative	GO:0005575		CC	ND	1.211201e-16	3.803171e-14
AFUA_3G14820	4-hydroxyphenylpyruvate dioxygenase, putative (EC 4.2.1.-)	1.05		Metabolism	0.00126744	0.0246245			AFUA_8G02390	Uncharacterized protein	GO:0005575		CC	ND	1.211201e-16	3.803171e-14
AFUA_4G00610	Aryl-alcohol dehydrogenase, putative (EC 1.1.-.-)	1.05		Metabolism	0.00126744	0.0246245			AFUA_8G02400	Geranylgeranyl pyrophosphate synthetase AtmG, putative (EC 2.5.1.-)	GO:0005575		CC	ND	1.211201e-16	3.803171e-14
AFUA_4G11250	Carbonic anhydrase (EC 4.2.1.1)	1.05		Metabolism	0.00126744	0.0246245			AFUA_8G02430	Zinc-binding alcohol dehydrogenase, putative (EC 1.1.-.-)	GO:0005575		CC	ND	1.211201e-16	3.803171e-14
AFUA_4G11710	Oxidoreductase, zinc-binding dehydrogenase family superfamily	1.05		Metabolism	0.00126744	0.0246245			AFUA_8G02440	C-4 methyl sterol oxidase, putative (EC 1.-.-.-)	GO:0005575		CC	ND	1.211201e-16	3.803171e-14
AFUA_4G14630	FAD binding oxidoreductase, putative (EC 1.5.3.-)	1.05		Metabolism	0.00126744	0.0246245			AFUA_8G02530	Extracellular lipase, putative (EC 3.1.1.3)	GO:0005575		CC	ND	1.211201e-16	3.803171e-14
AFUA_5G00500	MFS alpha-glucoside transporter, putative	1.05		Metabolism	0.00126744	0.0246245			AFUA_8G02540	Uncharacterized protein	GO:0005575		CC	ND	1.211201e-16	3.803171e-14
AFUA_5G01400	Class V chitinase, putative (EC 3.2.1.14)	1.05		Metabolism	0.00126744	0.0246245			AFUA_8G04070	Glucosamine-6-phosphate deaminase, putative (EC 3.5.99.6)	GO:0005575		CC	ND	1.211201e-16	3.803171e-14
AFUA_5G14790	Phosphoenolpyruvate synthase, putative (EC 2.7.9.2)	1.05		Metabolism	0.00126744	0.0246245			AFUA_8G04890	Uncharacterized protein	GO:0005575		CC	ND	1.211201e-16	3.803171e-14
AFUA_5G14800	Lactate dehydrogenase (EC 1.1.1.27)	1.05		Metabolism	0.00126744	0.0246245			AFUA_8G05030	Uncharacterized protein	GO:0005575		CC	ND	1.211201e-16	3.803171e-14
AFUA_5G14810	Pyruvate decarboxylase, putative (EC 4.1.1.1)	1.05		Metabolism	0.00126744	0.0246245			AFUA_8G05590	Oxidoreductase, short chain dehydrogenase/reductase family	GO:0005575		CC	ND	1.211201e-16	3.803171e-14
AFUA_6G09310	Class V chitinase, putative (EC 3.2.1.14)	1.05		Metabolism	0.00126744	0.0246245			AFUA_8G05600	Uncharacterized protein	GO:0005575		CC	ND	1.211201e-16	3.803171e-14
AFUA_6G09540	Endoglucanase, putative (EC 3.2.1.-)	1.05		Metabolism	0.00126744	0.0246245			AFUA_8G05730	Beta-glucosidase, putative	GO:0005575		CC	ND	1.211201e-16	3.803171e-14
AFUA_6G13440	Choline sulfatase, putative (EC 3.1.6.6)	1.05		Metabolism	0.00126744	0.0246245			AFUA_8G05770	Uncharacterized protein	GO:0005575		CC	ND	1.211201e-16	3.803171e-14
AFUA_6G14620	Probable alpha-L-arabinofuranosidase B (ABF B) (Arabinosidase B) (EC 3.2.1.55)	1.05		Metabolism	0.00126744	0.0246245			AFUA_8G05780	NACHT and Ankyrin domain protein	GO:0005575		CC	ND	1.211201e-16	3.803171e-14
AFUA_7G00700	Aldo-keto reductase (AKR13), puatative (EC 1.1.1.-)	1.05		Metabolism	0.00126744	0.0246245			AFUA_8G05850	FAD dependent oxidoreductase superfamily	GO:0005575		CC	ND	1.211201e-16	3.803171e-14
AFUA_7G00940	Isoamyl alcohol oxidase, putative	1.05		Metabolism	0.00126744	0.0246245			AFUA_8G05870	2-haloalkanoic acid dehalogenase, putative (EC 3.8.1.2)	GO:0005575		CC	ND	1.211201e-16	3.803171e-14
AFUA_7G00950	MFS monosaccharide transporter, putative	1.05		Metabolism	0.00126744	0.0246245			AFUA_8G06060	Uncharacterized protein	GO:0005575		CC	ND	1.211201e-16	3.803171e-14
AFUA_7G01790	MFS transporter, putative	1.05		Metabolism	0.00126744	0.0246245			AFUA_8G06070	Uncharacterized protein	GO:0005575		CC	ND	1.211201e-16	3.803171e-14
AFUA_7G06400	Probable pectate lyase D (EC 4.2.2.2)	1.05		Metabolism	0.00126744	0.0246245			AFUA_8G06100	Integral membrane protein	GO:0005575		CC	ND	1.211201e-16	3.803171e-14
AFUA_7G06820	Galactose oxidase, putative (EC 1.1.3.9)	1.05		Metabolism	0.00126744	0.0246245			AFUA_8G06200	Uncharacterized protein	GO:0005575		CC	ND	1.211201e-16	3.803171e-14
AFUA_7G06990	GDP-D-mannose dehydratase, putative (EC 4.2.1.47)	1.05		Metabolism	0.00126744	0.0246245			AFUA_8G06250	Hypothetical glutamine rich protein	GO:0005575		CC	ND	1.211201e-16	3.803171e-14
AFUA_8G01340	MFS sugar transporter, putative	1.05		Metabolism	0.00126744	0.0246245			AFUA_8G06260	Uncharacterized protein	GO:0005575		CC	ND	1.211201e-16	3.803171e-14
AFUA_8G01520	Pectin methylesterase, putative	1.05		Metabolism	0.00126744	0.0246245			AFUA_8G06320	Uncharacterized protein	GO:0005575		CC	ND	1.211201e-16	3.803171e-14
AFUA_8G01730	Glycosyl transferase family protein	1.05		Metabolism	0.00126744	0.0246245			AFUA_8G06350	Esterase family protein	GO:0005575		CC	ND	1.211201e-16	3.803171e-14
AFUA_8G02160	Aldehyde dehydrogenase family protein (EC 1.2.1.16)	1.05		Metabolism	0.00126744	0.0246245			AFUA_8G06360	Alpha-1,3-glucanase, putative (EC 3.2.1.-)	GO:0005575		CC	ND	1.211201e-16	3.803171e-14
AFUA_8G02430	Zinc-binding alcohol dehydrogenase, putative (EC 1.1.-.-)	1.05		Metabolism	0.00126744	0.0246245			AFUA_8G06490	Uncharacterized protein	GO:0005575		CC	ND	1.211201e-16	3.803171e-14
AFUA_8G02530	Extracellular lipase, putative (EC 3.1.1.3)	1.05		Metabolism	0.00126744	0.0246245			AFUA_8G06500	Uncharacterized protein	GO:0005575		CC	ND	1.211201e-16	3.803171e-14
AFUA_8G04070	Glucosamine-6-phosphate deaminase, putative (EC 3.5.99.6)	1.05		Metabolism	0.00126744	0.0246245			AFUA_8G06750	UDP-glucose,sterol transferase, putative	GO:0005575		CC	ND	1.211201e-16	3.803171e-14
AFUA_8G05580	Acetyl-coA hydrolase Ach1, putative (EC 2.8.3.8)	1.05		Metabolism	0.00126744	0.0246245			AFUA_8G06785	Uncharacterized protein	GO:0005575		CC	ND	1.211201e-16	3.803171e-14
AFUA_8G05590	Oxidoreductase, short chain dehydrogenase/reductase family	1.05		Metabolism	0.00126744	0.0246245			AFUA_8G06800	Uncharacterized protein	GO:0005575		CC	ND	1.211201e-16	3.803171e-14
AFUA_8G06640	UbiE/COQ5 methyltransferase, putative (EC 2.1.1.-)	1.05		Metabolism	0.00126744	0.0246245			AFUA_8G06974	Uncharacterized protein	GO:0005575		CC	ND	1.211201e-16	3.803171e-14
AFUA_8G06880	Probable pectinesterase A (EC 3.1.1.11) (Pectin methylesterase A)	1.05		Metabolism	0.00126744	0.0246245			AFUA_8G07160	Uncharacterized protein	GO:0005575		CC	ND	1.211201e-16	3.803171e-14
AFUA_8G06890	Probable endo-xylogalacturonan hydrolase A (EC 3.2.1.-)	1.05		Metabolism	0.00126744	0.0246245			AFUA_4G11800	Alkaline protease 1 (ALP) (EC 3.4.21.63) (Aspergillopeptidase B) (Aspergillus proteinase B) (Elastase) (Elastinolytic serine proteinase) (Oryzin) (allergen Asp f 13)	GO:0005575		CC	ND	1.211201e-16	3.803171e-14
AFUA_1G03260	Tartrate MFS transporter, putative	20.01.03	C-compound and carbohydrate transport	Cellular transport, transport facilitation and transport routes	0.00136519	0.0247554			AFUA_1G16190 | AFUA_2G03120	Probable glycosidase crf1 (EC 3.2.-.-) (Crh-like protein 1) (allergen Asp f 9), Probable glycosidase crf2 (EC 3.2.-.-) (Crh-like protein 2)	GO:0005575		CC	ND	1.211201e-16	3.803171e-14
AFUA_2G11520	MFS monosaccharide transporter, putative	20.01.03		Cellular transport, transport facilitation and transport routes	0.00136519	0.0247554			AFUA_8G00930	Endo-chitosanase (EC 3.2.1.132)	GO:0005575		CC	ND	1.211201e-16	3.803171e-14
AFUA_2G12710	MFS monocarboxylate transporter, putative	20.01.03		Cellular transport, transport facilitation and transport routes	0.00136519	0.0247554			AFUA_3G00270	Probable glucan endo-1,3-beta-glucosidase eglC (EC 3.2.1.39) (Endo-1,3-beta-glucanase eglC) (Laminarinase eglC)	GO:0005575		CC	ND	1.211201e-16	3.803171e-14
AFUA_2G17660	C4-dicarboxylate transporter/malic acid transport protein, putative	20.01.03		Cellular transport, transport facilitation and transport routes	0.00136519	0.0247554			AFUA_1G03600	Probable glucan 1,3-beta-glucosidase A (EC 3.2.1.58) (Exo-1,3-beta-glucanase 1) (Exo-1,3-beta-glucanase A)	GO:0005575		CC	ND	1.211201e-16	3.803171e-14
AFUA_3G00200	Hexose transporter protein	20.01.03		Cellular transport, transport facilitation and transport routes	0.00136519	0.0247554			AFUA_6G00450	Probable feruloyl esterase B-1 (EC 3.1.1.73) (Ferulic acid esterase B-1) (FAEB-1)	GO:0005575		CC	ND	1.211201e-16	3.803171e-14
AFUA_3G03320	MFS monocarboxylate transporter, putative	20.01.03		Cellular transport, transport facilitation and transport routes	0.00136519	0.0247554			AFUA_2G05340	1,3-beta-glucanosyltransferase gel4 (EC 2.4.1.-) (Glucan elongating glucanosyltransferase 4)	GO:0005575		CC	ND	1.211201e-16	3.803171e-14
AFUA_4G00550	MFS transporter, putative	20.01.03		Cellular transport, transport facilitation and transport routes	0.00136519	0.0247554			AFUA_3G00380	Probable beta-galactosidase E (EC 3.2.1.23) (Lactase E)	GO:0005575		CC	ND	1.211201e-16	3.803171e-14
AFUA_5G00500	MFS alpha-glucoside transporter, putative	20.01.03		Cellular transport, transport facilitation and transport routes	0.00136519	0.0247554			AFUA_3G11070	Pyruvate decarboxylase (EC 4.1.1.1)	GO:0005575		CC	ND	1.211201e-16	3.803171e-14
AFUA_6G00412	Amino acid permease, putative	20.01.03		Cellular transport, transport facilitation and transport routes	0.00136519	0.0247554			AFUA_8G06890	Probable endo-xylogalacturonan hydrolase A (EC 3.2.1.-)	GO:0005575		CC	ND	1.211201e-16	3.803171e-14
AFUA_6G03200	Solute symporter family transporter	20.01.03		Cellular transport, transport facilitation and transport routes	0.00136519	0.0247554			AFUA_6G14620	Probable alpha-L-arabinofuranosidase B (ABF B) (Arabinosidase B) (EC 3.2.1.55)	GO:0005576	extracellular region	CC	IEA, ISS	8.239484e-7	0.00012936
AFUA_6G13800	Integral membrane protein Pth11-like, putative	20.01.03		Cellular transport, transport facilitation and transport routes	0.00136519	0.0247554			AFUA_2G00510	Cellulose-binding GDSL lipase/acylhydrolase, putative	GO:0005576		CC	IEA	8.239484e-7	0.00012936
AFUA_7G00220	Plasma membrane hexose transporter, putative	20.01.03		Cellular transport, transport facilitation and transport routes	0.00136519	0.0247554			AFUA_3G02970	Aspergillopepsin, putative (EC 3.4.23.-)	GO:0005576		CC	IDA	8.239484e-7	0.00012936
AFUA_7G00950	MFS monosaccharide transporter, putative	20.01.03		Cellular transport, transport facilitation and transport routes	0.00136519	0.0247554			AFUA_3G03870	Endo-1,4-beta-glucanase, putative (EC 3.2.1.4)	GO:0005576		CC	IEA	8.239484e-7	0.00012936
AFUA_7G01790	MFS transporter, putative	20.01.03		Cellular transport, transport facilitation and transport routes	0.00136519	0.0247554			AFUA_4G03210	Probable cutinase 3 (EC 3.1.1.74) (Cutin hydrolase 3)	GO:0005576		CC	IEA	8.239484e-7	0.00012936
AFUA_7G06130	Plasma membrane protein Pth11-like, putative	20.01.03		Cellular transport, transport facilitation and transport routes	0.00136519	0.0247554			AFUA_4G14120	Probable cutinase 2 (EC 3.1.1.74) (Cutin hydrolase 2)	GO:0005576		CC	IEA	8.239484e-7	0.00012936
AFUA_8G01110	Integral membrane protein, putative	20.01.03		Cellular transport, transport facilitation and transport routes	0.00136519	0.0247554			AFUA_6G01800	Glucanase (EC 3.2.1.-)	GO:0005576		CC	IEA	8.239484e-7	0.00012936
AFUA_8G01340	MFS sugar transporter, putative	20.01.03		Cellular transport, transport facilitation and transport routes	0.00136519	0.0247554			AFUA_6G09540	Endoglucanase, putative (EC 3.2.1.-)	GO:0005576		CC	IEA	8.239484e-7	0.00012936
AFUA_8G01790	Integral membrane protein, putative	20.01.03		Cellular transport, transport facilitation and transport routes	0.00136519	0.0247554			AFUA_4G11800	Alkaline protease 1 (ALP) (EC 3.4.21.63) (Aspergillopeptidase B) (Aspergillus proteinase B) (Elastase) (Elastinolytic serine proteinase) (Oryzin) (allergen Asp f 13)	GO:0005576		CC	IDA, IEA	8.239484e-7	0.00012936
AFUA_8G02180	GABA permease, putative	20.01.03		Cellular transport, transport facilitation and transport routes	0.00136519	0.0247554			AFUA_3G02090	Probable exo-1,4-beta-xylosidase bxlB (EC 3.2.1.37) (1,4-beta-D-xylan xylohydrolase bxlB) (Beta-xylosidase bxlB) (Xylobiase bxlB)	GO:0005576		CC	IEA	8.239484e-7	0.00012936
AFUA_8G06090	Amino acid permease, putative	20.01.03		Cellular transport, transport facilitation and transport routes	0.00136519	0.0247554			AFUA_3G01910	Probable 1,4-beta-D-glucan cellobiohydrolase C (EC 3.2.1.91) (Beta-glucancellobiohydrolase C) (Exocellobiohydrolase C) (Exoglucanase C)	GO:0005576		CC	IEA	8.239484e-7	0.00012936
AFUA_8G06610	MFS transporter, putative	20.01.03		Cellular transport, transport facilitation and transport routes	0.00136519	0.0247554			AFUA_1G16190 | AFUA_2G03120	Probable glycosidase crf1 (EC 3.2.-.-) (Crh-like protein 1) (allergen Asp f 9), Probable glycosidase crf2 (EC 3.2.-.-) (Crh-like protein 2)	GO:0005576		CC	IEA	8.239484e-7	0.00012936
									AFUA_8G00930	Endo-chitosanase (EC 3.2.1.132)	GO:0005576		CC	IEA	8.239484e-7	0.00012936
									AFUA_3G00270	Probable glucan endo-1,3-beta-glucosidase eglC (EC 3.2.1.39) (Endo-1,3-beta-glucanase eglC) (Laminarinase eglC)	GO:0005576		CC	IEA	8.239484e-7	0.00012936
									AFUA_1G03600	Probable glucan 1,3-beta-glucosidase A (EC 3.2.1.58) (Exo-1,3-beta-glucanase 1) (Exo-1,3-beta-glucanase A)	GO:0005576		CC	IEA	8.239484e-7	0.00012936
									AFUA_6G00450	Probable feruloyl esterase B-1 (EC 3.1.1.73) (Ferulic acid esterase B-1) (FAEB-1)	GO:0005576		CC	IEA	8.239484e-7	0.00012936
									AFUA_3G00380	Probable beta-galactosidase E (EC 3.2.1.23) (Lactase E)	GO:0005576		CC	IEA	8.239484e-7	0.00012936
									AFUA_8G07080	Extracellular metalloproteinase mep (EC 3.4.24.-) (Elastinolytic metalloproteinase mep) (Fungalysin mep)	GO:0005576		CC	IEA	8.239484e-7	0.00012936
									AFUA_7G06400	Probable pectate lyase D (EC 4.2.2.2)	GO:0005576		CC	IEA	8.239484e-7	0.00012936
									AFUA_8G06880	Probable pectinesterase A (EC 3.1.1.11) (Pectin methylesterase A)	GO:0005576		CC	IEA	8.239484e-7	0.00012936
									AFUA_8G06890	Probable endo-xylogalacturonan hydrolase A (EC 3.2.1.-)	GO:0005576		CC	IEA	8.239484e-7	0.00012936
									AFUA_1G00160	Uncharacterized protein	GO:0003674	molecular_function	MF	ND	2.84614e-06	0.000297896
									AFUA_1G00170	DUF614 domain protein	GO:0003674		MF	ND	2.84614e-06	0.000297896
									AFUA_1G00320	Uncharacterized protein	GO:0003674		MF	ND	2.84614e-06	0.000297896
									AFUA_1G00650	Extracellular alpha-1,3-glucanase/mutanase, putative (EC 3.2.1.-)	GO:0003674		MF	ND	2.84614e-06	0.000297896
									AFUA_1G00660	Uncharacterized protein	GO:0003674		MF	ND	2.84614e-06	0.000297896
									AFUA_1G00780	Uncharacterized protein	GO:0003674		MF	ND	2.84614e-06	0.000297896
									AFUA_1G00790	Uncharacterized protein	GO:0003674		MF	ND	2.84614e-06	0.000297896
									AFUA_1G01130	Uncharacterized protein	GO:0003674		MF	ND	2.84614e-06	0.000297896
									AFUA_1G01175	Uncharacterized protein	GO:0003674		MF	ND	2.84614e-06	0.000297896
									AFUA_1G01190	Uncharacterized protein	GO:0003674		MF	ND	2.84614e-06	0.000297896
									AFUA_1G01280	Polyketide synthase, putative	GO:0003674		MF	ND	2.84614e-06	0.000297896
									AFUA_1G01520	Uncharacterized protein	GO:0003674		MF	ND	2.84614e-06	0.000297896
									AFUA_1G02130	DUF221 domain protein, putative	GO:0003674		MF	ND	2.84614e-06	0.000297896
									AFUA_1G02250	Uncharacterized protein	GO:0003674		MF	ND	2.84614e-06	0.000297896
									AFUA_1G02260	Uncharacterized protein	GO:0003674		MF	ND	2.84614e-06	0.000297896
									AFUA_1G02330	Uncharacterized protein	GO:0003674		MF	ND	2.84614e-06	0.000297896
									AFUA_1G03040	Uncharacterized protein	GO:0003674		MF	ND	2.84614e-06	0.000297896
									AFUA_1G03090	Mitochondrial integral membrane protein	GO:0003674		MF	ND	2.84614e-06	0.000297896
									AFUA_1G03260	Tartrate MFS transporter, putative	GO:0003674		MF	ND	2.84614e-06	0.000297896
									AFUA_1G03270	Uncharacterized protein	GO:0003674		MF	ND	2.84614e-06	0.000297896
									AFUA_1G03310	Uncharacterized protein	GO:0003674		MF	ND	2.84614e-06	0.000297896
									AFUA_1G03320	Uncharacterized protein	GO:0003674		MF	ND	2.84614e-06	0.000297896
									AFUA_1G03352	Alpha-1,3-glucanase/mutanase, putative (EC 3.2.1.-)	GO:0003674		MF	ND	2.84614e-06	0.000297896
									AFUA_1G04455	Uncharacterized protein	GO:0003674		MF	ND	2.84614e-06	0.000297896
									AFUA_1G06480	Uncharacterized protein	GO:0003674		MF	ND	2.84614e-06	0.000297896
									AFUA_1G06670	Uncharacterized protein	GO:0003674		MF	ND	2.84614e-06	0.000297896
									AFUA_1G07030	Uncharacterized protein	GO:0003674		MF	ND	2.84614e-06	0.000297896
									AFUA_1G10370	MFS multidrug transporter, putative	GO:0003674		MF	ND	2.84614e-06	0.000297896
									AFUA_1G11220	GPI anchored protein, putative	GO:0003674		MF	ND	2.84614e-06	0.000297896
									AFUA_1G11240	Uncharacterized protein	GO:0003674		MF	ND	2.84614e-06	0.000297896
									AFUA_1G12250	Mitochondrial hypoxia responsive domain protein	GO:0003674		MF	ND	2.84614e-06	0.000297896
									AFUA_1G12475	Uncharacterized protein	GO:0003674		MF	ND	2.84614e-06	0.000297896
									AFUA_1G13120	Uncharacterized protein	GO:0003674		MF	ND	2.84614e-06	0.000297896
									AFUA_1G13800	MFS multidrug transporter, putative	GO:0003674		MF	ND	2.84614e-06	0.000297896
									AFUA_1G13820	Uncharacterized protein	GO:0003674		MF	ND	2.84614e-06	0.000297896
									AFUA_1G14000	Uncharacterized protein	GO:0003674		MF	ND	2.84614e-06	0.000297896
									AFUA_1G14930	Uncharacterized protein	GO:0003674		MF	ND	2.84614e-06	0.000297896
									AFUA_1G15160	Uncharacterized protein	GO:0003674		MF	ND	2.84614e-06	0.000297896
									AFUA_1G17550	HET domain protein	GO:0003674		MF	ND	2.84614e-06	0.000297896
									AFUA_2G00180	Neutral amino acid permease	GO:0003674		MF	ND	2.84614e-06	0.000297896
									AFUA_2G00390	Uncharacterized protein	GO:0003674		MF	ND	2.84614e-06	0.000297896
									AFUA_2G00500	Uncharacterized protein	GO:0003674		MF	ND	2.84614e-06	0.000297896
									AFUA_2G00580	Uncharacterized protein	GO:0003674		MF	ND	2.84614e-06	0.000297896
									AFUA_2G00625	Uncharacterized protein	GO:0003674		MF	ND	2.84614e-06	0.000297896
									AFUA_2G00890	Uncharacterized protein	GO:0003674		MF	ND	2.84614e-06	0.000297896
									AFUA_2G00900	PTH11-like integral membrane protein, putative	GO:0003674		MF	ND	2.84614e-06	0.000297896
									AFUA_2G01150	Uncharacterized protein	GO:0003674		MF	ND	2.84614e-06	0.000297896
									AFUA_2G01590	Non-classical export protein Nce102, putative	GO:0003674		MF	ND	2.84614e-06	0.000297896
									AFUA_2G01730	Uncharacterized protein	GO:0003674		MF	ND	2.84614e-06	0.000297896
									AFUA_2G02180	Uncharacterized protein	GO:0003674		MF	ND	2.84614e-06	0.000297896
									AFUA_2G04180	Uncharacterized protein	GO:0003674		MF	ND	2.84614e-06	0.000297896
									AFUA_2G05870	Uncharacterized protein	GO:0003674		MF	ND	2.84614e-06	0.000297896
									AFUA_2G12500	MFS multidrug transporter, putative	GO:0003674		MF	ND	2.84614e-06	0.000297896
									AFUA_2G12710	MFS monocarboxylate transporter, putative	GO:0003674		MF	ND	2.84614e-06	0.000297896
									AFUA_2G12720	Uncharacterized protein	GO:0003674		MF	ND	2.84614e-06	0.000297896
									AFUA_2G12760	Uncharacterized protein	GO:0003674		MF	ND	2.84614e-06	0.000297896
									AFUA_2G13830	Uncharacterized protein	GO:0003674		MF	ND	2.84614e-06	0.000297896
									AFUA_2G13840	Uncharacterized protein	GO:0003674		MF	ND	2.84614e-06	0.000297896
									AFUA_2G14525	Uncharacterized protein	GO:0003674		MF	ND	2.84614e-06	0.000297896
									AFUA_2G15270	Uncharacterized protein	GO:0003674		MF	ND	2.84614e-06	0.000297896
									AFUA_2G15330	Uncharacterized protein	GO:0003674		MF	ND	2.84614e-06	0.000297896
									AFUA_2G15350	Uncharacterized protein	GO:0003674		MF	ND	2.84614e-06	0.000297896
									AFUA_2G15360	Uncharacterized protein	GO:0003674		MF	ND	2.84614e-06	0.000297896
									AFUA_2G15400	Uncharacterized protein	GO:0003674		MF	ND	2.84614e-06	0.000297896
									AFUA_2G15420	Uncharacterized protein	GO:0003674		MF	ND	2.84614e-06	0.000297896
									AFUA_2G15710	Uncharacterized protein	GO:0003674		MF	ND	2.84614e-06	0.000297896
									AFUA_2G16430	Uncharacterized protein	GO:0003674		MF	ND	2.84614e-06	0.000297896
									AFUA_2G16440	Uncharacterized protein	GO:0003674		MF	ND	2.84614e-06	0.000297896
									AFUA_2G16500	Uncharacterized protein	GO:0003674		MF	ND	2.84614e-06	0.000297896
									AFUA_2G16990	Uncharacterized protein	GO:0003674		MF	ND	2.84614e-06	0.000297896
									AFUA_2G17320	Uncharacterized protein	GO:0003674		MF	ND	2.84614e-06	0.000297896
									AFUA_2G17370	Uncharacterized protein	GO:0003674		MF	ND	2.84614e-06	0.000297896
									AFUA_2G17630	Uncharacterized protein	GO:0003674		MF	ND	2.84614e-06	0.000297896
									AFUA_2G17640	Uncharacterized protein	GO:0003674		MF	ND	2.84614e-06	0.000297896
									AFUA_2G17650	DUF907 domain protein	GO:0003674		MF	ND	2.84614e-06	0.000297896
									AFUA_2G17660	C4-dicarboxylate transporter/malic acid transport protein, putative	GO:0003674		MF	ND	2.84614e-06	0.000297896
									AFUA_2G17670	Uncharacterized protein	GO:0003674		MF	ND	2.84614e-06	0.000297896
									AFUA_2G17680	Uncharacterized protein	GO:0003674		MF	ND	2.84614e-06	0.000297896
									AFUA_2G17690	Uncharacterized protein	GO:0003674		MF	ND	2.84614e-06	0.000297896
									AFUA_2G17700	Uncharacterized protein	GO:0003674		MF	ND	2.84614e-06	0.000297896
									AFUA_2G17730	MFS multidrug transporter, putative	GO:0003674		MF	ND	2.84614e-06	0.000297896
									AFUA_3G00130	Uncharacterized protein	GO:0003674		MF	ND	2.84614e-06	0.000297896
									AFUA_3G00440	F-box domain protein	GO:0003674		MF	ND	2.84614e-06	0.000297896
									AFUA_3G00500	Integral membrane protein	GO:0003674		MF	ND	2.84614e-06	0.000297896
									AFUA_3G00850	Uncharacterized protein	GO:0003674		MF	ND	2.84614e-06	0.000297896
									AFUA_3G00880	UPF0619 GPI-anchored membrane protein AFUA_3G00880	GO:0003674		MF	ND	2.84614e-06	0.000297896
									AFUA_3G01590	Uncharacterized protein	GO:0003674		MF	ND	2.84614e-06	0.000297896
									AFUA_3G01650	WSC domain protein, putative (EC 3.2.1.-)	GO:0003674		MF	ND	2.84614e-06	0.000297896
									AFUA_3G02050	Uncharacterized protein	GO:0003674		MF	ND	2.84614e-06	0.000297896
									AFUA_3G02060	MFS multidrug transporter, putative	GO:0003674		MF	ND	2.84614e-06	0.000297896
									AFUA_3G02260	Uncharacterized protein	GO:0003674		MF	ND	2.84614e-06	0.000297896
									AFUA_3G02420	ThiJ/PfpI family transcriptional regulator, putative	GO:0003674		MF	ND	2.84614e-06	0.000297896
									AFUA_3G02520	MFS multidrug transporter, putative	GO:0003674		MF	ND	2.84614e-06	0.000297896
									AFUA_3G02560	Uncharacterized protein	GO:0003674		MF	ND	2.84614e-06	0.000297896
									AFUA_3G02600	Uncharacterized protein	GO:0003674		MF	ND	2.84614e-06	0.000297896
									AFUA_3G02610	MFS transporter, putative	GO:0003674		MF	ND	2.84614e-06	0.000297896
									AFUA_3G02780	MFS multidrug transporter, putative	GO:0003674		MF	ND	2.84614e-06	0.000297896
									AFUA_3G02990	Uncharacterized protein	GO:0003674		MF	ND	2.84614e-06	0.000297896
									AFUA_3G03040	Uncharacterized protein	GO:0003674		MF	ND	2.84614e-06	0.000297896
									AFUA_3G03060	Cell wall protein PhiA	GO:0003674		MF	ND	2.84614e-06	0.000297896
									AFUA_3G03320	MFS monocarboxylate transporter, putative	GO:0003674		MF	ND	2.84614e-06	0.000297896
									AFUA_3G03370	Cell surface protein, putative	GO:0003674		MF	ND	2.84614e-06	0.000297896
									AFUA_3G03720	Uncharacterized protein	GO:0003674		MF	ND	2.84614e-06	0.000297896
									AFUA_3G07860	Glycosyl transferase, putative (EC 2.-.-.-)	GO:0003674		MF	ND	2.84614e-06	0.000297896
									AFUA_3G07870	Extracellular serine-rich protein, putative	GO:0003674		MF	ND	2.84614e-06	0.000297896
									AFUA_3G08450	Uncharacterized protein	GO:0003674		MF	ND	2.84614e-06	0.000297896
									AFUA_3G09520	Uncharacterized protein	GO:0003674		MF	ND	2.84614e-06	0.000297896
									AFUA_3G10850	DUF821 domain protein	GO:0003674		MF	ND	2.84614e-06	0.000297896
									AFUA_3G12090	Uncharacterized protein	GO:0003674		MF	ND	2.84614e-06	0.000297896
									AFUA_3G12520	Uncharacterized protein	GO:0003674		MF	ND	2.84614e-06	0.000297896
									AFUA_3G13110	Extracellular serine-threonine rich protein	GO:0003674		MF	ND	2.84614e-06	0.000297896
									AFUA_3G13140	Methyltransferase, putative	GO:0003674		MF	ND	2.84614e-06	0.000297896
									AFUA_3G13620	Cupin domain protein	GO:0003674		MF	ND	2.84614e-06	0.000297896
									AFUA_3G13630	Uncharacterized protein	GO:0003674		MF	ND	2.84614e-06	0.000297896
									AFUA_3G13640	Extracellular serine-rich protein, putative	GO:0003674		MF	ND	2.84614e-06	0.000297896
									AFUA_3G13670	Siderochrome-iron transporter, putative	GO:0003674		MF	ND	2.84614e-06	0.000297896
									AFUA_3G13810	Integral membrane protein, putative	GO:0003674		MF	ND	2.84614e-06	0.000297896
									AFUA_3G14540	Heat shock protein Hsp30/Hsp42, putative	GO:0003674		MF	ND	2.84614e-06	0.000297896
									AFUA_3G14560	MFS multidrug transporter, putative	GO:0003674		MF	ND	2.84614e-06	0.000297896
									AFUA_3G14910	FacC-like extracellular signaling protein, putative	GO:0003674		MF	ND	2.84614e-06	0.000297896
									AFUA_3G15055	Uncharacterized protein	GO:0003674		MF	ND	2.84614e-06	0.000297896
									AFUA_3G15240	Uncharacterized protein	GO:0003674		MF	ND	2.84614e-06	0.000297896
									AFUA_3G15310	PKS-like enzyme, putative	GO:0003674		MF	ND	2.84614e-06	0.000297896
									AFUA_3G15330	Uncharacterized protein	GO:0003674		MF	ND	2.84614e-06	0.000297896
									AFUA_4G00470	MFS multidrug transporter, putative	GO:0003674		MF	ND	2.84614e-06	0.000297896
									AFUA_4G00480	MFS multidrug transporter, putative	GO:0003674		MF	ND	2.84614e-06	0.000297896
									AFUA_4G00490	Uncharacterized protein	GO:0003674		MF	ND	2.84614e-06	0.000297896
									AFUA_4G00500	Uncharacterized protein	GO:0003674		MF	ND	2.84614e-06	0.000297896
									AFUA_4G00550	MFS transporter, putative	GO:0003674		MF	ND	2.84614e-06	0.000297896
									AFUA_4G00580	Uncharacterized protein	GO:0003674		MF	ND	2.84614e-06	0.000297896
									AFUA_4G01480	MFS transporter, putative	GO:0003674		MF	ND	2.84614e-06	0.000297896
									AFUA_4G02800	Haemolysin-III family protein	GO:0003674		MF	ND	2.84614e-06	0.000297896
									AFUA_4G03540	Integral membrane protein , putative	GO:0003674		MF	ND	2.84614e-06	0.000297896
									AFUA_4G03595	Uncharacterized protein	GO:0003674		MF	ND	2.84614e-06	0.000297896
									AFUA_4G03830	Uncharacterized protein	GO:0003674		MF	ND	2.84614e-06	0.000297896
									AFUA_4G04190	Uncharacterized protein	GO:0003674		MF	ND	2.84614e-06	0.000297896
									AFUA_4G04318	Copper resistance protein Crd2, putative	GO:0003674		MF	ND	2.84614e-06	0.000297896
									AFUA_4G06410	Uncharacterized protein	GO:0003674		MF	ND	2.84614e-06	0.000297896
									AFUA_4G06810	Uncharacterized protein	GO:0003674		MF	ND	2.84614e-06	0.000297896
									AFUA_4G08960	GPI anchored cell wall protein, putative	GO:0003674		MF	ND	2.84614e-06	0.000297896
									AFUA_4G09250	Uncharacterized protein	GO:0003674		MF	ND	2.84614e-06	0.000297896
									AFUA_4G09450	Uncharacterized protein	GO:0003674		MF	ND	2.84614e-06	0.000297896
									AFUA_4G09930	Uncharacterized protein	GO:0003674		MF	ND	2.84614e-06	0.000297896
									AFUA_4G11700	Leucine Rich Repeat domain protein	GO:0003674		MF	ND	2.84614e-06	0.000297896
									AFUA_4G12500	Uncharacterized protein	GO:0003674		MF	ND	2.84614e-06	0.000297896
									AFUA_4G13380	Uncharacterized protein	GO:0003674		MF	ND	2.84614e-06	0.000297896
									AFUA_4G13980	Uncharacterized protein	GO:0003674		MF	ND	2.84614e-06	0.000297896
									AFUA_4G13990	Uncharacterized protein	GO:0003674		MF	ND	2.84614e-06	0.000297896
									AFUA_4G14070	Glycosyl transferase, putative (EC 2.-.-.-)	GO:0003674		MF	ND	2.84614e-06	0.000297896
									AFUA_4G14080	Spherulin 4-like cell surface protein, putative	GO:0003674		MF	ND	2.84614e-06	0.000297896
									AFUA_4G14170	Uncharacterized protein	GO:0003674		MF	ND	2.84614e-06	0.000297896
									AFUA_4G14250	Uncharacterized protein	GO:0003674		MF	ND	2.84614e-06	0.000297896
									AFUA_4G14350	Kelch repeat protein	GO:0003674		MF	ND	2.84614e-06	0.000297896
									AFUA_4G14380	Glutathione S-transferase, putative	GO:0003674		MF	ND	2.84614e-06	0.000297896
									AFUA_5G00130	Capsule polysaccharide biosynthesis protein, putative	GO:0003674		MF	ND	2.84614e-06	0.000297896
									AFUA_5G00160	MFS polyamine transporter, putative	GO:0003674		MF	ND	2.84614e-06	0.000297896
									AFUA_5G00180	DUF221 membrane protein, putative	GO:0003674		MF	ND	2.84614e-06	0.000297896
									AFUA_5G00190	Uncharacterized protein	GO:0003674		MF	ND	2.84614e-06	0.000297896
									AFUA_5G00210	Uncharacterized protein	GO:0003674		MF	ND	2.84614e-06	0.000297896
									AFUA_5G00540	FacC-like extracellular signaling protein, putative	GO:0003674		MF	ND	2.84614e-06	0.000297896
									AFUA_5G00620	Integral membrane protein, putative	GO:0003674		MF	ND	2.84614e-06	0.000297896
									AFUA_5G00750	Uncharacterized protein	GO:0003674		MF	ND	2.84614e-06	0.000297896
									AFUA_5G00975	DUF614 domain protein	GO:0003674		MF	ND	2.84614e-06	0.000297896
									AFUA_5G00990	Uncharacterized protein	GO:0003674		MF	ND	2.84614e-06	0.000297896
									AFUA_5G01005	Uncharacterized protein	GO:0003674		MF	ND	2.84614e-06	0.000297896
									AFUA_5G01130	Uncharacterized protein	GO:0003674		MF	ND	2.84614e-06	0.000297896
									AFUA_5G01245	Uncharacterized protein	GO:0003674		MF	ND	2.84614e-06	0.000297896
									AFUA_5G01248	Uncharacterized protein	GO:0003674		MF	ND	2.84614e-06	0.000297896
									AFUA_5G01540	MFS aflatoxin efflux pump, putative	GO:0003674		MF	ND	2.84614e-06	0.000297896
									AFUA_5G02390	Auxin Efflux Carrier superfamily	GO:0003674		MF	ND	2.84614e-06	0.000297896
									AFUA_5G02700	MFS multidrug transporter, putative	GO:0003674		MF	ND	2.84614e-06	0.000297896
									AFUA_5G08200	Uncharacterized protein	GO:0003674		MF	ND	2.84614e-06	0.000297896
									AFUA_5G09330	CipC-like antibiotic response protein, putative	GO:0003674		MF	ND	2.84614e-06	0.000297896
									AFUA_5G09770	Uncharacterized protein	GO:0003674		MF	ND	2.84614e-06	0.000297896
									AFUA_5G09780	MFS multidrug transporter, putative	GO:0003674		MF	ND	2.84614e-06	0.000297896
									AFUA_5G09870	Uncharacterized protein	GO:0003674		MF	ND	2.84614e-06	0.000297896
									AFUA_5G09880	Uncharacterized protein	GO:0003674		MF	ND	2.84614e-06	0.000297896
									AFUA_5G09900	RTA1 domain protein, putative	GO:0003674		MF	ND	2.84614e-06	0.000297896
									AFUA_5G10140	MFS multidrug transporter, putative	GO:0003674		MF	ND	2.84614e-06	0.000297896
									AFUA_5G11180	Uncharacterized protein	GO:0003674		MF	ND	2.84614e-06	0.000297896
									AFUA_5G11190	Uncharacterized protein	GO:0003674		MF	ND	2.84614e-06	0.000297896
									AFUA_5G12220	Uncharacterized protein	GO:0003674		MF	ND	2.84614e-06	0.000297896
									AFUA_5G12700	Uncharacterized protein	GO:0003674		MF	ND	2.84614e-06	0.000297896
									AFUA_5G13680	Uncharacterized protein	GO:0003674		MF	ND	2.84614e-06	0.000297896
									AFUA_5G13710	Carboxylesterase, putative (EC 3.1.1.-)	GO:0003674		MF	ND	2.84614e-06	0.000297896
									AFUA_5G13715	Integral membrane protein PTH11-like, putative	GO:0003674		MF	ND	2.84614e-06	0.000297896
									AFUA_5G13730	NlpC/P60-like cell-wall peptidase, putative	GO:0003674		MF	ND	2.84614e-06	0.000297896
									AFUA_5G13760	Uncharacterized protein	GO:0003674		MF	ND	2.84614e-06	0.000297896
									AFUA_5G14320	Uncharacterized protein	GO:0003674		MF	ND	2.84614e-06	0.000297896
									AFUA_5G14670	Uncharacterized protein	GO:0003674		MF	ND	2.84614e-06	0.000297896
									AFUA_5G14830	Glyoxalase family protein (EC 4.4.1.5)	GO:0003674		MF	ND	2.84614e-06	0.000297896
									AFUA_5G14840	Uncharacterized protein	GO:0003674		MF	ND	2.84614e-06	0.000297896
									AFUA_6G00250	GPI anchored protein, putative	GO:0003674		MF	ND	2.84614e-06	0.000297896
									AFUA_6G00430	IgE-binding protein	GO:0003674		MF	ND	2.84614e-06	0.000297896
									AFUA_6G00460	Putative uncharacterized protein	GO:0003674		MF	ND	2.84614e-06	0.000297896
									AFUA_6G00480	Putative uncharacterized protein	GO:0003674		MF	ND	2.84614e-06	0.000297896
									AFUA_6G00540	Putative uncharacterized protein	GO:0003674		MF	ND	2.84614e-06	0.000297896
									AFUA_6G00720	LysM domain protein, putative	GO:0003674		MF	ND	2.84614e-06	0.000297896
									AFUA_6G00730	Putative uncharacterized protein	GO:0003674		MF	ND	2.84614e-06	0.000297896
									AFUA_6G03190	Uncharacterized protein	GO:0003674		MF	ND	2.84614e-06	0.000297896
									AFUA_6G04280	Integral membrane protein	GO:0003674		MF	ND	2.84614e-06	0.000297896
									AFUA_6G07000	Uncharacterized protein	GO:0003674		MF	ND	2.84614e-06	0.000297896
									AFUA_6G08320	Uncharacterized protein	GO:0003674		MF	ND	2.84614e-06	0.000297896
									AFUA_6G09315	Uncharacterized protein	GO:0003674		MF	ND	2.84614e-06	0.000297896
									AFUA_6G09710	MFS gliotoxin efflux transporter GliA	GO:0003674		MF	ND	2.84614e-06	0.000297896
									AFUA_6G09790	LysM domain protein, putative	GO:0003674		MF	ND	2.84614e-06	0.000297896
									AFUA_6G09865	Uncharacterized protein	GO:0003674		MF	ND	2.84614e-06	0.000297896
									AFUA_6G11700	Uncharacterized protein	GO:0003674		MF	ND	2.84614e-06	0.000297896
									AFUA_6G11780	Uncharacterized protein	GO:0003674		MF	ND	2.84614e-06	0.000297896
									AFUA_6G11810	RTA1 domain protein, putative	GO:0003674		MF	ND	2.84614e-06	0.000297896
									AFUA_6G11970	WSC domain protein, putative (EC 3.2.1.-)	GO:0003674		MF	ND	2.84614e-06	0.000297896
									AFUA_6G13380	Arrestin (Or S-antigen), N-terminal domain protein	GO:0003674		MF	ND	2.84614e-06	0.000297896
									AFUA_6G13800	Integral membrane protein Pth11-like, putative	GO:0003674		MF	ND	2.84614e-06	0.000297896
									AFUA_6G14120	Uncharacterized protein	GO:0003674		MF	ND	2.84614e-06	0.000297896
									AFUA_6G14570	Uncharacterized protein	GO:0003674		MF	ND	2.84614e-06	0.000297896
									AFUA_6G14690	Telomere-associated RecQ helicase, putative	GO:0003674		MF	ND	2.84614e-06	0.000297896
									AFUA_7G00190	Uncharacterized protein	GO:0003674		MF	ND	2.84614e-06	0.000297896
									AFUA_7G00390	MFS multidrug transporter, putative	GO:0003674		MF	ND	2.84614e-06	0.000297896
									AFUA_7G00400	Uncharacterized protein	GO:0003674		MF	ND	2.84614e-06	0.000297896
									AFUA_7G00610	Uncharacterized protein	GO:0003674		MF	ND	2.84614e-06	0.000297896
									AFUA_7G00805	Uncharacterized protein	GO:0003674		MF	ND	2.84614e-06	0.000297896
									AFUA_7G00930	Integral membrane protein	GO:0003674		MF	ND	2.84614e-06	0.000297896
									AFUA_7G01102	Uncharacterized protein	GO:0003674		MF	ND	2.84614e-06	0.000297896
									AFUA_7G01780	Uncharacterized protein	GO:0003674		MF	ND	2.84614e-06	0.000297896
									AFUA_7G01790	MFS transporter, putative	GO:0003674		MF	ND	2.84614e-06	0.000297896
									AFUA_7G04920	Uncharacterized protein	GO:0003674		MF	ND	2.84614e-06	0.000297896
									AFUA_7G04940	Uncharacterized protein	GO:0003674		MF	ND	2.84614e-06	0.000297896
									AFUA_7G05490	Uncharacterized protein	GO:0003674		MF	ND	2.84614e-06	0.000297896
									AFUA_7G06130	Plasma membrane protein Pth11-like, putative	GO:0003674		MF	ND	2.84614e-06	0.000297896
									AFUA_7G06470	Uncharacterized protein	GO:0003674		MF	ND	2.84614e-06	0.000297896
									AFUA_7G06820	Galactose oxidase, putative (EC 1.1.3.9)	GO:0003674		MF	ND	2.84614e-06	0.000297896
									AFUA_7G06950	Oxidoreductase, putative (EC 1.13.-.-)	GO:0003674		MF	ND	2.84614e-06	0.000297896
									AFUA_7G06960	Monooxygenase, putative (EC 1.14.13.-)	GO:0003674		MF	ND	2.84614e-06	0.000297896
									AFUA_7G08260	Uncharacterized protein	GO:0003674		MF	ND	2.84614e-06	0.000297896
									AFUA_7G08280	Uncharacterized protein	GO:0003674		MF	ND	2.84614e-06	0.000297896
									AFUA_7G08390	Uncharacterized protein	GO:0003674		MF	ND	2.84614e-06	0.000297896
									AFUA_7G08420	Uncharacterized protein	GO:0003674		MF	ND	2.84614e-06	0.000297896
									AFUA_8G00830	Uncharacterized protein	GO:0003674		MF	ND	2.84614e-06	0.000297896
									AFUA_8G00940	MFS multidrug transporter, putative	GO:0003674		MF	ND	2.84614e-06	0.000297896
									AFUA_8G01110	Integral membrane protein, putative	GO:0003674		MF	ND	2.84614e-06	0.000297896
									AFUA_8G01290	Uncharacterized protein	GO:0003674		MF	ND	2.84614e-06	0.000297896
									AFUA_8G01320	Uncharacterized protein	GO:0003674		MF	ND	2.84614e-06	0.000297896
									AFUA_8G01330	Uncharacterized protein	GO:0003674		MF	ND	2.84614e-06	0.000297896
									AFUA_8G01500	Pfs domain protein, putative (EC 2.4.2.-)	GO:0003674		MF	ND	2.84614e-06	0.000297896
									AFUA_8G01600	Uncharacterized protein	GO:0003674		MF	ND	2.84614e-06	0.000297896
									AFUA_8G01610	Uncharacterized protein	GO:0003674		MF	ND	2.84614e-06	0.000297896
									AFUA_8G01620	Uncharacterized protein	GO:0003674		MF	ND	2.84614e-06	0.000297896
									AFUA_8G01680	Uncharacterized protein	GO:0003674		MF	ND	2.84614e-06	0.000297896
									AFUA_8G01690	Uncharacterized protein	GO:0003674		MF	ND	2.84614e-06	0.000297896
									AFUA_8G01790	Integral membrane protein, putative	GO:0003674		MF	ND	2.84614e-06	0.000297896
									AFUA_8G01795	Uncharacterized protein	GO:0003674		MF	ND	2.84614e-06	0.000297896
									AFUA_8G01800	Thiosulfate sulfurtransferase, putative (EC 2.8.1.-)	GO:0003674		MF	ND	2.84614e-06	0.000297896
									AFUA_8G02190	Uncharacterized protein	GO:0003674		MF	ND	2.84614e-06	0.000297896
									AFUA_8G02320	Capsule polysaccharide synthase Cps1, putative	GO:0003674		MF	ND	2.84614e-06	0.000297896
									AFUA_8G02390	Uncharacterized protein	GO:0003674		MF	ND	2.84614e-06	0.000297896
									AFUA_8G02400	Geranylgeranyl pyrophosphate synthetase AtmG, putative (EC 2.5.1.-)	GO:0003674		MF	ND	2.84614e-06	0.000297896
									AFUA_8G02530	Extracellular lipase, putative (EC 3.1.1.3)	GO:0003674		MF	ND	2.84614e-06	0.000297896
									AFUA_8G02540	Uncharacterized protein	GO:0003674		MF	ND	2.84614e-06	0.000297896
									AFUA_8G04890	Uncharacterized protein	GO:0003674		MF	ND	2.84614e-06	0.000297896
									AFUA_8G05030	Uncharacterized protein	GO:0003674		MF	ND	2.84614e-06	0.000297896
									AFUA_8G05600	Uncharacterized protein	GO:0003674		MF	ND	2.84614e-06	0.000297896
									AFUA_8G05740	RTA1 domain protein, putative	GO:0003674		MF	ND	2.84614e-06	0.000297896
									AFUA_8G05770	Uncharacterized protein	GO:0003674		MF	ND	2.84614e-06	0.000297896
									AFUA_8G05780	NACHT and Ankyrin domain protein	GO:0003674		MF	ND	2.84614e-06	0.000297896
									AFUA_8G05870	2-haloalkanoic acid dehalogenase, putative (EC 3.8.1.2)	GO:0003674		MF	ND	2.84614e-06	0.000297896
									AFUA_8G05880	Chaperonin (GroES/Cpn10), putative	GO:0003674		MF	ND	2.84614e-06	0.000297896
									AFUA_8G06070	Uncharacterized protein	GO:0003674		MF	ND	2.84614e-06	0.000297896
									AFUA_8G06100	Integral membrane protein	GO:0003674		MF	ND	2.84614e-06	0.000297896
									AFUA_8G06200	Uncharacterized protein	GO:0003674		MF	ND	2.84614e-06	0.000297896
									AFUA_8G06250	Hypothetical glutamine rich protein	GO:0003674		MF	ND	2.84614e-06	0.000297896
									AFUA_8G06260	Uncharacterized protein	GO:0003674		MF	ND	2.84614e-06	0.000297896
									AFUA_8G06320	Uncharacterized protein	GO:0003674		MF	ND	2.84614e-06	0.000297896
									AFUA_8G06490	Uncharacterized protein	GO:0003674		MF	ND	2.84614e-06	0.000297896
									AFUA_8G06500	Uncharacterized protein	GO:0003674		MF	ND	2.84614e-06	0.000297896
									AFUA_8G06610	MFS transporter, putative	GO:0003674		MF	ND	2.84614e-06	0.000297896
									AFUA_8G06785	Uncharacterized protein	GO:0003674		MF	ND	2.84614e-06	0.000297896
									AFUA_8G06974	Uncharacterized protein	GO:0003674		MF	ND	2.84614e-06	0.000297896
									AFUA_8G07160	Uncharacterized protein	GO:0003674		MF	ND	2.84614e-06	0.000297896
									AFUA_8G00930	Endo-chitosanase (EC 3.2.1.132)	GO:0003674		MF	ND	2.84614e-06	0.000297896
									AFUA_4G06820	Protein ecm33	GO:0003674		MF	ND	2.84614e-06	0.000297896
									AFUA_6G00450	Probable feruloyl esterase B-1 (EC 3.1.1.73) (Ferulic acid esterase B-1) (FAEB-1)	GO:0003674		MF	ND	2.84614e-06	0.000297896
									AFUA_1G00160	Uncharacterized protein	GO:0008150		BP	ND	8.70585e-06	0.000683409
									AFUA_1G00170	DUF614 domain protein	GO:0008150		BP	ND	8.70585e-06	0.000683409
									AFUA_1G00320	Uncharacterized protein	GO:0008150		BP	ND	8.70585e-06	0.000683409
									AFUA_1G00650	Extracellular alpha-1,3-glucanase/mutanase, putative (EC 3.2.1.-)	GO:0008150		BP	ND	8.70585e-06	0.000683409
									AFUA_1G00660	Uncharacterized protein	GO:0008150		BP	ND	8.70585e-06	0.000683409
									AFUA_1G00780	Uncharacterized protein	GO:0008150		BP	ND	8.70585e-06	0.000683409
									AFUA_1G00790	Uncharacterized protein	GO:0008150		BP	ND	8.70585e-06	0.000683409
									AFUA_1G01130	Uncharacterized protein	GO:0008150		BP	ND	8.70585e-06	0.000683409
									AFUA_1G01190	Uncharacterized protein	GO:0008150		BP	ND	8.70585e-06	0.000683409
									AFUA_1G01280	Polyketide synthase, putative	GO:0008150		BP	ND	8.70585e-06	0.000683409
									AFUA_1G01520	Uncharacterized protein	GO:0008150		BP	ND	8.70585e-06	0.000683409
									AFUA_1G02130	DUF221 domain protein, putative	GO:0008150		BP	ND	8.70585e-06	0.000683409
									AFUA_1G02250	Uncharacterized protein	GO:0008150		BP	ND	8.70585e-06	0.000683409
									AFUA_1G02260	Uncharacterized protein	GO:0008150		BP	ND	8.70585e-06	0.000683409
									AFUA_1G02330	Uncharacterized protein	GO:0008150		BP	ND	8.70585e-06	0.000683409
									AFUA_1G03090	Mitochondrial integral membrane protein	GO:0008150		BP	ND	8.70585e-06	0.000683409
									AFUA_1G03260	Tartrate MFS transporter, putative	GO:0008150		BP	ND	8.70585e-06	0.000683409
									AFUA_1G03270	Uncharacterized protein	GO:0008150		BP	ND	8.70585e-06	0.000683409
									AFUA_1G03310	Uncharacterized protein	GO:0008150		BP	ND	8.70585e-06	0.000683409
									AFUA_1G03320	Uncharacterized protein	GO:0008150		BP	ND	8.70585e-06	0.000683409
									AFUA_1G03352	Alpha-1,3-glucanase/mutanase, putative (EC 3.2.1.-)	GO:0008150		BP	ND	8.70585e-06	0.000683409
									AFUA_1G04455	Uncharacterized protein	GO:0008150		BP	ND	8.70585e-06	0.000683409
									AFUA_1G06480	Uncharacterized protein	GO:0008150		BP	ND	8.70585e-06	0.000683409
									AFUA_1G06670	Uncharacterized protein	GO:0008150		BP	ND	8.70585e-06	0.000683409
									AFUA_1G07030	Uncharacterized protein	GO:0008150		BP	ND	8.70585e-06	0.000683409
									AFUA_1G07040	Fructosamine-3-kinase, putative (EC 2.7.1.-)	GO:0008150		BP	ND	8.70585e-06	0.000683409
									AFUA_1G11180	Heat shock protein/chaperonin HSP78, putative	GO:0008150		BP	ND	8.70585e-06	0.000683409
									AFUA_1G11220	GPI anchored protein, putative	GO:0008150		BP	ND	8.70585e-06	0.000683409
									AFUA_1G11240	Uncharacterized protein	GO:0008150		BP	ND	8.70585e-06	0.000683409
									AFUA_1G12475	Uncharacterized protein	GO:0008150		BP	ND	8.70585e-06	0.000683409
									AFUA_1G13120	Uncharacterized protein	GO:0008150		BP	ND	8.70585e-06	0.000683409
									AFUA_1G13400	Uncharacterized protein	GO:0008150		BP	ND	8.70585e-06	0.000683409
									AFUA_1G13750	C2H2 transcription factor (Rpn4), putative	GO:0008150		BP	ND	8.70585e-06	0.000683409
									AFUA_1G13820	Uncharacterized protein	GO:0008150		BP	ND	8.70585e-06	0.000683409
									AFUA_1G14000	Uncharacterized protein	GO:0008150		BP	ND	8.70585e-06	0.000683409
									AFUA_1G14930	Uncharacterized protein	GO:0008150		BP	ND	8.70585e-06	0.000683409
									AFUA_1G15160	Uncharacterized protein	GO:0008150		BP	ND	8.70585e-06	0.000683409
									AFUA_1G17550	HET domain protein	GO:0008150		BP	ND	8.70585e-06	0.000683409
									AFUA_2G00180	Neutral amino acid permease	GO:0008150		BP	ND	8.70585e-06	0.000683409
									AFUA_2G00390	Uncharacterized protein	GO:0008150		BP	ND	8.70585e-06	0.000683409
									AFUA_2G00500	Uncharacterized protein	GO:0008150		BP	ND	8.70585e-06	0.000683409
									AFUA_2G00580	Uncharacterized protein	GO:0008150		BP	ND	8.70585e-06	0.000683409
									AFUA_2G00625	Uncharacterized protein	GO:0008150		BP	ND	8.70585e-06	0.000683409
									AFUA_2G00890	Uncharacterized protein	GO:0008150		BP	ND	8.70585e-06	0.000683409
									AFUA_2G00900	PTH11-like integral membrane protein, putative	GO:0008150		BP	ND	8.70585e-06	0.000683409
									AFUA_2G01150	Uncharacterized protein	GO:0008150		BP	ND	8.70585e-06	0.000683409
									AFUA_2G01730	Uncharacterized protein	GO:0008150		BP	ND	8.70585e-06	0.000683409
									AFUA_2G02180	Uncharacterized protein	GO:0008150		BP	ND	8.70585e-06	0.000683409
									AFUA_2G04180	Uncharacterized protein	GO:0008150		BP	ND	8.70585e-06	0.000683409
									AFUA_2G05870	Uncharacterized protein	GO:0008150		BP	ND	8.70585e-06	0.000683409
									AFUA_2G12720	Uncharacterized protein	GO:0008150		BP	ND	8.70585e-06	0.000683409
									AFUA_2G12760	Uncharacterized protein	GO:0008150		BP	ND	8.70585e-06	0.000683409
									AFUA_2G13830	Uncharacterized protein	GO:0008150		BP	ND	8.70585e-06	0.000683409
									AFUA_2G13840	Uncharacterized protein	GO:0008150		BP	ND	8.70585e-06	0.000683409
									AFUA_2G14525	Uncharacterized protein	GO:0008150		BP	ND	8.70585e-06	0.000683409
									AFUA_2G15270	Uncharacterized protein	GO:0008150		BP	ND	8.70585e-06	0.000683409
									AFUA_2G15330	Uncharacterized protein	GO:0008150		BP	ND	8.70585e-06	0.000683409
									AFUA_2G15350	Uncharacterized protein	GO:0008150		BP	ND	8.70585e-06	0.000683409
									AFUA_2G15360	Uncharacterized protein	GO:0008150		BP	ND	8.70585e-06	0.000683409
									AFUA_2G15400	Uncharacterized protein	GO:0008150		BP	ND	8.70585e-06	0.000683409
									AFUA_2G15420	Uncharacterized protein	GO:0008150		BP	ND	8.70585e-06	0.000683409
									AFUA_2G15710	Uncharacterized protein	GO:0008150		BP	ND	8.70585e-06	0.000683409
									AFUA_2G16430	Uncharacterized protein	GO:0008150		BP	ND	8.70585e-06	0.000683409
									AFUA_2G16440	Uncharacterized protein	GO:0008150		BP	ND	8.70585e-06	0.000683409
									AFUA_2G16500	Uncharacterized protein	GO:0008150		BP	ND	8.70585e-06	0.000683409
									AFUA_2G16990	Uncharacterized protein	GO:0008150		BP	ND	8.70585e-06	0.000683409
									AFUA_2G17320	Uncharacterized protein	GO:0008150		BP	ND	8.70585e-06	0.000683409
									AFUA_2G17370	Uncharacterized protein	GO:0008150		BP	ND	8.70585e-06	0.000683409
									AFUA_2G17630	Uncharacterized protein	GO:0008150		BP	ND	8.70585e-06	0.000683409
									AFUA_2G17640	Uncharacterized protein	GO:0008150		BP	ND	8.70585e-06	0.000683409
									AFUA_2G17650	DUF907 domain protein	GO:0008150		BP	ND	8.70585e-06	0.000683409
									AFUA_2G17670	Uncharacterized protein	GO:0008150		BP	ND	8.70585e-06	0.000683409
									AFUA_2G17680	Uncharacterized protein	GO:0008150		BP	ND	8.70585e-06	0.000683409
									AFUA_2G17690	Uncharacterized protein	GO:0008150		BP	ND	8.70585e-06	0.000683409
									AFUA_2G17700	Uncharacterized protein	GO:0008150		BP	ND	8.70585e-06	0.000683409
									AFUA_2G18100	Telomere-associated RecQ helicase, putative	GO:0008150		BP	ND	8.70585e-06	0.000683409
									AFUA_3G00130	Uncharacterized protein	GO:0008150		BP	ND	8.70585e-06	0.000683409
									AFUA_3G00440	F-box domain protein	GO:0008150		BP	ND	8.70585e-06	0.000683409
									AFUA_3G00500	Integral membrane protein	GO:0008150		BP	ND	8.70585e-06	0.000683409
									AFUA_3G00850	Uncharacterized protein	GO:0008150		BP	ND	8.70585e-06	0.000683409
									AFUA_3G00880	UPF0619 GPI-anchored membrane protein AFUA_3G00880	GO:0008150		BP	ND	8.70585e-06	0.000683409
									AFUA_3G01590	Uncharacterized protein	GO:0008150		BP	ND	8.70585e-06	0.000683409
									AFUA_3G01650	WSC domain protein, putative (EC 3.2.1.-)	GO:0008150		BP	ND	8.70585e-06	0.000683409
									AFUA_3G02050	Uncharacterized protein	GO:0008150		BP	ND	8.70585e-06	0.000683409
									AFUA_3G02260	Uncharacterized protein	GO:0008150		BP	ND	8.70585e-06	0.000683409
									AFUA_3G02420	ThiJ/PfpI family transcriptional regulator, putative	GO:0008150		BP	ND	8.70585e-06	0.000683409
									AFUA_3G02560	Uncharacterized protein	GO:0008150		BP	ND	8.70585e-06	0.000683409
									AFUA_3G02600	Uncharacterized protein	GO:0008150		BP	ND	8.70585e-06	0.000683409
									AFUA_3G02790	Amidohydrolase family protein	GO:0008150		BP	ND	8.70585e-06	0.000683409
									AFUA_3G02990	Uncharacterized protein	GO:0008150		BP	ND	8.70585e-06	0.000683409
									AFUA_3G03040	Uncharacterized protein	GO:0008150		BP	ND	8.70585e-06	0.000683409
									AFUA_3G03370	Cell surface protein, putative	GO:0008150		BP	ND	8.70585e-06	0.000683409
									AFUA_3G03490	O-methyltransferase, putative	GO:0008150		BP	ND	8.70585e-06	0.000683409
									AFUA_3G03580	Transferase family protein	GO:0008150		BP	ND	8.70585e-06	0.000683409
									AFUA_3G03720	Uncharacterized protein	GO:0008150		BP	ND	8.70585e-06	0.000683409
									AFUA_3G07870	Extracellular serine-rich protein, putative	GO:0008150		BP	ND	8.70585e-06	0.000683409
									AFUA_3G08450	Uncharacterized protein	GO:0008150		BP	ND	8.70585e-06	0.000683409
									AFUA_3G09520	Uncharacterized protein	GO:0008150		BP	ND	8.70585e-06	0.000683409
									AFUA_3G10850	DUF821 domain protein	GO:0008150		BP	ND	8.70585e-06	0.000683409
									AFUA_3G12090	Uncharacterized protein	GO:0008150		BP	ND	8.70585e-06	0.000683409
									AFUA_3G12520	Uncharacterized protein	GO:0008150		BP	ND	8.70585e-06	0.000683409
									AFUA_3G13110	Extracellular serine-threonine rich protein	GO:0008150		BP	ND	8.70585e-06	0.000683409
									AFUA_3G13140	Methyltransferase, putative	GO:0008150		BP	ND	8.70585e-06	0.000683409
									AFUA_3G13620	Cupin domain protein	GO:0008150		BP	ND	8.70585e-06	0.000683409
									AFUA_3G13630	Uncharacterized protein	GO:0008150		BP	ND	8.70585e-06	0.000683409
									AFUA_3G13640	Extracellular serine-rich protein, putative	GO:0008150		BP	ND	8.70585e-06	0.000683409
									AFUA_3G13810	Integral membrane protein, putative	GO:0008150		BP	ND	8.70585e-06	0.000683409
									AFUA_3G14540	Heat shock protein Hsp30/Hsp42, putative	GO:0008150		BP	ND	8.70585e-06	0.000683409
									AFUA_3G14570	Histidine acid phosphatase, putative (EC 3.1.3.-)	GO:0008150		BP	ND	8.70585e-06	0.000683409
									AFUA_3G14910	FacC-like extracellular signaling protein, putative	GO:0008150		BP	ND	8.70585e-06	0.000683409
									AFUA_3G15055	Uncharacterized protein	GO:0008150		BP	ND	8.70585e-06	0.000683409
									AFUA_3G15240	Uncharacterized protein	GO:0008150		BP	ND	8.70585e-06	0.000683409
									AFUA_3G15310	PKS-like enzyme, putative	GO:0008150		BP	ND	8.70585e-06	0.000683409
									AFUA_3G15330	Uncharacterized protein	GO:0008150		BP	ND	8.70585e-06	0.000683409
									AFUA_4G00470	MFS multidrug transporter, putative	GO:0008150		BP	ND	8.70585e-06	0.000683409
									AFUA_4G00480	MFS multidrug transporter, putative	GO:0008150		BP	ND	8.70585e-06	0.000683409
									AFUA_4G00490	Uncharacterized protein	GO:0008150		BP	ND	8.70585e-06	0.000683409
									AFUA_4G00500	Uncharacterized protein	GO:0008150		BP	ND	8.70585e-06	0.000683409
									AFUA_4G00580	Uncharacterized protein	GO:0008150		BP	ND	8.70585e-06	0.000683409
									AFUA_4G02780	Toxin biosynthesis peroxidase, putative (EC 1.11.-.-)	GO:0008150		BP	ND	8.70585e-06	0.000683409
									AFUA_4G02800	Haemolysin-III family protein	GO:0008150		BP	ND	8.70585e-06	0.000683409
									AFUA_4G03540	Integral membrane protein , putative	GO:0008150		BP	ND	8.70585e-06	0.000683409
									AFUA_4G03595	Uncharacterized protein	GO:0008150		BP	ND	8.70585e-06	0.000683409
									AFUA_4G03830	Uncharacterized protein	GO:0008150		BP	ND	8.70585e-06	0.000683409
									AFUA_4G04190	Uncharacterized protein	GO:0008150		BP	ND	8.70585e-06	0.000683409
									AFUA_4G04280	AN1 zinc finger protein	GO:0008150		BP	ND	8.70585e-06	0.000683409
									AFUA_4G04318	Copper resistance protein Crd2, putative	GO:0008150		BP	ND	8.70585e-06	0.000683409
									AFUA_4G06410	Uncharacterized protein	GO:0008150		BP	ND	8.70585e-06	0.000683409
									AFUA_4G06810	Uncharacterized protein	GO:0008150		BP	ND	8.70585e-06	0.000683409
									AFUA_4G08960	GPI anchored cell wall protein, putative	GO:0008150		BP	ND	8.70585e-06	0.000683409
									AFUA_4G09060	Phosphatidate cytidylyltransferase, putative (EC 2.7.7.41)	GO:0008150		BP	ND	8.70585e-06	0.000683409
									AFUA_4G09250	Uncharacterized protein	GO:0008150		BP	ND	8.70585e-06	0.000683409
									AFUA_4G09450	Uncharacterized protein	GO:0008150		BP	ND	8.70585e-06	0.000683409
									AFUA_4G09930	Uncharacterized protein	GO:0008150		BP	ND	8.70585e-06	0.000683409
									AFUA_4G11700	Leucine Rich Repeat domain protein	GO:0008150		BP	ND	8.70585e-06	0.000683409
									AFUA_4G12500	Uncharacterized protein	GO:0008150		BP	ND	8.70585e-06	0.000683409
									AFUA_4G13380	Uncharacterized protein	GO:0008150		BP	ND	8.70585e-06	0.000683409
									AFUA_4G13980	Uncharacterized protein	GO:0008150		BP	ND	8.70585e-06	0.000683409
									AFUA_4G13990	Uncharacterized protein	GO:0008150		BP	ND	8.70585e-06	0.000683409
									AFUA_4G14080	Spherulin 4-like cell surface protein, putative	GO:0008150		BP	ND	8.70585e-06	0.000683409
									AFUA_4G14170	Uncharacterized protein	GO:0008150		BP	ND	8.70585e-06	0.000683409
									AFUA_4G14250	Uncharacterized protein	GO:0008150		BP	ND	8.70585e-06	0.000683409
									AFUA_4G14350	Kelch repeat protein	GO:0008150		BP	ND	8.70585e-06	0.000683409
									AFUA_4G14620	RING finger protein	GO:0008150		BP	ND	8.70585e-06	0.000683409
									AFUA_5G00130	Capsule polysaccharide biosynthesis protein, putative	GO:0008150		BP	ND	8.70585e-06	0.000683409
									AFUA_5G00180	DUF221 membrane protein, putative	GO:0008150		BP	ND	8.70585e-06	0.000683409
									AFUA_5G00190	Uncharacterized protein	GO:0008150		BP	ND	8.70585e-06	0.000683409
									AFUA_5G00210	Uncharacterized protein	GO:0008150		BP	ND	8.70585e-06	0.000683409
									AFUA_5G00540	FacC-like extracellular signaling protein, putative	GO:0008150		BP	ND	8.70585e-06	0.000683409
									AFUA_5G00610	Oxidase, putative	GO:0008150		BP	ND	8.70585e-06	0.000683409
									AFUA_5G00620	Integral membrane protein, putative	GO:0008150		BP	ND	8.70585e-06	0.000683409
									AFUA_5G00750	Uncharacterized protein	GO:0008150		BP	ND	8.70585e-06	0.000683409
									AFUA_5G00975	DUF614 domain protein	GO:0008150		BP	ND	8.70585e-06	0.000683409
									AFUA_5G00990	Uncharacterized protein	GO:0008150		BP	ND	8.70585e-06	0.000683409
									AFUA_5G01005	Uncharacterized protein	GO:0008150		BP	ND	8.70585e-06	0.000683409
									AFUA_5G01130	Uncharacterized protein	GO:0008150		BP	ND	8.70585e-06	0.000683409
									AFUA_5G01245	Uncharacterized protein	GO:0008150		BP	ND	8.70585e-06	0.000683409
									AFUA_5G01248	Uncharacterized protein	GO:0008150		BP	ND	8.70585e-06	0.000683409
									AFUA_5G08200	Uncharacterized protein	GO:0008150		BP	ND	8.70585e-06	0.000683409
									AFUA_5G09330	CipC-like antibiotic response protein, putative	GO:0008150		BP	ND	8.70585e-06	0.000683409
									AFUA_5G09770	Uncharacterized protein	GO:0008150		BP	ND	8.70585e-06	0.000683409
									AFUA_5G09870	Uncharacterized protein	GO:0008150		BP	ND	8.70585e-06	0.000683409
									AFUA_5G09880	Uncharacterized protein	GO:0008150		BP	ND	8.70585e-06	0.000683409
									AFUA_5G09910	Nitroreductase family protein, putative	GO:0008150		BP	ND	8.70585e-06	0.000683409
									AFUA_5G11170	Nucleosome remodeling complex ATPase subunit (Snf2h), putative	GO:0008150		BP	ND	8.70585e-06	0.000683409
									AFUA_5G11180	Uncharacterized protein	GO:0008150		BP	ND	8.70585e-06	0.000683409
									AFUA_5G11190	Uncharacterized protein	GO:0008150		BP	ND	8.70585e-06	0.000683409
									AFUA_5G12220	Uncharacterized protein	GO:0008150		BP	ND	8.70585e-06	0.000683409
									AFUA_5G12700	Uncharacterized protein	GO:0008150		BP	ND	8.70585e-06	0.000683409
									AFUA_5G13680	Uncharacterized protein	GO:0008150		BP	ND	8.70585e-06	0.000683409
									AFUA_5G13710	Carboxylesterase, putative (EC 3.1.1.-)	GO:0008150		BP	ND	8.70585e-06	0.000683409
									AFUA_5G13715	Integral membrane protein PTH11-like, putative	GO:0008150		BP	ND	8.70585e-06	0.000683409
									AFUA_5G13730	NlpC/P60-like cell-wall peptidase, putative	GO:0008150		BP	ND	8.70585e-06	0.000683409
									AFUA_5G13760	Uncharacterized protein	GO:0008150		BP	ND	8.70585e-06	0.000683409
									AFUA_5G14320	Uncharacterized protein	GO:0008150		BP	ND	8.70585e-06	0.000683409
									AFUA_5G14670	Uncharacterized protein	GO:0008150		BP	ND	8.70585e-06	0.000683409
									AFUA_5G14810	Pyruvate decarboxylase, putative (EC 4.1.1.1)	GO:0008150		BP	ND	8.70585e-06	0.000683409
									AFUA_5G14830	Glyoxalase family protein (EC 4.4.1.5)	GO:0008150		BP	ND	8.70585e-06	0.000683409
									AFUA_5G14840	Uncharacterized protein	GO:0008150		BP	ND	8.70585e-06	0.000683409
									AFUA_5G14845	RING-finger domain protein, putative	GO:0008150		BP	ND	8.70585e-06	0.000683409
									AFUA_6G00250	GPI anchored protein, putative	GO:0008150		BP	ND	8.70585e-06	0.000683409
									AFUA_6G00280	NmrA-like family protein (EC 1.3.1.-)	GO:0008150		BP	ND	8.70585e-06	0.000683409
									AFUA_6G00430	IgE-binding protein	GO:0008150		BP	ND	8.70585e-06	0.000683409
									AFUA_6G00460	Putative uncharacterized protein	GO:0008150		BP	ND	8.70585e-06	0.000683409
									AFUA_6G00480	Putative uncharacterized protein	GO:0008150		BP	ND	8.70585e-06	0.000683409
									AFUA_6G00540	Putative uncharacterized protein	GO:0008150		BP	ND	8.70585e-06	0.000683409
									AFUA_6G00550	Glycosyl transferase family 8 family, putative	GO:0008150		BP	ND	8.70585e-06	0.000683409
									AFUA_6G00730	Putative uncharacterized protein	GO:0008150		BP	ND	8.70585e-06	0.000683409
									AFUA_6G02690	C2H2 finger domain protein, putative	GO:0008150		BP	ND	8.70585e-06	0.000683409
									AFUA_6G03190	Uncharacterized protein	GO:0008150		BP	ND	8.70585e-06	0.000683409
									AFUA_6G04280	Integral membrane protein	GO:0008150		BP	ND	8.70585e-06	0.000683409
									AFUA_6G06470	Heat shock protein Hsp30-like, putative	GO:0008150		BP	ND	8.70585e-06	0.000683409
									AFUA_6G07000	Uncharacterized protein	GO:0008150		BP	ND	8.70585e-06	0.000683409
									AFUA_6G08320	Uncharacterized protein	GO:0008150		BP	ND	8.70585e-06	0.000683409
									AFUA_6G09865	Uncharacterized protein	GO:0008150		BP	ND	8.70585e-06	0.000683409
									AFUA_6G11700	Uncharacterized protein	GO:0008150		BP	ND	8.70585e-06	0.000683409
									AFUA_6G11780	Uncharacterized protein	GO:0008150		BP	ND	8.70585e-06	0.000683409
									AFUA_6G11970	WSC domain protein, putative (EC 3.2.1.-)	GO:0008150		BP	ND	8.70585e-06	0.000683409
									AFUA_6G13380	Arrestin (Or S-antigen), N-terminal domain protein	GO:0008150		BP	ND	8.70585e-06	0.000683409
									AFUA_6G13800	Integral membrane protein Pth11-like, putative	GO:0008150		BP	ND	8.70585e-06	0.000683409
									AFUA_6G14120	Uncharacterized protein	GO:0008150		BP	ND	8.70585e-06	0.000683409
									AFUA_6G14570	Uncharacterized protein	GO:0008150		BP	ND	8.70585e-06	0.000683409
									AFUA_6G14690	Telomere-associated RecQ helicase, putative	GO:0008150		BP	ND	8.70585e-06	0.000683409
									AFUA_7G00190	Uncharacterized protein	GO:0008150		BP	ND	8.70585e-06	0.000683409
									AFUA_7G00400	Uncharacterized protein	GO:0008150		BP	ND	8.70585e-06	0.000683409
									AFUA_7G00610	Uncharacterized protein	GO:0008150		BP	ND	8.70585e-06	0.000683409
									AFUA_7G00700	Aldo-keto reductase (AKR13), puatative (EC 1.1.1.-)	GO:0008150		BP	ND	8.70585e-06	0.000683409
									AFUA_7G00805	Uncharacterized protein	GO:0008150		BP	ND	8.70585e-06	0.000683409
									AFUA_7G00930	Integral membrane protein	GO:0008150		BP	ND	8.70585e-06	0.000683409
									AFUA_7G01102	Uncharacterized protein	GO:0008150		BP	ND	8.70585e-06	0.000683409
									AFUA_7G01780	Uncharacterized protein	GO:0008150		BP	ND	8.70585e-06	0.000683409
									AFUA_7G02010	Indoleamine 2,3-dioxygenase family protein (EC 1.13.11.-)	GO:0008150		BP	ND	8.70585e-06	0.000683409
									AFUA_7G04920	Uncharacterized protein	GO:0008150		BP	ND	8.70585e-06	0.000683409
									AFUA_7G04940	Uncharacterized protein	GO:0008150		BP	ND	8.70585e-06	0.000683409
									AFUA_7G04960	N-acetyltransferase, GNAT family, putative (EC 3.2.1.-)	GO:0008150		BP	ND	8.70585e-06	0.000683409
									AFUA_7G05090	Glucuronyl hydrolase, putative	GO:0008150		BP	ND	8.70585e-06	0.000683409
									AFUA_7G05490	Uncharacterized protein	GO:0008150		BP	ND	8.70585e-06	0.000683409
									AFUA_7G05500	Glutathione S-transferase, putative (EC 2.5.1.18)	GO:0008150		BP	ND	8.70585e-06	0.000683409
									AFUA_7G06130	Plasma membrane protein Pth11-like, putative	GO:0008150		BP	ND	8.70585e-06	0.000683409
									AFUA_7G06270	Cyanamide hydratase, putative (EC 4.2.1.69)	GO:0008150		BP	ND	8.70585e-06	0.000683409
									AFUA_7G06470	Uncharacterized protein	GO:0008150		BP	ND	8.70585e-06	0.000683409
									AFUA_7G06950	Oxidoreductase, putative (EC 1.13.-.-)	GO:0008150		BP	ND	8.70585e-06	0.000683409
									AFUA_7G06960	Monooxygenase, putative (EC 1.14.13.-)	GO:0008150		BP	ND	8.70585e-06	0.000683409
									AFUA_7G06981	Uncharacterized protein	GO:0008150		BP	ND	8.70585e-06	0.000683409
									AFUA_7G08260	Uncharacterized protein	GO:0008150		BP	ND	8.70585e-06	0.000683409
									AFUA_7G08280	Uncharacterized protein	GO:0008150		BP	ND	8.70585e-06	0.000683409
									AFUA_7G08390	Uncharacterized protein	GO:0008150		BP	ND	8.70585e-06	0.000683409
									AFUA_7G08420	Uncharacterized protein	GO:0008150		BP	ND	8.70585e-06	0.000683409
									AFUA_8G00830	Uncharacterized protein	GO:0008150		BP	ND	8.70585e-06	0.000683409
									AFUA_8G01110	Integral membrane protein, putative	GO:0008150		BP	ND	8.70585e-06	0.000683409
									AFUA_8G01290	Uncharacterized protein	GO:0008150		BP	ND	8.70585e-06	0.000683409
									AFUA_8G01320	Uncharacterized protein	GO:0008150		BP	ND	8.70585e-06	0.000683409
									AFUA_8G01330	Uncharacterized protein	GO:0008150		BP	ND	8.70585e-06	0.000683409
									AFUA_8G01500	Pfs domain protein, putative (EC 2.4.2.-)	GO:0008150		BP	ND	8.70585e-06	0.000683409
									AFUA_8G01600	Uncharacterized protein	GO:0008150		BP	ND	8.70585e-06	0.000683409
									AFUA_8G01610	Uncharacterized protein	GO:0008150		BP	ND	8.70585e-06	0.000683409
									AFUA_8G01620	Uncharacterized protein	GO:0008150		BP	ND	8.70585e-06	0.000683409
									AFUA_8G01680	Uncharacterized protein	GO:0008150		BP	ND	8.70585e-06	0.000683409
									AFUA_8G01690	Uncharacterized protein	GO:0008150		BP	ND	8.70585e-06	0.000683409
									AFUA_8G01730	Glycosyl transferase family protein	GO:0008150		BP	ND	8.70585e-06	0.000683409
									AFUA_8G01790	Integral membrane protein, putative	GO:0008150		BP	ND	8.70585e-06	0.000683409
									AFUA_8G01795	Uncharacterized protein	GO:0008150		BP	ND	8.70585e-06	0.000683409
									AFUA_8G01800	Thiosulfate sulfurtransferase, putative (EC 2.8.1.-)	GO:0008150		BP	ND	8.70585e-06	0.000683409
									AFUA_8G02150	Acetylornithine aminotransferase, putative (EC 2.6.1.11)	GO:0008150		BP	ND	8.70585e-06	0.000683409
									AFUA_8G02190	Uncharacterized protein	GO:0008150		BP	ND	8.70585e-06	0.000683409
									AFUA_8G02290	Uncharacterized protein	GO:0008150		BP	ND	8.70585e-06	0.000683409
									AFUA_8G02320	Capsule polysaccharide synthase Cps1, putative	GO:0008150		BP	ND	8.70585e-06	0.000683409
									AFUA_8G02390	Uncharacterized protein	GO:0008150		BP	ND	8.70585e-06	0.000683409
									AFUA_8G02540	Uncharacterized protein	GO:0008150		BP	ND	8.70585e-06	0.000683409
									AFUA_8G05030	Uncharacterized protein	GO:0008150		BP	ND	8.70585e-06	0.000683409
									AFUA_8G05590	Oxidoreductase, short chain dehydrogenase/reductase family	GO:0008150		BP	ND	8.70585e-06	0.000683409
									AFUA_8G05600	Uncharacterized protein	GO:0008150		BP	ND	8.70585e-06	0.000683409
									AFUA_8G05770	Uncharacterized protein	GO:0008150		BP	ND	8.70585e-06	0.000683409
									AFUA_8G05780	NACHT and Ankyrin domain protein	GO:0008150		BP	ND	8.70585e-06	0.000683409
									AFUA_8G05870	2-haloalkanoic acid dehalogenase, putative (EC 3.8.1.2)	GO:0008150		BP	ND	8.70585e-06	0.000683409
									AFUA_8G06070	Uncharacterized protein	GO:0008150		BP	ND	8.70585e-06	0.000683409
									AFUA_8G06100	Integral membrane protein	GO:0008150		BP	ND	8.70585e-06	0.000683409
									AFUA_8G06200	Uncharacterized protein	GO:0008150		BP	ND	8.70585e-06	0.000683409
									AFUA_8G06250	Hypothetical glutamine rich protein	GO:0008150		BP	ND	8.70585e-06	0.000683409
									AFUA_8G06260	Uncharacterized protein	GO:0008150		BP	ND	8.70585e-06	0.000683409
									AFUA_8G06320	Uncharacterized protein	GO:0008150		BP	ND	8.70585e-06	0.000683409
									AFUA_8G06350	Esterase family protein	GO:0008150		BP	ND	8.70585e-06	0.000683409
									AFUA_8G06360	Alpha-1,3-glucanase, putative (EC 3.2.1.-)	GO:0008150		BP	ND	8.70585e-06	0.000683409
									AFUA_8G06490	Uncharacterized protein	GO:0008150		BP	ND	8.70585e-06	0.000683409
									AFUA_8G06500	Uncharacterized protein	GO:0008150		BP	ND	8.70585e-06	0.000683409
									AFUA_8G06640	UbiE/COQ5 methyltransferase, putative (EC 2.1.1.-)	GO:0008150		BP	ND	8.70585e-06	0.000683409
									AFUA_8G06785	Uncharacterized protein	GO:0008150		BP	ND	8.70585e-06	0.000683409
									AFUA_8G06800	Uncharacterized protein	GO:0008150		BP	ND	8.70585e-06	0.000683409
									AFUA_8G06974	Uncharacterized protein	GO:0008150		BP	ND	8.70585e-06	0.000683409
									AFUA_8G07160	Uncharacterized protein	GO:0008150		BP	ND	8.70585e-06	0.000683409
									AFUA_8G00930	Endo-chitosanase (EC 3.2.1.132)	GO:0008150		BP	ND	8.70585e-06	0.000683409
									AFUA_4G06820	Protein ecm33	GO:0008150		BP	ND	8.70585e-06	0.000683409
									AFUA_6G00450	Probable feruloyl esterase B-1 (EC 3.1.1.73) (Ferulic acid esterase B-1) (FAEB-1)	GO:0008150		BP	ND	8.70585e-06	0.000683409
									AFUA_8G07080	Extracellular metalloproteinase mep (EC 3.4.24.-) (Elastinolytic metalloproteinase mep) (Fungalysin mep)	GO:0008150		BP	ND	8.70585e-06	0.000683409
									AFUA_3G11070	Pyruvate decarboxylase (EC 4.1.1.1)	GO:0008150		BP	ND	8.70585e-06	0.000683409
									AFUA_6G14620	Probable alpha-L-arabinofuranosidase B (ABF B) (Arabinosidase B) (EC 3.2.1.55)	GO:0005975		BP	IEA	2.34013e-05	0.0014696
									AFUA_1G00480	Glucosamine-6-phosphate deaminase, putative (EC 3.5.99.6)	GO:0005975		BP	IEA	2.34013e-05	0.0014696
									AFUA_1G00530	Thermoresistant gluconokinase family protein (EC 2.7.1.-)	GO:0005975		BP	IEA	2.34013e-05	0.0014696
									AFUA_1G15440	Alpha-1,3-glucan synthase Ags3 (EC 2.4.1.183)	GO:0005975		BP	IEA	2.34013e-05	0.0014696
									AFUA_2G00450	Hexokinase, putative (EC 2.7.1.1)	GO:0005975		BP	IEA	2.34013e-05	0.0014696
									AFUA_2G00510	Cellulose-binding GDSL lipase/acylhydrolase, putative	GO:0005975		BP	IEA	2.34013e-05	0.0014696
									AFUA_3G00470	Endo-1,4-beta-xylanase (EC 3.2.1.8)	GO:0005975		BP	IEA	2.34013e-05	0.0014696
									AFUA_3G03870	Endo-1,4-beta-glucanase, putative (EC 3.2.1.4)	GO:0005975		BP	IEA	2.34013e-05	0.0014696
									AFUA_4G09940	Polysaccharide deacetylase family protein	GO:0005975		BP	IEA	2.34013e-05	0.0014696
									AFUA_4G13770	Glycosyl hydrolase, putative (EC 3.-.-.-)	GO:0005975		BP	IEA	2.34013e-05	0.0014696
									AFUA_5G00670	Beta-galactosidase, putative	GO:0005975		BP	IEA	2.34013e-05	0.0014696
									AFUA_5G01400	Class V chitinase, putative (EC 3.2.1.14)	GO:0005975		BP	IEA	2.34013e-05	0.0014696
									AFUA_5G14190	Beta-glucanase, putative	GO:0005975		BP	IEA	2.34013e-05	0.0014696
									AFUA_5G14800	Lactate dehydrogenase (EC 1.1.1.27)	GO:0005975		BP	IEA	2.34013e-05	0.0014696
									AFUA_6G01800	Glucanase (EC 3.2.1.-)	GO:0005975		BP	IEA	2.34013e-05	0.0014696
									AFUA_6G09310	Class V chitinase, putative (EC 3.2.1.14)	GO:0005975		BP	IEA	2.34013e-05	0.0014696
									AFUA_6G09540	Endoglucanase, putative (EC 3.2.1.-)	GO:0005975		BP	IEA	2.34013e-05	0.0014696
									AFUA_8G01950	Uncharacterized protein	GO:0005975		BP	IEA	2.34013e-05	0.0014696
									AFUA_8G04070	Glucosamine-6-phosphate deaminase, putative (EC 3.5.99.6)	GO:0005975		BP	IEA	2.34013e-05	0.0014696
									AFUA_8G05730	Beta-glucosidase, putative	GO:0005975		BP	IEA	2.34013e-05	0.0014696
									AFUA_8G06750	UDP-glucose,sterol transferase, putative	GO:0005975		BP	IEA	2.34013e-05	0.0014696
									AFUA_3G02090	Probable exo-1,4-beta-xylosidase bxlB (EC 3.2.1.37) (1,4-beta-D-xylan xylohydrolase bxlB) (Beta-xylosidase bxlB) (Xylobiase bxlB)	GO:0005975		BP	IEA	2.34013e-05	0.0014696
									AFUA_3G01910	Probable 1,4-beta-D-glucan cellobiohydrolase C (EC 3.2.1.91) (Beta-glucancellobiohydrolase C) (Exocellobiohydrolase C) (Exoglucanase C)	GO:0005975		BP	IEA	2.34013e-05	0.0014696
									AFUA_1G16190 | AFUA_2G03120	Probable glycosidase crf1 (EC 3.2.-.-) (Crh-like protein 1) (allergen Asp f 9), Probable glycosidase crf2 (EC 3.2.-.-) (Crh-like protein 2)	GO:0005975		BP	IEA	2.34013e-05	0.0014696
									AFUA_8G00930	Endo-chitosanase (EC 3.2.1.132)	GO:0005975		BP	IEA	2.34013e-05	0.0014696
									AFUA_3G00270	Probable glucan endo-1,3-beta-glucosidase eglC (EC 3.2.1.39) (Endo-1,3-beta-glucanase eglC) (Laminarinase eglC)	GO:0005975		BP	IDA, IEA	2.34013e-05	0.0014696
									AFUA_1G03600	Probable glucan 1,3-beta-glucosidase A (EC 3.2.1.58) (Exo-1,3-beta-glucanase 1) (Exo-1,3-beta-glucanase A)	GO:0005975		BP	IEA	2.34013e-05	0.0014696
									AFUA_6G00450	Probable feruloyl esterase B-1 (EC 3.1.1.73) (Ferulic acid esterase B-1) (FAEB-1)	GO:0005975		BP	IEA	2.34013e-05	0.0014696
									AFUA_2G05340	1,3-beta-glucanosyltransferase gel4 (EC 2.4.1.-) (Glucan elongating glucanosyltransferase 4)	GO:0005975		BP	IEA	2.34013e-05	0.0014696
									AFUA_3G00380	Probable beta-galactosidase E (EC 3.2.1.23) (Lactase E)	GO:0005975		BP	IEA	2.34013e-05	0.0014696
									AFUA_7G06400	Probable pectate lyase D (EC 4.2.2.2)	GO:0005975		BP	IEA	2.34013e-05	0.0014696
									AFUA_8G06890	Probable endo-xylogalacturonan hydrolase A (EC 3.2.1.-)	GO:0005975		BP	IEA	2.34013e-05	0.0014696
									AFUA_1G10370	MFS multidrug transporter, putative	GO:0055085		BP	IEA	0.000683991	0.0357955
									AFUA_1G13800	MFS multidrug transporter, putative	GO:0055085		BP	IEA	0.000683991	0.0357955
									AFUA_2G03090	Vacuolar ABC heavy metal transporter (Hmt1), putative	GO:0055085		BP	IEA	0.000683991	0.0357955
									AFUA_2G11520	MFS monosaccharide transporter, putative	GO:0055085		BP	IEA	0.000683991	0.0357955
									AFUA_2G12500	MFS multidrug transporter, putative	GO:0055085		BP	IEA	0.000683991	0.0357955
									AFUA_2G12710	MFS monocarboxylate transporter, putative	GO:0055085		BP	IEA	0.000683991	0.0357955
									AFUA_2G16770	Mitochondrial carrier protein (Leu5), putative	GO:0055085		BP	IEA	0.000683991	0.0357955
									AFUA_2G17660	C4-dicarboxylate transporter/malic acid transport protein, putative	GO:0055085		BP	IEA	0.000683991	0.0357955
									AFUA_2G17730	MFS multidrug transporter, putative	GO:0055085		BP	IEA	0.000683991	0.0357955
									AFUA_3G00200	Hexose transporter protein	GO:0055085		BP	IEA	0.000683991	0.0357955
									AFUA_3G02060	MFS multidrug transporter, putative	GO:0055085		BP	IEA	0.000683991	0.0357955
									AFUA_3G02520	MFS multidrug transporter, putative	GO:0055085		BP	IEA	0.000683991	0.0357955
									AFUA_3G02610	MFS transporter, putative	GO:0055085		BP	IEA	0.000683991	0.0357955
									AFUA_3G02780	MFS multidrug transporter, putative	GO:0055085		BP	IEA	0.000683991	0.0357955
									AFUA_3G03320	MFS monocarboxylate transporter, putative	GO:0055085		BP	IEA	0.000683991	0.0357955
									AFUA_3G13670	Siderochrome-iron transporter, putative	GO:0055085		BP	IEA	0.000683991	0.0357955
									AFUA_3G14560	MFS multidrug transporter, putative	GO:0055085		BP	IEA	0.000683991	0.0357955
									AFUA_4G00550	MFS transporter, putative	GO:0055085		BP	IEA	0.000683991	0.0357955
									AFUA_4G01140	MFS multidrug transporter, putative	GO:0055085		BP	IEA	0.000683991	0.0357955
									AFUA_4G01480	MFS transporter, putative	GO:0055085		BP	IEA	0.000683991	0.0357955
									AFUA_4G13540	Potassium uptake transporter, putative	GO:0055085		BP	IEA	0.000683991	0.0357955
									AFUA_5G00160	MFS polyamine transporter, putative	GO:0055085		BP	IEA	0.000683991	0.0357955
									AFUA_5G00500	MFS alpha-glucoside transporter, putative	GO:0055085		BP	IEA	0.000683991	0.0357955
									AFUA_5G01540	MFS aflatoxin efflux pump, putative	GO:0055085		BP	IEA	0.000683991	0.0357955
									AFUA_5G02390	Auxin Efflux Carrier superfamily	GO:0055085		BP	IEA	0.000683991	0.0357955
									AFUA_5G02700	MFS multidrug transporter, putative	GO:0055085		BP	IEA	0.000683991	0.0357955
[truncated: 97 more rows]
