# Supplementary material for: The Aspergillus fumigatus UPR is variably activated across nutrient and host environments and is critical for the establishment of corneal infection
Source: PLoS Pathog. 2023 Oct 31;19(10):e1011435. doi: 10.1371/journal.ppat.1011435 (PMC10637725; doi:10.1371/journal.ppat.1011435)
Supplement: S4 Data — (XLSX) [file ppat.1011435.s009.xlsx]

## Sheet: Table of contents
	Differentially expressed genes (DEGs) and enriched terms for ∆hacA-Gelatin(Gel)MM vs WT-GelMM
Table of contents
1	Full list of up-regulated genes in ∆hacA-GelMM (relative to WT-GelMM)
2	Full list of down-regulated genes in ∆hacA-GelMM (relative to WT-GelMM)
3	Enriched FunCat and GO terms for DEGs up-regulated in ∆hacA
4	Enriched FunCat and GO terms for DEGs down-regulated in ∆hacA

## Sheet: List of genes up in hacA
	GeneID	old_locus_tag	Name	product_id	product	FDR	PValue	logFC	logCPM	F	gene_biotype	type.x	type.y	Ontology_term	go_component	go_function	go_process
1684	AFUA_2G00490	Afu2g00490	AFUA_2G00490	EAL87147.1	glycosyl hydrolase, family 31	0.0017694	0.000271898	-7.47676	-1.64093	22.7221	protein_coding	gene	CDS
5932	AFUA_5G00180	Afu5g00180	AFUA_5G00180	EAL86284.1	DUF221 membrane protein, putative	0.101988	0.047813	-6.0989	-2.98043	4.67091	protein_coding	gene	CDS
8697	AFUA_7G01118		AFUA_7G01118	EBA27204.1	hypothetical protein	0.0946571	0.0436946	-5.75364	-4.29872	6.22235	protein_coding	gene	CDS
9346	AFUA_8G01320	Afu8g01320	AFUA_8G01320	EAL85036.1	hypothetical protein	0.151157	0.079039	-5.67108	-1.70992	3.66758	protein_coding	gene	CDS
3680	AFUA_3G04046		AFUA_3G04046		tRNA-Arg	0.0832226	0.0370319	-5.33985	-3.21556	5.27042	tRNA	gene	tRNA
223	AFUA_1G02636		AFUA_1G02636		tRNA-Asp	0.0727928	0.0311431	-5.0994	-3.32142	5.69167	tRNA	gene	tRNA
7626	AFUA_6G03945		AFUA_6G03945		tRNA-Ser	0.186143	0.104183	-5.07374	-2.75225	3.00466	tRNA	gene	tRNA
92	AFUA_1G01280	Afu1g01280	AFUA_1G01280	EAL87841.1	polyketide synthase, putative	0.121338	0.0594567	-5.07064	-3.23344	4.18016	protein_coding	gene	CDS
9569	AFUA_8G04476		AFUA_8G04476		tRNA-Val	0.226212	0.133722	-5.06829	-3.69403	2.57114	tRNA	gene	tRNA
7558	AFUA_6G03270	Afu6g03270	AFUA_6G03270	EAL85711.1	hypothetical protein	0.206857	0.119532	-5.03634	-3.31299	2.73615	protein_coding	gene	CDS
1676	AFUA_2G00415		AFUA_2G00415		tRNA-Arg	0.117363	0.0570091	-5.03126	-3.47775	4.39268	tRNA	gene	tRNA
9576	AFUA_8G04515		AFUA_8G04515		tRNA-Asp	0.175284	0.0959713	-5.00334	-4.41834	3.50014	tRNA	gene	tRNA
1	AFUA_1G00100	Afu1g00100	AFUA_1G00100	EBA27323.1	MFS monocarboxylate transporter, putative	0.122471	0.0602354	-4.8994	-1.02594	4.15145	protein_coding	gene	CDS
5957	AFUA_5G00440	Afu5g00440	AFUA_5G00440	EAL86257.1	GNAT family N-acetyltransferase, putative	0.211732	0.123252	-4.67339	-4.53509	2.9246	protein_coding	gene	CDS	GO:0008080; GO:0008152		N-acetyltransferase activity|0008080||	metabolic process|0008152||
9803	AFUA_8G06835		AFUA_8G06835		tRNA-Met	0.0751751	0.0324597	-4.64896	-3.06875	5.45072	tRNA	gene	tRNA
3258	AFUA_2G17725		AFUA_2G17725		tRNA-Met	0.133414	0.0674717	-4.61871	-4.10629	3.90409	tRNA	gene	tRNA
3073	AFUA_2G15835		AFUA_2G15835		tRNA-Lys	0.176289	0.0968078	-4.59472	-3.90099	3.15129	tRNA	gene	tRNA
7389	AFUA_6G00590		AFUA_6G00590	EBA27168.1	secreted peptide, putative	0.211357	0.122861	-4.52664	-2.79043	2.68343	protein_coding	gene	CDS
222	AFUA_1G02633		AFUA_1G02633		tRNA-Asp	0.216251	0.12643	-4.44568	-3.92756	2.68056	tRNA	gene	tRNA
3293	AFUA_2G18100	Afu2g18100	AFUA_2G18100	EAL94109.1	telomere-associated RecQ helicase, putative	0.0822311	0.0364656	-4.42686	-3.38364	5.30741	protein_coding	gene	CDS	GO:0006139; GO:0008026		ATP-dependent helicase activity|0008026||	nucleobase, nucleoside, nucleotide and nucleic acid metabolic process|0006139||
9796	AFUA_8G06780	Afu8g06780	AFUA_8G06780	EAL85438.1	extracellular proline rich protein	0.321373	0.21188	-4.41108	-4.19706	1.82124	protein_coding	gene	CDS
3684	AFUA_3G04100	Afu3g04100	AFUA_3G04100	EAL86690.1	hypothetical protein	0.238495	0.14374	-4.30128	-3.76123	2.4951	protein_coding	gene	CDS
9456	AFUA_8G02415		AFUA_8G02415		tRNA-Arg	0.353293	0.239246	-4.20041	-4.66617	1.67672	tRNA	gene	tRNA
3614	AFUA_3G03375		AFUA_3G03375		tRNA-Asp	0.238943	0.144156	-4.15264	-2.94529	2.38299	tRNA	gene	tRNA
441	AFUA_1G04876		AFUA_1G04876		tRNA-Glu	0.0135985	0.00366754	-4.02893	-1.25371	11.4306	tRNA	gene	tRNA
1990	AFUA_2G03516		AFUA_2G03516		tRNA-Ala	0.380592	0.264071	-3.95373	-4.70128	1.49256	tRNA	gene	tRNA
9334	AFUA_8G01190	Afu8g01190	AFUA_8G01190	EAL85049.1	isoamyl alcohol oxidase, putative	0.227951	0.134925	-3.68477	1.11774	2.49641	protein_coding	gene	CDS
5000	AFUA_4G04315		AFUA_4G04315		tRNA-Thr	0.330551	0.219842	-3.67533	-4.37072	1.70177	tRNA	gene	tRNA
444	AFUA_1G04895		AFUA_1G04895		tRNA-Glu	0.348135	0.234468	-3.62223	-3.22783	1.53869	tRNA	gene	tRNA
7337	AFUA_5G15080	Afu5g15080	AFUA_5G15080	EAL91111.1	Rho-associated protein kinase, putative	0.328516	0.218022	-3.61279	-2.73447	1.71631	protein_coding	gene	CDS
7257	AFUA_5G14235		AFUA_5G14235		tRNA-Cys	0.0370575	0.0132947	-3.5782	0.0628563	7.74551	tRNA	gene	tRNA
530	AFUA_1G05735		AFUA_1G05735		tRNA-Gly	0.0513998	0.0199937	-3.57723	-2.36346	6.62835	tRNA	gene	tRNA
794	AFUA_1G09346		AFUA_1G09346		tRNA-Ser	0.0112562	0.00289997	-3.36011	-1.84354	12.1844	tRNA	gene	tRNA
5170	AFUA_4G07025		AFUA_4G07025		tRNA-Ile	0.414619	0.295772	-3.28641	-4.16727	1.19045	tRNA	gene	tRNA
8595	AFUA_7G00090	Afu7g00090	AFUA_7G00090	EAL84881.1	telomere-associated RecQ helicase, putative	0.452004	0.331793	-3.27937	-3.48752	1.00806	protein_coding	gene	CDS	GO:0000723; GO:0006139; GO:0004386		helicase activity|0004386||	telomere maintenance|0000723||; nucleobase, nucleoside, nucleotide and nucleic acid metabolic process|0006139||
1989	AFUA_2G03514		AFUA_2G03514		tRNA-Ala	0.452867	0.332565	-3.27933	-3.66851	1.01587	tRNA	gene	tRNA
1087	AFUA_1G12240	Afu1g12240	AFUA_1G12240	EAL90554.2	MFS peptide transporter, putaitve	1.35782820141098e-7	4.95809060257583e-10	-3.2091	4.48905	167.041	protein_coding	gene	CDS	GO:0005886; GO:0015197; GO:0015833	plasma membrane|0005886||	peptide transporter activity|0015197||	peptide transport|0015833||
3015	AFUA_2G15240	Afu2g15240	AFUA_2G15240	EAL93821.1	small oligopeptide transporter, OPT family	1.97405664306082e-7	8.51152568045461e-10	-3.02813	6.4781	172.906	protein_coding	gene	CDS	GO:0005783; GO:0005887; GO:0006790; GO:0015198	endoplasmic reticulum|0005783||; integral to plasma membrane|0005887||	oligopeptide transporter activity|0015198||	sulfur metabolic process|0006790||
1824	AFUA_2G01865		AFUA_2G01865		tRNA-Gly	0.291012	0.186107	-3.00755	-3.53393	1.92602	tRNA	gene	tRNA
3365	AFUA_3G00805		AFUA_3G00805		tRNA-Asn	0.297197	0.19166	-2.92237	-3.92452	1.87531	tRNA	gene	tRNA
9802	AFUA_8G06830	Afu8g06830	AFUA_8G06830	EAL85444.1	endoglucanase, putative	2.25232174912753e-7	1.13585960875224e-9	-2.9028	6.37849	164.569	protein_coding	gene	CDS
1463	AFUA_1G15965		AFUA_1G15965		tRNA-Pro	0.529631	0.408728	-2.81302	-4.53647	0.740287	tRNA	gene	tRNA
9691	AFUA_8G05710	Afu8g05710	AFUA_8G05710	EAL85334.1	MFS sugar transporter Stl1, putative	1.97405664306082e-7	8.60984234218635e-10	-2.78512	6.95789	169.337	protein_coding	gene	CDS	GO:0005215; GO:0006810; GO:0016020	membrane|0016020||	transporter activity|0005215||	transport|0006810||
6039	AFUA_5G01265		AFUA_5G01265		tRNA-Gly	0.436323	0.316388	-2.76731	-4.36905	1.08908	tRNA	gene	tRNA
4079	AFUA_3G09225		AFUA_3G09225		tRNA-Arg	0.49523	0.374624	-2.76727	-4.60411	0.859542	tRNA	gene	tRNA
4679	AFUA_3G15380	Afu3g15380	AFUA_3G15380	EAL92050.2	MFS multidrug transporter, putative	0.532508	0.412893	-2.76726	-4.66612	0.740945	protein_coding	gene	CDS	GO:0005886; GO:0008028; GO:0015238; GO:0015718; GO:0015893	plasma membrane|0005886||	monocarboxylic acid transporter activity|0008028||; drug transporter activity|0015238||	monocarboxylic acid transport|0015718||; drug transport|0015893||
6030	AFUA_5G01210	Afu5g01210	AFUA_5G01210	EAL86183.1	amine oxidase, flavin-containing superfamily	0.0334168	0.0116395	-2.76253	0.243647	8.10806	protein_coding	gene	CDS
9771	AFUA_8G06500	Afu8g06500	AFUA_8G06500	EAL85413.1	hypothetical protein	0.0357354	0.0126618	-2.74344	-0.823983	7.81555	protein_coding	gene	CDS
9834	AFUA_8G07175		AFUA_8G07175		tRNA-Met	0.126175	0.0624798	-2.74146	-2.26057	3.99072	tRNA	gene	tRNA
7037	AFUA_5G12214		AFUA_5G12214		tRNA-Phe	0.548278	0.428935	-2.73937	-3.9088	0.668238	tRNA	gene	tRNA
1701	AFUA_2G00655		AFUA_2G00655		tRNA-Thr	0.459927	0.339662	-2.73844	-4.25487	0.985348	tRNA	gene	tRNA
6814	AFUA_5G09965		AFUA_5G09965		tRNA-His	0.255318	0.156859	-2.72518	-4.07152	2.26794	tRNA	gene	tRNA
3654	AFUA_3G03780	Afu3g03780	AFUA_3G03780	EAL86660.1	conserved hypothetical protein	0.174093	0.0952479	-2.71321	-2.86987	3.1312	protein_coding	gene	CDS
6036	AFUA_5G01248		AFUA_5G01248	EBA27259.1	conserved hypothetical protein	0.0016632	0.00025065	-2.63144	1.70019	21.8001	protein_coding	gene	CDS
294	AFUA_1G03352		AFUA_1G03352	EBA27333.1	alpha-1,3-glucanase/mutanase, putative	0.00876433	0.00209352	-2.61855	1.02787	13.451	protein_coding	gene	CDS	GO:0004553; GO:0006073; GO:0009277	chitin- and beta-glucan-containing cell wall|0009277||	hydrolase activity, hydrolyzing O-glycosyl compounds|0004553||	glucan metabolic process|0006073||
8341	AFUA_6G12160	Afu6g12160	AFUA_6G12160	EAL89057.2	C6 transcription factor, putative	7.82555e-05	4.50054e-06	-2.58405	5.66055	50.9978	protein_coding	gene	CDS	GO:0003700; GO:0005634; GO:0045449	nucleus|0005634||	transcription factor activity|0003700||	regulation of transcription|0045449||
4736	AFUA_4G00660	Afu4g00660	AFUA_4G00660	EAL84352.1	sensor histidine kinase/response regulator, putative	2.80543e-05	1.08416e-06	-2.58179	6.83918	65.1336	protein_coding	gene	CDS	GO:0000155; GO:0004673; GO:0006468		two-component sensor activity|0000155||; protein histidine kinase activity|0004673||	protein amino acid phosphorylation|0006468||
7124	AFUA_5G12892		AFUA_5G12892		tRNA-Asn	0.335296	0.223338	-2.50861	-3.07901	1.61809	tRNA	gene	tRNA
5312	AFUA_4G08420	Afu4g08420	AFUA_4G08420	EAL89945.1	conserved hypothetical protein	7.49545e-06	1.55094019321467e-7	-2.5043	9.65311	81.7445	protein_coding	gene	CDS
142	AFUA_1G01820	Afu1g01820	AFUA_1G01820	EAL87894.1	conserved hypothetical protein	0.0134872	0.00363207	-2.49563	-1.31684	11.4614	protein_coding	gene	CDS
4629	AFUA_3G14820	Afu3g14820	AFUA_3G14820	EAL92105.1	4-hydroxyphenylpyruvate dioxygenase, putative	0.19168	0.108324	-2.47365	-2.88445	2.9277	protein_coding	gene	CDS
9840	AFUA_8G07225	Afu8g07225	AFUA_8G07225	EAL85483.1	conserved hypothetical protein	0.00204046	0.000326382	-2.39369	2.49555	21.0104	protein_coding	gene	CDS
8321	AFUA_6G11970	Afu6g11970	AFUA_6G11970	EAL89038.1	WSC domain protein, putative	0.182136	0.101164	-2.37696	-2.81355	3.13021	protein_coding	gene	CDS
9722	AFUA_8G05995		AFUA_8G05995		tRNA-Ala	0.261404	0.161843	-2.32032	-3.28419	2.17234	tRNA	gene	tRNA
2137	AFUA_2G05060	Afu2g05060	AFUA_2G05060	EAL87599.1	alternative oxidase AlxA, putative	0.00417566	0.000819212	-2.29492	11.0459	18.3134	protein_coding	gene	CDS
7804	AFUA_6G06640	Afu6g06640	AFUA_6G06640	EAL88518.1	FK506 suppressor Sfk1, putative	4.51621e-06	7.9247902036022e-8	-2.2864	6.88886	91.4463	protein_coding	gene	CDS
6788	AFUA_5G09813		AFUA_5G09813		tRNA-Met	0.346031	0.232489	-2.27433	-3.05202	1.53622	tRNA	gene	tRNA
9464	AFUA_8G02480	Afu8g02480	AFUA_8G02480	EAL84920.1	conserved hypothetical protein	1.41009e-06	1.56668757307381e-8	-2.26449	6.50007	112.225	protein_coding	gene	CDS
1657	AFUA_2G00210	Afu2g00210	AFUA_2G00210	EAL87119.1	conserved hypothetical protein	6.73115e-05	3.68681e-06	-2.23526	8.76418	50.6922	protein_coding	gene	CDS
339	AFUA_1G03800	Afu1g03800	AFUA_1G03800	EAL88092.1	C6 transcription factor, putative	7.39541095110091e-8	1.20018840873937e-10	-2.21351	7.55133	199.251	protein_coding	gene	CDS	GO:0003700; GO:0008270; GO:0005634; GO:0045449	nucleus|0005634||	transcription factor activity|0003700||; zinc ion binding|0008270||	regulation of transcription|0045449||
7084	AFUA_5G12530	Afu5g12530	AFUA_5G12530	EAL91361.1	arrestin (or S-antigen), N-terminal domain protein	2.96904e-05	1.20761e-06	-2.18697	8.37396	60.3954	protein_coding	gene	CDS	GO:0000004; GO:0005554; GO:0005737; GO:0030136	cytoplasm|0005737||; clathrin-coated vesicle|0030136||	molecular function unknown|0005554||	biological process unknown|0000004||
2851	AFUA_2G13615		AFUA_2G13615	EBA27500.1	IQ calmodulin-binding motif protein	5.05302e-05	2.48577e-06	-2.17588	6.45591	55.1443	protein_coding	gene	CDS
4779	AFUA_4G01110	Afu4g01110	AFUA_4G01110	EAL84308.2	1,3-beta glucanase, putative	0.370129	0.254724	-2.15635	-1.88511	1.39226	protein_coding	gene	CDS
9326	AFUA_8G01110	Afu8g01110	AFUA_8G01110	EAL85057.1	integral membrane protein, putative	0.126103	0.0624056	-2.15633	-0.912346	3.9975	protein_coding	gene	CDS
7556	AFUA_6G03252	Afu6g03255	AFUA_6G03252	EAL85713.2	protein kinase, putative	2.68389177342937e-7	1.4700289660735e-9	-2.14037	6.44244	146.51	protein_coding	gene	CDS	GO:0004672		protein kinase activity|0004672||
3553	AFUA_3G02720	Afu3g02720	AFUA_3G02720	EAL86556.1	MFS transporter, putative	0.249127	0.151942	-2.11511	-1.42492	2.25617	protein_coding	gene	CDS	GO:0005215; GO:0005887; GO:0006810	integral to plasma membrane|0005887||	transporter activity|0005215||	transport|0006810||
4862	AFUA_4G03010	Afu4g03010	AFUA_4G03010	EAL84449.1	conserved hypothetical protein	4.77909585316428e-7	3.18968162465251e-9	-2.09906	8.62844	129.481	protein_coding	gene	CDS
3996	AFUA_3G08345		AFUA_3G08345		tRNA-Leu	0.045772	0.0173636	-2.09126	-2.71469	6.98684	tRNA	gene	tRNA
1845	AFUA_2G02080	Afu2g02080	AFUA_2G02080	EAL87305.1	C2H2 finger domain protein, putative	0.00477076	0.000971185	-2.08602	6.15605	17.7445	protein_coding	gene	CDS	GO:0003677; GO:0008270; GO:0005634	nucleus|0005634||	DNA binding|0003677||; zinc ion binding|0008270||
1558	AFUA_1G16860	Afu1g16860	AFUA_1G16860	EAL91016.1	conserved hypothetical protein	1.72559e-05	5.6358519272821e-7	-2.07587	2.52968	61.7141	protein_coding	gene	CDS
2880	AFUA_2G13930	Afu2g13930	AFUA_2G13930	EAL93688.1	conserved hypothetical protein	0.00156426	0.00023149	-2.0723	4.91309	23.6138	protein_coding	gene	CDS
4533	AFUA_3G13830	Afu3g13830	AFUA_3G13830	EAL92203.1	PH domain protein	2.74445e-05	1.04667e-06	-2.05662	7.43466	61.8872	protein_coding	gene	CDS	GO:0005554; GO:0005619; GO:0007152	spore wall (sensu Fungi)|0005619||	molecular function unknown|0005554||	spore wall assembly (sensu Saccharomyces)|0007152||
631	AFUA_1G06740	Afu1g06740	AFUA_1G06740	EAL88385.1	conserved hypothetical protein	2.25232174912753e-7	1.14226683696497e-9	-2.04624	5.96832	148.263	protein_coding	gene	CDS
9472	AFUA_8G02540	Afu8g02540	AFUA_8G02540	EAL84914.1	hypothetical protein	0.0241049	0.00767474	-2.02962	-0.264746	9.20499	protein_coding	gene	CDS
7356	AFUA_6G00270	Afu6g00270	AFUA_6G00270	EAL84238.1	conserved hypothetical protein	0.207162	0.119771	-2.01902	3.3285	2.72115	protein_coding	gene	CDS
9379	AFUA_8G01650	Afu8g01650	AFUA_8G01650	EAL85003.1	hypothetical protein	0.0520259	0.0202795	-2.0147	-0.696052	6.59268	protein_coding	gene	CDS
3042	AFUA_2G15530	Afu2g15530	AFUA_2G15530	EAL93850.1	conserved hypothetical protein	2.86866e-05	1.14351e-06	-2.01307	2.66297	55.3855	protein_coding	gene	CDS
6023	AFUA_5G01130	Afu5g01130	AFUA_5G01130	EAL86190.1	conserved hypothetical protein	0.388382	0.271428	-2.00755	-3.31186	1.29458	protein_coding	gene	CDS
8733	AFUA_7G01490	Afu7g01490	AFUA_7G01490	EAL84745.1	MFS peptide transporter Ptr2, putative	4.18551e-06	7.04731384833689e-8	-2.00609	8.00401	88.322	protein_coding	gene	CDS	GO:0005886; GO:0015197; GO:0015833	plasma membrane|0005886||	peptide transporter activity|0015197||	peptide transport|0015833||

## Sheet: List of genes down in hacA
	GeneID	old_locus_tag	Name	product_id	product	FDR	PValue	logFC	logCPM	F	gene_biotype	type.x	type.y	Ontology_term	go_component	go_function	go_process
5927	AFUA_5G00145		AFUA_5G00145	EAL86288.2	conserved hypothetical protein	0.000180657	1.40179e-05	8.15194	2.40747	42.3676	protein_coding	gene	CDS
5355	AFUA_4G08860	Afu4g08860	AFUA_4G08860	EAL89900.1	hypothetical protein	0.00306058	0.000547918	7.90875	-0.205788	19.4209	protein_coding	gene	CDS
9210	AFUA_7G08440	Afu7g08440	AFUA_7G08440	EAL86733.1	hypothetical protein	0.000804359	9.68259e-05	7.80909	1.65624	28.8141	protein_coding	gene	CDS
8299	AFUA_6G11710	Afu6g11710	AFUA_6G11710	EAL89015.1	conserved hypothetical protein	0.0193925	0.00583014	7.44419	-3.18117	11.8651	protein_coding	gene	CDS
3534	AFUA_3G02540	Afu3g02540	AFUA_3G02540	EAL86537.1	conserved hypothetical protein	0.00149349	0.00021723	7.38796	-0.714811	22.3282	protein_coding	gene	CDS
4787	AFUA_4G01180	Afu4g01180	AFUA_4G01180	EAL84301.1	hypothetical protein	0.0305385	0.0104015	6.9534	-0.708568	8.70472	protein_coding	gene	CDS
9163	AFUA_7G06800	Afu7g06800	AFUA_7G06800	EAL86793.1	glutamyl-tRNA(Gln) amidotransferase, subunit A	0.000293172	2.56923e-05	6.86005	-1.4316	36.5409	protein_coding	gene	CDS
3022	AFUA_2G15320	Afu2g15320	AFUA_2G15320	EAL93829.1	MFS efflux transporter, putative	0.0191021	0.00570109	6.57094	-0.408928	10.4906	protein_coding	gene	CDS	GO:0005886; GO:0005887; GO:0006855; GO:0015239	plasma membrane|0005886||; integral to plasma membrane|0005887||	multidrug transporter activity|0015239||	multidrug transport|0006855||
5886	AFUA_4G14500	Afu4g14500	AFUA_4G14500	EAL89345.1	conserved hypothetical protein	0.0294323	0.00989934	6.35322	-2.19299	8.79279	protein_coding	gene	CDS
6824	AFUA_5G10070	Afu5g10070	AFUA_5G10070	EAL91597.1	3-hydroxyacyl-CoA dehydrogenase, putative	0.0154655	0.00432796	6.33858	-1.88435	11.3917	protein_coding	gene	CDS
3588	AFUA_3G03070	Afu3g03070	AFUA_3G03070	EAL86591.1	MYND domain protein, putative	0.0656906	0.0273183	6.2745	-3.88598	6.23646	protein_coding	gene	CDS	GO:0006355; GO:0016568; GO:0008270		zinc ion binding|0008270||	regulation of transcription, DNA-dependent|0006355||; chromatin modification|0016568||
3286	AFUA_2G18010	Afu2g18010	AFUA_2G18010	EAL94100.1	cytochrome P450 monooxygenase, putative	0.0037329	0.000709172	6.25385	4.17379	19.3871	protein_coding	gene	CDS	GO:0008152; GO:0016491		oxidoreductase activity|0016491||	metabolic process|0008152||
4649	AFUA_3G15030	Afu3g15030	AFUA_3G15030	EAL92083.1	oxidoreductase, zinc-binding dehydrogenase family, putative	5.9138297401568e-7	4.49880546213368e-9	6.20586	1.11302	123.007	protein_coding	gene	CDS	GO:0008152; GO:0008270; GO:0016491		zinc ion binding|0008270||; oxidoreductase activity|0016491||	metabolic process|0008152||
4756	AFUA_4G00880	Afu4g00880	AFUA_4G00880	EAL84330.1	hypothetical protein	0.0783681	0.034265	6.07367	-3.75473	5.90876	protein_coding	gene	CDS
8308	AFUA_6G11810	Afu6g11810	AFUA_6G11810	EAL89025.2	RTA1 domain protein, putative	3.12137e-05	1.28223e-06	6.02936	-0.0421905	54.4114	protein_coding	gene	CDS	GO:0000004; GO:0005554; GO:0016021	integral to membrane|0016021||	molecular function unknown|0005554||	biological process unknown|0000004||
7347	AFUA_6G00193	Afu6g00193	AFUA_6G00193	EAL84247.1	hypothetical protein	0.0348327	0.0122527	6.01896	-2.14677	8.17328	protein_coding	gene	CDS
6013	AFUA_5G01030	Afu5g01030	AFUA_5G01030	EAL86200.1	glyceraldehyde 3-phosphate dehydrogenase, putative	9.12057718419673e-9	1.33680162410164e-12	5.99819	7.17732	432.758	protein_coding	gene	CDS	GO:0004365; GO:0005737; GO:0005811; GO:0005829; GO:0009277; GO:0006094; GO:0006096	cytoplasm|0005737||; lipid particle|0005811||; cytosol|0005829||; chitin- and beta-glucan-containing cell wall|0009277||	glyceraldehyde-3-phosphate dehydrogenase (phosphorylating) activity|0004365||	gluconeogenesis|0006094||; glycolysis|0006096||
8158	AFUA_6G10200	Afu6g10200	AFUA_6G10200	EAL88871.1	conserved hypothetical protein	0.0122762	0.00323124	5.90798	-0.517245	12.3878	protein_coding	gene	CDS
3625	AFUA_3G03470		AFUA_3G03470	EAL86629.2	conserved hypothetical protein	0.0039186	0.000755579	5.81696	1.04432	18.0124	protein_coding	gene	CDS
3281	AFUA_2G17960	Afu2g17960	AFUA_2G17960	EAL94095.1	NADPH dehydrogenase Oye3, putative	0.0102439	0.00256547	5.75267	3.1861	13.8288	protein_coding	gene	CDS	GO:0003959; GO:0050662; GO:0008152		NADPH dehydrogenase activity|0003959||; coenzyme binding|0050662||	metabolic process|0008152||
7387	AFUA_6G00570	Afu6g00570	AFUA_6G00570	EAL84208.2	conserved hypothetical protein	0.104255	0.0490662	5.7087	-3.16162	4.61166	protein_coding	gene	CDS
4889	AFUA_4G03260	Afu4g03260	AFUA_4G03260	EAL84474.1	epoxide hydrolase, putative	0.126008	0.062333	5.70571	-3.94528	4.34491	protein_coding	gene	CDS
8115	AFUA_6G09760	Afu6g09760	AFUA_6G09760	EAL88827.1	cytochrome P450 monooxygenase, putative	0.00278758	0.000485151	5.68569	0.305139	19.2446	protein_coding	gene	CDS	GO:0008152; GO:0016491		oxidoreductase activity|0016491||	metabolic process|0008152||
4814	AFUA_4G01480	Afu4g01480	AFUA_4G01480	EAL84271.2	MFS transporter, putative	0.00503153	0.00104111	5.68422	-2.71486	16.6696	protein_coding	gene	CDS	GO:0005215; GO:0005886; GO:0006810	plasma membrane|0005886||	transporter activity|0005215||	transport|0006810||
9173	AFUA_7G06940	Afu7g06940	AFUA_7G06940	EAL86778.1	fungal specific transcription factor, putative	0.0417931	0.0155193	5.68212	-2.83483	7.50993	protein_coding	gene	CDS
1624	AFUA_1G17570	Afu1g17570	AFUA_1G17570	EAL91085.1	urea active transporter, putative	0.0785555	0.0343576	5.67928	-2.0528	5.45126	protein_coding	gene	CDS	GO:0005886; GO:0015204; GO:0015370; GO:0015840	plasma membrane|0005886||	urea transporter activity|0015204||; solute:sodium symporter activity|0015370||	urea transport|0015840||
7355	AFUA_6G00260	Afu6g00260	AFUA_6G00260	EAL84239.1	phosphatidylserine decarboxylase family protein	0.0290714	0.00975435	5.67904	-2.08462	8.83639	protein_coding	gene	CDS	GO:0004609; GO:0006660		phosphatidylserine decarboxylase activity|0004609||	phosphatidylserine catabolic process|0006660||
326	AFUA_1G03670	Afu1g03670	AFUA_1G03670	EAL88079.1	hypothetical protein	0.0940636	0.0432775	5.57135	-2.94084	4.90164	protein_coding	gene	CDS
285	AFUA_1G03240	Afu1g03240	AFUA_1G03240	EAL88036.1	hypothetical protein	0.109361	0.0522123	5.55789	-3.78844	4.47043	protein_coding	gene	CDS
286	AFUA_1G03250	Afu1g03250	AFUA_1G03250	EAL88037.1	short chain dehydrogenase/reductase, putative	0.131429	0.0660942	5.55757	-3.86181	4.05268	protein_coding	gene	CDS	GO:0008152; GO:0016491		oxidoreductase activity|0016491||	metabolic process|0008152||
5883	AFUA_4G14480	Afu4g14480	AFUA_4G14480	EAL89348.2	conserved hypothetical protein	0.0613224	0.0250477	5.50747	-2.39846	6.23873	protein_coding	gene	CDS
3291	AFUA_2G18060	Afu2g18060	AFUA_2G18060	EAL94105.1	conserved hypothetical protein	0.00744	0.00169794	5.42393	3.67605	15.4916	protein_coding	gene	CDS
7409	AFUA_6G01805		AFUA_6G01805		tRNA-Gln	0.0844395	0.0377104	5.4118	-3.57042	5.22695	tRNA	gene	tRNA
3283	AFUA_2G17980	Afu2g17980	AFUA_2G17980	EAL94097.1	cytochrome P450 monooxygenase, putative	0.00259242	0.000442019	5.25195	1.04304	19.9539	protein_coding	gene	CDS	GO:0008152; GO:0016491		oxidoreductase activity|0016491||	metabolic process|0008152||
9798	AFUA_8G06790	Afu8g06790	AFUA_8G06790	EAL85440.1	hypothetical protein	0.128982	0.0644715	5.24306	-2.93582	4.10913	protein_coding	gene	CDS
9822	AFUA_8G07060	Afu8g07060	AFUA_8G07060	EAL85466.1	hydrophobin, putative	0.00287854	0.000506862	5.23284	3.34806	20.9462	protein_coding	gene	CDS	GO:0007047			cell wall organization and biogenesis|0007047||
9167	AFUA_7G06840	Afu7g06840	AFUA_7G06840	EAL86789.1	class III aminotransferase, putative	0.00898775	0.002156	5.15976	-0.154797	13.4599	protein_coding	gene	CDS	GO:0004587; GO:0005634; GO:0005737; GO:0006527	nucleus|0005634||; cytoplasm|0005737||	ornithine-oxo-acid transaminase activity|0004587||	arginine catabolic process|0006527||
5392	AFUA_4G09216		AFUA_4G09216		tRNA-Thr	0.148829	0.0774411	5.08403	-4.38686	3.82768	tRNA	gene	tRNA
7616	AFUA_6G03855		AFUA_6G03855		tRNA-Arg	0.0789319	0.0345542	5.03778	-3.37948	5.43741	tRNA	gene	tRNA
4508	AFUA_3G13580	Afu3g13580	AFUA_3G13580	EAL92228.1	dynamin GTPase, putative	0.00259594	0.000442882	5.03402	3.09937	21.321	protein_coding	gene	CDS	GO:0003924; GO:0005624; GO:0006623; GO:0007031; GO:0007034; GO:0045053	membrane fraction|0005624||	GTPase activity|0003924||	protein targeting to vacuole|0006623||; peroxisome organization and biogenesis|0007031||; vacuolar transport|0007034||; protein retention in Golgi|0045053||
9281	AFUA_8G00630	Afu8g00630	AFUA_8G00630	EAL85104.1	conserved hypothetical protein	0.00167534	0.000252856	4.99555	3.21211	24.2194	protein_coding	gene	CDS
7344	AFUA_6G00160	Afu6g00160	AFUA_6G00160	EAL84250.1	Ser/Thr protein phosphatase family protein	0.0105426	0.00266891	4.96894	-0.499477	12.4804	protein_coding	gene	CDS	GO:0000324; GO:0006796; GO:0042578	vacuole, cell cycle-correlated morphology|0000324||	phosphoric ester hydrolase activity|0042578||	phosphate metabolic process|0006796||
8093	AFUA_6G09540	Afu6g09540	AFUA_6G09540	EAL88805.1	endoglucanase, putative	0.0834162	0.0371393	4.95183	-1.92988	5.26347	protein_coding	gene	CDS
961	AFUA_1G11020	Afu1g11020	AFUA_1G11020	EAL90429.1	L-arabinitol 4-dehydrogenase	0.00402374	0.000779526	4.89759	-0.387059	16.8448	protein_coding	gene	CDS	GO:0003939; GO:0006000; GO:0006013; GO:0008372	cellular component unknown|0008372||	L-iditol 2-dehydrogenase activity|0003939||	fructose metabolic process|0006000||; mannose metabolic process|0006013||
3241	AFUA_2G17540	Afu2g17540	AFUA_2G17540	EAL94051.2	conidial pigment biosynthesis oxidase Abr1/brown 1	0.00993187	0.00245804	4.82981	5.53786	13.9961	protein_coding	gene	CDS	GO:0004322; GO:0005886; GO:0006827; GO:0046148	plasma membrane|0005886||	ferroxidase activity|0004322||	high affinity iron ion transport|0006827||; pigment biosynthetic process|0046148||
6765	AFUA_5G09580	Afu5g09580	AFUA_5G09580	EAL91643.1	conidial hydrophobin Hyp1/RodA	0.00257511	0.00043776	4.75492	8.10945	21.7796	protein_coding	gene	CDS	GO:0007047; GO:0009405			cell wall organization and biogenesis|0007047||; pathogenesis|0009405||
5978	AFUA_5G00660	Afu5g00660	AFUA_5G00660	EAL86235.1	hypothetical protein	0.068225	0.0287045	4.72949	-1.36381	5.89421	protein_coding	gene	CDS
6073	AFUA_5G01620	Afu5g01620	AFUA_5G01620	EAL86142.1	extracellular proline-rich protein	1.2405979657355e-7	4.16491185009115e-10	4.71451	4.22816	183.743	protein_coding	gene	CDS
1247	AFUA_1G13835		AFUA_1G13835		tRNA-Pro	0.225775	0.133303	4.69932	-4.05387	2.64635	tRNA	gene	tRNA
3284	AFUA_2G17990	Afu2g17990	AFUA_2G17990	EAL94098.1	dimethylallyl tryptophan synthase FgaPT1	0.0161436	0.00458978	4.69482	5.11274	11.6635	protein_coding	gene	CDS
8616	AFUA_7G00310	Afu7g00310	AFUA_7G00310	EAL84860.1	hypothetical protein	0.202547	0.116528	4.63036	-2.95927	2.84236	protein_coding	gene	CDS
6510	AFUA_5G06983		AFUA_5G06983		tRNA-Glu	0.192217	0.108821	4.62643	-3.71342	2.98051	tRNA	gene	tRNA
3282	AFUA_2G17970	Afu2g17970	AFUA_2G17970	EAL94096.1	ergot alkaloid biosynthetic protein A	0.0138683	0.00376846	4.60383	3.36929	12.3749	protein_coding	gene	CDS
9282	AFUA_8G00640	Afu8g00640	AFUA_8G00640	EAL85103.1	glycosyl transferase, putative	0.00209108	0.000337661	4.58082	1.95684	21.5939	protein_coding	gene	CDS
9712	AFUA_8G05920	Afu8g05920	AFUA_8G05920	EAL85356.1	hypothetical protein	0.328128	0.217732	4.52481	-3.94758	1.77094	protein_coding	gene	CDS
3285	AFUA_2G18000	Afu2g18000	AFUA_2G18000	EAL94099.1	short chain dehydrogenase/oxidoreductase CpoX2	0.00858101	0.0020358	4.51122	5.22478	14.747	protein_coding	gene	CDS	GO:0005634; GO:0005737; GO:0006563; GO:0016620	nucleus|0005634||; cytoplasm|0005737||	oxidoreductase activity, acting on the aldehyde or oxo group of donors, NAD or NADP as acceptor|0016620||	L-serine metabolic process|0006563||
7289	AFUA_5G14620	Afu5g14620	AFUA_5G14620	EAL91157.1	hypothetical protein	0.250186	0.15269	4.48216	-3.13257	2.27757	protein_coding	gene	CDS
884	AFUA_1G10260	Afu1g10260	AFUA_1G10260	EAL90354.1	conserved hypothetical protein	0.000294308	2.58217e-05	4.47836	3.74665	38.0829	protein_coding	gene	CDS
4809	AFUA_4G01430	Afu4g01430	AFUA_4G01430	EAL84276.1	hypothetical protein	0.238455	0.143597	4.47321	-3.54747	2.43426	protein_coding	gene	CDS
2108	AFUA_2G04756		AFUA_2G04756		tRNA-Asp	0.202064	0.116209	4.47176	-3.94424	2.7906	tRNA	gene	tRNA
5239	AFUA_4G07695		AFUA_4G07695		tRNA-Thr	0.156122	0.0825344	4.46134	-3.88849	3.47742	tRNA	gene	tRNA
9177	AFUA_7G06990	Afu7g06990	AFUA_7G06990	EAL86774.1	GDP-D-mannose dehydratase, putative	0.316614	0.208068	4.44488	-4.32781	1.85504	protein_coding	gene	CDS
3287	AFUA_2G18020	Afu2g18020	AFUA_2G18020	EAL94101.1	O-acetyltransferase, putative	0.00684926	0.00153297	4.42154	0.891697	14.9554	protein_coding	gene	CDS
1604	AFUA_1G17340	Afu1g17340	AFUA_1G17340	EAL91063.1	dioxygenase, putative	8.48315e-05	5.03362e-06	4.4117	-0.00980621	43.7679	protein_coding	gene	CDS
2527	AFUA_2G10230	Afu2g10230	AFUA_2G10230	EAL93318.1	inositol oxygenase, putative	0.000609982	6.76864e-05	4.37417	5.67124	32.9303	protein_coding	gene	CDS
3279	AFUA_2G17940	Afu2g17940	AFUA_2G17940	EAL94093.1	MAK1-like monooxygenase, putative	0.0337292	0.011779	4.34997	-1.87916	8.01034	protein_coding	gene	CDS
4081	AFUA_3G09235		AFUA_3G09235		tRNA-Arg	0.221711	0.130274	4.32437	-4.07572	2.69309	tRNA	gene	tRNA
3589	AFUA_3G03080	Afu3g03080	AFUA_3G03080	EAL86592.1	endo-1,3(4)-beta-glucanase, putative	0.245727	0.149295	4.32427	-3.98835	2.31861	protein_coding	gene	CDS	GO:0004553; GO:0006074; GO:0009277	chitin- and beta-glucan-containing cell wall|0009277||	hydrolase activity, hydrolyzing O-glycosyl compounds|0004553||	1,3-beta-glucan metabolic process|0006074||
8648	AFUA_7G00620	Afu7g00620	AFUA_7G00620	EAL84830.1	hypothetical protein	0.33781	0.225476	4.32408	-3.83682	1.62536	protein_coding	gene	CDS
5400	AFUA_4G09280	Afu4g09280	AFUA_4G09280	EAL89859.1	conserved hypothetical protein	0.00580274	0.00124777	4.25803	2.07294	16.2104	protein_coding	gene	CDS
7354	AFUA_6G00250	Afu6g00250	AFUA_6G00250	EAL84240.1	GPI anchored protein, putative	0.271545	0.169967	4.24935	-4.01658	2.12012	protein_coding	gene	CDS
9859	AFUA_8G07400	Afu8g07400	AFUA_8G07400	EAL85503.1	telomere-associated RecQ helicase, putative	0.232336	0.138615	4.24004	-4.35342	2.45565	protein_coding	gene	CDS
284	AFUA_1G03230	Afu1g03230	AFUA_1G03230	EAL88035.1	ABC multidrug transporter, putative	0.285568	0.181409	4.22536	-4.17009	2.00247	protein_coding	gene	CDS	GO:0004009; GO:0005743; GO:0006879	mitochondrial inner membrane|0005743||	ATP-binding cassette (ABC) transporter activity|0004009||	iron ion homeostasis|0006879||
6065	AFUA_5G01540	Afu5g01540	AFUA_5G01540	EAL86150.1	MFS aflatoxin efflux pump, putative	0.000540821	5.72692e-05	4.21312	0.927764	28.7142	protein_coding	gene	CDS	GO:0000004; GO:0005554; GO:0008372	cellular component unknown|0008372||	molecular function unknown|0005554||	biological process unknown|0000004||
1231	AFUA_1G13670	Afu1g13670	AFUA_1G13670	EAL90699.1	conserved hypothetical protein	0.000318845	2.85567e-05	4.17026	6.11854	39.2805	protein_coding	gene	CDS
1651	AFUA_2G00150	Afu2g00150	AFUA_2G00150	EAL87113.1	catecholamine-O-methyltransferase, putative	0.00138268	0.000195115	4.16322	-0.046648	22.6641	protein_coding	gene	CDS
3437	AFUA_3G01540	Afu3g01540	AFUA_3G01540	EAL86437.1	MFS monocarboxylate transporter, putative	0.0014218	0.000202475	4.14788	2.07054	23.87	protein_coding	gene	CDS	GO:0000329; GO:0005215; GO:0008028; GO:0006810	membrane of vacuole with cell cycle-correlated morphology|0000329||	transporter activity|0005215||; monocarboxylic acid transporter activity|0008028||	transport|0006810||
3491	AFUA_3G02120	Afu3g02120	AFUA_3G02120	EAL86494.1	short-chain dehydrogenase/reductase family protein, putative	0.174023	0.0950559	4.13151	-0.235556	3.1881	protein_coding	gene	CDS
9001	AFUA_7G05170	Afu7g05170	AFUA_7G05170	EAL86954.1	conserved hypothetical protein	0.292438	0.187464	4.08822	-3.87247	1.94398	protein_coding	gene	CDS
9698	AFUA_8G05780	Afu8g05780	AFUA_8G05780	EAL85341.1	NACHT and Ankyrin domain protein	9.12057718419673e-9	2.59115405093038e-12	3.96571	4.74934	326.102	protein_coding	gene	CDS	GO:0005515; GO:0005525		protein binding|0005515||; GTP binding|0005525||
7247	AFUA_5G14150	Afu5g14150	AFUA_5G14150	EAL91204.1	lipase, putative	3.2718524526982e-8	2.47547348518916e-11	3.92202	2.95094	244.459	protein_coding	gene	CDS
737	AFUA_1G08816		AFUA_1G08816		tRNA-Gln	0.367849	0.252782	3.90131	-4.27765	1.4638	tRNA	gene	tRNA
9332	AFUA_8G01170	Afu8g01170	AFUA_8G01170	EAL85051.1	hypothetical protein	0.236169	0.141692	3.87185	-2.02197	2.45974	protein_coding	gene	CDS
6072	AFUA_5G01610	Afu5g01610	AFUA_5G01610	EAL86143.1	hypothetical protein	0.00760519	0.00174798	3.85087	-2.17659	13.8889	protein_coding	gene	CDS
8331	AFUA_6G12070	Afu6g12070	AFUA_6G12070	EAL89048.1	FAD binding domain protein	0.00956695	0.00233958	3.82256	5.08393	14.1907	protein_coding	gene	CDS	GO:0050660		FAD binding|0050660||
5429	AFUA_4G09600	Afu4g09600	AFUA_4G09600	EAL89828.1	GPI anchored protein, putative	0.00202774	0.000323228	3.81444	6.67481	23.3788	protein_coding	gene	CDS
3607	AFUA_3G03300		AFUA_3G03300	EBA27281.1	FAD-binding oxidoreductase, putative	0.0133204	0.00357227	3.78686	-1.18111	11.514	protein_coding	gene	CDS	GO:0050660		FAD binding|0050660||
4650	AFUA_3G15040	Afu3g15040	AFUA_3G15040	EAL92082.1	xenobiotic compound monooxygenase, DszA family	1.46723559475721e-8	7.50963188626972e-12	3.77855	3.33439	284.828	protein_coding	gene	CDS
5110	AFUA_4G06370	Afu4g06370	AFUA_4G06370	EAL90149.1	conserved hypothetical protein	0.00720564	0.00162691	3.77125	5.44905	15.67	protein_coding	gene	CDS
8329	AFUA_6G12050	Afu6g12050	AFUA_6G12050	EAL89046.1	nonribosomal peptide synthase, putative	0.016992	0.00490681	3.76688	7.6193	11.4276	protein_coding	gene	CDS	GO:0003824; GO:0019184; GO:0043042		catalytic activity|0003824||	nonribosomal peptide biosynthetic process|0019184||; amino acid adenylylation by nonribosomal peptide synthase|0043042||
3494	AFUA_3G02147		AFUA_3G02147		tRNA-Ala	0.285577	0.181444	3.7556	-4.41508	2.00212	tRNA	gene	tRNA
3663	AFUA_3G03890	Afu3g03890	AFUA_3G03890	EAL86671.2	secretory lipase, putative	0.294415	0.189111	3.73923	-0.556257	1.89835	protein_coding	gene	CDS
7383	AFUA_6G00540	Afu6g00540	AFUA_6G00540	EAL84211.1	conserved hypothetical protein	7.81855204813811e-7	6.82011843127982e-9	3.73663	4.5411	126.488	protein_coding	gene	CDS
18	AFUA_1G00330	Afu1g00330	AFUA_1G00330	EAL87747.1	hypothetical protein	0.0563125	0.0224433	3.70756	-1.69027	6.33992	protein_coding	gene	CDS
9284	AFUA_8G00660	Afu8g00660	AFUA_8G00660	EAL85101.1	solute transporter, putative	0.124327	0.0613628	3.67257	-2.5938	4.02892	protein_coding	gene	CDS	GO:0005215; GO:0006810; GO:0016021	integral to membrane|0016021||	transporter activity|0005215||	transport|0006810||
5890	AFUA_4G14540	Afu4g14540	AFUA_4G14540	EAL89341.2	C6 transcription factor (AflR), putative	0.0451541	0.0170376	3.66004	1.52252	7.31368	protein_coding	gene	CDS	GO:0003700; GO:0005634; GO:0045449	nucleus|0005634||	transcription factor activity|0003700||	regulation of transcription|0045449||
3393	AFUA_3G01100	Afu3g01100	AFUA_3G01100	EAL86393.1	C2H2 finger domain protein, putative	5.61792e-05	2.87762e-06	3.65379	1.80891	47.9073	protein_coding	gene	CDS	GO:0003677; GO:0008270; GO:0005634	nucleus|0005634||	DNA binding|0003677||; zinc ion binding|0008270||
8672	AFUA_7G00860	Afu7g00860	AFUA_7G00860	EAL84806.1	lipoxygenase, putative	0.00183392	0.000284788	3.62284	-0.246294	20.9748	protein_coding	gene	CDS
9750	AFUA_8G06280	Afu8g06280	AFUA_8G06280	EAL85391.1	casein kinase family protein	0.0258428	0.00837485	3.62065	-1.99892	8.95592	protein_coding	gene	CDS
4772	AFUA_4G01040	Afu4g01040	AFUA_4G01040	EAL84315.1	short chain dehydrogenase, putative	0.0113067	0.00291755	3.61825	1.71636	12.5848	protein_coding	gene	CDS	GO:0000140; GO:0005737; GO:0005783; GO:0005811; GO:0006654	cytoplasm|0005737||; endoplasmic reticulum|0005783||; lipid particle|0005811||	acylglycerone-phosphate reductase activity|0000140||	phosphatidic acid biosynthetic process|0006654||
3399	AFUA_3G01160	Afu3g01160	AFUA_3G01160	EAL86399.1	iron-sulfur cluster-binding protein, rieske family domain protein	0.000323029	2.90624e-05	3.60414	-0.968547	32.4744	protein_coding	gene	CDS
6842	AFUA_5G10270	Afu5g10270	AFUA_5G10270	EAL91576.1	heat shock protein Hsp20/Hsp26, putative	1.08437e-05	2.77351973629794e-7	3.60111	6.79562	84.8179	protein_coding	gene	CDS
9725	AFUA_8G06015		AFUA_8G06015		tRNA-Gln	0.0868308	0.0391131	3.58423	-3.43365	5.01966	tRNA	gene	tRNA
4694	AFUA_4G00225		AFUA_4G00225	EBA27176.1	conserved hypothetical protein	0.0191619	0.00573749	3.56875	5.37958	10.885	protein_coding	gene	CDS
9745	AFUA_8G06230	Afu8g06230	AFUA_8G06230	EAL85386.1	hypothetical protein	0.00218993	0.000358664	3.56685	0.147496	19.9826	protein_coding	gene	CDS
4735	AFUA_4G00650	Afu4g00650	AFUA_4G00650	EAL84353.1	conserved hypothetical protein	0.138697	0.0709173	3.56304	-2.86058	3.72578	protein_coding	gene	CDS	GO:0000004; GO:0005554; GO:0005739	mitochondrion|0005739||	molecular function unknown|0005554||	biological process unknown|0000004||
9197	AFUA_7G08290	Afu7g08290	AFUA_7G08290	EAL86748.1	vegetative incompatibility WD repeat protein, putative	0.020012	0.00606917	3.55083	-0.0707503	9.88915	protein_coding	gene	CDS	GO:0008372	cellular component unknown|0008372||
9813	AFUA_8G06974		AFUA_8G06974	EBA27232.1	conserved hypothetical protein	0.199676	0.114451	3.5506	-2.56417	2.77713	protein_coding	gene	CDS
9411	AFUA_8G01980	Afu8g01980	AFUA_8G01980	EAL84970.1	conserved hypothetical protein	0.0191859	0.00574856	3.54685	4.72468	10.8784	protein_coding	gene	CDS
9181	AFUA_7G07030	Afu7g07030	AFUA_7G07030	EAL86770.1	vegetative incompatibility WD repeat protein, putative	0.00126027	0.000173976	3.53425	0.724695	23.1921	protein_coding	gene	CDS	GO:0000004; GO:0005554; GO:0008372	cellular component unknown|0008372||	molecular function unknown|0005554||	biological process unknown|0000004||
4721	AFUA_4G00510	Afu4g00510	AFUA_4G00510	EAL84367.1	hypothetical protein	0.0460968	0.0175148	3.51932	3.34385	7.39244	protein_coding	gene	CDS
3289	AFUA_2G18040	Afu2g18040	AFUA_2G18040	EAL94103.2	dimethylallyl tryptophan synthase FgaPT2	0.0299634	0.0101388	3.47613	5.36202	9.02269	protein_coding	gene	CDS	GO:0009821; GO:0050364		tryptophan dimethylallyltransferase activity|0050364||	alkaloid biosynthetic process|0009821||
3557	AFUA_3G02770	Afu3g02770	AFUA_3G02770	EAL86561.1	FAD binding domain protein	0.00349938	0.000653805	3.46973	2.24607	17.7141	protein_coding	gene	CDS
1685	AFUA_2G00500	Afu2g00500	AFUA_2G00500	EAL87148.1	conserved hypothetical protein	1.08515e-06	1.08966574752439e-8	3.45051	6.46425	128.997	protein_coding	gene	CDS
5356	AFUA_4G08870	Afu4g08870	AFUA_4G08870	EAL89899.1	choline transport protein, putative	0.00210038	0.000340015	3.42873	1.52161	20.632	protein_coding	gene	CDS	GO:0005886; GO:0015220; GO:0015871	plasma membrane|0005886||	choline transporter activity|0015220||	choline transport|0015871||
9178	AFUA_7G07000	Afu7g07000	AFUA_7G07000	EAL86773.1	fumarylacetoacetate hydrolase family protein	0.000985363	0.00012763	3.41484	0.0899316	24.6565	protein_coding	gene	CDS	GO:0003824; GO:0008152		catalytic activity|0003824||	metabolic process|0008152||
1578	AFUA_1G17060	Afu1g17060	AFUA_1G17060	EAL91036.1	HLH DNA binding domain protein, putative	1.13486e-06	1.17411324707781e-8	3.39795	2.02467	107.827	protein_coding	gene	CDS	GO:0003677; GO:0005634	nucleus|0005634||	DNA binding|0003677||
6043	AFUA_5G01310	Afu5g01310	AFUA_5G01310	EAL86173.1	RTA1 domain protein, putative	1.04526e-05	2.65052386444284e-7	3.36199	2.02416	69.0881	protein_coding	gene	CDS	GO:0000004; GO:0005554; GO:0016021	integral to membrane|0016021||	molecular function unknown|0005554||	biological process unknown|0000004||
5930	AFUA_5G00160	Afu5g00160	AFUA_5G00160	EAL86286.2	MFS polyamine transporter, putative	0.307569	0.200623	3.35429	-3.96253	1.86392	protein_coding	gene	CDS	GO:0015238; GO:0015893; GO:0016021	integral to membrane|0016021||	drug transporter activity|0015238||	drug transport|0015893||
292	AFUA_1G03310	Afu1g03310	AFUA_1G03310	EAL88043.1	hypothetical protein	0.189245	0.106514	3.34421	-2.4528	2.91418	protein_coding	gene	CDS
4734	AFUA_4G00640	Afu4g00640	AFUA_4G00640	EAL84354.1	macrophomate synthase, putative	0.338216	0.225798	3.34256	-3.19461	1.6001	protein_coding	gene	CDS
9215	AFUA_7G08490	Afu7g08490	AFUA_7G08490	EAL86728.1	class V chitinase, putative	0.448871	0.328583	3.33985	-3.99028	1.07371	protein_coding	gene	CDS	GO:0004568; GO:0006039; GO:0009277	chitin- and beta-glucan-containing cell wall|0009277||	chitinase activity|0004568||	cell wall chitin catabolic process|0006039||
3295	AFUA_3G00110	Afu3g00110	AFUA_3G00110	EAL86294.1	succinate-semialdehyde dehydrogenase, putative	0.0187224	0.00554893	3.32848	-1.2298	10.156	protein_coding	gene	CDS	GO:0006538; GO:0006979; GO:0009013		succinate-semialdehyde dehydrogenase [NAD(P)+] activity|0009013||	glutamate catabolic process|0006538||; response to oxidative stress|0006979||
5887	AFUA_4G14510	Afu4g14510	AFUA_4G14510	EAL89344.2	hypothetical protein	0.0457591	0.017354	3.32091	2.43341	7.14698	protein_coding	gene	CDS
9847	AFUA_8G07280	Afu8g07280	AFUA_8G07280	EAL85491.1	C6 transcription factor, putative	0.00302435	0.000538057	3.28661	0.354462	18.3054	protein_coding	gene	CDS
8998	AFUA_7G05140	Afu7g05140	AFUA_7G05140	EAL86957.1	class III chitinase, putative	0.00133704	0.000186906	3.27897	2.397	24.1164	protein_coding	gene	CDS	GO:0004568; GO:0005576; GO:0009277; GO:0006039; GO:0007109	extracellular region|0005576||; chitin- and beta-glucan-containing cell wall|0009277||	chitinase activity|0004568||	cell wall chitin catabolic process|0006039||; cytokinesis, completion of separation|0007109||
1621	AFUA_1G17540	Afu1g17540	AFUA_1G17540	EAL91082.1	hypothetical protein	0.0323369	0.0111616	3.25016	-1.92874	8.15671	protein_coding	gene	CDS
4692	AFUA_4G00210	Afu4g00210	AFUA_4G00210	EAL84397.1	polyketide synthase, putative	0.0194047	0.00584169	3.23803	6.12358	10.8235	protein_coding	gene	CDS	GO:0004315; GO:0016218; GO:0019748		3-oxoacyl-[acyl-carrier-protein] synthase activity|0004315||; polyketide synthase activity|0016218||	secondary metabolic process|0019748||
3240	AFUA_2G17530	Afu2g17530	AFUA_2G17530	EAL94050.2	conidial pigment biosynthesis oxidase Arb2	0.0186835	0.00552981	3.21331	4.9993	11.0117	protein_coding	gene	CDS	GO:0004322; GO:0005624; GO:0006826	membrane fraction|0005624||	ferroxidase activity|0004322||	iron ion transport|0006826||
3599	AFUA_3G03220	Afu3g03220	AFUA_3G03220	EAL86603.1	conserved hypothetical protein	0.0257979	0.00834983	3.19631	4.22638	9.17115	protein_coding	gene	CDS
1625	AFUA_1G17580	Afu1g17580	AFUA_1G17580	EAL91086.1	xenobiotic compound monooxygenase, DszA family, putative	1.46234e-05	4.24629166233739e-7	3.16388	1.49961	64.4026	protein_coding	gene	CDS
5838	AFUA_4G13990		AFUA_4G13990	EAL89395.2	conserved hypothetical protein	3.85904e-05	1.73557e-06	3.13762	8.85995	60.8621	protein_coding	gene	CDS
7384	AFUA_6G00550	Afu6g00550	AFUA_6G00550	EAL84210.1	glycosyl transferase family 8 family, putative	1.46723559475721e-8	6.2627578043428e-12	3.13686	5.3856	291.5	protein_coding	gene	CDS
8155	AFUA_6G10170	Afu6g10170	AFUA_6G10170	EAL88868.1	spherulin 4 family protein	0.000745924	8.88239e-05	3.13073	0.0457908	26.4425	protein_coding	gene	CDS
7287	AFUA_5G14600	Afu5g14600	AFUA_5G14600	EAL91159.1	integral membrane protein	0.225111	0.132843	3.12645	2.72671	2.55931	protein_coding	gene	CDS
1695	AFUA_2G00600	Afu2g00600	AFUA_2G00600	EAL87159.1	conserved hypothetical protein	0.012948	0.00344353	3.10491	0.356037	11.6307	protein_coding	gene	CDS
3495	AFUA_3G02150	Afu3g02150	AFUA_3G02150	EAL86497.1	MFS monocarboxylate transporter, putative	0.0108056	0.00275195	3.10218	-1.12916	12.3558	protein_coding	gene	CDS	GO:0005215; GO:0008028; GO:0006810; GO:0016020	membrane|0016020||	transporter activity|0005215||; monocarboxylic acid transporter activity|0008028||	transport|0006810||
4741	AFUA_4G00710	Afu4g00710	AFUA_4G00710	EAL84347.1	C6 transcription factor, putative	0.00960063	0.00234976	3.0991	1.32485	12.8794	protein_coding	gene	CDS
4693	AFUA_4G00220	Afu4g00220	AFUA_4G00220	EAL84396.1	metallo-beta-lactamase domain protein	0.0208611	0.00640975	3.07949	3.68133	10.4282	protein_coding	gene	CDS	GO:0003824; GO:0008152		catalytic activity|0003824||	metabolic process|0008152||
9226	AFUA_7G08600	Afu7g08600	AFUA_7G08600	EAL86717.1	hypothetical protein	0.0158966	0.00449445	3.07425	5.23628	11.7382	protein_coding	gene	CDS
4844	AFUA_4G02820	Afu4g02820	AFUA_4G02820	EAL84430.1	methylisocitrate lyase	0.0262882	0.00857519	3.05615	-1.13064	8.88897	protein_coding	gene	CDS
9317	AFUA_8G01010	Afu8g01010	AFUA_8G01010	EAL85067.1	thermophilic desulfurizing enzyme family protein	5.86041274897442e-7	4.32255967521008e-9	3.03147	3.12206	123.678	protein_coding	gene	CDS
9157	AFUA_7G06740	Afu7g06740	AFUA_7G06740	EAL86799.1	endoglucanase, putative	0.00409479	0.000797443	3.02966	-0.666335	16.7574	protein_coding	gene	CDS
3242	AFUA_2G17550	Afu2g17550	AFUA_2G17550	EAL94052.1	conidial pigment biosynthesis protein Ayg1	0.0190424	0.00566694	3.01433	6.17574	10.9274	protein_coding	gene	CDS	GO:0046148			pigment biosynthetic process|0046148||
5889	AFUA_4G14530	Afu4g14530	AFUA_4G14530	EAL89342.1	glutathione S-transferase Ure2-like, putative	0.0223944	0.00700522	3.00514	6.33111	10.2122	protein_coding	gene	CDS	GO:0003714; GO:0005625; GO:0006808	soluble fraction|0005625||	transcription corepressor activity|0003714||	regulation of nitrogen utilization|0006808||
1687	AFUA_2G00520	Afu2g00520	AFUA_2G00520	EAL87150.1	conserved hypothetical protein	0.00025485	2.15585e-05	2.99448	1.25004	34.2316	protein_coding	gene	CDS
1626	AFUA_1G17590	Afu1g17590	AFUA_1G17590	EAL91087.1	phosphoesterase superfamily protein	0.00283982	0.000496011	2.98632	-0.457251	18.6351	protein_coding	gene	CDS
7486	AFUA_6G02573		AFUA_6G02573		tRNA-Asp	0.178601	0.0985667	2.97765	-3.39951	3.06421	tRNA	gene	tRNA
5373	AFUA_4G09040	Afu4g09040	AFUA_4G09040	EAL89883.1	high affinity methionine permease	1.47865814366855e-7	5.5492799792815e-10	2.94842	9.87463	169.446	protein_coding	gene	CDS	GO:0000101; GO:0000102; GO:0005887	integral to plasma membrane|0005887||	L-methionine porter activity|0000102||	sulfur amino acid transport|0000101||
9	AFUA_1G00200	Afu1g00200	AFUA_1G00200	EAL87734.1	F-box domain and ankyrin repeat protein	0.0451612	0.0170448	2.94562	-1.64482	7.03446	protein_coding	gene	CDS
8315	AFUA_6G11900	Afu6g11900	AFUA_6G11900	EAL89032.1	hypothetical protein	0.543321	0.42401	2.94396	-4.40345	0.705	protein_coding	gene	CDS
9732	AFUA_8G06070	Afu8g06070	AFUA_8G06070	EAL85371.1	hypothetical protein	0.00952833	0.0023282	2.92648	5.10702	13.3996	protein_coding	gene	CDS
1932	AFUA_2G02970	Afu2g02970	AFUA_2G02970	EAL87394.1	conserved hypothetical protein	7.68690785387044e-8	1.32546336865602e-10	2.92025	5.19423	197.084	protein_coding	gene	CDS
288	AFUA_1G03270	Afu1g03270	AFUA_1G03270	EAL88039.1	hypothetical protein	6.91012e-05	3.81287e-06	2.91572	0.114537	45.7888	protein_coding	gene	CDS
3225	AFUA_2G17400	Afu2g17400	AFUA_2G17400	EAL94037.1	C-3 sterol dehydrogenase/C-4 decarboxylase family protein	0.0010286	0.000135735	2.9104	3.78424	26.6428	protein_coding	gene	CDS	GO:0000252; GO:0005783; GO:0005789; GO:0006696	endoplasmic reticulum|0005783||; endoplasmic reticulum membrane|0005789||	C-3 sterol dehydrogenase (C-4 sterol decarboxylase) activity|0000252||	ergosterol biosynthetic process|0006696||
8972	AFUA_7G04910	Afu7g04910	AFUA_7G04910	EAL86981.2	phosphatidylglycerol specific phospholipase C, putative	0.248897	0.151777	2.90364	-0.0621491	2.2885	protein_coding	gene	CDS
8817	AFUA_7G02322		AFUA_7G02322		tRNA-Lys	0.366735	0.251756	2.8939	-4.60408	1.44371	tRNA	gene	tRNA
3584	AFUA_3G03040	Afu3g03040	AFUA_3G03040	EAL86588.1	conserved hypothetical protein	1.02254e-05	2.57215717903351e-7	2.89292	1.59764	69.3956	protein_coding	gene	CDS
5391	AFUA_4G09213		AFUA_4G09213		tRNA-Gly	0.467262	0.346596	2.89275	-4.20351	0.956407	tRNA	gene	tRNA
1593	AFUA_1G17210	Afu1g17210	AFUA_1G17210	EAL91051.1	conserved hypothetical protein	0.424938	0.305331	2.88614	-3.70427	1.12899	protein_coding	gene	CDS
9208	AFUA_7G08420	Afu7g08420	AFUA_7G08420	EAL86735.1	hypothetical protein	0.0651347	0.0270197	2.87376	-2.33002	5.88672	protein_coding	gene	CDS
8695	AFUA_7G01102		AFUA_7G01102	EBA27205.1	conserved hypothetical protein	0.168706	0.091275	2.86825	-3.06995	3.21512	protein_coding	gene	CDS
8580	AFUA_6G14540	Afu6g14540	AFUA_6G14540	EAL89290.1	endo-1,3(4)-beta-glucanase, putative	0.0809464	0.0357727	2.86254	-2.69436	5.22451	protein_coding	gene	CDS	GO:0004553; GO:0006074; GO:0009277	chitin- and beta-glucan-containing cell wall|0009277||	hydrolase activity, hydrolyzing O-glycosyl compounds|0004553||	1,3-beta-glucan metabolic process|0006074||
4724	AFUA_4G00540	Afu4g00540	AFUA_4G00540	EAL84364.1	dynamin GTPase, putative	0.0326728	0.0113041	2.85067	-0.0443934	8.17448	protein_coding	gene	CDS	GO:0003924; GO:0005624; GO:0006623; GO:0007031; GO:0007034; GO:0045053	membrane fraction|0005624||	GTPase activity|0003924||	protein targeting to vacuole|0006623||; peroxisome organization and biogenesis|0007031||; vacuolar transport|0007034||; protein retention in Golgi|0045053||
5826	AFUA_4G13850	Afu4g13850	AFUA_4G13850	EAL89409.1	TfdA family oxidoreductase, putative	2.13501743539758e-7	9.52842754412145e-10	2.84037	3.97878	151.626	protein_coding	gene	CDS	GO:0008152; GO:0016706		oxidoreductase activity, acting on paired donors, with incorporation or reduction of molecular oxygen, 2-oxoglutarate as one donor, and incorporation of one atom each of oxygen into both donors|0016706||	metabolic process|0008152||
4423	AFUA_3G12720	Afu3g12720	AFUA_3G12720	EAL92311.1	sugar transporter-like protein	4.14721606049587e-7	2.56598214514908e-9	2.83469	5.49444	141.321	protein_coding	gene	CDS	GO:0005353; GO:0005354; GO:0005355; GO:0015578; GO:0005886; GO:0008645	plasma membrane|0005886||	fructose transporter activity|0005353||; galactose transporter activity|0005354||; glucose transporter activity|0005355||; mannose transporter activity|0015578||	hexose transport|0008645||
1991	AFUA_2G03518		AFUA_2G03518		tRNA-Ala	0.468845	0.348244	2.83315	-4.32731	0.949652	tRNA	gene	tRNA
8036	AFUA_6G08970		AFUA_6G08970		tRNA-Thr	0.492146	0.371619	2.8327	-4.48453	0.870854	tRNA	gene	tRNA
8588	AFUA_6G14620	Afu6g14620	AFUA_6G14620	EAL89298.1	fungal alpha-L-arabinofuranosidase, putative	0.00123229	0.000168827	2.82892	1.30249	23.4808	protein_coding	gene	CDS
4771	AFUA_4G01030	Afu4g01030	AFUA_4G01030	EAL84316.1	conserved hypothetical protein	0.00949329	0.00231577	2.80738	3.70065	13.9235	protein_coding	gene	CDS
3219	AFUA_2G17320	Afu2g17320	AFUA_2G17320	EAL94029.1	conserved hypothetical protein	2.19679903273224e-7	1.06954410762904e-9	2.78137	6.73154	164.694	protein_coding	gene	CDS
7118	AFUA_5G12864		AFUA_5G12864		tRNA-Asn	0.119578	0.0583636	2.7786	-2.81145	4.13563	tRNA	gene	tRNA
113	AFUA_1G01520	Afu1g01520	AFUA_1G01520	EAL87863.2	conserved hypothetical protein	0.294533	0.189301	2.77575	-2.42118	1.87445	protein_coding	gene	CDS
90	AFUA_1G01265		AFUA_1G01265	EBA27326.1	conserved hypothetical protein	0.00762602	0.00175664	2.77103	-0.936609	13.8717	protein_coding	gene	CDS
9333	AFUA_8G01180	Afu8g01180	AFUA_8G01180	EAL85050.1	MFS sugar transporter, putative	0.491945	0.371261	2.74918	4.94829	0.857522	protein_coding	gene	CDS	GO:0005215; GO:0006810; GO:0016020	membrane|0016020||	transporter activity|0005215||	transport|0006810||
984	AFUA_1G11240	Afu1g11240	AFUA_1G11240	EAL90451.1	hypothetical protein	0.00489312	0.00100403	2.73441	-0.524904	15.8858	protein_coding	gene	CDS
4695	AFUA_4G00230	Afu4g00230	AFUA_4G00230	EAL84395.2	oxidoreductase, 2OG-Fe(II) oxygenase family, putative	0.0556036	0.0220803	2.73212	5.5709	6.74594	protein_coding	gene	CDS	GO:0008152; GO:0016491		oxidoreductase activity|0016491||	metabolic process|0008152||
9399	AFUA_8G01850	Afu8g01850	AFUA_8G01850	EAL84983.1	phosphate-repressible phosphate permease, putative	0.000589131	6.41776e-05	2.73026	1.62638	28.2496	protein_coding	gene	CDS	GO:0005886; GO:0006817; GO:0015319	plasma membrane|0005886||	sodium:inorganic phosphate symporter activity|0015319||	phosphate transport|0006817||
9415	AFUA_8G02020	Afu8g02020	AFUA_8G02020	EAL84966.1	glycosyltransferase, putative	0.0532592	0.0209493	2.72561	-1.10579	6.51127	protein_coding	gene	CDS	GO:0005975; GO:0016757		transferase activity, transferring glycosyl groups|0016757||	carbohydrate metabolic process|0005975||
5958	AFUA_5G00460	Afu5g00460	AFUA_5G00460	EAL86255.1	FAD dependent oxidoreductase, putative	0.192034	0.108592	2.71843	-3.14653	2.87714	protein_coding	gene	CDS	GO:0008152; GO:0016491; GO:0050660		oxidoreductase activity|0016491||; FAD binding|0050660||	metabolic process|0008152||
6493	AFUA_5G06830	Afu5g06830	AFUA_5G06830	EAL91912.1	dsRNA-specific ribonuclease III, putative	0.0262767	0.00856879	2.68943	-1.37563	8.89108	protein_coding	gene	CDS
8330	AFUA_6G12060	Afu6g12060	AFUA_6G12060	EAL89047.1	MAK1-like monooxygenase, putative	0.0677892	0.0284321	2.68171	5.91399	6.06932	protein_coding	gene	CDS	GO:0004497; GO:0006725		monooxygenase activity|0004497||	aromatic compound metabolic process|0006725||
7353	AFUA_6G00240	Afu6g00240	AFUA_6G00240	EAL84241.1	4-hydroxyphenylpyruvate dioxygenase, putative	0.0107158	0.00272432	2.67201	0.878709	12.5282	protein_coding	gene	CDS
9273	AFUA_8G00560	Afu8g00560	AFUA_8G00560	EAL85111.2	cytochrome P450 oxidoreductase, putative	0.000948781	0.000120967	2.66365	7.721	28.4432	protein_coding	gene	CDS	GO:0008152; GO:0016491		oxidoreductase activity|0016491||	metabolic process|0008152||
5862	AFUA_4G14200	Afu4g14200	AFUA_4G14200	EAL89374.1	conserved hypothetical protein	0.0919514	0.0420912	2.64621	-0.978412	4.86699	protein_coding	gene	CDS	GO:0000004; GO:0005554; GO:0008372	cellular component unknown|0008372||	molecular function unknown|0005554||	biological process unknown|0000004||
1603	AFUA_1G17320	Afu1g17320	AFUA_1G17320	EAL91062.1	endo-arabinanase, putative	0.000174036	1.33453e-05	2.6394	1.48491	37.1909	protein_coding	gene	CDS	GO:0008152; GO:0016799		hydrolase activity, hydrolyzing N-glycosyl compounds|0016799||	metabolic process|0008152||
1650	AFUA_2G00140	Afu2g00140	AFUA_2G00140	EAL87112.1	FAD monooxygenase, putative	0.0631167	0.0260111	2.63793	-0.121471	6.01984	protein_coding	gene	CDS	GO:0006725			aromatic compound metabolic process|0006725||
8938	AFUA_7G04570	Afu7g04570	AFUA_7G04570	EAL87015.1	Na/K ATPase alpha 1 subunit, putative	0.000210294	1.70641e-05	2.63423	6.21684	41.3776	protein_coding	gene	CDS	GO:0005388; GO:0015410; GO:0005794; GO:0006816; GO:0006828; GO:0045045	Golgi apparatus|0005794||	calcium-transporting ATPase activity|0005388||; manganese-transporting ATPase activity|0015410||	calcium ion transport|0006816||; manganese ion transport|0006828||; secretory pathway|0045045||
3608	AFUA_3G03310	Afu3g03310	AFUA_3G03310	EAL86612.1	RTA1 domain protein	0.0128988	0.00342521	2.63245	-0.0421097	11.6477	protein_coding	gene	CDS	GO:0000004; GO:0005554; GO:0016021	integral to membrane|0016021||	molecular function unknown|0005554||	biological process unknown|0000004||
2660	AFUA_2G11620	Afu2g11620	AFUA_2G11620	EAL93456.1	alpha-glucosidase, putative	0.298542	0.192909	2.62017	-2.15078	1.84243	protein_coding	gene	CDS	GO:0000004; GO:0005554; GO:0008372	cellular component unknown|0008372||	molecular function unknown|0005554||	biological process unknown|0000004||
4304	AFUA_3G11490	Afu3g11490	AFUA_3G11490	EAL92432.2	GABA permease, putative	0.0078588	0.0018262	2.60837	3.96473	14.8677	protein_coding	gene	CDS	GO:0005886; GO:0015220; GO:0015871	plasma membrane|0005886||	choline transporter activity|0015220||	choline transport|0015871||
9269	AFUA_8G00520	Afu8g00520	AFUA_8G00520	EAL85115.1	integral membrane protein	0.0130192	0.00346775	2.60169	5.87345	12.6818	protein_coding	gene	CDS
6109	AFUA_5G01990	Afu5g01990	AFUA_5G01990	EAL86105.1	BYS1 domain protein, putative	1.46723559475721e-8	8.92931693736007e-12	2.58298	9.93485	278.601	protein_coding	gene	CDS
1025	AFUA_1G11640	Afu1g11640	AFUA_1G11640	EAL90492.1	cytosolic Cu/Zn superoxide dismutase, putative	0.00203009	0.0003239	2.57457	3.85065	22.1028	protein_coding	gene	CDS
9851	AFUA_8G07320	Afu8g07320	AFUA_8G07320	EAL85495.1	nucleoside-diphosphate-sugar epimerase, putative	8.04827586563656e-8	2.02249762999063e-10	2.56746	3.06405	186.108	protein_coding	gene	CDS
4507	AFUA_3G13570	Afu3g13570	AFUA_3G13570	EAL92229.1	conserved hypothetical protein	0.0223196	0.00697503	2.55812	-1.8191	9.48108	protein_coding	gene	CDS
795	AFUA_1G09349		AFUA_1G09349		tRNA-Ser	0.375738	0.259536	2.55424	-3.67894	1.37671	tRNA	gene	tRNA
9272	AFUA_8G00550	Afu8g00550	AFUA_8G00550	EAL85112.1	methyltransferase SirN-like, putative	0.00220939	0.000362591	2.5438	9.62949	22.3191	protein_coding	gene	CDS
6032	AFUA_5G01230	Afu5g01230	AFUA_5G01230	EAL86181.1	RTA1 domain protein, putative	0.0485775	0.0186496	2.54246	2.54674	6.95889	protein_coding	gene	CDS	GO:0004012; GO:0005783; GO:0005886; GO:0016021; GO:0015908	endoplasmic reticulum|0005783||; plasma membrane|0005886||; integral to membrane|0016021||	phospholipid-translocating ATPase activity|0004012||	fatty acid transport|0015908||
39	AFUA_1G00660	Afu1g00660	AFUA_1G00660	EAL87780.1	hypothetical protein	0.00188182	0.000294708	2.54018	-0.0108506	20.8257	protein_coding	gene	CDS
9270	AFUA_8G00530	Afu8g00530	AFUA_8G00530	EAL85114.1	alpha/beta hydrolase, putative	0.00231165	0.000384117	2.53589	8.03729	22.1239	protein_coding	gene	CDS
4729	AFUA_4G00590	Afu4g00590	AFUA_4G00590	EAL84359.1	monooxygenase, putative	4.02842e-05	1.85506e-06	2.53483	4.65289	55.5379	protein_coding	gene	CDS	GO:0004497; GO:0006725		monooxygenase activity|0004497||	aromatic compound metabolic process|0006725||
7459	AFUA_6G02300	Afu6g02300	AFUA_6G02300	EAL85809.1	serine/threonine protein kinase (Kcc4), putative	3.36403e-06	5.09535579943094e-8	2.52025	4.4688	90.3336	protein_coding	gene	CDS	GO:0000135; GO:0000921; GO:0006468; GO:0004672		protein kinase activity|0004672||	septin checkpoint|0000135||; septin ring assembly|0000921||; protein amino acid phosphorylation|0006468||
9746	AFUA_8G06240	Afu8g06240	AFUA_8G06240	EAL85387.1	hypothetical protein	0.00488344	0.00100106	2.51717	0.219362	15.8969	protein_coding	gene	CDS
3544	AFUA_3G02630	Afu3g02630	AFUA_3G02630	EAL86547.1	conserved hypothetical protein	0.0233739	0.00738274	2.50919	-0.754355	9.31659	protein_coding	gene	CDS
1680	AFUA_2G00450	Afu2g00450	AFUA_2G00450	EAL87143.1	hexokinase, putative	2.73553e-05	1.03772e-06	2.50581	2.53585	56.2219	protein_coding	gene	CDS	GO:0004396; GO:0005829; GO:0006000	cytosol|0005829||	hexokinase activity|0004396||	fructose metabolic process|0006000||
9839	AFUA_8G07220	Afu8g07220	AFUA_8G07220	EAL85482.1	hypothetical protein	0.000142192	1.01824e-05	2.49227	1.94975	38.938	protein_coding	gene	CDS
5965	AFUA_5G00530	Afu5g00530	AFUA_5G00530	EAL86248.1	inulinase, putative	0.000593849	6.52939e-05	2.46756	-0.153669	28.0226	protein_coding	gene	CDS	GO:0005576; GO:0005737; GO:0005987	extracellular region|0005576||; cytoplasm|0005737||		sucrose catabolic process|0005987||
5928	AFUA_5G00150	Afu5g00150	AFUA_5G00150	EAL86287.1	thioesterase domain protein	0.169624	0.0920335	2.46667	-2.2602	3.19877	protein_coding	gene	CDS	GO:0009058; GO:0016788		hydrolase activity, acting on ester bonds|0016788||	biosynthetic process|0009058||
9267	AFUA_8G00500	Afu8g00500	AFUA_8G00500	EAL85117.1	acetate-CoA ligase, putative	0.001347	0.000189364	2.46105	8.40715	25.6922	protein_coding	gene	CDS	GO:0003987; GO:0005829; GO:0006085	cytosol|0005829||	acetate-CoA ligase activity|0003987||	acetyl-CoA biosynthetic process|0006085||
9268	AFUA_8G00510	Afu8g00510	AFUA_8G00510	EAL85116.1	cytochrome P450 oxidoreductase OrdA-like, putative	0.00998704	0.00247979	2.45316	7.79804	13.9616	protein_coding	gene	CDS	GO:0008152; GO:0016491		oxidoreductase activity|0016491||	metabolic process|0008152||
8307	AFUA_6G11800	Afu6g11800	AFUA_6G11800	EAL89024.1	RTA1 domain protein, putative	0.0790098	0.0346284	2.45022	-2.29692	5.43221	protein_coding	gene	CDS	GO:0000004; GO:0005554; GO:0016021	integral to membrane|0016021||	molecular function unknown|0005554||	biological process unknown|0000004||
3586	AFUA_3G03060	Afu3g03060	AFUA_3G03060	EAL86590.1	cell wall protein PhiA	9.58517e-06	2.30830974746945e-7	2.43977	7.15475	79.3637	protein_coding	gene	CDS
9235	AFUA_8G00130	Afu8g00130	AFUA_8G00130	EAL85153.1	hypothetical protein	0.00672716	0.00149749	2.43571	3.95844	15.5627	protein_coding	gene	CDS
3632	AFUA_3G03540	Afu3g03540	AFUA_3G03540	EAL86636.1	PKS-like enzyme, putative	0.00788728	0.0018364	2.43244	1.25453	13.7179	protein_coding	gene	CDS
7938	AFUA_6G07970	Afu6g07970	AFUA_6G07970	EAL88650.1	calpain-like protein	0.000169991	1.28838e-05	2.43115	7.93658	42.6856	protein_coding	gene	CDS
8106	AFUA_6G09670	Afu6g09670	AFUA_6G09670	EAL88818.2	cytochrome P450 oxidoreductase GliC	4.77909585316428e-7	3.25594782718432e-9	2.42325	4.40297	128.533	protein_coding	gene	CDS	GO:0008152; GO:0016491		oxidoreductase activity|0016491||	metabolic process|0008152||
4648	AFUA_3G15020	Afu3g15020	AFUA_3G15020	EAL92084.1	methionine permease, putative	0.000365867	3.36958e-05	2.40355	0.542769	31.6275	protein_coding	gene	CDS	GO:0006865; GO:0015191; GO:0016020	membrane|0016020||	L-methionine transporter activity|0015191||	amino acid transport|0006865||
9442	AFUA_8G02290	Afu8g02290	AFUA_8G02290	EAL84939.1	conserved hypothetical protein	0.230695	0.137331	2.40267	-2.65423	2.43845	protein_coding	gene	CDS
9257	AFUA_8G00390	Afu8g00390	AFUA_8G00390	EAL85127.1	O-methyltransferase, putative	0.0020716	0.000333044	2.40218	7.99635	22.7196	protein_coding	gene	CDS	GO:0008171; GO:0008757		O-methyltransferase activity|0008171||; S-adenosylmethionine-dependent methyltransferase activity|0008757||
4680	AFUA_3G15390	Afu3g15390	AFUA_3G15390	EAL92049.1	MFS transporter, putative	0.221664	0.130224	2.39785	-2.47683	2.53587	protein_coding	gene	CDS	GO:0005886; GO:0015124; GO:0015719	plasma membrane|0005886||	allantoate transporter activity|0015124||	allantoate transport|0015719||
8629	AFUA_7G00420	Afu7g00420	AFUA_7G00420	EAL84849.1	hypothetical protein	7.29246e-06	1.49414466159517e-7	2.3967	6.31986	84.3315	protein_coding	gene	CDS
5856	AFUA_4G14150	Afu4g14150	AFUA_4G14150	EAL89379.1	Diacylglycerol acyltransferase family	0.0136125	0.00367572	2.3958	-1.59036	11.4236	protein_coding	gene	CDS	GO:0004144; GO:0005811; GO:0019432; GO:0019915	lipid particle|0005811||	diacylglycerol O-acyltransferase activity|0004144||	triacylglycerol biosynthetic process|0019432||; sequestering of lipid|0019915||
9274	AFUA_8G00570	Afu8g00570	AFUA_8G00570	EAL85110.1	alpha/beta hydrolase, putative	0.00360837	0.000680024	2.38984	7.66555	19.3542	protein_coding	gene	CDS
3820	AFUA_3G06540	Afu3g06540	AFUA_3G06540	EAL92914.1	3'-phosphoadenosine-5'-phosphosulfate reductase Met16, putative	4.77909585316428e-7	3.29626248113572e-9	2.36384	5.88611	132.972	protein_coding	gene	CDS	GO:0000103; GO:0006555; GO:0004604; GO:0005622	intracellular|0005622||	phosphoadenylyl-sulfate reductase (thioredoxin) activity|0004604||	sulfate assimilation|0000103||; methionine metabolic process|0006555||
1607	AFUA_1G17370	Afu1g17370	AFUA_1G17370	EAL91066.1	heat shock protein Awh11, putative	3.11245e-06	4.35436559070307e-8	2.35087	3.91875	89.7416	protein_coding	gene	CDS	GO:0003773; GO:0005634; GO:0005737; GO:0006972; GO:0006979; GO:0007155; GO:0009269; GO:0009408	nucleus|0005634||; cytoplasm|0005737||	heat shock protein activity|0003773||	hyperosmotic response|0006972||; response to oxidative stress|0006979||; cell adhesion|0007155||; response to desiccation|0009269||; response to heat|0009408||
4795	AFUA_4G01280	Afu4g01280	AFUA_4G01280	EAL84292.1	hypothetical protein	8.081e-06	1.73767405850494e-7	2.34285	3.9832	73.5192	protein_coding	gene	CDS
5993	AFUA_5G00820	Afu5g00820	AFUA_5G00820	EAL86220.1	hypothetical protein	0.0132154	0.00353104	2.33721	0.29119	11.5508	protein_coding	gene	CDS
6849	AFUA_5G10350	Afu5g10350	AFUA_5G10350	EAL91569.1	conserved hypothetical protein	0.223973	0.132084	2.33708	-2.01589	2.50976	protein_coding	gene	CDS
3528	AFUA_3G02460	Afu3g02460	AFUA_3G02460	EAL86531.2	serine protein kinase, putative	0.00232158	0.000386184	2.33593	3.05494	20.6168	protein_coding	gene	CDS
5135	AFUA_4G06660	Afu4g06660	AFUA_4G06660	EAL90122.1	hypothetical protein	0.000600148	6.62299e-05	2.33028	-0.269493	27.9482	protein_coding	gene	CDS
9275	AFUA_8G00580	Afu8g00580	AFUA_8G00580	EAL85109.1	glutathione S-transferase, putative	0.00580418	0.00124901	2.31389	8.43391	16.6611	protein_coding	gene	CDS	GO:0003746; GO:0005830; GO:0006448	cytosolic ribosome (sensu Eukaryota)|0005830||	translation elongation factor activity|0003746||	regulation of translational elongation|0006448||
8696	AFUA_7G01105	Afu7g01105	AFUA_7G01105	EAL84782.1	conserved hypothetical protein	0.234306	0.140265	2.29769	-3.35856	2.54387	protein_coding	gene	CDS
6041	AFUA_5G01290	Afu5g01290	AFUA_5G01290	EAL86175.1	zinc-binding oxidoreductase, putative	3.2718524526982e-8	3.65050988738008e-11	2.29166	4.3092	232.522	protein_coding	gene	CDS	GO:0008152; GO:0008270; GO:0016491		zinc ion binding|0008270||; oxidoreductase activity|0016491||	metabolic process|0008152||
7560	AFUA_6G03290	Afu6g03290	AFUA_6G03290	EAL85709.1	isochorismatase family hydrolase, putative	0.0225307	0.00705698	2.28622	3.20735	9.8402	protein_coding	gene	CDS	GO:0004448; GO:0016787; GO:0008152		isocitrate dehydrogenase activity|0004448||; hydrolase activity|0016787||	metabolic process|0008152||
3256	AFUA_2G17710	Afu2g17710	AFUA_2G17710	EAL94068.1	conserved hypothetical protein	0.00673726	0.00150066	2.27635	-0.360329	14.4245	protein_coding	gene	CDS
9261	AFUA_8G00430	Afu8g00430	AFUA_8G00430	EAL85123.1	conserved hypothetical protein	0.00181235	0.000279969	2.27105	8.76611	23.5352	protein_coding	gene	CDS
8119	AFUA_6G09790		AFUA_6G09790	EBA27363.1	LysM domain protein, putative	0.00744	0.00169723	2.26444	-0.570161	13.9915	protein_coding	gene	CDS	GO:0008061		chitin binding|0008061||
9283	AFUA_8G00650	Afu8g00650	AFUA_8G00650	EAL85102.1	LPS glycosyltransferase, putative	0.0012142	0.000165892	2.26306	0.450422	23.4134	protein_coding	gene	CDS	GO:0009103; GO:0016757		transferase activity, transferring glycosyl groups|0016757||	lipopolysaccharide biosynthetic process|0009103||
9846	AFUA_8G07270	Afu8g07270	AFUA_8G07270	EAL85490.1	conserved hypothetical protein	0.193569	0.109811	2.24126	-2.95334	2.90093	protein_coding	gene	CDS
9320	AFUA_8G01050	Afu8g01050	AFUA_8G01050	EAL85063.1	lipase/esterase, putative	0.00245769	0.000413563	2.23944	3.38205	20.3374	protein_coding	gene	CDS
5888	AFUA_4G14520	Afu4g14520	AFUA_4G14520	EAL89343.1	toxin biosynthesis protein, putative	0.100334	0.0468239	2.23435	1.8083	4.67114	protein_coding	gene	CDS
3278	AFUA_2G17930	Afu2g17930	AFUA_2G17930	EAL94092.1	integral membrane protein	0.0166167	0.00476642	2.22581	1.14886	10.6927	protein_coding	gene	CDS
3292	AFUA_2G18070	Afu2g18070	AFUA_2G18070	EAL94106.1	metalloproteinase, putative	0.0740955	0.0318733	2.22531	-0.774614	5.49352	protein_coding	gene	CDS
7520	AFUA_6G02885		AFUA_6G02885		tRNA-Arg	0.438558	0.318632	2.22416	-2.98259	1.06644	tRNA	gene	tRNA
4789	AFUA_4G01210		AFUA_4G01210	EAL84299.2	hypothetical protein	3.42585e-05	1.47333e-06	2.21224	3.54173	53.2626	protein_coding	gene	CDS
9852	AFUA_8G07330	Afu8g07330	AFUA_8G07330	EAL85496.1	isoflavone reductase family protein (CipA), putative	9.0741e-05	5.54073e-06	2.21189	3.3541	43.1243	protein_coding	gene	CDS
8241	AFUA_6G11100	Afu6g11100	AFUA_6G11100	EAL88956.1	amino acid permease, putative	8.04827586563656e-8	2.04084487920594e-10	2.20596	5.53362	185.887	protein_coding	gene	CDS	GO:0005886; GO:0015174; GO:0015802	plasma membrane|0005886||	basic amino acid transporter activity|0015174||	basic amino acid transport|0015802||
3288	AFUA_2G18030	Afu2g18030	AFUA_2G18030	EAL94102.1	catalase Cat	0.101991	0.0478248	2.20103	6.19596	4.77011	protein_coding	gene	CDS	GO:0004096; GO:0005782; GO:0006800	peroxisomal matrix|0005782||	catalase activity|0004096||	oxygen and reactive oxygen species metabolic process|0006800||
80	AFUA_1G01175		AFUA_1G01175	EBA27324.1	conserved hypothetical protein	0.000109641	7.21747e-06	2.19879	1.95314	41.2456	protein_coding	gene	CDS
8637	AFUA_7G00490		AFUA_7G00490	EAL84843.2	hypothetical protein	0.000600931	6.64382e-05	2.19737	0.993341	27.9318	protein_coding	gene	CDS
4616	AFUA_3G14680	Afu3g14680	AFUA_3G14680	EAL92119.1	lysophospholipase Plb3	3.86673e-06	6.15759202996564e-8	2.19331	8.21592	91.5066	protein_coding	gene	CDS	GO:0004622; GO:0005576; GO:0005886; GO:0006660; GO:0030384	extracellular region|0005576||; plasma membrane|0005886||	lysophospholipase activity|0004622||	phosphatidylserine catabolic process|0006660||; phosphoinositide metabolic process|0030384||
3023	AFUA_2G15330	Afu2g15330	AFUA_2G15330	EAL93830.1	conserved hypothetical protein	0.0180141	0.0052787	2.19324	-0.467483	10.3061	protein_coding	gene	CDS
2518	AFUA_2G10130	Afu2g10130	AFUA_2G10130	EAL93308.1	adhesin, putative	1.58802e-05	4.90191515213448e-7	2.18459	3.25545	63.0275	protein_coding	gene	CDS
9420	AFUA_8G02070	Afu8g02070	AFUA_8G02070	EAL84961.1	glycosyl transferase, putative	2.49465e-05	9.084059139344e-7	2.18136	6.09968	61.1672	protein_coding	gene	CDS	GO:0000004; GO:0000324; GO:0016757	vacuole, cell cycle-correlated morphology|0000324||	transferase activity, transferring glycosyl groups|0016757||	biological process unknown|0000004||
8030	AFUA_6G08920	Afu6g08920	AFUA_6G08920	EAL88743.1	assimilatory sulfite reductase	7.29126e-06	1.48650214755104e-7	2.17554	7.21938	82.949	protein_coding	gene	CDS	GO:0000103; GO:0004783; GO:0009337	sulfite reductase complex (NADPH)|0009337||	sulfite reductase (NADPH) activity|0004783||	sulfate assimilation|0000103||
9661	AFUA_8G05410	Afu8g05410	AFUA_8G05410	EAL85305.1	extracellular matrix protein, putative	2.578e-05	9.49198343787359e-7	2.17255	4.0487	58.1772	protein_coding	gene	CDS
3404	AFUA_3G01196		AFUA_3G01196	EBA27272.1	conserved hypothetical protein	2.1688183608739e-7	1.01720409036781e-9	2.16931	3.80666	150.309	protein_coding	gene	CDS
9265	AFUA_8G00480	Afu8g00480	AFUA_8G00480	EAL85119.2	phytanoyl-CoA dioxygenase family protein	0.00729977	0.00166024	2.16708	8.17877	15.445	protein_coding	gene	CDS
6143	AFUA_5G02330	Afu5g02330	AFUA_5G02330	EAL86071.1	major allergen and cytotoxin AspF1	0.00304275	0.000542518	2.163	10.1371	20.0962	protein_coding	gene	CDS	GO:0009405			pathogenesis|0009405||
8096	AFUA_6G09570	Afu6g09570	AFUA_6G09570	EAL88808.1	conserved hypothetical protein	0.0689252	0.0290741	2.16163	-1.3289	5.71111	protein_coding	gene	CDS
5419	AFUA_4G09490	Afu4g09490	AFUA_4G09490	EAL89838.1	hypothetical protein	0.277013	0.174542	2.16088	-0.618245	2.01723	protein_coding	gene	CDS
4788	AFUA_4G01200	Afu4g01200	AFUA_4G01200	EAL84300.1	extracellular guanyl-specific ribonuclease, putative	0.105386	0.0497189	2.15379	-0.1056	4.48294	protein_coding	gene	CDS	GO:0004521; GO:0006401		endoribonuclease activity|0004521||	RNA catabolic process|0006401||
8522	AFUA_6G13940		AFUA_6G13940	EBA27371.1	cytochrome P450 monooxygenase, putative	0.0371927	0.0133772	2.14974	5.11832	8.17742	protein_coding	gene	CDS	GO:0016491; GO:0019748		oxidoreductase activity|0016491||	secondary metabolic process|0019748||
7106	AFUA_5G12760	Afu5g12760	AFUA_5G12760	EAL91339.2	CCCH zinc finger DNA binding protein	0.000116721	7.83747e-06	2.14842	2.58382	40.6842	protein_coding	gene	CDS
6506	AFUA_5G06954		AFUA_5G06954		tRNA-Glu	0.380592	0.264053	2.13767	-4.25114	1.34973	tRNA	gene	tRNA
3649	AFUA_3G03710	Afu3g03710	AFUA_3G03710	EAL86653.1	D-aminopeptidase, putative	9.77197e-05	6.24438e-06	2.1353	0.788248	42.246	protein_coding	gene	CDS
1756	AFUA_2G01190	Afu2g01190	AFUA_2G01190	EAL87217.2	Cu-dependent DNA-binding protein, putative	8.39561e-06	1.85641810948407e-7	2.13425	7.15342	80.1558	protein_coding	gene	CDS
188	AFUA_1G02290	Afu1g02290	AFUA_1G02290	EAL87941.1	conserved hypothetical protein	6.15454431856242e-7	4.74434900305045e-9	2.13171	8.77897	123.448	protein_coding	gene	CDS
3851	AFUA_3G06850	Afu3g06850	AFUA_3G06850	EAL92883.1	conserved hypothetical protein	1.68826e-05	5.44544861451587e-7	2.1315	5.15194	65.4467	protein_coding	gene	CDS
4522	AFUA_3G13720	Afu3g13720	AFUA_3G13720	EAL92214.1	oxidoreductase, 2OG-Fe(II) oxygenase family, putative	0.0413059	0.0152787	2.1293	0.787462	7.39886	protein_coding	gene	CDS	GO:0008152; GO:0016491		oxidoreductase activity|0016491||	metabolic process|0008152||
4896	AFUA_4G03320		AFUA_4G03320	EBA27180.1	membrane bound cation transporter, putative	1.06014040328536e-7	3.01084605862564e-10	2.12545	7.84888	176.63	protein_coding	gene	CDS	GO:0000324; GO:0005774; GO:0006816; GO:0006874; GO:0015085; GO:0015369	vacuole, cell cycle-correlated morphology|0000324||; vacuolar membrane|0005774||	calcium ion transporter activity|0015085||; calcium:hydrogen antiporter activity|0015369||	calcium ion transport|0006816||; calcium ion homeostasis|0006874||
8117	AFUA_6G09780	Afu6g09780	AFUA_6G09780	EAL88829.2	class V chitinase, putative	0.187794	0.105373	2.11915	-2.70216	2.93488	protein_coding	gene	CDS	GO:0004568; GO:0006032		chitinase activity|0004568||	chitin catabolic process|0006032||
3780	AFUA_3G06160	Afu3g06160	AFUA_3G06160	EAL92952.2	mating locus protein, putative	0.350525	0.236433	2.11808	-2.56331	1.50941	protein_coding	gene	CDS
6851	AFUA_5G10365		AFUA_5G10365		tRNA-Ala	0.267576	0.166777	2.10835	-3.17414	2.09188	tRNA	gene	tRNA
4523	AFUA_3G13730	Afu3g13730	AFUA_3G13730	EAL92213.1	nonribosomal peptide synthase, putative	0.026253	0.00855308	2.10765	2.51374	9.22085	protein_coding	gene	CDS	GO:0019184			nonribosomal peptide biosynthetic process|0019184||
4531	AFUA_3G13810	Afu3g13810	AFUA_3G13810	EAL92205.1	integral membrane protein, putative	2.17254e-05	7.4702556336561e-7	2.10689	7.14499	65.3706	protein_coding	gene	CDS
9256	AFUA_8G00380	Afu8g00380	AFUA_8G00380	EAL85128.1	DltD N-terminal domain protein	0.00794938	0.00185531	2.10579	7.0404	15.0228	protein_coding	gene	CDS
5885	AFUA_4G14490	Afu4g14490	AFUA_4G14490	EAL89346.1	extracellular dihydrogeodin oxidase/laccase, putative	0.425571	0.305959	2.10571	-3.5486	1.13916	protein_coding	gene	CDS	GO:0004322; GO:0005886; GO:0006827	plasma membrane|0005886||	ferroxidase activity|0004322||	high affinity iron ion transport|0006827||
965	AFUA_1G11055		AFUA_1G11055		tRNA-Gly	0.585768	0.469612	2.09343	-4.81294	0.572582	tRNA	gene	tRNA
67	AFUA_1G01010	Afu1g01010	AFUA_1G01010	EAL87813.1	polyketide synthase, putative	0.000238336	1.97588e-05	2.08534	0.988563	34.7567	protein_coding	gene	CDS	GO:0016218		polyketide synthase activity|0016218||
7391	AFUA_6G00610	Afu6g00610	AFUA_6G00610	EAL84205.1	hypothetical protein	0.536702	0.417048	2.08248	-2.24962	0.697797	protein_coding	gene	CDS
1563	AFUA_1G16910	Afu1g16910	AFUA_1G16910	EAL91021.2	MFS multidrug transporter, putative	0.0103199	0.00259296	2.07366	0.277465	12.5518	protein_coding	gene	CDS	GO:0006855; GO:0042493; GO:0015559; GO:0016020	membrane|0016020||	multidrug efflux pump activity|0015559||	multidrug transport|0006855||; response to drug|0042493||
7561	AFUA_6G03300	Afu6g03300	AFUA_6G03300	EAL85708.1	conserved hypothetical protein	0.00179056	0.000275512	2.06999	1.52988	21.1196	protein_coding	gene	CDS
3353	AFUA_3G00710	Afu3g00710	AFUA_3G00710	EAL86354.1	allergen Asp F4-like, putative	0.0172989	0.00502174	2.06825	7.32213	11.3464	protein_coding	gene	CDS
4833	AFUA_4G02720	Afu4g02720	AFUA_4G02720	EAL84420.1	GPI anchored glycosyl hydrolase, putative	0.000245057	2.04317e-05	2.0603	3.93685	35.6415	protein_coding	gene	CDS	GO:0005554; GO:0005624; GO:0046658; GO:0009272	membrane fraction|0005624||; anchored to plasma membrane|0046658||	molecular function unknown|0005554||	chitin- and beta-glucan-containing cell wall biogenesis|0009272||
8107	AFUA_6G09680	Afu6g09680	AFUA_6G09680	EAL88819.2	O-methyltransferase GliM	0.000495894	5.0534e-05	2.05909	6.94828	33.186	protein_coding	gene	CDS	GO:0008171; GO:0008757		O-methyltransferase activity|0008171||; S-adenosylmethionine-dependent methyltransferase activity|0008757||
9451	AFUA_8G02360	Afu8g02360	AFUA_8G02360	EAL84932.1	TRI7-like toxin biosynthesis protein, putative	0.176336	0.0968872	2.05404	-2.2572	3.09777	protein_coding	gene	CDS
7554	AFUA_6G03230	Afu6g03230	AFUA_6G03230	EAL85716.1	cell wall glucanase/allergen F16-like	0.00276908	0.000480285	2.04997	1.50826	18.7666	protein_coding	gene	CDS	GO:0004553; GO:0006073; GO:0009277	chitin- and beta-glucan-containing cell wall|0009277||	hydrolase activity, hydrolyzing O-glycosyl compounds|0004553||	glucan metabolic process|0006073||
8126	AFUA_6G09865	Afu6g09865	AFUA_6G09865	EAL88837.1	hypothetical protein	8.04827586563656e-8	1.47107525758999e-10	2.04963	4.1129	194.026	protein_coding	gene	CDS
8677	AFUA_7G00910	Afu7g00910	AFUA_7G00910	EAL84801.1	OPT peptide transporter Mtd1, putative	0.000145788	1.05937e-05	2.0429	3.58583	39.3858	protein_coding	gene	CDS	GO:0005783; GO:0005887; GO:0006790; GO:0015198	endoplasmic reticulum|0005783||; integral to plasma membrane|0005887||	oligopeptide transporter activity|0015198||	sulfur metabolic process|0006790||
4439	AFUA_3G12900	Afu3g12900	AFUA_3G12900	EAL92293.2	MFS transporter, putative	2.39637e-06	3.13552932595089e-8	2.03745	9.97295	94.9582	protein_coding	gene	CDS	GO:0000329; GO:0005215; GO:0008028; GO:0006810	membrane of vacuole with cell cycle-correlated morphology|0000329||	transporter activity|0005215||; monocarboxylic acid transporter activity|0008028||	transport|0006810||
3592	AFUA_3G03150	Afu3g03150	AFUA_3G03150	EAL86596.1	hypothetical protein	0.183698	0.102348	2.03547	-2.10149	2.99109	protein_coding	gene	CDS
1645	AFUA_2G00090	Afu2g00090	AFUA_2G00090	EAL87107.1	telomere-associated RecQ helicase, putative	0.559495	0.441399	2.03322	-3.97596	0.626422	protein_coding	gene	CDS
4681	AFUA_3G15395	Afu3g15395	AFUA_3G15395	EAL92048.1	telomere-associated RecQ helicase, putative	0.555303	0.436797	2.03322	-3.98092	0.639422	protein_coding	gene	CDS	GO:0004386; GO:0008026; GO:0006139		helicase activity|0004386||; ATP-dependent helicase activity|0008026||	nucleobase, nucleoside, nucleotide and nucleic acid metabolic process|0006139||
283	AFUA_1G03220	Afu1g03220	AFUA_1G03220	EAL88034.1	hypothetical protein	0.609204	0.49489	2.03294	-4.15656	0.494254	protein_coding	gene	CDS
1627	AFUA_1G17600	Afu1g17600	AFUA_1G17600	EAL91088.1	conserved hypothetical protein	0.672339	0.564821	2.03288	-4.19093	0.353263	protein_coding	gene	CDS
4231	AFUA_3G10743		AFUA_3G10743		tRNA-Ile	0.583594	0.466745	2.0328	-4.24195	0.570162	tRNA	gene	tRNA
4709	AFUA_4G00390	Afu4g00390	AFUA_4G00390	EAL84379.1	glycosyl hydrolase, putative	0.000520131	5.41045e-05	2.0315	2.16435	29.0174	protein_coding	gene	CDS
1655	AFUA_2G00190	Afu2g00190	AFUA_2G00190	EAL87117.1	conserved hypothetical protein	0.453575	0.3332	2.0289	-3.07701	1.00202	protein_coding	gene	CDS
5868	AFUA_4G14250	Afu4g14250	AFUA_4G14250	EAL89369.1	hypothetical protein	2.8543e-05	1.11417e-06	2.02716	6.92553	61.2588	protein_coding	gene	CDS
7315	AFUA_5G14865		AFUA_5G14865	EBA27421.1	conserved hypothetical protein	4.67838117295229e-8	6.16887668611216e-11	2.02637	7.84512	217.264	protein_coding	gene	CDS
4447	AFUA_3G12982		AFUA_3G12982	EBA27458.1	extracellular serine rich protein	0.000136508	9.63684e-06	2.01956	3.13886	39.3344	protein_coding	gene	CDS
1639	AFUA_1G17720	Afu1g17720	AFUA_1G17720	EAL91100.1	oxidoreductase, putative	0.494346	0.373805	2.01509	-4.05402	0.841995	protein_coding	gene	CDS	GO:0008152; GO:0016788		hydrolase activity, acting on ester bonds|0016788||	metabolic process|0008152||
2552	AFUA_2G10480	Afu2g10480	AFUA_2G10480	EAL93343.2	conserved hypothetical protein	0.0143454	0.00392284	2.01473	5.24217	12.1005	protein_coding	gene	CDS	GO:0005737	cytoplasm|0005737||
9245	AFUA_8G00240	Afu8g00240	AFUA_8G00240	EAL85142.1	cytochrome P450 monooxygenase, putative	0.00580418	0.00124958	2.00814	6.34467	16.6351	protein_coding	gene	CDS	GO:0005525; GO:0016491; GO:0008152		GTP binding|0005525||; oxidoreductase activity|0016491||	metabolic process|0008152||
154	AFUA_1G01960	Afu1g01960	AFUA_1G01960	EAL87908.1	conserved hypothetical protein	4.64289e-05	2.24162e-06	2.00762	3.52414	49.8491	protein_coding	gene	CDS
1722	AFUA_2G00850	Afu2g00850	AFUA_2G00850	EAL87184.1	conserved hypothetical protein	0.183748	0.102421	2.00602	-1.52395	2.98971	protein_coding	gene	CDS
5891	AFUA_4G14550	Afu4g14550	AFUA_4G14550	EAL89340.1	toxin biosynthesis regulatory protein AflJ, putative	0.139226	0.071244	2.00575	-1.10386	3.71628	protein_coding	gene	CDS
9249	AFUA_8G00280	Afu8g00280	AFUA_8G00280	EAL85138.1	short-chain dehydrogenase, putative	3.38894e-05	1.44371e-06	2.00534	3.56186	53.4166	protein_coding	gene	CDS	GO:0005811; GO:0008152; GO:0016491	lipid particle|0005811||	oxidoreductase activity|0016491||	metabolic process|0008152||
1678	AFUA_2G00430	Afu2g00430	AFUA_2G00430	EAL87141.1	exo-beta-1,3-glucanase, putative	0.00129569	0.000180179	2.00242	1.05544	23.03	protein_coding	gene	CDS	GO:0004553; GO:0006074; GO:0009277	chitin- and beta-glucan-containing cell wall|0009277||	hydrolase activity, hydrolyzing O-glycosyl compounds|0004553||	1,3-beta-glucan metabolic process|0006074||

## Sheet: Enriched terms - Up in hacA
FunCat									GO
Gene ID	Protein name	FunCat ID	FunCat description	FunCat main category	Exact p-value	Adjusted p-value			No significant category with 0.05 (5.00 %) as significance level found!
AFUA_1G12240	MFS peptide transporter, putaitve	20.01.09	peptide transport	Cellular transport, transport facilitation and transport routes	6.64889e-05	0.00505316
AFUA_2G15240	Small oligopeptide transporter, OPT family	20.01.09		Cellular transport, transport facilitation and transport routes	6.64889e-05	0.00505316
AFUA_7G01490	MFS peptide transporter Ptr2, putative	20.01.09		Cellular transport, transport facilitation and transport routes	6.64889e-05	0.00505316
AFUA_1G03352	Alpha-1,3-glucanase/mutanase, putative (EC 3.2.1.-)	01.25.01	extracellular polysaccharide degradation	Metabolism	0.000366577	0.0139299
AFUA_4G01110	1,3-beta glucanase, putative	01.25.01		Metabolism	0.000366577	0.0139299
AFUA_6G11970	WSC domain protein, putative (EC 3.2.1.-)	01.25.01		Metabolism	0.000366577	0.0139299
AFUA_1G00100	MFS monocarboxylate transporter, putative (Fragment)	20.03	transport facilities	Cellular transport, transport facilitation and transport routes	0.0015748	0.0398949
AFUA_1G12240	MFS peptide transporter, putaitve	20.03		Cellular transport, transport facilitation and transport routes	0.0015748	0.0398949
AFUA_2G15240	Small oligopeptide transporter, OPT family	20.03		Cellular transport, transport facilitation and transport routes	0.0015748	0.0398949
AFUA_3G02720	MFS transporter, putative	20.03		Cellular transport, transport facilitation and transport routes	0.0015748	0.0398949
AFUA_7G01490	MFS peptide transporter Ptr2, putative	20.03		Cellular transport, transport facilitation and transport routes	0.0015748	0.0398949
AFUA_8G01110	Integral membrane protein, putative	20.03		Cellular transport, transport facilitation and transport routes	0.0015748	0.0398949
AFUA_8G05710	MFS sugar transporter Stl1, putative	20.03		Cellular transport, transport facilitation and transport routes	0.0015748	0.0398949

## Sheet: Enriched terms - Down in hacA
FunCat									GO
Gene ID	Protein name	FunCat ID	FunCat description	FunCat main category	Exact p-value	Adjusted p-value			Gene ID	Protein name	GO ID	GO name	GO namespace	Evidence code	Exact p-value	Adjusted p-value
AFUA_1G01960	Uncharacterized protein	1.2	secondary metabolism	Metabolism	2.204776e-13	5.181224e-11			AFUA_1G00200	F-box domain and ankyrin repeat protein	GO:0005575	cellular_component	CC	ND	2.096736e-15	4.969265e-13
AFUA_1G03230	ABC multidrug transporter, putative	1.2	secondary metabolism	Metabolism	2.204776e-13	5.181224e-11			AFUA_1G00330	Uncharacterized protein	GO:0005575	cellular_component	CC	ND	2.096736e-15	4.969265e-13
AFUA_1G16910	MFS multidrug transporter, putative	1.2	secondary metabolism	Metabolism	2.204776e-13	5.181224e-11			AFUA_1G00660	Uncharacterized protein	GO:0005575	cellular_component	CC	ND	2.096736e-15	4.969265e-13
AFUA_1G17720	Oxidoreductase, putative	1.2	secondary metabolism	Metabolism	2.204776e-13	5.181224e-11			AFUA_1G01010	Polyketide synthase, putative	GO:0005575	cellular_component	CC	ND	2.096736e-15	4.969265e-13
AFUA_2G00140	FAD monooxygenase, putative (EC 1.14.13.-)	1.2	secondary metabolism	Metabolism	2.204776e-13	5.181224e-11			AFUA_1G01175	Uncharacterized protein	GO:0005575	cellular_component	CC	ND	2.096736e-15	4.969265e-13
AFUA_2G00150	Catecholamine-O-methyltransferase, putative	1.2	secondary metabolism	Metabolism	2.204776e-13	5.181224e-11			AFUA_1G01265	Uncharacterized protein	GO:0005575	cellular_component	CC	ND	2.096736e-15	4.969265e-13
AFUA_2G17530	Conidial pigment biosynthesis oxidase Arb2 (EC 1.10.3.-)	1.2	secondary metabolism	Metabolism	2.204776e-13	5.181224e-11			AFUA_1G02290	Uncharacterized protein	GO:0005575	cellular_component	CC	ND	2.096736e-15	4.969265e-13
AFUA_2G17990	Fumigaclavine A dimethylallyltransferase (EC 2.5.1.100)	1.2	secondary metabolism	Metabolism	2.204776e-13	5.181224e-11			AFUA_1G03220	Uncharacterized protein	GO:0005575	cellular_component	CC	ND	2.096736e-15	4.969265e-13
AFUA_2G18010	Cytochrome P450 monooxygenase, putative (EC 1.14.-.-)	1.2	secondary metabolism	Metabolism	2.204776e-13	5.181224e-11			AFUA_1G03230	ABC multidrug transporter, putative	GO:0005575	cellular_component	CC	ND	2.096736e-15	4.969265e-13
AFUA_2G18040	Tryptophan dimethylallyltransferase (EC 2.5.1.34) (4-dimethylallyltryptophan synthase) (All-trans-hexaprenyl-diphosphate synthase) (L-tryptophan dimethylallyl transferase) (DMATS)	1.2	secondary metabolism	Metabolism	2.204776e-13	5.181224e-11			AFUA_1G03240	Uncharacterized protein	GO:0005575	cellular_component	CC	ND	2.096736e-15	4.969265e-13
AFUA_3G01160	Iron-sulfur cluster-binding protein, rieske family domain protein	1.2	secondary metabolism	Metabolism	2.204776e-13	5.181224e-11			AFUA_1G03250	Short chain dehydrogenase/reductase, putative (EC 1.-.-.-)	GO:0005575	cellular_component	CC	ND	2.096736e-15	4.969265e-13
AFUA_3G01540	MFS monocarboxylate transporter, putative	1.2	secondary metabolism	Metabolism	2.204776e-13	5.181224e-11			AFUA_1G03270	Uncharacterized protein	GO:0005575	cellular_component	CC	ND	2.096736e-15	4.969265e-13
AFUA_3G02120	Short-chain dehydrogenase/reductase family protein, putative	1.2	secondary metabolism	Metabolism	2.204776e-13	5.181224e-11			AFUA_1G03310	Uncharacterized protein	GO:0005575	cellular_component	CC	ND	2.096736e-15	4.969265e-13
AFUA_3G02150	MFS monocarboxylate transporter, putative	1.2	secondary metabolism	Metabolism	2.204776e-13	5.181224e-11			AFUA_1G03670	Uncharacterized protein	GO:0005575	cellular_component	CC	ND	2.096736e-15	4.969265e-13
AFUA_3G02770	FAD binding domain protein	1.2	secondary metabolism	Metabolism	2.204776e-13	5.181224e-11			AFUA_1G10260	Uncharacterized protein	GO:0005575	cellular_component	CC	ND	2.096736e-15	4.969265e-13
AFUA_3G03300	FAD-binding oxidoreductase, putative	1.2	secondary metabolism	Metabolism	2.204776e-13	5.181224e-11			AFUA_1G11020	L-arabinitol 4-dehydrogenase (EC 1.1.1.14)	GO:0005575	cellular_component	CC	ND	2.096736e-15	4.969265e-13
AFUA_3G03540	PKS-like enzyme, putative	1.2	secondary metabolism	Metabolism	2.204776e-13	5.181224e-11			AFUA_1G11240	Uncharacterized protein	GO:0005575	cellular_component	CC	ND	2.096736e-15	4.969265e-13
AFUA_3G11490	GABA permease, putative	1.2	secondary metabolism	Metabolism	2.204776e-13	5.181224e-11			AFUA_1G13670	Uncharacterized protein	GO:0005575	cellular_component	CC	ND	2.096736e-15	4.969265e-13
AFUA_3G12720	Sugar transporter-like protein	1.2	secondary metabolism	Metabolism	2.204776e-13	5.181224e-11			AFUA_1G17210	Uncharacterized protein	GO:0005575	cellular_component	CC	ND	2.096736e-15	4.969265e-13
AFUA_3G12900	MFS transporter, putative	1.2	secondary metabolism	Metabolism	2.204776e-13	5.181224e-11			AFUA_1G17320	Arabinan endo-1,5-alpha-L-arabinosidase (EC 3.2.1.99)	GO:0005575	cellular_component	CC	ND	2.096736e-15	4.969265e-13
AFUA_3G13720	Oxidoreductase, 2OG-Fe(II) oxygenase family, putative	1.2	secondary metabolism	Metabolism	2.204776e-13	5.181224e-11			AFUA_1G17340	Dioxygenase, putative (EC 1.14.-.-)	GO:0005575	cellular_component	CC	ND	2.096736e-15	4.969265e-13
AFUA_3G13730	Nonribosomal peptide synthetase 6 (EC 6.3.2.-)	1.2	secondary metabolism	Metabolism	2.204776e-13	5.181224e-11			AFUA_1G17540	Uncharacterized protein	GO:0005575	cellular_component	CC	ND	2.096736e-15	4.969265e-13
AFUA_3G15030	Oxidoreductase, zinc-binding dehydrogenase family, putative (EC 1.-.-.-)	1.2	secondary metabolism	Metabolism	2.204776e-13	5.181224e-11			AFUA_1G17580	Xenobiotic compound monooxygenase, DszA family, putative	GO:0005575	cellular_component	CC	ND	2.096736e-15	4.969265e-13
AFUA_4G00210	Polyketide synthase, putative	1.2	secondary metabolism	Metabolism	2.204776e-13	5.181224e-11			AFUA_1G17590	Phosphoesterase superfamily protein (EC 3.1.4.-)	GO:0005575	cellular_component	CC	ND	2.096736e-15	4.969265e-13
AFUA_4G00220	Metallo-beta-lactamase domain protein	1.2	secondary metabolism	Metabolism	2.204776e-13	5.181224e-11			AFUA_1G17600	Uncharacterized protein	GO:0005575	cellular_component	CC	ND	2.096736e-15	4.969265e-13
AFUA_4G00230	Oxidoreductase, 2OG-Fe(II) oxygenase family, putative	1.2	secondary metabolism	Metabolism	2.204776e-13	5.181224e-11			AFUA_1G17720	Oxidoreductase, putative	GO:0005575	cellular_component	CC	ND	2.096736e-15	4.969265e-13
AFUA_4G00640	Macrophomate synthase, putative (EC 4.1.2.-)	1.2	secondary metabolism	Metabolism	2.204776e-13	5.181224e-11			AFUA_2G00140	FAD monooxygenase, putative (EC 1.14.13.-)	GO:0005575	cellular_component	CC	ND	2.096736e-15	4.969265e-13
AFUA_4G01480	MFS transporter, putative	1.2	secondary metabolism	Metabolism	2.204776e-13	5.181224e-11			AFUA_2G00150	Catecholamine-O-methyltransferase, putative	GO:0005575	cellular_component	CC	ND	2.096736e-15	4.969265e-13
AFUA_4G02720	GPI anchored glycosyl hydrolase, putative	1.2	secondary metabolism	Metabolism	2.204776e-13	5.181224e-11			AFUA_2G00190	Uncharacterized protein	GO:0005575	cellular_component	CC	ND	2.096736e-15	4.969265e-13
AFUA_4G02820	Methylisocitrate lyase (EC 4.1.3.30)	1.2	secondary metabolism	Metabolism	2.204776e-13	5.181224e-11			AFUA_2G00430	Exo-beta-1,3-glucanase, putative (EC 3.2.1.58)	GO:0005575	cellular_component	CC	ND	2.096736e-15	4.969265e-13
AFUA_4G08870	Choline transport protein, putative	1.2	secondary metabolism	Metabolism	2.204776e-13	5.181224e-11			AFUA_2G00450	Hexokinase, putative (EC 2.7.1.1)	GO:0005575	cellular_component	CC	ND	2.096736e-15	4.969265e-13
AFUA_4G14530	Glutathione S-transferase Ure2-like, putative	1.2	secondary metabolism	Metabolism	2.204776e-13	5.181224e-11			AFUA_2G00500	Uncharacterized protein	GO:0005575	cellular_component	CC	ND	2.096736e-15	4.969265e-13
AFUA_4G14550	Toxin biosynthesis regulatory protein AflJ, putative	1.2	secondary metabolism	Metabolism	2.204776e-13	5.181224e-11			AFUA_2G00600	Uncharacterized protein	GO:0005575	cellular_component	CC	ND	2.096736e-15	4.969265e-13
AFUA_5G00160	MFS polyamine transporter, putative	1.2	secondary metabolism	Metabolism	2.204776e-13	5.181224e-11			AFUA_2G00850	Uncharacterized protein	GO:0005575	cellular_component	CC	ND	2.096736e-15	4.969265e-13
AFUA_5G00530	Inulinase, putative (EC 3.2.1.7)	1.2	secondary metabolism	Metabolism	2.204776e-13	5.181224e-11			AFUA_2G02970	Uncharacterized protein	GO:0005575	cellular_component	CC	ND	2.096736e-15	4.969265e-13
AFUA_5G01540	MFS aflatoxin efflux pump, putative	1.2	secondary metabolism	Metabolism	2.204776e-13	5.181224e-11			AFUA_2G10130	Adhesin, putative	GO:0005575	cellular_component	CC	ND	2.096736e-15	4.969265e-13
AFUA_5G14150	Lipase, putative (EC 3.1.1.3)	1.2	secondary metabolism	Metabolism	2.204776e-13	5.181224e-11			AFUA_2G10480	Uncharacterized protein	GO:0005575	cellular_component	CC	ND	2.096736e-15	4.969265e-13
AFUA_6G09670	Cytochrome P450 oxidoreductase GliC (EC 1.14.-.-)	1.2	secondary metabolism	Metabolism	2.204776e-13	5.181224e-11			AFUA_2G11620	Alpha-glucosidase, putative (EC 3.2.1.70)	GO:0005575	cellular_component	CC	ND	2.096736e-15	4.969265e-13
AFUA_6G09680	O-methyltransferase GliM	1.2	secondary metabolism	Metabolism	2.204776e-13	5.181224e-11			AFUA_2G15330	Uncharacterized protein	GO:0005575	cellular_component	CC	ND	2.096736e-15	4.969265e-13
AFUA_6G09760	Cytochrome P450 monooxygenase, putative (EC 1.14.-.-)	1.2	secondary metabolism	Metabolism	2.204776e-13	5.181224e-11			AFUA_2G17320	Uncharacterized protein	GO:0005575	cellular_component	CC	ND	2.096736e-15	4.969265e-13
AFUA_6G11100	Amino acid permease, putative	1.2	secondary metabolism	Metabolism	2.204776e-13	5.181224e-11			AFUA_2G17530	Conidial pigment biosynthesis oxidase Arb2 (EC 1.10.3.-)	GO:0005575	cellular_component	CC	ND	2.096736e-15	4.969265e-13
AFUA_6G12050	Nonribosomal peptide synthetase 11 (EC 6.3.2.-)	1.2		Metabolism	2.204776e-13	5.181224e-11			AFUA_2G17540	Conidial pigment biosynthesis oxidase Abr1/brown 1 (EC 1.10.3.-)	GO:0005575	cellular_component	CC	ND	2.096736e-15	4.969265e-13
AFUA_6G12060	MAK1-like monooxygenase, putative (EC 1.14.13.-)	1.2		Metabolism	2.204776e-13	5.181224e-11			AFUA_2G17550	Conidial pigment biosynthesis protein Ayg1	GO:0005575	cellular_component	CC	ND	2.096736e-15	4.969265e-13
AFUA_6G12070	FAD binding domain protein (EC 1.5.3.-)	1.2		Metabolism	2.204776e-13	5.181224e-11			AFUA_2G17710	Uncharacterized protein	GO:0005575	cellular_component	CC	ND	2.096736e-15	4.969265e-13
AFUA_6G13940	Cytochrome P450 monooxygenase, putative	1.2		Metabolism	2.204776e-13	5.181224e-11			AFUA_2G17930	Integral membrane protein	GO:0005575	cellular_component	CC	ND	2.096736e-15	4.969265e-13
AFUA_8G00240	Fumitremorgin C monooxygenase (EC 1.14.13.177) (Fumitremorgin biosynthesis protein G)	1.2		Metabolism	2.204776e-13	5.181224e-11			AFUA_2G17940	MAK1-like monooxygenase, putative	GO:0005575	cellular_component	CC	ND	2.096736e-15	4.969265e-13
AFUA_8G00380	DltD N-terminal domain protein	1.2		Metabolism	2.204776e-13	5.181224e-11			AFUA_2G17980	Cytochrome P450 monooxygenase, putative (EC 1.14.-.-)	GO:0005575	cellular_component	CC	ND	2.096736e-15	4.969265e-13
AFUA_8G00390	O-methyltransferase, putative	1.2		Metabolism	2.204776e-13	5.181224e-11			AFUA_2G18010	Cytochrome P450 monooxygenase, putative (EC 1.14.-.-)	GO:0005575	cellular_component	CC	ND	2.096736e-15	4.969265e-13
AFUA_8G00510	Cytochrome P450 oxidoreductase OrdA-like, putative	1.2		Metabolism	2.204776e-13	5.181224e-11			AFUA_2G18030	Catalase (EC 1.11.1.6)	GO:0005575	cellular_component	CC	ND	2.096736e-15	4.969265e-13
AFUA_8G00530	Alpha/beta hydrolase, putative	1.2		Metabolism	2.204776e-13	5.181224e-11			AFUA_2G18070	Neutral protease 2 (EC 3.4.24.39) (Deuterolysin)	GO:0005575	cellular_component	CC	ND	2.096736e-15	4.969265e-13
AFUA_8G00550	Methyltransferase SirN-like, putative	1.2		Metabolism	2.204776e-13	5.181224e-11			AFUA_3G00110	Succinate-semialdehyde dehydrogenase, putative	GO:0005575	cellular_component	CC	ND	2.096736e-15	4.969265e-13
AFUA_8G00560	Cytochrome P450 oxidoreductase, putative (EC 1.14.-.-)	1.2		Metabolism	2.204776e-13	5.181224e-11			AFUA_3G01160	Iron-sulfur cluster-binding protein, rieske family domain protein	GO:0005575	cellular_component	CC	ND	2.096736e-15	4.969265e-13
AFUA_8G00580	Glutathione S-transferase, putative	1.2		Metabolism	2.204776e-13	5.181224e-11			AFUA_3G01196	Uncharacterized protein	GO:0005575	cellular_component	CC	ND	2.096736e-15	4.969265e-13
AFUA_8G01050	Lipase/esterase, putative	1.2		Metabolism	2.204776e-13	5.181224e-11			AFUA_3G02120	Short-chain dehydrogenase/reductase family protein, putative	GO:0005575	cellular_component	CC	ND	2.096736e-15	4.969265e-13
AFUA_8G01180	MFS sugar transporter, putative	1.2		Metabolism	2.204776e-13	5.181224e-11			AFUA_3G02460	Serine protein kinase, putative (EC 2.7.11.1)	GO:0005575	cellular_component	CC	ND	2.096736e-15	4.969265e-13
AFUA_8G02360	TRI7-like toxin biosynthesis protein, putative	1.2		Metabolism	2.204776e-13	5.181224e-11			AFUA_3G02540	Uncharacterized protein	GO:0005575	cellular_component	CC	ND	2.096736e-15	4.969265e-13
AFUA_8G05780	NACHT and Ankyrin domain protein	1.2		Metabolism	2.204776e-13	5.181224e-11			AFUA_3G02630	Uncharacterized protein	GO:0005575	cellular_component	CC	ND	2.096736e-15	4.969265e-13
									AFUA_3G03040	Uncharacterized protein	GO:0005575	cellular_component	CC	ND	2.096736e-15	4.969265e-13
									AFUA_3G03070	MYND domain protein, putative	GO:0005575	cellular_component	CC	ND	2.096736e-15	4.969265e-13
									AFUA_3G03080	Endo-1,3(4)-beta-glucanase, putative (EC 3.2.1.6)	GO:0005575	cellular_component	CC	ND	2.096736e-15	4.969265e-13
									AFUA_3G03150	Uncharacterized protein	GO:0005575	cellular_component	CC	ND	2.096736e-15	4.969265e-13
									AFUA_3G03220	Uncharacterized protein	GO:0005575	cellular_component	CC	ND	2.096736e-15	4.969265e-13
									AFUA_3G03470	Uncharacterized protein	GO:0005575	cellular_component	CC	ND	2.096736e-15	4.969265e-13
									AFUA_3G03540	PKS-like enzyme, putative	GO:0005575	cellular_component	CC	ND	2.096736e-15	4.969265e-13
									AFUA_3G03710	D-aminopeptidase, putative	GO:0005575	cellular_component	CC	ND	2.096736e-15	4.969265e-13
									AFUA_3G03890	Secretory lipase, putative (EC 3.1.-.-)	GO:0005575	cellular_component	CC	ND	2.096736e-15	4.969265e-13
									AFUA_3G06160	Mating locus protein, putative	GO:0005575	cellular_component	CC	ND	2.096736e-15	4.969265e-13
									AFUA_3G12982	Extracellular serine rich protein	GO:0005575	cellular_component	CC	ND	2.096736e-15	4.969265e-13
									AFUA_3G13580	Dynamin GTPase, putative (EC 3.6.5.5)	GO:0005575	cellular_component	CC	ND	2.096736e-15	4.969265e-13
									AFUA_3G13720	Oxidoreductase, 2OG-Fe(II) oxygenase family, putative	GO:0005575	cellular_component	CC	ND	2.096736e-15	4.969265e-13
									AFUA_3G13810	Integral membrane protein, putative	GO:0005575	cellular_component	CC	ND	2.096736e-15	4.969265e-13
									AFUA_3G15030	Oxidoreductase, zinc-binding dehydrogenase family, putative (EC 1.-.-.-)	GO:0005575	cellular_component	CC	ND	2.096736e-15	4.969265e-13
									AFUA_3G15040	Xenobiotic compound monooxygenase, DszA family	GO:0005575	cellular_component	CC	ND	2.096736e-15	4.969265e-13
									AFUA_3G15395	Telomere-associated RecQ helicase, putative	GO:0005575	cellular_component	CC	ND	2.096736e-15	4.969265e-13
									AFUA_4G00210	Polyketide synthase, putative	GO:0005575	cellular_component	CC	ND	2.096736e-15	4.969265e-13
									AFUA_4G00220	Metallo-beta-lactamase domain protein	GO:0005575	cellular_component	CC	ND	2.096736e-15	4.969265e-13
									AFUA_4G00225	Uncharacterized protein	GO:0005575	cellular_component	CC	ND	2.096736e-15	4.969265e-13
									AFUA_4G00390	Glycosyl hydrolase, putative	GO:0005575	cellular_component	CC	ND	2.096736e-15	4.969265e-13
									AFUA_4G00510	Uncharacterized protein	GO:0005575	cellular_component	CC	ND	2.096736e-15	4.969265e-13
									AFUA_4G00540	Dynamin GTPase, putative (EC 3.6.5.5)	GO:0005575	cellular_component	CC	ND	2.096736e-15	4.969265e-13
									AFUA_4G00590	Monooxygenase, putative (EC 1.14.13.-)	GO:0005575	cellular_component	CC	ND	2.096736e-15	4.969265e-13
									AFUA_4G00640	Macrophomate synthase, putative (EC 4.1.2.-)	GO:0005575	cellular_component	CC	ND	2.096736e-15	4.969265e-13
									AFUA_4G00650	Uncharacterized protein	GO:0005575	cellular_component	CC	ND	2.096736e-15	4.969265e-13
									AFUA_4G00880	Uncharacterized protein	GO:0005575	cellular_component	CC	ND	2.096736e-15	4.969265e-13
									AFUA_4G01030	Uncharacterized protein	GO:0005575	cellular_component	CC	ND	2.096736e-15	4.969265e-13
									AFUA_4G01040	Short chain dehydrogenase, putative (EC 1.-.-.-)	GO:0005575	cellular_component	CC	ND	2.096736e-15	4.969265e-13
									AFUA_4G01180	Uncharacterized protein	GO:0005575	cellular_component	CC	ND	2.096736e-15	4.969265e-13
									AFUA_4G01200	Extracellular guanyl-specific ribonuclease, putative (EC 3.1.27.-)	GO:0005575	cellular_component	CC	ND	2.096736e-15	4.969265e-13
									AFUA_4G01210	Uncharacterized protein	GO:0005575	cellular_component	CC	ND	2.096736e-15	4.969265e-13
									AFUA_4G01280	Uncharacterized protein	GO:0005575	cellular_component	CC	ND	2.096736e-15	4.969265e-13
									AFUA_4G01430	Uncharacterized protein	GO:0005575	cellular_component	CC	ND	2.096736e-15	4.969265e-13
									AFUA_4G02720	GPI anchored glycosyl hydrolase, putative	GO:0005575	cellular_component	CC	ND	2.096736e-15	4.969265e-13
									AFUA_4G02820	Methylisocitrate lyase (EC 4.1.3.30)	GO:0005575	cellular_component	CC	ND	2.096736e-15	4.969265e-13
									AFUA_4G03260	Epoxide hydrolase, putative	GO:0005575	cellular_component	CC	ND	2.096736e-15	4.969265e-13
									AFUA_4G06370	Uncharacterized protein	GO:0005575	cellular_component	CC	ND	2.096736e-15	4.969265e-13
									AFUA_4G06660	Uncharacterized protein	GO:0005575	cellular_component	CC	ND	2.096736e-15	4.969265e-13
									AFUA_4G08860	Uncharacterized protein	GO:0005575	cellular_component	CC	ND	2.096736e-15	4.969265e-13
									AFUA_4G09280	Uncharacterized protein	GO:0005575	cellular_component	CC	ND	2.096736e-15	4.969265e-13
									AFUA_4G09490	Uncharacterized protein	GO:0005575	cellular_component	CC	ND	2.096736e-15	4.969265e-13
									AFUA_4G09600	GPI anchored protein, putative	GO:0005575	cellular_component	CC	ND	2.096736e-15	4.969265e-13
									AFUA_4G13850	TfdA family oxidoreductase, putative	GO:0005575	cellular_component	CC	ND	2.096736e-15	4.969265e-13
									AFUA_4G13990	Uncharacterized protein	GO:0005575	cellular_component	CC	ND	2.096736e-15	4.969265e-13
									AFUA_4G14150	Diacylglycerol acyltransferase family	GO:0005575	cellular_component	CC	ND	2.096736e-15	4.969265e-13
									AFUA_4G14200	Uncharacterized protein	GO:0005575	cellular_component	CC	ND	2.096736e-15	4.969265e-13
									AFUA_4G14250	Uncharacterized protein	GO:0005575	cellular_component	CC	ND	2.096736e-15	4.969265e-13
									AFUA_4G14480	Uncharacterized protein	GO:0005575	cellular_component	CC	ND	2.096736e-15	4.969265e-13
									AFUA_4G14490	Extracellular dihydrogeodin oxidase/laccase, putative (EC 1.10.3.2)	GO:0005575	cellular_component	CC	ND	2.096736e-15	4.969265e-13
									AFUA_4G14500	Uncharacterized protein	GO:0005575	cellular_component	CC	ND	2.096736e-15	4.969265e-13
									AFUA_4G14510	Uncharacterized protein	GO:0005575	cellular_component	CC	ND	2.096736e-15	4.969265e-13
									AFUA_4G14520	Toxin biosynthesis protein, putative	GO:0005575	cellular_component	CC	ND	2.096736e-15	4.969265e-13
									AFUA_4G14550	Toxin biosynthesis regulatory protein AflJ, putative	GO:0005575	cellular_component	CC	ND	2.096736e-15	4.969265e-13
									AFUA_5G00145	Uncharacterized protein	GO:0005575	cellular_component	CC	ND	2.096736e-15	4.969265e-13
									AFUA_5G00150	Thioesterase domain protein	GO:0005575	cellular_component	CC	ND	2.096736e-15	4.969265e-13
									AFUA_5G00460	FAD dependent oxidoreductase, putative	GO:0005575	cellular_component	CC	ND	2.096736e-15	4.969265e-13
									AFUA_5G00530	Inulinase, putative (EC 3.2.1.7)	GO:0005575	cellular_component	CC	ND	2.096736e-15	4.969265e-13
									AFUA_5G00660	Uncharacterized protein	GO:0005575	cellular_component	CC	ND	2.096736e-15	4.969265e-13
									AFUA_5G00820	Uncharacterized protein	GO:0005575	cellular_component	CC	ND	2.096736e-15	4.969265e-13
									AFUA_5G01610	Uncharacterized protein	GO:0005575	cellular_component	CC	ND	2.096736e-15	4.969265e-13
									AFUA_5G01620	Extracellular proline-rich protein	GO:0005575	cellular_component	CC	ND	2.096736e-15	4.969265e-13
									AFUA_5G01990	BYS1 domain protein, putative	GO:0005575	cellular_component	CC	ND	2.096736e-15	4.969265e-13
									AFUA_5G06830	DsRNA-specific ribonuclease III, putative (EC 3.1.26.-)	GO:0005575	cellular_component	CC	ND	2.096736e-15	4.969265e-13
									AFUA_5G10070	3-hydroxyacyl-CoA dehydrogenase, putative (EC 1.1.1.-)	GO:0005575	cellular_component	CC	ND	2.096736e-15	4.969265e-13
									AFUA_5G12760	CCCH zinc finger DNA binding protein	GO:0005575	cellular_component	CC	ND	2.096736e-15	4.969265e-13
									AFUA_5G14150	Lipase, putative (EC 3.1.1.3)	GO:0005575	cellular_component	CC	ND	2.096736e-15	4.969265e-13
									AFUA_5G14600	Integral membrane protein	GO:0005575	cellular_component	CC	ND	2.096736e-15	4.969265e-13
									AFUA_5G14620	Uncharacterized protein	GO:0005575	cellular_component	CC	ND	2.096736e-15	4.969265e-13
									AFUA_5G14865	Uncharacterized protein	GO:0005575	cellular_component	CC	ND	2.096736e-15	4.969265e-13
									AFUA_6G00160	Ser/Thr protein phosphatase family protein	GO:0005575	cellular_component	CC	ND	2.096736e-15	4.969265e-13
									AFUA_6G00193	Putative uncharacterized protein	GO:0005575	cellular_component	CC	ND	2.096736e-15	4.969265e-13
									AFUA_6G00240	4-hydroxyphenylpyruvate dioxygenase, putative (EC 4.2.1.-)	GO:0005575	cellular_component	CC	ND	2.096736e-15	4.969265e-13
									AFUA_6G00250	GPI anchored protein, putative	GO:0005575	cellular_component	CC	ND	2.096736e-15	4.969265e-13
									AFUA_6G00260	Phosphatidylserine decarboxylase family protein (EC 4.1.1.-)	GO:0005575	cellular_component	CC	ND	2.096736e-15	4.969265e-13
									AFUA_6G00540	Putative uncharacterized protein	GO:0005575	cellular_component	CC	ND	2.096736e-15	4.969265e-13
									AFUA_6G00570	Putative uncharacterized protein	GO:0005575	cellular_component	CC	ND	2.096736e-15	4.969265e-13
									AFUA_6G00610	Putative uncharacterized protein	GO:0005575	cellular_component	CC	ND	2.096736e-15	4.969265e-13
									AFUA_6G03290	Isochorismatase family hydrolase, putative (EC 1.1.1.-)	GO:0005575	cellular_component	CC	ND	2.096736e-15	4.969265e-13
									AFUA_6G03300	Uncharacterized protein	GO:0005575	cellular_component	CC	ND	2.096736e-15	4.969265e-13
									AFUA_6G08920	Assimilatory sulfite reductase (EC 1.6.2.4)	GO:0005575	cellular_component	CC	ND	2.096736e-15	4.969265e-13
									AFUA_6G09570	Uncharacterized protein	GO:0005575	cellular_component	CC	ND	2.096736e-15	4.969265e-13
									AFUA_6G09670	Cytochrome P450 oxidoreductase GliC (EC 1.14.-.-)	GO:0005575	cellular_component	CC	ND	2.096736e-15	4.969265e-13
									AFUA_6G09680	O-methyltransferase GliM	GO:0005575	cellular_component	CC	ND	2.096736e-15	4.969265e-13
									AFUA_6G09760	Cytochrome P450 monooxygenase, putative (EC 1.14.-.-)	GO:0005575	cellular_component	CC	ND	2.096736e-15	4.969265e-13
									AFUA_6G09780	Class V chitinase, putative (EC 3.2.1.14)	GO:0005575	cellular_component	CC	ND	2.096736e-15	4.969265e-13
									AFUA_6G09790	LysM domain protein, putative	GO:0005575	cellular_component	CC	ND	2.096736e-15	4.969265e-13
									AFUA_6G09865	Uncharacterized protein	GO:0005575	cellular_component	CC	ND	2.096736e-15	4.969265e-13
									AFUA_6G10170	Spherulin 4 family protein	GO:0005575	cellular_component	CC	ND	2.096736e-15	4.969265e-13
									AFUA_6G10200	Uncharacterized protein	GO:0005575	cellular_component	CC	ND	2.096736e-15	4.969265e-13
									AFUA_6G11710	Uncharacterized protein	GO:0005575	cellular_component	CC	ND	2.096736e-15	4.969265e-13
									AFUA_6G11900	Uncharacterized protein	GO:0005575	cellular_component	CC	ND	2.096736e-15	4.969265e-13
									AFUA_6G12060	MAK1-like monooxygenase, putative (EC 1.14.13.-)	GO:0005575	cellular_component	CC	ND	2.096736e-15	4.969265e-13
									AFUA_6G13940	Cytochrome P450 monooxygenase, putative	GO:0005575	cellular_component	CC	ND	2.096736e-15	4.969265e-13
									AFUA_6G14540	Endo-1,3(4)-beta-glucanase, putative (EC 3.2.1.6)	GO:0005575	cellular_component	CC	ND	2.096736e-15	4.969265e-13
									AFUA_7G00310	Uncharacterized protein	GO:0005575	cellular_component	CC	ND	2.096736e-15	4.969265e-13
									AFUA_7G00420	Uncharacterized protein	GO:0005575	cellular_component	CC	ND	2.096736e-15	4.969265e-13
									AFUA_7G00490	Uncharacterized protein	GO:0005575	cellular_component	CC	ND	2.096736e-15	4.969265e-13
									AFUA_7G00620	Uncharacterized protein	GO:0005575	cellular_component	CC	ND	2.096736e-15	4.969265e-13
									AFUA_7G00860	Lipoxygenase, putative (EC 1.13.11.-)	GO:0005575	cellular_component	CC	ND	2.096736e-15	4.969265e-13
									AFUA_7G00910	OPT peptide transporter Mtd1, putative	GO:0005575	cellular_component	CC	ND	2.096736e-15	4.969265e-13
									AFUA_7G01102	Uncharacterized protein	GO:0005575	cellular_component	CC	ND	2.096736e-15	4.969265e-13
									AFUA_7G01105	Uncharacterized protein	GO:0005575	cellular_component	CC	ND	2.096736e-15	4.969265e-13
									AFUA_7G04910	Phosphatidylglycerol specific phospholipase C, putative (EC 3.1.4.3)	GO:0005575	cellular_component	CC	ND	2.096736e-15	4.969265e-13
									AFUA_7G05170	Uncharacterized protein	GO:0005575	cellular_component	CC	ND	2.096736e-15	4.969265e-13
									AFUA_7G06800	Glutamyl-tRNA(Gln) amidotransferase, subunit A (EC 6.3.5.-)	GO:0005575	cellular_component	CC	ND	2.096736e-15	4.969265e-13
									AFUA_7G06840	Class III aminotransferase, putative (EC 2.6.1.-)	GO:0005575	cellular_component	CC	ND	2.096736e-15	4.969265e-13
									AFUA_7G06990	GDP-D-mannose dehydratase, putative (EC 4.2.1.47)	GO:0005575	cellular_component	CC	ND	2.096736e-15	4.969265e-13
									AFUA_7G07000	Fumarylacetoacetate hydrolase family protein	GO:0005575	cellular_component	CC	ND	2.096736e-15	4.969265e-13
									AFUA_7G07030	Vegetative incompatibility WD repeat protein, putative	GO:0005575	cellular_component	CC	ND	2.096736e-15	4.969265e-13
									AFUA_7G08290	Vegetative incompatibility WD repeat protein, putative	GO:0005575	cellular_component	CC	ND	2.096736e-15	4.969265e-13
									AFUA_7G08420	Uncharacterized protein	GO:0005575	cellular_component	CC	ND	2.096736e-15	4.969265e-13
									AFUA_7G08440	Uncharacterized protein	GO:0005575	cellular_component	CC	ND	2.096736e-15	4.969265e-13
									AFUA_7G08490	Class V chitinase, putative (EC 3.2.1.14)	GO:0005575	cellular_component	CC	ND	2.096736e-15	4.969265e-13
									AFUA_7G08600	Uncharacterized protein	GO:0005575	cellular_component	CC	ND	2.096736e-15	4.969265e-13
									AFUA_8G00130	Uncharacterized protein	GO:0005575	cellular_component	CC	ND	2.096736e-15	4.969265e-13
									AFUA_8G00280	Short-chain dehydrogenase, putative (EC 1.-.-.-)	GO:0005575	cellular_component	CC	ND	2.096736e-15	4.969265e-13
									AFUA_8G00380	DltD N-terminal domain protein	GO:0005575	cellular_component	CC	ND	2.096736e-15	4.969265e-13
									AFUA_8G00390	O-methyltransferase, putative	GO:0005575	cellular_component	CC	ND	2.096736e-15	4.969265e-13
									AFUA_8G00430	Uncharacterized protein	GO:0005575	cellular_component	CC	ND	2.096736e-15	4.969265e-13
									AFUA_8G00480	Phytanoyl-CoA dioxygenase family protein	GO:0005575	cellular_component	CC	ND	2.096736e-15	4.969265e-13
									AFUA_8G00500	Acetate-CoA ligase, putative (EC 6.2.1.1)	GO:0005575	cellular_component	CC	ND	2.096736e-15	4.969265e-13
									AFUA_8G00510	Cytochrome P450 oxidoreductase OrdA-like, putative	GO:0005575	cellular_component	CC	ND	2.096736e-15	4.969265e-13
									AFUA_8G00530	Alpha/beta hydrolase, putative	GO:0005575	cellular_component	CC	ND	2.096736e-15	4.969265e-13
									AFUA_8G00560	Cytochrome P450 oxidoreductase, putative (EC 1.14.-.-)	GO:0005575	cellular_component	CC	ND	2.096736e-15	4.969265e-13
									AFUA_8G00570	Alpha/beta hydrolase, putative	GO:0005575	cellular_component	CC	ND	2.096736e-15	4.969265e-13
									AFUA_8G00640	Glycosyl transferase, putative	GO:0005575	cellular_component	CC	ND	2.096736e-15	4.969265e-13
									AFUA_8G00650	LPS glycosyltransferase, putative	GO:0005575	cellular_component	CC	ND	2.096736e-15	4.969265e-13
									AFUA_8G00660	Solute transporter, putative	GO:0005575	cellular_component	CC	ND	2.096736e-15	4.969265e-13
									AFUA_8G01010	Thermophilic desulfurizing enzyme family protein (EC 1.3.99.-)	GO:0005575	cellular_component	CC	ND	2.096736e-15	4.969265e-13
									AFUA_8G01050	Lipase/esterase, putative	GO:0005575	cellular_component	CC	ND	2.096736e-15	4.969265e-13
									AFUA_8G01170	Uncharacterized protein	GO:0005575	cellular_component	CC	ND	2.096736e-15	4.969265e-13
									AFUA_8G01980	Uncharacterized protein	GO:0005575	cellular_component	CC	ND	2.096736e-15	4.969265e-13
									AFUA_8G02020	Glycosyltransferase, putative	GO:0005575	cellular_component	CC	ND	2.096736e-15	4.969265e-13
									AFUA_8G02070	Glycosyl transferase, putative	GO:0005575	cellular_component	CC	ND	2.096736e-15	4.969265e-13
									AFUA_8G02290	Uncharacterized protein	GO:0005575	cellular_component	CC	ND	2.096736e-15	4.969265e-13
									AFUA_8G02360	TRI7-like toxin biosynthesis protein, putative	GO:0005575	cellular_component	CC	ND	2.096736e-15	4.969265e-13
									AFUA_8G05410	Extracellular matrix protein, putative	GO:0005575	cellular_component	CC	ND	2.096736e-15	4.969265e-13
									AFUA_8G05780	NACHT and Ankyrin domain protein	GO:0005575	cellular_component	CC	ND	2.096736e-15	4.969265e-13
									AFUA_8G05920	Uncharacterized protein	GO:0005575	cellular_component	CC	ND	2.096736e-15	4.969265e-13
									AFUA_8G06070	Uncharacterized protein	GO:0005575	cellular_component	CC	ND	2.096736e-15	4.969265e-13
									AFUA_8G06230	Uncharacterized protein	GO:0005575	cellular_component	CC	ND	2.096736e-15	4.969265e-13
									AFUA_8G06240	Uncharacterized protein	GO:0005575	cellular_component	CC	ND	2.096736e-15	4.969265e-13
									AFUA_8G06280	Casein kinase family protein	GO:0005575	cellular_component	CC	ND	2.096736e-15	4.969265e-13
									AFUA_8G06790	Uncharacterized protein	GO:0005575	cellular_component	CC	ND	2.096736e-15	4.969265e-13
									AFUA_8G06974	Uncharacterized protein	GO:0005575	cellular_component	CC	ND	2.096736e-15	4.969265e-13
									AFUA_8G07220	Uncharacterized protein	GO:0005575	cellular_component	CC	ND	2.096736e-15	4.969265e-13
									AFUA_8G07270	Uncharacterized protein	GO:0005575	cellular_component	CC	ND	2.096736e-15	4.969265e-13
									AFUA_8G07320	Nucleoside-diphosphate-sugar epimerase, putative	GO:0005575	cellular_component	CC	ND	2.096736e-15	4.969265e-13
									AFUA_8G07400	Telomere-associated RecQ helicase, putative	GO:0005575	cellular_component	CC	ND	2.096736e-15	4.969265e-13
									AFUA_2G18020	Fumigaclavine B O-acetyltransferase (EC 2.3.1.205)	GO:0005575	cellular_component	CC	ND	2.096736e-15	4.969265e-13
									AFUA_2G18000	Chanoclavine-I dehydrogenase (ChaDH) (EC 1.1.1.332)	GO:0005575	cellular_component	CC	ND	2.096736e-15	4.969265e-13
									AFUA_2G17970	Festuclavine dehydrogenase (EC 1.5.1.44) (Ergot alkaloid biosynthetic protein A)	GO:0005575	cellular_component	CC	ND	2.096736e-15	4.969265e-13
									AFUA_2G18060	4-dimethylallyltryptophan N-methyltransferase (EC 2.1.1.261) (4-dimethylallyltryptophan methyltransferase)	GO:0005575	cellular_component	CC	ND	2.096736e-15	4.969265e-13
									AFUA_2G17990	Fumigaclavine A dimethylallyltransferase (EC 2.5.1.100)	GO:0005575	cellular_component	CC	ND	2.096736e-15	4.969265e-13
									AFUA_2G18040	Tryptophan dimethylallyltransferase (EC 2.5.1.34) (4-dimethylallyltryptophan synthase) (All-trans-hexaprenyl-diphosphate synthase) (L-tryptophan dimethylallyl transferase) (DMATS)	GO:0005575	cellular_component	CC	ND	2.096736e-15	4.969265e-13
									AFUA_8G00240	Fumitremorgin C monooxygenase (EC 1.14.13.177) (Fumitremorgin biosynthesis protein G)	GO:0005575	cellular_component	CC	ND	2.096736e-15	4.969265e-13
									AFUA_5G02330	Ribonuclease mitogillin (EC 3.1.27.-) (Allergen Asp f I) (Allergen I/a) (IgE-binding ribotoxin) (Major allergen Asp f 1) (allergen Asp f 1)	GO:0005575	cellular_component	CC	ND	2.096736e-15	4.969265e-13
									AFUA_6G12050	Nonribosomal peptide synthetase 11 (EC 6.3.2.-)	GO:0005575	cellular_component	CC	ND	2.096736e-15	4.969265e-13
									AFUA_3G13730	Nonribosomal peptide synthetase 6 (EC 6.3.2.-)	GO:0005575	cellular_component	CC	ND	2.096736e-15	4.969265e-13
									AFUA_2G17980	Cytochrome P450 monooxygenase, putative (EC 1.14.-.-)	GO:0035837	ergot alkaloid biosynthetic process	BP	IGC	1.70806e-13	2.024051e-11
									AFUA_2G18010	Cytochrome P450 monooxygenase, putative (EC 1.14.-.-)	GO:0035837	ergot alkaloid biosynthetic process	BP	IGC	1.70806e-13	2.024051e-11
									AFUA_2G18020	Fumigaclavine B O-acetyltransferase (EC 2.3.1.205)	GO:0035837	ergot alkaloid biosynthetic process	BP	IDA	1.70806e-13	2.024051e-11
									AFUA_2G18000	Chanoclavine-I dehydrogenase (ChaDH) (EC 1.1.1.332)	GO:0035837	ergot alkaloid biosynthetic process	BP	ISS	1.70806e-13	2.024051e-11
									AFUA_2G17970	Festuclavine dehydrogenase (EC 1.5.1.44) (Ergot alkaloid biosynthetic protein A)	GO:0035837	ergot alkaloid biosynthetic process	BP	IDA	1.70806e-13	2.024051e-11
									AFUA_2G18060	4-dimethylallyltryptophan N-methyltransferase (EC 2.1.1.261) (4-dimethylallyltryptophan methyltransferase)	GO:0035837	ergot alkaloid biosynthetic process	BP	ISS	1.70806e-13	2.024051e-11
									AFUA_2G17960	Chanoclavine-I aldehyde reductase (EC 1.3.1.100) (Old yellow enzyme 3 homolog)	GO:0035837	ergot alkaloid biosynthetic process	BP	IDA	1.70806e-13	2.024051e-11
									AFUA_2G17990	Fumigaclavine A dimethylallyltransferase (EC 2.5.1.100)	GO:0035837	ergot alkaloid biosynthetic process	BP	IDA	1.70806e-13	2.024051e-11
									AFUA_2G18040	Tryptophan dimethylallyltransferase (EC 2.5.1.34) (4-dimethylallyltryptophan synthase) (All-trans-hexaprenyl-diphosphate synthase) (L-tryptophan dimethylallyl transferase) (DMATS)	GO:0035837	ergot alkaloid biosynthetic process	BP	IMP	1.70806e-13	2.024051e-11
									AFUA_2G18020	Fumigaclavine B O-acetyltransferase (EC 2.3.1.205)	GO:0035835	indole alkaloid biosynthetic process	BP	IEA	2.048541e-11	1.618347e-9
									AFUA_2G18000	Chanoclavine-I dehydrogenase (ChaDH) (EC 1.1.1.332)	GO:0035835	indole alkaloid biosynthetic process	BP	IEA	2.048541e-11	1.618347e-9
									AFUA_2G17970	Festuclavine dehydrogenase (EC 1.5.1.44) (Ergot alkaloid biosynthetic protein A)	GO:0035835	indole alkaloid biosynthetic process	BP	IEA	2.048541e-11	1.618347e-9
									AFUA_2G18060	4-dimethylallyltryptophan N-methyltransferase (EC 2.1.1.261) (4-dimethylallyltryptophan methyltransferase)	GO:0035835	indole alkaloid biosynthetic process	BP	IEA	2.048541e-11	1.618347e-9
									AFUA_2G17960	Chanoclavine-I aldehyde reductase (EC 1.3.1.100) (Old yellow enzyme 3 homolog)	GO:0035835	indole alkaloid biosynthetic process	BP	IEA	2.048541e-11	1.618347e-9
									AFUA_2G17990	Fumigaclavine A dimethylallyltransferase (EC 2.5.1.100)	GO:0035835	indole alkaloid biosynthetic process	BP	IEA	2.048541e-11	1.618347e-9
									AFUA_2G18040	Tryptophan dimethylallyltransferase (EC 2.5.1.34) (4-dimethylallyltryptophan synthase) (All-trans-hexaprenyl-diphosphate synthase) (L-tryptophan dimethylallyl transferase) (DMATS)	GO:0035835	indole alkaloid biosynthetic process	BP	IEA	2.048541e-11	1.618347e-9
									AFUA_2G18020	Fumigaclavine B O-acetyltransferase (EC 2.3.1.205)	GO:0009820	alkaloid metabolic process	BP	IEA	1.424904e-8	8.442555e-7
									AFUA_2G18000	Chanoclavine-I dehydrogenase (ChaDH) (EC 1.1.1.332)	GO:0009820	alkaloid metabolic process	BP	IDA, IEA	1.424904e-8	8.442555e-7
									AFUA_2G17970	Festuclavine dehydrogenase (EC 1.5.1.44) (Ergot alkaloid biosynthetic protein A)	GO:0009820	alkaloid metabolic process	BP	IEA	1.424904e-8	8.442555e-7
									AFUA_2G18060	4-dimethylallyltryptophan N-methyltransferase (EC 2.1.1.261) (4-dimethylallyltryptophan methyltransferase)	GO:0009820	alkaloid metabolic process	BP	IEA	1.424904e-8	8.442555e-7
									AFUA_2G17960	Chanoclavine-I aldehyde reductase (EC 1.3.1.100) (Old yellow enzyme 3 homolog)	GO:0009820	alkaloid metabolic process	BP	IEA	1.424904e-8	8.442555e-7
									AFUA_2G17990	Fumigaclavine A dimethylallyltransferase (EC 2.5.1.100)	GO:0009820	alkaloid metabolic process	BP	IEA	1.424904e-8	8.442555e-7
									AFUA_2G18040	Tryptophan dimethylallyltransferase (EC 2.5.1.34) (4-dimethylallyltryptophan synthase) (All-trans-hexaprenyl-diphosphate synthase) (L-tryptophan dimethylallyl transferase) (DMATS)	GO:0009820	alkaloid metabolic process	BP	IEA	1.424904e-8	8.442555e-7
									AFUA_8G00380	DltD N-terminal domain protein	GO:1902086	fumagillin biosynthetic process	BP	IGC	3.073591e-7	1.45688e-05
									AFUA_8G00390	O-methyltransferase, putative	GO:1902086	fumagillin biosynthetic process	BP	IGC	3.073591e-7	1.45688e-05
									AFUA_8G00430	Uncharacterized protein	GO:1902086	fumagillin biosynthetic process	BP	IGC	3.073591e-7	1.45688e-05
									AFUA_8G00480	Phytanoyl-CoA dioxygenase family protein	GO:1902086	fumagillin biosynthetic process	BP	IGC	3.073591e-7	1.45688e-05
									AFUA_8G00500	Acetate-CoA ligase, putative (EC 6.2.1.1)	GO:1902086	fumagillin biosynthetic process	BP	IGC	3.073591e-7	1.45688e-05
									AFUA_8G00510	Cytochrome P450 oxidoreductase OrdA-like, putative	GO:1902086	fumagillin biosynthetic process	BP	IGC	3.073591e-7	1.45688e-05
									AFUA_8G00520	Fumagillin beta-trans-bergamotene synthase	GO:1902086	fumagillin biosynthetic process	BP	IMP	3.073591e-7	1.45688e-05
									AFUA_1G03250	Short chain dehydrogenase/reductase, putative (EC 1.-.-.-)	GO:0055114	oxidation-reduction process	BP	IEA	7.045718e-7	2.78306e-05
									AFUA_1G11020	L-arabinitol 4-dehydrogenase (EC 1.1.1.14)	GO:0055114	oxidation-reduction process	BP	IEA	7.045718e-7	2.78306e-05
									AFUA_1G11640	Cytosolic Cu/Zn superoxide dismutase, putative	GO:0055114	oxidation-reduction process	BP	IEA	7.045718e-7	2.78306e-05
									AFUA_1G17340	Dioxygenase, putative (EC 1.14.-.-)	GO:0055114	oxidation-reduction process	BP	IEA	7.045718e-7	2.78306e-05
									AFUA_1G17580	Xenobiotic compound monooxygenase, DszA family, putative	GO:0055114	oxidation-reduction process	BP	IEA	7.045718e-7	2.78306e-05
									AFUA_2G00140	FAD monooxygenase, putative (EC 1.14.13.-)	GO:0055114	oxidation-reduction process	BP	IEA	7.045718e-7	2.78306e-05
									AFUA_2G10230	Inositol oxygenase, putative (EC 1.13.99.1)	GO:0055114	oxidation-reduction process	BP	IEA	7.045718e-7	2.78306e-05
									AFUA_2G17400	C-3 sterol dehydrogenase/C-4 decarboxylase family protein (EC 1.1.1.-)	GO:0055114	oxidation-reduction process	BP	IEA	7.045718e-7	2.78306e-05
									AFUA_2G17530	Conidial pigment biosynthesis oxidase Arb2 (EC 1.10.3.-)	GO:0055114	oxidation-reduction process	BP	IEA	7.045718e-7	2.78306e-05
									AFUA_2G17540	Conidial pigment biosynthesis oxidase Abr1/brown 1 (EC 1.10.3.-)	GO:0055114	oxidation-reduction process	BP	IEA	7.045718e-7	2.78306e-05
									AFUA_2G17930	Integral membrane protein	GO:0055114	oxidation-reduction process	BP	IEA	7.045718e-7	2.78306e-05
									AFUA_2G17940	MAK1-like monooxygenase, putative	GO:0055114	oxidation-reduction process	BP	IEA	7.045718e-7	2.78306e-05
									AFUA_2G17980	Cytochrome P450 monooxygenase, putative (EC 1.14.-.-)	GO:0055114	oxidation-reduction process	BP	IEA	7.045718e-7	2.78306e-05
									AFUA_2G18010	Cytochrome P450 monooxygenase, putative (EC 1.14.-.-)	GO:0055114	oxidation-reduction process	BP	IEA	7.045718e-7	2.78306e-05
									AFUA_2G18030	Catalase (EC 1.11.1.6)	GO:0055114	oxidation-reduction process	BP	IEA	7.045718e-7	2.78306e-05
									AFUA_3G00110	Succinate-semialdehyde dehydrogenase, putative	GO:0055114	oxidation-reduction process	BP	IEA	7.045718e-7	2.78306e-05
									AFUA_3G01160	Iron-sulfur cluster-binding protein, rieske family domain protein	GO:0055114	oxidation-reduction process	BP	IEA	7.045718e-7	2.78306e-05
									AFUA_3G02120	Short-chain dehydrogenase/reductase family protein, putative	GO:0055114	oxidation-reduction process	BP	IEA	7.045718e-7	2.78306e-05
									AFUA_3G02770	FAD binding domain protein	GO:0055114	oxidation-reduction process	BP	IEA	7.045718e-7	2.78306e-05
									AFUA_3G03300	FAD-binding oxidoreductase, putative	GO:0055114	oxidation-reduction process	BP	IEA	7.045718e-7	2.78306e-05
									AFUA_3G03540	PKS-like enzyme, putative	GO:0055114	oxidation-reduction process	BP	IEA	7.045718e-7	2.78306e-05
									AFUA_3G06540	3'-phosphoadenosine-5'-phosphosulfate reductase Met16, putative (EC 1.8.99.-)	GO:0055114	oxidation-reduction process	BP	IEA	7.045718e-7	2.78306e-05
									AFUA_3G13720	Oxidoreductase, 2OG-Fe(II) oxygenase family, putative	GO:0055114	oxidation-reduction process	BP	IEA	7.045718e-7	2.78306e-05
									AFUA_3G15030	Oxidoreductase, zinc-binding dehydrogenase family, putative (EC 1.-.-.-)	GO:0055114	oxidation-reduction process	BP	IEA	7.045718e-7	2.78306e-05
									AFUA_3G15040	Xenobiotic compound monooxygenase, DszA family	GO:0055114	oxidation-reduction process	BP	IEA	7.045718e-7	2.78306e-05
									AFUA_4G00230	Oxidoreductase, 2OG-Fe(II) oxygenase family, putative	GO:0055114	oxidation-reduction process	BP	IEA	7.045718e-7	2.78306e-05
									AFUA_4G00590	Monooxygenase, putative (EC 1.14.13.-)	GO:0055114	oxidation-reduction process	BP	IEA	7.045718e-7	2.78306e-05
									AFUA_4G01040	Short chain dehydrogenase, putative (EC 1.-.-.-)	GO:0055114	oxidation-reduction process	BP	IEA	7.045718e-7	2.78306e-05
									AFUA_4G13850	TfdA family oxidoreductase, putative	GO:0055114	oxidation-reduction process	BP	IEA	7.045718e-7	2.78306e-05
									AFUA_4G14490	Extracellular dihydrogeodin oxidase/laccase, putative (EC 1.10.3.2)	GO:0055114	oxidation-reduction process	BP	IEA	7.045718e-7	2.78306e-05
									AFUA_4G14530	Glutathione S-transferase Ure2-like, putative	GO:0055114	oxidation-reduction process	BP	IDA	7.045718e-7	2.78306e-05
									AFUA_5G00460	FAD dependent oxidoreductase, putative	GO:0055114	oxidation-reduction process	BP	IEA	7.045718e-7	2.78306e-05
									AFUA_5G01030	Glyceraldehyde-3-phosphate dehydrogenase (EC 1.2.1.12)	GO:0055114	oxidation-reduction process	BP	IEA	7.045718e-7	2.78306e-05
									AFUA_5G01290	Zinc-binding oxidoreductase, putative (EC 1.-.-.-)	GO:0055114	oxidation-reduction process	BP	IEA	7.045718e-7	2.78306e-05
									AFUA_5G10070	3-hydroxyacyl-CoA dehydrogenase, putative (EC 1.1.1.-)	GO:0055114	oxidation-reduction process	BP	IEA	7.045718e-7	2.78306e-05
									AFUA_6G00240	4-hydroxyphenylpyruvate dioxygenase, putative (EC 4.2.1.-)	GO:0055114	oxidation-reduction process	BP	IEA	7.045718e-7	2.78306e-05
									AFUA_6G03290	Isochorismatase family hydrolase, putative (EC 1.1.1.-)	GO:0055114	oxidation-reduction process	BP	IEA	7.045718e-7	2.78306e-05
									AFUA_6G08920	Assimilatory sulfite reductase (EC 1.6.2.4)	GO:0055114	oxidation-reduction process	BP	IEA	7.045718e-7	2.78306e-05
									AFUA_6G09670	Cytochrome P450 oxidoreductase GliC (EC 1.14.-.-)	GO:0055114	oxidation-reduction process	BP	IEA	7.045718e-7	2.78306e-05
									AFUA_6G09760	Cytochrome P450 monooxygenase, putative (EC 1.14.-.-)	GO:0055114	oxidation-reduction process	BP	IEA	7.045718e-7	2.78306e-05
									AFUA_6G12060	MAK1-like monooxygenase, putative (EC 1.14.13.-)	GO:0055114	oxidation-reduction process	BP	IEA	7.045718e-7	2.78306e-05
									AFUA_6G12070	FAD binding domain protein (EC 1.5.3.-)	GO:0055114	oxidation-reduction process	BP	IEA	7.045718e-7	2.78306e-05
									AFUA_6G13940	Cytochrome P450 monooxygenase, putative	GO:0055114	oxidation-reduction process	BP	IEA	7.045718e-7	2.78306e-05
									AFUA_7G00620	Uncharacterized protein	GO:0055114	oxidation-reduction process	BP	IEA	7.045718e-7	2.78306e-05
									AFUA_7G00860	Lipoxygenase, putative (EC 1.13.11.-)	GO:0055114	oxidation-reduction process	BP	IEA	7.045718e-7	2.78306e-05
									AFUA_8G00280	Short-chain dehydrogenase, putative (EC 1.-.-.-)	GO:0055114	oxidation-reduction process	BP	IEA	7.045718e-7	2.78306e-05
									AFUA_8G00480	Phytanoyl-CoA dioxygenase family protein	GO:0055114	oxidation-reduction process	BP	IEA	7.045718e-7	2.78306e-05
									AFUA_8G00510	Cytochrome P450 oxidoreductase OrdA-like, putative	GO:0055114	oxidation-reduction process	BP	IEA	7.045718e-7	2.78306e-05
									AFUA_8G00560	Cytochrome P450 oxidoreductase, putative (EC 1.14.-.-)	GO:0055114	oxidation-reduction process	BP	IEA	7.045718e-7	2.78306e-05
									AFUA_8G01010	Thermophilic desulfurizing enzyme family protein (EC 1.3.99.-)	GO:0055114	oxidation-reduction process	BP	IEA	7.045718e-7	2.78306e-05
									AFUA_8G07330	Isoflavone reductase family protein (CipA), putative (EC 1.3.1.-)	GO:0055114	oxidation-reduction process	BP	IEA	7.045718e-7	2.78306e-05
									AFUA_2G18000	Chanoclavine-I dehydrogenase (ChaDH) (EC 1.1.1.332)	GO:0055114	oxidation-reduction process	BP	IEA	7.045718e-7	2.78306e-05
									AFUA_2G17970	Festuclavine dehydrogenase (EC 1.5.1.44) (Ergot alkaloid biosynthetic protein A)	GO:0055114	oxidation-reduction process	BP	IEA	7.045718e-7	2.78306e-05
									AFUA_2G17960	Chanoclavine-I aldehyde reductase (EC 1.3.1.100) (Old yellow enzyme 3 homolog)	GO:0055114	oxidation-reduction process	BP	IEA	7.045718e-7	2.78306e-05
									AFUA_8G00240	Fumitremorgin C monooxygenase (EC 1.14.13.177) (Fumitremorgin biosynthesis protein G)	GO:0055114	oxidation-reduction process	BP	IEA	7.045718e-7	2.78306e-05
									AFUA_4G00210	Polyketide synthase, putative	GO:1900602	endocrocin biosynthetic process	BP	IMP	3.88849e-06	0.000131653
									AFUA_4G00220	Metallo-beta-lactamase domain protein	GO:1900602	endocrocin biosynthetic process	BP	IMP	3.88849e-06	0.000131653
									AFUA_4G00225	Uncharacterized protein	GO:1900602	endocrocin biosynthetic process	BP	IMP	3.88849e-06	0.000131653
									AFUA_4G00230	Oxidoreductase, 2OG-Fe(II) oxygenase family, putative	GO:1900602	endocrocin biosynthetic process	BP	IMP	3.88849e-06	0.000131653
									AFUA_1G03250	Short chain dehydrogenase/reductase, putative (EC 1.-.-.-)	GO:0016491	oxidoreductase activity	MF	IEA	4.75135e-06	0.000140759
									AFUA_1G11020	L-arabinitol 4-dehydrogenase (EC 1.1.1.14)	GO:0016491	oxidoreductase activity	MF	IEA	4.75135e-06	0.000140759
									AFUA_1G17340	Dioxygenase, putative (EC 1.14.-.-)	GO:0016491	oxidoreductase activity	MF	IEA	4.75135e-06	0.000140759
									AFUA_2G00140	FAD monooxygenase, putative (EC 1.14.13.-)	GO:0016491	oxidoreductase activity	MF	IEA	4.75135e-06	0.000140759
									AFUA_2G10230	Inositol oxygenase, putative (EC 1.13.99.1)	GO:0016491	oxidoreductase activity	MF	IEA	4.75135e-06	0.000140759
									AFUA_2G17400	C-3 sterol dehydrogenase/C-4 decarboxylase family protein (EC 1.1.1.-)	GO:0016491	oxidoreductase activity	MF	IEA	4.75135e-06	0.000140759
									AFUA_2G17530	Conidial pigment biosynthesis oxidase Arb2 (EC 1.10.3.-)	GO:0016491	oxidoreductase activity	MF	IEA	4.75135e-06	0.000140759
									AFUA_2G17540	Conidial pigment biosynthesis oxidase Abr1/brown 1 (EC 1.10.3.-)	GO:0016491	oxidoreductase activity	MF	IEA	4.75135e-06	0.000140759
									AFUA_2G17930	Integral membrane protein	GO:0016491	oxidoreductase activity	MF	IEA	4.75135e-06	0.000140759
									AFUA_2G17980	Cytochrome P450 monooxygenase, putative (EC 1.14.-.-)	GO:0016491	oxidoreductase activity	MF	IEA	4.75135e-06	0.000140759
									AFUA_2G18010	Cytochrome P450 monooxygenase, putative (EC 1.14.-.-)	GO:0016491	oxidoreductase activity	MF	IEA	4.75135e-06	0.000140759
									AFUA_2G18030	Catalase (EC 1.11.1.6)	GO:0016491	oxidoreductase activity	MF	IEA	4.75135e-06	0.000140759
									AFUA_3G00110	Succinate-semialdehyde dehydrogenase, putative	GO:0016491	oxidoreductase activity	MF	IEA	4.75135e-06	0.000140759
									AFUA_3G01160	Iron-sulfur cluster-binding protein, rieske family domain protein	GO:0016491	oxidoreductase activity	MF	IEA	4.75135e-06	0.000140759
									AFUA_3G02120	Short-chain dehydrogenase/reductase family protein, putative	GO:0016491	oxidoreductase activity	MF	IEA	4.75135e-06	0.000140759
									AFUA_3G02770	FAD binding domain protein	GO:0016491	oxidoreductase activity	MF	IEA	4.75135e-06	0.000140759
									AFUA_3G03300	FAD-binding oxidoreductase, putative	GO:0016491	oxidoreductase activity	MF	IEA	4.75135e-06	0.000140759
									AFUA_3G03540	PKS-like enzyme, putative	GO:0016491	oxidoreductase activity	MF	IEA	4.75135e-06	0.000140759
									AFUA_3G06540	3'-phosphoadenosine-5'-phosphosulfate reductase Met16, putative (EC 1.8.99.-)	GO:0016491	oxidoreductase activity	MF	IEA	4.75135e-06	0.000140759
									AFUA_3G13720	Oxidoreductase, 2OG-Fe(II) oxygenase family, putative	GO:0016491	oxidoreductase activity	MF	IEA	4.75135e-06	0.000140759
									AFUA_3G15030	Oxidoreductase, zinc-binding dehydrogenase family, putative (EC 1.-.-.-)	GO:0016491	oxidoreductase activity	MF	IEA	4.75135e-06	0.000140759
									AFUA_4G00230	Oxidoreductase, 2OG-Fe(II) oxygenase family, putative	GO:0016491	oxidoreductase activity	MF	IEA	4.75135e-06	0.000140759
									AFUA_4G00590	Monooxygenase, putative (EC 1.14.13.-)	GO:0016491	oxidoreductase activity	MF	IEA	4.75135e-06	0.000140759
									AFUA_4G01040	Short chain dehydrogenase, putative (EC 1.-.-.-)	GO:0016491	oxidoreductase activity	MF	IEA	4.75135e-06	0.000140759
									AFUA_4G13850	TfdA family oxidoreductase, putative	GO:0016491	oxidoreductase activity	MF	IEA	4.75135e-06	0.000140759
									AFUA_4G14490	Extracellular dihydrogeodin oxidase/laccase, putative (EC 1.10.3.2)	GO:0016491	oxidoreductase activity	MF	IEA	4.75135e-06	0.000140759
									AFUA_5G00460	FAD dependent oxidoreductase, putative	GO:0016491	oxidoreductase activity	MF	IEA	4.75135e-06	0.000140759
									AFUA_5G01030	Glyceraldehyde-3-phosphate dehydrogenase (EC 1.2.1.12)	GO:0016491	oxidoreductase activity	MF	IEA	4.75135e-06	0.000140759
									AFUA_5G01290	Zinc-binding oxidoreductase, putative (EC 1.-.-.-)	GO:0016491	oxidoreductase activity	MF	IEA	4.75135e-06	0.000140759
									AFUA_5G10070	3-hydroxyacyl-CoA dehydrogenase, putative (EC 1.1.1.-)	GO:0016491	oxidoreductase activity	MF	IEA	4.75135e-06	0.000140759
									AFUA_6G03290	Isochorismatase family hydrolase, putative (EC 1.1.1.-)	GO:0016491	oxidoreductase activity	MF	IEA	4.75135e-06	0.000140759
									AFUA_6G08920	Assimilatory sulfite reductase (EC 1.6.2.4)	GO:0016491	oxidoreductase activity	MF	IEA	4.75135e-06	0.000140759
									AFUA_6G09670	Cytochrome P450 oxidoreductase GliC (EC 1.14.-.-)	GO:0016491	oxidoreductase activity	MF	IEA	4.75135e-06	0.000140759
									AFUA_6G09760	Cytochrome P450 monooxygenase, putative (EC 1.14.-.-)	GO:0016491	oxidoreductase activity	MF	IEA	4.75135e-06	0.000140759
									AFUA_6G12060	MAK1-like monooxygenase, putative (EC 1.14.13.-)	GO:0016491	oxidoreductase activity	MF	IEA	4.75135e-06	0.000140759
									AFUA_6G12070	FAD binding domain protein (EC 1.5.3.-)	GO:0016491	oxidoreductase activity	MF	IEA	4.75135e-06	0.000140759
									AFUA_6G13940	Cytochrome P450 monooxygenase, putative	GO:0016491	oxidoreductase activity	MF	IEA	4.75135e-06	0.000140759
									AFUA_7G00620	Uncharacterized protein	GO:0016491	oxidoreductase activity	MF	IEA	4.75135e-06	0.000140759
									AFUA_7G00860	Lipoxygenase, putative (EC 1.13.11.-)	GO:0016491	oxidoreductase activity	MF	IEA	4.75135e-06	0.000140759
									AFUA_8G00280	Short-chain dehydrogenase, putative (EC 1.-.-.-)	GO:0016491	oxidoreductase activity	MF	IEA	4.75135e-06	0.000140759
									AFUA_8G00510	Cytochrome P450 oxidoreductase OrdA-like, putative	GO:0016491	oxidoreductase activity	MF	IEA	4.75135e-06	0.000140759
									AFUA_8G00560	Cytochrome P450 oxidoreductase, putative (EC 1.14.-.-)	GO:0016491	oxidoreductase activity	MF	IEA	4.75135e-06	0.000140759
									AFUA_8G01010	Thermophilic desulfurizing enzyme family protein (EC 1.3.99.-)	GO:0016491	oxidoreductase activity	MF	IEA	4.75135e-06	0.000140759
									AFUA_8G07330	Isoflavone reductase family protein (CipA), putative (EC 1.3.1.-)	GO:0016491	oxidoreductase activity	MF	IEA	4.75135e-06	0.000140759
									AFUA_2G18000	Chanoclavine-I dehydrogenase (ChaDH) (EC 1.1.1.332)	GO:0016491	oxidoreductase activity	MF	IDA, IEA	4.75135e-06	0.000140759
									AFUA_2G17970	Festuclavine dehydrogenase (EC 1.5.1.44) (Ergot alkaloid biosynthetic protein A)	GO:0016491	oxidoreductase activity	MF	IEA	4.75135e-06	0.000140759
									AFUA_2G17960	Chanoclavine-I aldehyde reductase (EC 1.3.1.100) (Old yellow enzyme 3 homolog)	GO:0016491	oxidoreductase activity	MF	IEA	4.75135e-06	0.000140759
									AFUA_8G00240	Fumitremorgin C monooxygenase (EC 1.14.13.177) (Fumitremorgin biosynthesis protein G)	GO:0016491	oxidoreductase activity	MF	IEA	4.75135e-06	0.000140759
									AFUA_1G17580	Xenobiotic compound monooxygenase, DszA family, putative	GO:0004497	monooxygenase activity	MF	IEA	1.49085e-05	0.000392589
									AFUA_2G00140	FAD monooxygenase, putative (EC 1.14.13.-)	GO:0004497	monooxygenase activity	MF	IEA	1.49085e-05	0.000392589
									AFUA_2G17940	MAK1-like monooxygenase, putative	GO:0004497	monooxygenase activity	MF	IEA	1.49085e-05	0.000392589
									AFUA_2G17980	Cytochrome P450 monooxygenase, putative (EC 1.14.-.-)	GO:0004497	monooxygenase activity	MF	IEA	1.49085e-05	0.000392589
									AFUA_2G18010	Cytochrome P450 monooxygenase, putative (EC 1.14.-.-)	GO:0004497	monooxygenase activity	MF	IEA	1.49085e-05	0.000392589
									AFUA_3G15040	Xenobiotic compound monooxygenase, DszA family	GO:0004497	monooxygenase activity	MF	IEA	1.49085e-05	0.000392589
									AFUA_4G00590	Monooxygenase, putative (EC 1.14.13.-)	GO:0004497	monooxygenase activity	MF	IEA	1.49085e-05	0.000392589
									AFUA_6G09670	Cytochrome P450 oxidoreductase GliC (EC 1.14.-.-)	GO:0004497	monooxygenase activity	MF	IEA	1.49085e-05	0.000392589
									AFUA_6G09760	Cytochrome P450 monooxygenase, putative (EC 1.14.-.-)	GO:0004497	monooxygenase activity	MF	IEA	1.49085e-05	0.000392589
									AFUA_6G12060	MAK1-like monooxygenase, putative (EC 1.14.13.-)	GO:0004497	monooxygenase activity	MF	IEA	1.49085e-05	0.000392589
									AFUA_6G13940	Cytochrome P450 monooxygenase, putative	GO:0004497	monooxygenase activity	MF	IEA	1.49085e-05	0.000392589
									AFUA_8G00510	Cytochrome P450 oxidoreductase OrdA-like, putative	GO:0004497	monooxygenase activity	MF	IEA	1.49085e-05	0.000392589
									AFUA_8G00560	Cytochrome P450 oxidoreductase, putative (EC 1.14.-.-)	GO:0004497	monooxygenase activity	MF	IEA	1.49085e-05	0.000392589
									AFUA_8G00240	Fumitremorgin C monooxygenase (EC 1.14.13.177) (Fumitremorgin biosynthesis protein G)	GO:0004497	monooxygenase activity	MF	IEA	1.49085e-05	0.000392589
									AFUA_1G17580	Xenobiotic compound monooxygenase, DszA family, putative	GO:0016705	oxidoreductase activity, acting on paired donors, with incorporation or reduction of molecular oxygen	MF	IEA	4.36787e-05	0.00103519
									AFUA_2G17980	Cytochrome P450 monooxygenase, putative (EC 1.14.-.-)	GO:0016705	oxidoreductase activity, acting on paired donors, with incorporation or reduction of molecular oxygen	MF	IEA	4.36787e-05	0.00103519
									AFUA_2G18010	Cytochrome P450 monooxygenase, putative (EC 1.14.-.-)	GO:0016705	oxidoreductase activity, acting on paired donors, with incorporation or reduction of molecular oxygen	MF	IEA	4.36787e-05	0.00103519
									AFUA_3G01160	Iron-sulfur cluster-binding protein, rieske family domain protein	GO:0016705	oxidoreductase activity, acting on paired donors, with incorporation or reduction of molecular oxygen	MF	IEA	4.36787e-05	0.00103519
									AFUA_3G15040	Xenobiotic compound monooxygenase, DszA family	GO:0016705	oxidoreductase activity, acting on paired donors, with incorporation or reduction of molecular oxygen	MF	IEA	4.36787e-05	0.00103519
									AFUA_6G09670	Cytochrome P450 oxidoreductase GliC (EC 1.14.-.-)	GO:0016705	oxidoreductase activity, acting on paired donors, with incorporation or reduction of molecular oxygen	MF	IEA	4.36787e-05	0.00103519
									AFUA_6G09760	Cytochrome P450 monooxygenase, putative (EC 1.14.-.-)	GO:0016705		MF	IEA	4.36787e-05	0.00103519
									AFUA_6G13940	Cytochrome P450 monooxygenase, putative	GO:0016705		MF	IEA	4.36787e-05	0.00103519
									AFUA_8G00510	Cytochrome P450 oxidoreductase OrdA-like, putative	GO:0016705		MF	IEA	4.36787e-05	0.00103519
									AFUA_8G00560	Cytochrome P450 oxidoreductase, putative (EC 1.14.-.-)	GO:0016705		MF	IEA	4.36787e-05	0.00103519
									AFUA_8G00240	Fumitremorgin C monooxygenase (EC 1.14.13.177) (Fumitremorgin biosynthesis protein G)	GO:0016705		MF	IEA	4.36787e-05	0.00103519
									AFUA_2G18020	Fumigaclavine B O-acetyltransferase (EC 2.3.1.205)	GO:0009821		BP	IDA	5.06668e-05	0.00109164
									AFUA_2G17970	Festuclavine dehydrogenase (EC 1.5.1.44) (Ergot alkaloid biosynthetic protein A)	GO:0009821		BP	IDA	5.06668e-05	0.00109164
									AFUA_2G17990	Fumigaclavine A dimethylallyltransferase (EC 2.5.1.100)	GO:0009821		BP	IDA	5.06668e-05	0.00109164
									AFUA_2G18040	Tryptophan dimethylallyltransferase (EC 2.5.1.34) (4-dimethylallyltryptophan synthase) (All-trans-hexaprenyl-diphosphate synthase) (L-tryptophan dimethylallyl transferase) (DMATS)	GO:0009821		BP	IDA	5.06668e-05	0.00109164
									AFUA_1G17370	Heat shock protein Awh11, putative	GO:0006950		BP	IEA	0.000162811	0.00321551
									AFUA_3G03310	RTA1 domain protein	GO:0006950		BP	IEA	0.000162811	0.00321551
									AFUA_5G01230	RTA1 domain protein, putative	GO:0006950		BP	IEA	0.000162811	0.00321551
									AFUA_5G01310	RTA1 domain protein, putative	GO:0006950		BP	IEA	0.000162811	0.00321551
									AFUA_5G10270	Heat shock protein Hsp20/Hsp26, putative	GO:0006950		BP	IEA	0.000162811	0.00321551
									AFUA_6G11800	RTA1 domain protein, putative	GO:0006950		BP	IEA	0.000162811	0.00321551
									AFUA_6G11810	RTA1 domain protein, putative	GO:0006950		BP	IEA	0.000162811	0.00321551
									AFUA_6G14620	Probable alpha-L-arabinofuranosidase B (ABF B) (Arabinosidase B) (EC 3.2.1.55)	GO:0008152		BP	IEA	0.000381713	0.00695891
									AFUA_1G01010	Polyketide synthase, putative	GO:0008152		BP	IEA	0.000381713	0.00695891
									AFUA_1G03250	Short chain dehydrogenase/reductase, putative (EC 1.-.-.-)	GO:0008152		BP	IEA	0.000381713	0.00695891
									AFUA_1G17320	Arabinan endo-1,5-alpha-L-arabinosidase (EC 3.2.1.99)	GO:0008152		BP	IEA	0.000381713	0.00695891
									AFUA_1G17590	Phosphoesterase superfamily protein (EC 3.1.4.-)	GO:0008152		BP	IEA	0.000381713	0.00695891
									AFUA_2G00090	Telomere-associated RecQ helicase, putative	GO:0008152		BP	IEA	0.000381713	0.00695891
									AFUA_2G00140	FAD monooxygenase, putative (EC 1.14.13.-)	GO:0008152		BP	IEA	0.000381713	0.00695891
									AFUA_2G00430	Exo-beta-1,3-glucanase, putative (EC 3.2.1.58)	GO:0008152		BP	IEA	0.000381713	0.00695891
									AFUA_2G11620	Alpha-glucosidase, putative (EC 3.2.1.70)	GO:0008152		BP	IEA	0.000381713	0.00695891
									AFUA_3G00110	Succinate-semialdehyde dehydrogenase, putative	GO:0008152		BP	IEA	0.000381713	0.00695891
									AFUA_3G01160	Iron-sulfur cluster-binding protein, rieske family domain protein	GO:0008152		BP	IEA	0.000381713	0.00695891
									AFUA_3G02120	Short-chain dehydrogenase/reductase family protein, putative	GO:0008152		BP	IEA	0.000381713	0.00695891
									AFUA_3G03080	Endo-1,3(4)-beta-glucanase, putative (EC 3.2.1.6)	GO:0008152		BP	IEA	0.000381713	0.00695891
									AFUA_3G06540	3'-phosphoadenosine-5'-phosphosulfate reductase Met16, putative (EC 1.8.99.-)	GO:0008152		BP	IEA	0.000381713	0.00695891
									AFUA_3G13570	Uncharacterized protein	GO:0008152		BP	IEA	0.000381713	0.00695891
									AFUA_3G13580	Dynamin GTPase, putative (EC 3.6.5.5)	GO:0008152		BP	IEA	0.000381713	0.00695891
									AFUA_3G15395	Telomere-associated RecQ helicase, putative	GO:0008152		BP	IEA	0.000381713	0.00695891
									AFUA_4G00210	Polyketide synthase, putative	GO:0008152		BP	IEA	0.000381713	0.00695891
									AFUA_4G00540	Dynamin GTPase, putative (EC 3.6.5.5)	GO:0008152		BP	IEA	0.000381713	0.00695891
									AFUA_4G00640	Macrophomate synthase, putative (EC 4.1.2.-)	GO:0008152		BP	IEA	0.000381713	0.00695891
									AFUA_4G00650	Uncharacterized protein	GO:0008152		BP	IEA	0.000381713	0.00695891
									AFUA_4G01040	Short chain dehydrogenase, putative (EC 1.-.-.-)	GO:0008152		BP	IEA	0.000381713	0.00695891
									AFUA_4G01200	Extracellular guanyl-specific ribonuclease, putative (EC 3.1.27.-)	GO:0008152		BP	IEA	0.000381713	0.00695891
									AFUA_4G02720	GPI anchored glycosyl hydrolase, putative	GO:0008152		BP	IEA	0.000381713	0.00695891
									AFUA_4G02820	Methylisocitrate lyase (EC 4.1.3.30)	GO:0008152		BP	IEA	0.000381713	0.00695891
									AFUA_4G03260	Epoxide hydrolase, putative	GO:0008152		BP	IEA	0.000381713	0.00695891
									AFUA_4G14150	Diacylglycerol acyltransferase family	GO:0008152		BP	IEA	0.000381713	0.00695891
									AFUA_4G14530	Glutathione S-transferase Ure2-like, putative	GO:0008152		BP	IDA, IEA	0.000381713	0.00695891
									AFUA_5G00530	Inulinase, putative (EC 3.2.1.7)	GO:0008152		BP	IEA	0.000381713	0.00695891
									AFUA_6G00193	Putative uncharacterized protein	GO:0008152		BP	IEA	0.000381713	0.00695891
									AFUA_6G00240	4-hydroxyphenylpyruvate dioxygenase, putative (EC 4.2.1.-)	GO:0008152		BP	IEA	0.000381713	0.00695891
									AFUA_6G00550	Glycosyl transferase family 8 family, putative	GO:0008152		BP	IEA	0.000381713	0.00695891
									AFUA_6G03230	Cell wall glucanase/allergen F16-like (EC 3.2.1.-)	GO:0008152		BP	IEA	0.000381713	0.00695891
									AFUA_6G03290	Isochorismatase family hydrolase, putative (EC 1.1.1.-)	GO:0008152		BP	IEA	0.000381713	0.00695891
									AFUA_6G08920	Assimilatory sulfite reductase (EC 1.6.2.4)	GO:0008152		BP	IEA	0.000381713	0.00695891
									AFUA_6G09540	Endoglucanase, putative (EC 3.2.1.-)	GO:0008152		BP	IEA	0.000381713	0.00695891
									AFUA_6G09780	Class V chitinase, putative (EC 3.2.1.14)	GO:0008152		BP	IEA	0.000381713	0.00695891
									AFUA_6G12060	MAK1-like monooxygenase, putative (EC 1.14.13.-)	GO:0008152		BP	IEA	0.000381713	0.00695891
									AFUA_6G14540	Endo-1,3(4)-beta-glucanase, putative (EC 3.2.1.6)	GO:0008152		BP	IEA	0.000381713	0.00695891
									AFUA_7G00620	Uncharacterized protein	GO:0008152		BP	IEA	0.000381713	0.00695891
									AFUA_7G01105	Uncharacterized protein	GO:0008152		BP	IEA	0.000381713	0.00695891
									AFUA_7G04570	Na/K ATPase alpha 1 subunit, putative (EC 3.6.3.9)	GO:0008152		BP	IEA	0.000381713	0.00695891
									AFUA_7G04910	Phosphatidylglycerol specific phospholipase C, putative (EC 3.1.4.3)	GO:0008152		BP	IEA	0.000381713	0.00695891
									AFUA_7G05140	Class III chitinase, putative (EC 3.2.1.14)	GO:0008152		BP	IEA	0.000381713	0.00695891
									AFUA_7G06740	Endoglucanase, putative (EC 3.2.1.4)	GO:0008152		BP	IEA	0.000381713	0.00695891
									AFUA_7G06800	Glutamyl-tRNA(Gln) amidotransferase, subunit A (EC 6.3.5.-)	GO:0008152		BP	IEA	0.000381713	0.00695891
									AFUA_7G06840	Class III aminotransferase, putative (EC 2.6.1.-)	GO:0008152		BP	IEA	0.000381713	0.00695891
									AFUA_7G06990	GDP-D-mannose dehydratase, putative (EC 4.2.1.47)	GO:0008152		BP	IEA	0.000381713	0.00695891
									AFUA_7G07000	Fumarylacetoacetate hydrolase family protein	GO:0008152		BP	IEA	0.000381713	0.00695891
									AFUA_7G08490	Class V chitinase, putative (EC 3.2.1.14)	GO:0008152		BP	IEA	0.000381713	0.00695891
									AFUA_8G00280	Short-chain dehydrogenase, putative (EC 1.-.-.-)	GO:0008152		BP	IEA	0.000381713	0.00695891
									AFUA_8G00500	Acetate-CoA ligase, putative (EC 6.2.1.1)	GO:0008152		BP	IEA	0.000381713	0.00695891
									AFUA_8G00530	Alpha/beta hydrolase, putative	GO:0008152		BP	IEA	0.000381713	0.00695891
									AFUA_8G00570	Alpha/beta hydrolase, putative	GO:0008152		BP	IEA	0.000381713	0.00695891
									AFUA_8G00580	Glutathione S-transferase, putative	GO:0008152		BP	IEA	0.000381713	0.00695891
									AFUA_8G00640	Glycosyl transferase, putative	GO:0008152		BP	IEA	0.000381713	0.00695891
									AFUA_8G00650	LPS glycosyltransferase, putative	GO:0008152		BP	IEA	0.000381713	0.00695891
									AFUA_8G01010	Thermophilic desulfurizing enzyme family protein (EC 1.3.99.-)	GO:0008152		BP	IEA	0.000381713	0.00695891
									AFUA_8G01050	Lipase/esterase, putative	GO:0008152		BP	IEA	0.000381713	0.00695891
									AFUA_8G02020	Glycosyltransferase, putative	GO:0008152		BP	IEA	0.000381713	0.00695891
									AFUA_8G02070	Glycosyl transferase, putative	GO:0008152		BP	IEA	0.000381713	0.00695891
									AFUA_8G07270	Uncharacterized protein	GO:0008152		BP	IEA	0.000381713	0.00695891
									AFUA_2G18000	Chanoclavine-I dehydrogenase (ChaDH) (EC 1.1.1.332)	GO:0008152		BP	IEA	0.000381713	0.00695891
									AFUA_5G02330	Ribonuclease mitogillin (EC 3.1.27.-) (Allergen Asp f I) (Allergen I/a) (IgE-binding ribotoxin) (Major allergen Asp f 1) (allergen Asp f 1)	GO:0008152		BP	IEA	0.000381713	0.00695891
									AFUA_6G12050	Nonribosomal peptide synthetase 11 (EC 6.3.2.-)	GO:0008152		BP	IEA	0.000381713	0.00695891
									AFUA_3G13730	Nonribosomal peptide synthetase 6 (EC 6.3.2.-)	GO:0008152		BP	IEA	0.000381713	0.00695891
									AFUA_3G14680	Lysophospholipase 3 (EC 3.1.1.5) (Phospholipase B 3)	GO:0008152		BP	IEA	0.000381713	0.00695891
									AFUA_2G10230	Inositol oxygenase, putative (EC 1.13.99.1)	GO:0005506		MF	IEA	0.000641787	0.0108645
									AFUA_2G17930	Integral membrane protein	GO:0005506		MF	IEA	0.000641787	0.0108645
									AFUA_2G17980	Cytochrome P450 monooxygenase, putative (EC 1.14.-.-)	GO:0005506		MF	IEA	0.000641787	0.0108645
									AFUA_2G18010	Cytochrome P450 monooxygenase, putative (EC 1.14.-.-)	GO:0005506		MF	IEA	0.000641787	0.0108645
									AFUA_3G01160	Iron-sulfur cluster-binding protein, rieske family domain protein	GO:0005506		MF	IEA	0.000641787	0.0108645
									AFUA_4G00230	Oxidoreductase, 2OG-Fe(II) oxygenase family, putative	GO:0005506		MF	IEA	0.000641787	0.0108645
									AFUA_6G09670	Cytochrome P450 oxidoreductase GliC (EC 1.14.-.-)	GO:0005506		MF	IEA	0.000641787	0.0108645
									AFUA_6G09760	Cytochrome P450 monooxygenase, putative (EC 1.14.-.-)	GO:0005506		MF	IEA	0.000641787	0.0108645
									AFUA_6G13940	Cytochrome P450 monooxygenase, putative	GO:0005506		MF	IEA	0.000641787	0.0108645
									AFUA_8G00510	Cytochrome P450 oxidoreductase OrdA-like, putative	GO:0005506		MF	IEA	0.000641787	0.0108645
									AFUA_8G00560	Cytochrome P450 oxidoreductase, putative (EC 1.14.-.-)	GO:0005506		MF	IEA	0.000641787	0.0108645
									AFUA_8G00240	Fumitremorgin C monooxygenase (EC 1.14.13.177) (Fumitremorgin biosynthesis protein G)	GO:0005506		MF	IEA	0.000641787	0.0108645
									AFUA_2G17530	Conidial pigment biosynthesis oxidase Arb2 (EC 1.10.3.-)	GO:0046148		BP	IMP	0.000857319	0.0125281
									AFUA_2G17540	Conidial pigment biosynthesis oxidase Abr1/brown 1 (EC 1.10.3.-)	GO:0046148		BP	IMP	0.000857319	0.0125281
									AFUA_2G17550	Conidial pigment biosynthesis protein Ayg1	GO:0046148		BP	IMP	0.000857319	0.0125281
									AFUA_8G07060	Hydrophobin, putative	GO:0031160		CC	ISO	0.000898638	0.0125281
									AFUA_5G09580	Hydrophobin (Rodlet protein)	GO:0031160		CC	ISO	0.000898638	0.0125281
									AFUA_2G17970	Festuclavine dehydrogenase (EC 1.5.1.44) (Ergot alkaloid biosynthetic protein A)	GO:0016646		MF	TAS	0.000898638	0.0125281
									AFUA_2G17960	Chanoclavine-I aldehyde reductase (EC 1.3.1.100) (Old yellow enzyme 3 homolog)	GO:0016646		MF	TAS	0.000898638	0.0125281
									AFUA_3G12900	MFS transporter, putative	GO:0044550		BP	IMP	0.00110546	0.0145553
									AFUA_6G12060	MAK1-like monooxygenase, putative (EC 1.14.13.-)	GO:0044550		BP	IDA, IGC	0.00110546	0.0145553
									AFUA_6G12070	FAD binding domain protein (EC 1.5.3.-)	GO:0044550		BP	IDA, IGC	0.00110546	0.0145553
									AFUA_2G18020	Fumigaclavine B O-acetyltransferase (EC 2.3.1.205)	GO:0044550		BP	IDA	0.00110546	0.0145553
									AFUA_6G12050	Nonribosomal peptide synthetase 11 (EC 6.3.2.-)	GO:0044550		BP	IDA, IGC	0.00110546	0.0145553
									AFUA_1G17320	Arabinan endo-1,5-alpha-L-arabinosidase (EC 3.2.1.99)	GO:0004553		MF	IEA	0.00183703	0.0229145
									AFUA_3G01160	Iron-sulfur cluster-binding protein, rieske family domain protein	GO:0004553		MF	IEA	0.00183703	0.0229145
									AFUA_3G03080	Endo-1,3(4)-beta-glucanase, putative (EC 3.2.1.6)	GO:0004553		MF	IEA	0.00183703	0.0229145
									AFUA_4G00390	Glycosyl hydrolase, putative	GO:0004553		MF	IEA	0.00183703	0.0229145
									AFUA_5G00530	Inulinase, putative (EC 3.2.1.7)	GO:0004553		MF	IEA	0.00183703	0.0229145
									AFUA_6G03230	Cell wall glucanase/allergen F16-like (EC 3.2.1.-)	GO:0004553		MF	IEA	0.00183703	0.0229145
									AFUA_6G09540	Endoglucanase, putative (EC 3.2.1.-)	GO:0004553		MF	IEA	0.00183703	0.0229145
									AFUA_6G09780	Class V chitinase, putative (EC 3.2.1.14)	GO:0004553		MF	IEA	0.00183703	0.0229145
									AFUA_6G14540	Endo-1,3(4)-beta-glucanase, putative (EC 3.2.1.6)	GO:0004553		MF	IEA	0.00183703	0.0229145
									AFUA_7G05140	Class III chitinase, putative (EC 3.2.1.14)	GO:0004553		MF	IEA	0.00183703	0.0229145
									AFUA_7G06740	Endoglucanase, putative (EC 3.2.1.4)	GO:0004553		MF	IEA	0.00183703	0.0229145
									AFUA_7G08490	Class V chitinase, putative (EC 3.2.1.14)	GO:0004553		MF	IEA	0.00183703	0.0229145
									AFUA_6G12060	MAK1-like monooxygenase, putative (EC 1.14.13.-)	GO:1900778		BP	IDA, IGC	0.00264231	0.0313114
									AFUA_6G12050	Nonribosomal peptide synthetase 11 (EC 6.3.2.-)	GO:1900778		BP	IDA, IGC	0.00264231	0.0313114
									AFUA_2G01190	Cu-dependent DNA-binding protein, putative	GO:0005507		MF	IEA	0.0031813	0.0359032
									AFUA_2G17530	Conidial pigment biosynthesis oxidase Arb2 (EC 1.10.3.-)	GO:0005507		MF	IEA	0.0031813	0.0359032
									AFUA_2G17540	Conidial pigment biosynthesis oxidase Abr1/brown 1 (EC 1.10.3.-)	GO:0005507		MF	IEA	0.0031813	0.0359032
									AFUA_4G14490	Extracellular dihydrogeodin oxidase/laccase, putative (EC 1.10.3.2)	GO:0005507		MF	IEA	0.0031813	0.0359032
									AFUA_6G14620	Probable alpha-L-arabinofuranosidase B (ABF B) (Arabinosidase B) (EC 3.2.1.55)	GO:0016798		MF	IEA	0.0034989	0.0376927
									AFUA_1G17320	Arabinan endo-1,5-alpha-L-arabinosidase (EC 3.2.1.99)	GO:0016798		MF	IEA	0.0034989	0.0376927
									AFUA_2G00430	Exo-beta-1,3-glucanase, putative (EC 3.2.1.58)	GO:0016798		MF	IEA	0.0034989	0.0376927
									AFUA_2G11620	Alpha-glucosidase, putative (EC 3.2.1.70)	GO:0016798		MF	IEA	0.0034989	0.0376927
									AFUA_3G01160	Iron-sulfur cluster-binding protein, rieske family domain protein	GO:0016798		MF	IEA	0.0034989	0.0376927
									AFUA_3G03080	Endo-1,3(4)-beta-glucanase, putative (EC 3.2.1.6)	GO:0016798		MF	IEA	0.0034989	0.0376927
									AFUA_5G00530	Inulinase, putative (EC 3.2.1.7)	GO:0016798		MF	IEA	0.0034989	0.0376927
									AFUA_6G03230	Cell wall glucanase/allergen F16-like (EC 3.2.1.-)	GO:0016798		MF	IEA	0.0034989	0.0376927
									AFUA_6G09540	Endoglucanase, putative (EC 3.2.1.-)	GO:0016798		MF	IEA	0.0034989	0.0376927
									AFUA_6G09780	Class V chitinase, putative (EC 3.2.1.14)	GO:0016798		MF	IEA	0.0034989	0.0376927
									AFUA_6G14540	Endo-1,3(4)-beta-glucanase, putative (EC 3.2.1.6)	GO:0016798		MF	IEA	0.0034989	0.0376927
									AFUA_7G05140	Class III chitinase, putative (EC 3.2.1.14)	GO:0016798		MF	IEA	0.0034989	0.0376927
									AFUA_7G06740	Endoglucanase, putative (EC 3.2.1.4)	GO:0016798		MF	IEA	0.0034989	0.0376927
									AFUA_7G08490	Class V chitinase, putative (EC 3.2.1.14)	GO:0016798		MF	IEA	0.0034989	0.0376927
									AFUA_2G17530	Conidial pigment biosynthesis oxidase Arb2 (EC 1.10.3.-)	GO:0042438		BP	IMP	0.00369584	0.0380832
									AFUA_2G17540	Conidial pigment biosynthesis oxidase Abr1/brown 1 (EC 1.10.3.-)	GO:0042438		BP	IMP	0.00369584	0.0380832
									AFUA_2G17550	Conidial pigment biosynthesis protein Ayg1	GO:0042438		BP	IMP	0.00369584	0.0380832
									AFUA_8G07060	Hydrophobin, putative	GO:0005199		MF	IEA	0.00517981	0.0491046
									AFUA_5G09580	Hydrophobin (Rodlet protein)	GO:0005199		MF	IEA	0.00517981	0.0491046
									AFUA_2G17530	Conidial pigment biosynthesis oxidase Arb2 (EC 1.10.3.-)	GO:0052716		MF	IMP	0.00517981	0.0491046
									AFUA_4G14490	Extracellular dihydrogeodin oxidase/laccase, putative (EC 1.10.3.2)	GO:0052716		MF	IEA	0.00517981	0.0491046
