# Supplementary material for: The Aspergillus fumigatus UPR is variably activated across nutrient and host environments and is critical for the establishment of corneal infection
Source: PLoS Pathog. 2023 Oct 31;19(10):e1011435. doi: 10.1371/journal.ppat.1011435 (PMC10637725; doi:10.1371/journal.ppat.1011435)
Supplement: S5 Data — (XLSX) [file ppat.1011435.s010.xlsx]

## Sheet: Table of contents
	Differentially expressed genes (DEGs) and enriched terms for ∆hacA-DTT vs WT-DTT
Table of contents
1	Full list of up-regulated genes in ∆hacA-DTT (relative to WT-DTT)
2	Full list of up-regulated genes in ∆hacA-DTT (relative to WT-DTT)
3	Enriched FunCat and GO terms for DEGs up-regulated in ∆hacA
4	Enriched FunCat and GO terms for DEGs down-regulated in ∆hacA

## Sheet: List of genes up in hacA
	GeneID	old_locus_tag	Name	product_id	product	FDR	PValue	logFC	logCPM	F	gene_biotype	type.x	type.y	Ontology_term	go_component	go_function	go_process
4811	AFUA_4G01450	Afu4g01450	AFUA_4G01450	EAL84274.1	phospho-2-dehydro-3-deoxyheptonate aldolase	9.62843e-06	1.21198e-06	-8.46385	1.33012	56.3397	protein_coding	gene	CDS	GO:0003849; GO:0005634; GO:0005737; GO:0009073	nucleus|0005634||; cytoplasm|0005737||	3-deoxy-7-phosphoheptulonate synthase activity|0003849||	aromatic amino acid family biosynthetic process|0009073||
7337	AFUA_5G15080	Afu5g15080	AFUA_5G15080	EAL91111.1	Rho-associated protein kinase, putative	0.00709975	0.00310231	-8.12623	-2.73447	14.5488	protein_coding	gene	CDS
9002	AFUA_7G05180	Afu7g05180	AFUA_7G05180	EAL86953.1	Defensin domain protein	3.3298e-05	5.61454e-06	-8.02847	0.460253	48.1702	protein_coding	gene	CDS
9332	AFUA_8G01170	Afu8g01170	AFUA_8G01170	EAL85051.1	hypothetical protein	0.00391059	0.00155249	-7.76626	-2.02197	16.1882	protein_coding	gene	CDS
1707	AFUA_2G00700	Afu2g00700	AFUA_2G00700	EAL87169.1	hypothetical protein	0.00534906	0.00223479	-7.39063	-1.51832	13.7062	protein_coding	gene	CDS
1628	AFUA_1G17610	Afu1g17610	AFUA_1G17610	EAL91089.1	hypothetical protein	0.0132478	0.00628864	-7.03867	-2.90477	10.1786	protein_coding	gene	CDS
9477	AFUA_8G02600	Afu8g02600	AFUA_8G02600	EAL84909.1	short-chain dehydrogenase/reductase 2, putative	0.00271656	0.00101923	-6.86289	-2.08624	16.7567	protein_coding	gene	CDS	GO:0000004; GO:0005554; GO:0008372	cellular component unknown|0008372||	molecular function unknown|0005554||	biological process unknown|0000004||
9277	AFUA_8G00595		AFUA_8G00595	EBA27219.1	Ham1 family pyrophosphatase, putative	0.0135226	0.00643278	-6.85119	-2.56922	11.4758	protein_coding	gene	CDS
9551	AFUA_8G04315		AFUA_8G04315		tRNA-Ile	0.0364543	0.0201037	-6.69315	-2.54795	6.81074	tRNA	gene	tRNA
4814	AFUA_4G01480	Afu4g01480	AFUA_4G01480	EAL84271.2	MFS transporter, putative	0.00859866	0.00384711	-6.66129	-2.71486	11.7881	protein_coding	gene	CDS	GO:0005215; GO:0005886; GO:0006810	plasma membrane|0005886||	transporter activity|0005215||	transport|0006810||
4683	AFUA_4G00110	Afu4g00110	AFUA_4G00110	EAL84407.1	TfdA family taurine dioxygenase, putative	0.0175962	0.00869547	-6.59365	-1.11173	9.17929	protein_coding	gene	CDS	GO:0000907; GO:0006790; GO:0008372	cellular component unknown|0008372||	sulfonate dioxygenase activity|0000907||	sulfur metabolic process|0006790||
9846	AFUA_8G07270	Afu8g07270	AFUA_8G07270	EAL85490.1	conserved hypothetical protein	0.0225711	0.0115133	-6.55385	-2.95334	8.35201	protein_coding	gene	CDS
9315	AFUA_8G00990	Afu8g00990	AFUA_8G00990	EAL85069.1	F-box domain protein	0.0328732	0.0178254	-6.40939	-2.82198	7.13216	protein_coding	gene	CDS
1676	AFUA_2G00415		AFUA_2G00415		tRNA-Arg	0.0306373	0.0163985	-6.37522	-3.47775	7.67002	tRNA	gene	tRNA
3781	AFUA_3G06170	Afu3g06170	AFUA_3G06170	EAL92951.2	mating type protein MAT1-2-1	0.0481187	0.0276637	-6.31898	-2.81727	6.2028	protein_coding	gene	CDS
7580	AFUA_6G03490	Afu6g03490	AFUA_6G03490	EAL85690.1	phenol 2-monooxygenase, putative	1.13958e-06	7.90620275539962e-8	-6.31531	7.53841	110.857	protein_coding	gene	CDS	GO:0004497; GO:0006725		monooxygenase activity|0004497||	aromatic compound metabolic process|0006725||
9722	AFUA_8G05995		AFUA_8G05995		tRNA-Ala	0.0326847	0.0177066	-6.31366	-3.28419	7.15021	tRNA	gene	tRNA
6511	AFUA_5G06986		AFUA_5G06986		tRNA-Glu	0.0393286	0.0220119	-6.25536	-3.82473	7.20172	tRNA	gene	tRNA
7576	AFUA_6G03450	Afu6g03450	AFUA_6G03450	EAL85694.1	conserved hypothetical protein	5.7319978606633e-10	5.58141591057589e-12	-6.2036	6.42294	368.191	protein_coding	gene	CDS
9215	AFUA_7G08490	Afu7g08490	AFUA_7G08490	EAL86728.1	class V chitinase, putative	0.0965229	0.0610623	-6.17927	-3.99028	4.64939	protein_coding	gene	CDS	GO:0004568; GO:0006039; GO:0009277	chitin- and beta-glucan-containing cell wall|0009277||	chitinase activity|0004568||	cell wall chitin catabolic process|0006039||
4809	AFUA_4G01430	Afu4g01430	AFUA_4G01430	EAL84276.1	hypothetical protein	0.0732627	0.0447944	-6.10311	-3.54747	4.96888	protein_coding	gene	CDS
5857	AFUA_4G14160	Afu4g14160	AFUA_4G14160	EAL89378.1	conserved hypothetical protein	0.00562015	0.00236629	-6.06106	-0.14786	13.4972	protein_coding	gene	CDS
5956	AFUA_5G00435	Afu5g00435	AFUA_5G00435	EAL86258.1	C6 finger domain protein, putative	0.0397096	0.0222413	-5.98252	-0.555905	6.54539	protein_coding	gene	CDS
8586	AFUA_6G14600	Afu6g14600	AFUA_6G14600	EAL89296.1	beta-glucosidase, putative	0.11766	0.0763438	-5.91999	-3.55027	3.7309	protein_coding	gene	CDS
739	AFUA_1G08822		AFUA_1G08822		tRNA-Gln	0.0425874	0.0240777	-5.90097	-3.14612	6.34001	tRNA	gene	tRNA
4629	AFUA_3G14820	Afu3g14820	AFUA_3G14820	EAL92105.1	4-hydroxyphenylpyruvate dioxygenase, putative	0.0505105	0.029254	-5.89027	-2.88445	5.84686	protein_coding	gene	CDS
3684	AFUA_3G04100	Afu3g04100	AFUA_3G04100	EAL86690.1	hypothetical protein	0.0683426	0.0413702	-5.8807	-3.76123	5.39401	protein_coding	gene	CDS
1686	AFUA_2G00510	Afu2g00510	AFUA_2G00510	EAL87149.1	cellulose-binding GDSL lipase/acylhydrolase, putative	0.0262349	0.0136798	-5.83685	-1.90898	7.86105	protein_coding	gene	CDS
7124	AFUA_5G12892		AFUA_5G12892		tRNA-Asn	0.0508787	0.0295136	-5.81369	-3.07901	5.82485	tRNA	gene	tRNA
465	AFUA_1G05115		AFUA_1G05115		tRNA-Met	0.071689	0.0436285	-5.78609	-3.6127	4.88279	tRNA	gene	tRNA
9858	AFUA_8G07390	Afu8g07390	AFUA_8G07390	EAL85502.1	hypothetical protein	0.0936152	0.0590044	-5.75741	-3.5812	4.19703	protein_coding	gene	CDS
7575	AFUA_6G03440	Afu6g03440	AFUA_6G03440	EAL85695.1	fructosyl amino acid oxidase, putative	3.70242290167255e-9	6.27147402961066e-11	-5.74728	8.13831	267.039	protein_coding	gene	CDS
3498	AFUA_3G02180	Afu3g02180	AFUA_3G02180	EAL86500.1	AM-toxin synthetase	0.0586421	0.0347725	-5.7022	-2.24742	5.42215	protein_coding	gene	CDS
9001	AFUA_7G05170	Afu7g05170	AFUA_7G05170	EAL86954.1	conserved hypothetical protein	0.10213	0.0651172	-5.68304	-3.87247	4.08646	protein_coding	gene	CDS
8581	AFUA_6G14550	Afu6g14550	AFUA_6G14550	EAL89291.1	xylosidase/arabinosidase, putative	0.0279588	0.014721	-5.67477	-2.53136	7.65607	protein_coding	gene	CDS	GO:0005975; GO:0016799		hydrolase activity, hydrolyzing N-glycosyl compounds|0016799||	carbohydrate metabolic process|0005975||
4233	AFUA_3G10749		AFUA_3G10749		tRNA-Ile	0.0768341	0.0472467	-5.40708	-3.8903	4.69829	tRNA	gene	tRNA
7037	AFUA_5G12214		AFUA_5G12214		tRNA-Phe	0.151293	0.10231	-5.36052	-3.9088	3.10694	tRNA	gene	tRNA
9796	AFUA_8G06780	Afu8g06780	AFUA_8G06780	EAL85438.1	extracellular proline rich protein	0.198872	0.140697	-5.29857	-4.19706	2.637	protein_coding	gene	CDS
8104	AFUA_6G09650	Afu6g09650	AFUA_6G09650	EAL88816.2	membrane dipeptidase GliJ	3.1109785839219e-9	4.85942491047746e-11	-5.17831	5.1774	251.481	protein_coding	gene	CDS
7579	AFUA_6G03480	Afu6g03480	AFUA_6G03480	EAL85691.1	nonribosomal peptide synthase, putative	7.39014458395333e-9	1.46168799459468e-10	-5.16648	7.07685	245.35	protein_coding	gene	CDS	GO:0005737; GO:0008483; GO:0019184; GO:0043041; GO:0043042	cytoplasm|0005737||	transaminase activity|0008483||	nonribosomal peptide biosynthetic process|0019184||; nonribosomal amino acid activation|0043041||; amino acid adenylylation by nonribosomal peptide synthase|0043042||
9799	AFUA_8G06800	Afu8g06800	AFUA_8G06800	EAL85441.1	hypothetical protein	0.201267	0.142718	-5.0701	-3.57104	2.44596	protein_coding	gene	CDS
6024	AFUA_5G01140	Afu5g01140	AFUA_5G01140	EAL86189.1	plasma membrane ammonium transporter (Ato3), putative	0.0966465	0.0611699	-5.05598	-1.11088	4.11758	protein_coding	gene	CDS
5960	AFUA_5G00480	Afu5g00480	AFUA_5G00480	EAL86253.1	exoinulinase InuD	0.000735987	0.000217534	-5.02741	-1.82483	22.1701	protein_coding	gene	CDS	GO:0004564; GO:0005576; GO:0005737; GO:0005987	extracellular region|0005576||; cytoplasm|0005737||	beta-fructofuranosidase activity|0004564||	sucrose catabolic process|0005987||
84	AFUA_1G01210	Afu1g01210	AFUA_1G01210	EAL87833.1	hypothetical protein	0.0606988	0.0362013	-5.02304	-1.17966	5.32491	protein_coding	gene	CDS
9848	AFUA_8G07290	Afu8g07290	AFUA_8G07290	EAL85492.1	hypothetical protein	0.154758	0.105061	-5.00775	-4.37018	3.28709	protein_coding	gene	CDS
4102	AFUA_3G09490	Afu3g09490	AFUA_3G09490	EAL92632.1	hypothetical protein	0.0370665	0.0205134	-4.95518	-1.63034	6.75742	protein_coding	gene	CDS
4231	AFUA_3G10743		AFUA_3G10743		tRNA-Ile	0.125795	0.0824893	-4.9464	-4.24195	3.68205	tRNA	gene	tRNA
5955	AFUA_5G00430	Afu5g00430	AFUA_5G00430	EAL86259.2	MFS transporter, putative	0.080162	0.0495981	-4.92905	-1.38501	4.58705	protein_coding	gene	CDS	GO:0005215; GO:0005886; GO:0006810	plasma membrane|0005886||	transporter activity|0005215||	transport|0006810||
7004	AFUA_5G11935		AFUA_5G11935		tRNA-Gly	0.108922	0.0699421	-4.92344	-4.28414	3.82676	tRNA	gene	tRNA
9270	AFUA_8G00530	Afu8g00530	AFUA_8G00530	EAL85114.1	alpha/beta hydrolase, putative	7.26421e-06	8.45857877036008e-7	-4.90476	8.03729	73.665	protein_coding	gene	CDS
9256	AFUA_8G00380	Afu8g00380	AFUA_8G00380	EAL85128.1	DltD N-terminal domain protein	7.51412e-06	8.81817408733417e-7	-4.86766	7.0404	74.0581	protein_coding	gene	CDS
9266	AFUA_8G00490	Afu8g00490	AFUA_8G00490	EAL85118.1	PKS-like enzyme, putative	2.32148e-05	3.6003e-06	-4.84119	4.87957	55.9838	protein_coding	gene	CDS
9269	AFUA_8G00520	Afu8g00520	AFUA_8G00520	EAL85115.1	integral membrane protein	8.2307e-05	1.63378e-05	-4.74476	5.87345	43.8637	protein_coding	gene	CDS
9275	AFUA_8G00580	Afu8g00580	AFUA_8G00580	EAL85109.1	glutathione S-transferase, putative	1.9254e-05	2.87472e-06	-4.74131	8.43391	59.7957	protein_coding	gene	CDS	GO:0003746; GO:0005830; GO:0006448	cytosolic ribosome (sensu Eukaryota)|0005830||	translation elongation factor activity|0003746||	regulation of translational elongation|0006448||
9258	AFUA_8G00400	Afu8g00400	AFUA_8G00400	EAL85126.1	conserved hypothetical protein	9.23321e-06	1.14537e-06	-4.70795	7.01882	70.7116	protein_coding	gene	CDS
1247	AFUA_1G13835		AFUA_1G13835		tRNA-Pro	0.225466	0.162988	-4.6738	-4.05387	2.24992	tRNA	gene	tRNA
7059	AFUA_5G12356		AFUA_5G12356		tRNA-Glu	0.227432	0.164594	-4.67149	-3.94916	2.14216	tRNA	gene	tRNA
8584	AFUA_6G14580	Afu6g14580	AFUA_6G14580	EAL89294.1	C6 finger domain protein, putative	0.108922	0.0699445	-4.65645	-0.615329	3.82668	protein_coding	gene	CDS	GO:0008270		zinc ion binding|0008270||
9268	AFUA_8G00510	Afu8g00510	AFUA_8G00510	EAL85116.1	cytochrome P450 oxidoreductase OrdA-like, putative	8.51143e-05	1.70274e-05	-4.61846	7.79804	43.5107	protein_coding	gene	CDS	GO:0008152; GO:0016491		oxidoreductase activity|0016491||	metabolic process|0008152||
94	AFUA_1G01310	Afu1g01310	AFUA_1G01310	EAL87843.1	carboxylesterase, putative	0.224091	0.161835	-4.59867	-3.18336	2.21005	protein_coding	gene	CDS
9255	AFUA_8G00370	Afu8g00370	AFUA_8G00370	EAL85129.1	polyketide synthase, putative	1.5685e-06	1.1725174076821e-7	-4.5798	8.10204	98.8992	protein_coding	gene	CDS	GO:0004315; GO:0016218		3-oxoacyl-[acyl-carrier-protein] synthase activity|0004315||; polyketide synthase activity|0016218||
8103	AFUA_6G09640	Afu6g09640	AFUA_6G09640	EAL88815.1	aminotransferase GliI	3.90239588534723e-8	1.19933659931049e-9	-4.5784	5.18723	169.233	protein_coding	gene	CDS	GO:0008483		transaminase activity|0008483||
1276	AFUA_1G14082		AFUA_1G14082		tRNA-Tyr	0.00391588	0.00155499	-4.55508	-2.56333	14.2987	tRNA	gene	tRNA
6799	AFUA_5G09875		AFUA_5G09875		tRNA-His	0.114831	0.0742729	-4.54367	-4.15593	3.79154	tRNA	gene	tRNA
9267	AFUA_8G00500	Afu8g00500	AFUA_8G00500	EAL85117.1	acetate-CoA ligase, putative	5.10646e-06	5.45084481368454e-7	-4.52294	8.40715	77.9998	protein_coding	gene	CDS	GO:0003987; GO:0005829; GO:0006085	cytosol|0005829||	acetate-CoA ligase activity|0003987||	acetyl-CoA biosynthetic process|0006085||
9257	AFUA_8G00390	Afu8g00390	AFUA_8G00390	EAL85127.1	O-methyltransferase, putative	5.27972e-06	5.69796236263133e-7	-4.50963	7.99635	77.8771	protein_coding	gene	CDS	GO:0008171; GO:0008757		O-methyltransferase activity|0008171||; S-adenosylmethionine-dependent methyltransferase activity|0008757||
4810	AFUA_4G01440	Afu4g01440	AFUA_4G01440	EAL84275.1	glutathione S-transferase family protein	5.0016846370479e-9	8.82739757426041e-11	-4.49462	5.1501	231.581	protein_coding	gene	CDS	GO:0003714; GO:0005625; GO:0006808	soluble fraction|0005625||	transcription corepressor activity|0003714||	regulation of nitrogen utilization|0006808||
9272	AFUA_8G00550	Afu8g00550	AFUA_8G00550	EAL85112.1	methyltransferase SirN-like, putative	1.88122e-05	2.78968e-06	-4.47375	9.62949	59.096	protein_coding	gene	CDS
5992	AFUA_5G00810	Afu5g00810	AFUA_5G00810	EAL86221.1	conserved hypothetical protein	8.14274e-05	1.61385e-05	-4.44011	-0.909736	35.9976	protein_coding	gene	CDS
737	AFUA_1G08816		AFUA_1G08816		tRNA-Gln	0.286384	0.214781	-4.42026	-4.27765	1.7426	tRNA	gene	tRNA
1639	AFUA_1G17720	Afu1g17720	AFUA_1G17720	EAL91100.1	oxidoreductase, putative	0.289398	0.217276	-4.41812	-4.05402	1.66353	protein_coding	gene	CDS	GO:0008152; GO:0016788		hydrolase activity, acting on ester bonds|0016788||	metabolic process|0008152||
9271	AFUA_8G00540	Afu8g00540	AFUA_8G00540	EAL85113.2	hybrid PKS-NRPS enzyme, putative	8.01458e-05	1.58276e-05	-4.41584	9.535	43.6573	protein_coding	gene	CDS	GO:0016218		polyketide synthase activity|0016218||
6039	AFUA_5G01265		AFUA_5G01265		tRNA-Gly	0.169874	0.117045	-4.34709	-4.36905	2.83348	tRNA	gene	tRNA
9261	AFUA_8G00430	Afu8g00430	AFUA_8G00430	EAL85123.1	conserved hypothetical protein	7.23354e-06	8.40819718628406e-7	-4.2999	8.76611	72.2321	protein_coding	gene	CDS
5170	AFUA_4G07025		AFUA_4G07025		tRNA-Ile	0.238878	0.174511	-4.29532	-4.16727	2.07222	tRNA	gene	tRNA
9274	AFUA_8G00570	Afu8g00570	AFUA_8G00570	EAL85110.1	alpha/beta hydrolase, putative	1.63121e-05	2.35938e-06	-4.29281	7.66555	61.6315	protein_coding	gene	CDS
9265	AFUA_8G00480	Afu8g00480	AFUA_8G00480	EAL85119.2	phytanoyl-CoA dioxygenase family protein	2.99305e-05	4.91809e-06	-4.29193	8.17877	54.0553	protein_coding	gene	CDS
1640	AFUA_1G17723		AFUA_1G17723	EBA27420.1	aldose 1-epimerase family protein, putative	0.358769	0.278347	-4.29047	-4.09066	1.30649	protein_coding	gene	CDS	GO:0016854; GO:0019318		racemase and epimerase activity|0016854||	hexose metabolic process|0019318||
8648	AFUA_7G00620	Afu7g00620	AFUA_7G00620	EAL84830.1	hypothetical protein	0.344412	0.265602	-4.29019	-3.83682	1.35791	protein_coding	gene	CDS
6495	AFUA_5G06850	Afu5g06850	AFUA_5G06850	EAL91910.1	hypothetical protein	0.00010702	2.23288e-05	-4.14565	0.0312414	34.0217	protein_coding	gene	CDS
3588	AFUA_3G03070	Afu3g03070	AFUA_3G03070	EAL86591.1	MYND domain protein, putative	0.284946	0.213529	-4.14409	-3.88598	1.71747	protein_coding	gene	CDS	GO:0006355; GO:0016568; GO:0008270		zinc ion binding|0008270||	regulation of transcription, DNA-dependent|0006355||; chromatin modification|0016568||
3566	AFUA_3G02860	Afu3g02860	AFUA_3G02860	EAL86570.1	hypothetical protein	0.350856	0.271069	-4.13867	-4.60787	1.44515	protein_coding	gene	CDS
4788	AFUA_4G01200	Afu4g01200	AFUA_4G01200	EAL84300.1	extracellular guanyl-specific ribonuclease, putative	0.00121515	0.000393663	-4.12038	-0.1056	19.5901	protein_coding	gene	CDS	GO:0004521; GO:0006401		endoribonuclease activity|0004521||	RNA catabolic process|0006401||
4824	AFUA_4G01583		AFUA_4G01583		tRNA-Ser	0.328312	0.25132	-4.1076	-4.57056	1.51436	tRNA	gene	tRNA
795	AFUA_1G09349		AFUA_1G09349		tRNA-Ser	0.271089	0.20155	-4.06816	-3.67894	1.78947	tRNA	gene	tRNA
8323	AFUA_6G11990	Afu6g11990	AFUA_6G11990	EAL89040.1	hypothetical protein	0.00174705	0.000603023	-4.0494	-1.12507	17.8491	protein_coding	gene	CDS
3326	AFUA_3G00460	Afu3g00460	AFUA_3G00460	EAL86328.1	hypothetical protein	0.414362	0.330767	-4.00587	-4.36206	1.06348	protein_coding	gene	CDS
8585	AFUA_6G14590	Afu6g14590	AFUA_6G14590	EAL89295.1	MFS alpha-glucoside transporter, putative	0.223785	0.161591	-3.99304	-2.91258	2.21284	protein_coding	gene	CDS	GO:0000017; GO:0005352; GO:0005624	membrane fraction|0005624||	alpha-glucoside:hydrogen symporter activity|0005352||	alpha-glucoside transport|0000017||
9438	AFUA_8G02250	Afu8g02250	AFUA_8G02250	EAL84943.1	conserved hypothetical protein	7.96582e-06	9.48183412315338e-7	-3.91019	3.61082	62.824	protein_coding	gene	CDS
4812	AFUA_4G01460	Afu4g01460	AFUA_4G01460	EAL84273.1	conserved hypothetical protein	2.72389459349303e-7	1.37589969323413e-8	-3.89437	2.71769	105.483	protein_coding	gene	CDS
182	AFUA_1G02240	Afu1g02240	AFUA_1G02240	EAL87936.1	conserved hypothetical protein	0.232564	0.168968	-3.89401	-2.08205	2.09543	protein_coding	gene	CDS
3148	AFUA_2G16570	Afu2g16570	AFUA_2G16570	EAL93956.1	short chain dehydrogenase/reductase, putative	0.00011662	2.46867e-05	-3.83709	4.54335	38.9909	protein_coding	gene	CDS	GO:0008152; GO:0016491		oxidoreductase activity|0016491||	metabolic process|0008152||
8580	AFUA_6G14540	Afu6g14540	AFUA_6G14540	EAL89290.1	endo-1,3(4)-beta-glucanase, putative	0.0353005	0.0193313	-3.83504	-2.69436	6.71334	protein_coding	gene	CDS	GO:0004553; GO:0006074; GO:0009277	chitin- and beta-glucan-containing cell wall|0009277||	hydrolase activity, hydrolyzing O-glycosyl compounds|0004553||	1,3-beta-glucan metabolic process|0006074||
5913	AFUA_4G14770	Afu4g14770	AFUA_4G14770	EAL89318.1	squalene-hopene-cyclase, putative	0.000850451	0.000257577	-3.80255	6.19307	24.6262	protein_coding	gene	CDS	GO:0000250; GO:0005783; GO:0005811; GO:0005886; GO:0006696	endoplasmic reticulum|0005783||; lipid particle|0005811||; plasma membrane|0005886||	lanosterol synthase activity|0000250||	ergosterol biosynthetic process|0006696||
7356	AFUA_6G00270	Afu6g00270	AFUA_6G00270	EAL84238.1	conserved hypothetical protein	2.37141e-05	3.69459e-06	-3.78754	3.3285	50.1666	protein_coding	gene	CDS
5403	AFUA_4G09310	Afu4g09310	AFUA_4G09310	EAL89856.1	conserved hypothetical protein	3.44811e-06	3.31500624256753e-7	-3.78193	6.01644	82.3022	protein_coding	gene	CDS
9439	AFUA_8G02260	Afu8g02260	AFUA_8G02260	EAL84942.1	neutral amino acid permease	0.00548859	0.0023031	-3.74406	-1.35292	12.9467	protein_coding	gene	CDS
52	AFUA_1G00800		AFUA_1G00800	EAL87794.2	hypothetical protein	0.0040702	0.00162536	-3.74377	0.799111	14.6079	protein_coding	gene	CDS
9289	AFUA_8G00710		AFUA_8G00710	EAL85096.2	secreted antimicrobial peptide, putative	9.04778e-06	1.11778e-06	-3.6924	3.18091	59.6416	protein_coding	gene	CDS
4686	AFUA_4G00140	Afu4g00140	AFUA_4G00140	EAL84404.1	RTA1 domain protein, putative	0.42084	0.337517	-3.65215	-4.70375	1.07094	protein_coding	gene	CDS
736	AFUA_1G08814		AFUA_1G08814		tRNA-Gln	0.328055	0.251091	-3.65143	-4.11895	1.44799	tRNA	gene	tRNA
9569	AFUA_8G04476		AFUA_8G04476		tRNA-Val	0.435709	0.351519	-3.62897	-3.69403	0.936364	tRNA	gene	tRNA
8108	AFUA_6G09690	Afu6g09690	AFUA_6G09690	EAL88820.2	glutathione S-transferase GliG	1.03327714235886e-9	1.14237963806791e-11	-3.62848	5.096	270.586	protein_coding	gene	CDS
8899	AFUA_7G04180	Afu7g04180	AFUA_7G04180	EAL87052.1	amine oxidase	7.70759e-06	9.0608504654445e-7	-3.61547	6.51848	71.1078	protein_coding	gene	CDS
7577	AFUA_6G03460	Afu6g03460	AFUA_6G03460	EAL85693.1	conserved hypothetical protein	7.1151007848591e-12	1.73204603749486e-14	-3.59469	7.16859	610.681	protein_coding	gene	CDS
1274	AFUA_1G14076		AFUA_1G14076		tRNA-Tyr	0.0324541	0.0175487	-3.57564	-2.62937	6.95963	tRNA	gene	tRNA
1989	AFUA_2G03514		AFUA_2G03514		tRNA-Ala	0.179887	0.125149	-3.56819	-3.66851	2.70058	tRNA	gene	tRNA
9389	AFUA_8G01760	Afu8g01760	AFUA_8G01760	EAL84992.1	hypothetical protein	7.75230130630606e-10	8.17769891323492e-12	-3.55744	4.64547	281.747	protein_coding	gene	CDS
4789	AFUA_4G01210		AFUA_4G01210	EAL84299.2	hypothetical protein	8.19813063942881e-8	3.06005890588275e-9	-3.5492	3.54173	129.678	protein_coding	gene	CDS
1	AFUA_1G00100	Afu1g00100	AFUA_1G00100	EBA27323.1	MFS monocarboxylate transporter, putative	0.00764809	0.00337605	-3.45166	-1.02594	12.2357	protein_coding	gene	CDS
4679	AFUA_3G15380	Afu3g15380	AFUA_3G15380	EAL92050.2	MFS multidrug transporter, putative	0.417523	0.334221	-3.43948	-4.66612	1.04751	protein_coding	gene	CDS	GO:0005886; GO:0008028; GO:0015238; GO:0015718; GO:0015893	plasma membrane|0005886||	monocarboxylic acid transporter activity|0008028||; drug transporter activity|0015238||	monocarboxylic acid transport|0015718||; drug transport|0015893||
4684	AFUA_4G00120	Afu4g00120	AFUA_4G00120	EAL84406.1	MFS transporter, putative	0.0373598	0.0207053	-3.42927	-1.25952	6.54057	protein_coding	gene	CDS	GO:0005215; GO:0006810; GO:0016020	membrane|0016020||	transporter activity|0005215||	transport|0006810||
2756	AFUA_2G12680	Afu2g12680	AFUA_2G12680	EAL93561.1	conserved hypothetical protein	2.84232418456588e-8	8.01466805263532e-10	-3.41582	3.95306	155.162	protein_coding	gene	CDS
222	AFUA_1G02633		AFUA_1G02633		tRNA-Asp	0.376953	0.29494	-3.3895	-3.92756	1.19475	tRNA	gene	tRNA
8128	AFUA_6G09880	Afu6g09880	AFUA_6G09880	EAL88839.1	MFS monocarboxylate transporter, putative	2.33270192520092e-12	3.36150293069895e-15	-3.36793	5.6771	748.079	protein_coding	gene	CDS	GO:0005215; GO:0008028; GO:0006810; GO:0016020	membrane|0016020||	transporter activity|0005215||; monocarboxylic acid transporter activity|0008028||	transport|0006810||
6506	AFUA_5G06954		AFUA_5G06954		tRNA-Glu	0.369643	0.288208	-3.35589	-4.25114	1.2153	tRNA	gene	tRNA
283	AFUA_1G03220	Afu1g03220	AFUA_1G03220	EAL88034.1	hypothetical protein	0.381818	0.299482	-3.35577	-4.15656	1.17149	protein_coding	gene	CDS
6510	AFUA_5G06983		AFUA_5G06983		tRNA-Glu	0.180516	0.125752	-3.32472	-3.71342	2.69113	tRNA	gene	tRNA
2518	AFUA_2G10130	Afu2g10130	AFUA_2G10130	EAL93308.1	adhesin, putative	4.62193856698868e-8	1.49548473767054e-9	-3.31681	3.25545	142.754	protein_coding	gene	CDS
9273	AFUA_8G00560	Afu8g00560	AFUA_8G00560	EAL85111.2	cytochrome P450 oxidoreductase, putative	6.46583e-05	1.23099e-05	-3.31318	7.721	44.9362	protein_coding	gene	CDS	GO:0008152; GO:0016491		oxidoreductase activity|0016491||	metabolic process|0008152||
9180	AFUA_7G07020	Afu7g07020	AFUA_7G07020	EAL86771.1	hypothetical protein	0.0863084	0.0539409	-3.30494	-3.61737	4.52249	protein_coding	gene	CDS
3353	AFUA_3G00710	Afu3g00710	AFUA_3G00710	EAL86354.1	allergen Asp F4-like, putative	0.00036041	9.38769e-05	-3.29302	7.32213	30.7362	protein_coding	gene	CDS
5887	AFUA_4G14510	Afu4g14510	AFUA_4G14510	EAL89344.2	hypothetical protein	0.000728829	0.00021527	-3.25755	2.43341	23.4408	protein_coding	gene	CDS
7570	AFUA_6G03370	Afu6g03370	AFUA_6G03370	EAL85701.2	short-chain dehydrogenase/reductase, putative	0.00296941	0.00112735	-3.24966	0.331581	15.569	protein_coding	gene	CDS	GO:0000140; GO:0005737; GO:0005783; GO:0005811; GO:0006654	cytoplasm|0005737||; endoplasmic reticulum|0005783||; lipid particle|0005811||	acylglycerone-phosphate reductase activity|0000140||	phosphatidic acid biosynthetic process|0006654||
6178	AFUA_5G02670	Afu5g02670	AFUA_5G02670	EAL86037.1	ThiJ/PfpI family protein	4.26699846438463e-10	3.85194100142238e-12	-3.23687	4.73852	310.099	protein_coding	gene	CDS
4777	AFUA_4G01090	Afu4g01090	AFUA_4G01090	EAL84310.1	Zn2+ dependent hydrolase, putative	8.98475e-05	1.81809e-05	-3.22894	0.976107	35.2632	protein_coding	gene	CDS
1273	AFUA_1G14074		AFUA_1G14074		tRNA-Tyr	0.0265166	0.0138406	-3.19681	-1.75268	7.57826	tRNA	gene	tRNA
3670	AFUA_3G03960	Afu3g03960	AFUA_3G03960	EAL86678.1	conserved hypothetical protein	0.000151255	3.39055e-05	-3.18372	1.27751	31.6158	protein_coding	gene	CDS
906	AFUA_1G10465		AFUA_1G10465		tRNA-Asp	0.0791319	0.0488484	-3.17569	-3.24998	4.52176	tRNA	gene	tRNA
4808	AFUA_4G01420	Afu4g01420	AFUA_4G01420	EAL84277.1	spore wall assembly protein Dit1, putative	0.00654677	0.00282416	-3.16322	0.730359	12.4655	protein_coding	gene	CDS	GO:0003824; GO:0007152; GO:0008372	cellular component unknown|0008372||	catalytic activity|0003824||	spore wall assembly (sensu Saccharomyces)|0007152||
6049	AFUA_5G01370	Afu5g01370	AFUA_5G01370	EAL86167.1	conserved hypothetical protein	2.0513339404083e-9	2.97536011236826e-11	-3.12651	3.97644	238.736	protein_coding	gene	CDS
9282	AFUA_8G00640	Afu8g00640	AFUA_8G00640	EAL85103.1	glycosyl transferase, putative	0.00582281	0.00246992	-3.11191	1.95684	13.3099	protein_coding	gene	CDS
3553	AFUA_3G02720	Afu3g02720	AFUA_3G02720	EAL86556.1	MFS transporter, putative	0.0354095	0.0194162	-3.0997	-1.42492	6.70227	protein_coding	gene	CDS	GO:0005215; GO:0005887; GO:0006810	integral to plasma membrane|0005887||	transporter activity|0005215||	transport|0006810||
4767	AFUA_4G00990	Afu4g00990	AFUA_4G00990	EAL84320.1	MFS quinate transporter, putative	1.62037907226653e-9	2.1366191235891e-11	-3.08526	6.51799	261.343	protein_coding	gene	CDS	GO:0005353; GO:0005355; GO:0015578; GO:0005886; GO:0008645	plasma membrane|0005886||	fructose transporter activity|0005353||; glucose transporter activity|0005355||; mannose transporter activity|0015578||	hexose transport|0008645||
3275	AFUA_2G17900	Afu2g17900	AFUA_2G17900	EAL94089.1	conserved hypothetical protein	7.20322367764313e-10	7.30624168540738e-12	-3.06896	3.40856	285.828	protein_coding	gene	CDS
8336	AFUA_6G12120	Afu6g12120	AFUA_6G12120	EAL89053.1	BNR/Asp-box repeat domain protein	0.0171635	0.0084451	-3.05812	0.701126	8.94178	protein_coding	gene	CDS
7338	AFUA_5G15140	Afu5g15140	AFUA_5G15140	EAL91106.1	hypothetical protein	0.513954	0.42919	-3.05045	-4.57009	0.688775	protein_coding	gene	CDS
1463	AFUA_1G15965		AFUA_1G15965		tRNA-Pro	0.482303	0.397231	-3.05021	-4.53647	0.778704	tRNA	gene	tRNA
3490	AFUA_3G02110	Afu3g02110	AFUA_3G02110	EAL86493.1	MFS multidrug transporter, putative	0.0884728	0.0554671	-3.04657	-2.97917	4.63387	protein_coding	gene	CDS	GO:0005215; GO:0006810; GO:0016020	membrane|0016020||	transporter activity|0005215||	transport|0006810||
3257	AFUA_2G17720	Afu2g17720	AFUA_2G17720	EAL94069.1	PAF acetylhydrolase family protein	0.00637771	0.00274217	-3.04355	-0.896154	12.3674	protein_coding	gene	CDS
7574	AFUA_6G03430	Afu6g03430	AFUA_6G03430	EAL85696.1	C6 finger domain protein, putative	4.26699846438463e-10	3.80090758849095e-12	-3.04322	6.6706	313.608	protein_coding	gene	CDS	GO:0003677		DNA binding|0003677||
874	AFUA_1G10160	Afu1g10160	AFUA_1G10160	EAL90344.1	conserved hypothetical protein	0.0359857	0.0197904	-3.01611	1.85626	6.954	protein_coding	gene	CDS
8111	AFUA_6G09720	Afu6g09720	AFUA_6G09720	EAL88823.1	methyltransferase GliN	5.9545232179914e-11	3.20027441311743e-13	-3.01209	6.18174	424.481	protein_coding	gene	CDS
4766	AFUA_4G00980	Afu4g00980	AFUA_4G00980	EAL84321.1	conserved hypothetical protein	4.62636447362745e-11	2.15856340183449e-13	-2.98081	6.5664	445.954	protein_coding	gene	CDS
6031	AFUA_5G01220	Afu5g01220	AFUA_5G01220	EAL86182.1	hypothetical protein	0.00572536	0.00242021	-2.97255	0.0968901	12.7942	protein_coding	gene	CDS
8303	AFUA_6G11760	Afu6g11760	AFUA_6G11760	EAL89020.1	hypothetical protein	0.00031695	8.08208e-05	-2.96969	0.794682	26.9209	protein_coding	gene	CDS
5356	AFUA_4G08870	Afu4g08870	AFUA_4G08870	EAL89899.1	choline transport protein, putative	0.00121262	0.000391988	-2.95076	1.52161	20.0087	protein_coding	gene	CDS	GO:0005886; GO:0015220; GO:0015871	plasma membrane|0005886||	choline transporter activity|0015220||	choline transport|0015871||
2757	AFUA_2G12690	Afu2g12690	AFUA_2G12690	EAL93562.1	hypothetical protein	0.00050415	0.000139806	-2.93114	-0.116167	24.22	protein_coding	gene	CDS
5417	AFUA_4G09470	Afu4g09470	AFUA_4G09470	EAL89840.1	cytochrome P450 monooxygenase, putative	6.91362e-05	1.33237e-05	-2.89674	3.77243	40.1102	protein_coding	gene	CDS	GO:0008152; GO:0016491		oxidoreductase activity|0016491||	metabolic process|0008152||
5355	AFUA_4G08860	Afu4g08860	AFUA_4G08860	EAL89900.1	hypothetical protein	0.0124757	0.0058766	-2.88471	-0.205788	10.3937	protein_coding	gene	CDS
3280	AFUA_2G17950	Afu2g17950	AFUA_2G17950	EAL94094.1	conserved hypothetical protein	0.126477	0.0830652	-2.86605	-3.11033	3.40314	protein_coding	gene	CDS
5888	AFUA_4G14520	Afu4g14520	AFUA_4G14520	EAL89343.1	toxin biosynthesis protein, putative	0.0017526	0.000606005	-2.86439	1.8083	18.4383	protein_coding	gene	CDS
5831	AFUA_4G13920	Afu4g13920	AFUA_4G13920	EAL89402.1	extracellular polygalacturonase, putative	4.89837419737055e-8	1.5998341531122e-9	-2.84818	3.0346	141.467	protein_coding	gene	CDS	GO:0004650; GO:0005576; GO:0007124; GO:0045490	extracellular region|0005576||	polygalacturonase activity|0004650||	pseudohyphal growth|0007124||; pectin catabolic process|0045490||
8109	AFUA_6G09700	Afu6g09700	AFUA_6G09700	EAL88821.2	gliotoxin biosynthesis protein GliK	1.17277e-06	8.19596915209201e-8	-2.84659	4.21936	86.3745	protein_coding	gene	CDS
3491	AFUA_3G02120	Afu3g02120	AFUA_3G02120	EAL86494.1	short-chain dehydrogenase/reductase family protein, putative	0.00571317	0.00241357	-2.83765	-0.235556	13.4252	protein_coding	gene	CDS
873	AFUA_1G10150	Afu1g10150	AFUA_1G10150	EAL90343.1	conserved hypothetical protein	0.0185877	0.00925334	-2.83757	6.3449	9.30999	protein_coding	gene	CDS
5918	AFUA_4G14820	Afu4g14820	AFUA_4G14820	EAL89313.1	transferase family protein	0.000777089	0.00023174	-2.83363	6.17875	25.1307	protein_coding	gene	CDS
4439	AFUA_3G12900	Afu3g12900	AFUA_3G12900	EAL92293.2	MFS transporter, putative	1.50074004912148e-8	3.50106715993449e-10	-2.80472	9.97295	175.515	protein_coding	gene	CDS	GO:0000329; GO:0005215; GO:0008028; GO:0006810	membrane of vacuole with cell cycle-correlated morphology|0000329||	transporter activity|0005215||; monocarboxylic acid transporter activity|0008028||	transport|0006810||
992	AFUA_1G11320	Afu1g11320	AFUA_1G11320	EAL90459.1	class II DAHP synthetase family protein	0.0213405	0.0108142	-2.79482	-1.1566	8.24318	protein_coding	gene	CDS
4802	AFUA_4G01360	Afu4g01360	AFUA_4G01360	EAL84284.1	MFS transporter of unkown specificity	2.19559716504383e-7	1.04267351746955e-8	-2.78903	4.69965	113.662	protein_coding	gene	CDS	GO:0000004; GO:0005554; GO:0008372	cellular component unknown|0008372||	molecular function unknown|0005554||	biological process unknown|0000004||
7287	AFUA_5G14600	Afu5g14600	AFUA_5G14600	EAL91159.1	integral membrane protein	0.0268389	0.0140252	-2.78814	2.72671	7.96007	protein_coding	gene	CDS
9299	AFUA_8G00810	Afu8g00810	AFUA_8G00810	EAL85086.1	hypothetical protein	0.036592	0.0201907	-2.77965	-1.62217	6.6037	protein_coding	gene	CDS
9260	AFUA_8G00420	Afu8g00420	AFUA_8G00420	EAL85124.1	C6 finger transcription factor, putative	3.13936e-05	5.20626e-06	-2.75673	7.96458	50.5835	protein_coding	gene	CDS	GO:0003677		DNA binding|0003677||
4786	AFUA_4G01170	Afu4g01170	AFUA_4G01170	EAL84302.1	hypothetical protein	0.000190484	4.48822e-05	-2.75342	1.03953	30.0294	protein_coding	gene	CDS
6177	AFUA_5G02660	Afu5g02660	AFUA_5G02660	EAL86038.2	pyoverdine/dityrosine biosynthesis protein, putative	1.99248e-05	2.99913e-06	-2.74718	2.9896	48.5842	protein_coding	gene	CDS	GO:0003824; GO:0007152; GO:0008372	cellular component unknown|0008372||	catalytic activity|0003824||	spore wall assembly (sensu Saccharomyces)|0007152||
5920	AFUA_4G14840	Afu4g14840	AFUA_4G14840	EAL89311.1	transferase family protein	0.00497576	0.00205359	-2.74108	4.39157	14.5219	protein_coding	gene	CDS
8685	AFUA_7G01000	Afu7g01000	AFUA_7G01000	EAL84793.1	aldehyde dehydrogenase, putative	3.30616e-05	5.5466e-06	-2.73405	5.89917	49.4679	protein_coding	gene	CDS	GO:0004029; GO:0005739; GO:0006067; GO:0006113	mitochondrion|0005739||	aldehyde dehydrogenase (NAD) activity|0004029||	ethanol metabolic process|0006067||; fermentation|0006113||
5763	AFUA_4G13203		AFUA_4G13203		tRNA-Leu	0.0325348	0.0176022	-2.73263	-2.1876	6.95183	tRNA	gene	tRNA
4823	AFUA_4G01580	Afu4g01580	AFUA_4G01580	EAL84261.1	ankyrin repeat protein	2.17899495804012e-7	1.03214387402854e-8	-2.73109	4.73357	113.445	protein_coding	gene	CDS
7345	AFUA_6G00180	Afu6g00180	AFUA_6G00180	EAL84249.1	hypothetical protein	5.38535285614329e-9	9.83227015017539e-11	-2.72983	8.323	207.233	protein_coding	gene	CDS
1813	AFUA_2G01770	Afu2g01770	AFUA_2G01770	EAL87274.1	GMC oxidoreductase	1.15435040122858e-7	4.65012551826282e-9	-2.70653	3.43234	122.453	protein_coding	gene	CDS
4815	AFUA_4G01490	Afu4g01490	AFUA_4G01490	EAL84270.1	fumarylacetoacetate hydrolase family protein	0.00671477	0.00290481	-2.6918	-0.704004	12.179	protein_coding	gene	CDS	GO:0003824; GO:0005739; GO:0008152	mitochondrion|0005739||	catalytic activity|0003824||	metabolic process|0008152||
4841	AFUA_4G02800	Afu4g02800	AFUA_4G02800	EAL84428.1	haemolysin-III family protein	0.0656545	0.0395765	-2.68956	0.547163	5.12872	protein_coding	gene	CDS	GO:0000004; GO:0005554; GO:0016021	integral to membrane|0016021||	molecular function unknown|0005554||	biological process unknown|0000004||
3149	AFUA_2G16580	Afu2g16580	AFUA_2G16580	EAL93957.1	alpha/beta superfamily hydrolase, putative	6.4733e-05	1.23373e-05	-2.68421	3.86501	40.54	protein_coding	gene	CDS
3430	AFUA_3G01470	Afu3g01470	AFUA_3G01470	EAL86430.2	conserved hypothetical protein	0.0143565	0.00689359	-2.67745	-1.31095	9.51524	protein_coding	gene	CDS
6839	AFUA_5G10220	Afu5g10220	AFUA_5G10220	EAL91580.1	alcohol dehydrogenase, zinc-containing, putative	2.10663e-05	3.20087e-06	-2.6724	2.98163	48.0735	protein_coding	gene	CDS	GO:0000004; GO:0005634; GO:0005737; GO:0008106	nucleus|0005634||; cytoplasm|0005737||	alcohol dehydrogenase (NADP+) activity|0008106||	biological process unknown|0000004||
3544	AFUA_3G02630	Afu3g02630	AFUA_3G02630	EAL86547.1	conserved hypothetical protein	0.00723176	0.0031688	-2.65812	-0.754355	11.8972	protein_coding	gene	CDS
6173	AFUA_5G02630	Afu5g02630	AFUA_5G02630	EAL86041.1	conserved hypothetical protein	1.71395125834896e-8	4.08538944834167e-10	-2.65536	3.70887	169.663	protein_coding	gene	CDS
3561	AFUA_3G02795		AFUA_3G02795		tRNA-Ala	0.124984	0.0818942	-2.64161	-3.37217	3.43174	tRNA	gene	tRNA
3235	AFUA_2G17485		AFUA_2G17485		tRNA-Leu	0.200982	0.142495	-2.62536	-3.5974	2.4044	tRNA	gene	tRNA
2765	AFUA_2G12780	Afu2g12780	AFUA_2G12780	EAL93571.1	von Willebrand domain protein	2.79638687869053e-10	2.1272848757662e-12	-2.62229	6.55181	334.354	protein_coding	gene	CDS
8972	AFUA_7G04910	Afu7g04910	AFUA_7G04910	EAL86981.2	phosphatidylglycerol specific phospholipase C, putative	0.001058	0.000331007	-2.59965	-0.0621491	21.7623	protein_coding	gene	CDS
5909	AFUA_4G14730	Afu4g14730	AFUA_4G14730	EAL89322.1	GNAT family acetyltransferase, putative	1.71971078567575e-7	7.60517195004188e-9	-2.5795	4.58349	115.688	protein_coding	gene	CDS	GO:0008080; GO:0008152		N-acetyltransferase activity|0008080||	metabolic process|0008152||
5921	AFUA_4G14850	Afu4g14850	AFUA_4G14850	EAL89310.1	extracellular 3-ketosteroid 1-dehydrogenase, putative	0.000249358	6.14101e-05	-2.55256	4.86159	31.3801	protein_coding	gene	CDS	GO:0006725			aromatic compound metabolic process|0006725||
8101	AFUA_6G09620	Afu6g09620	AFUA_6G09620	EAL88813.1	hypothetical protein	2.39999e-05	3.75127e-06	-2.53227	1.6867	45.9095	protein_coding	gene	CDS
8647	AFUA_7G00610	Afu7g00610	AFUA_7G00610	EAL84831.1	conserved hypothetical protein	0.53037	0.445535	-2.53209	-4.66591	0.639642	protein_coding	gene	CDS
3663	AFUA_3G03890	Afu3g03890	AFUA_3G03890	EAL86671.2	secretory lipase, putative	0.0275584	0.0144598	-2.50705	-0.556257	7.70588	protein_coding	gene	CDS
5930	AFUA_5G00160	Afu5g00160	AFUA_5G00160	EAL86286.2	MFS polyamine transporter, putative	0.465455	0.380947	-2.50626	-3.96253	0.836192	protein_coding	gene	CDS	GO:0015238; GO:0015893; GO:0016021	integral to membrane|0016021||	drug transporter activity|0015238||	drug transport|0015893||
5915	AFUA_4G14790	Afu4g14790	AFUA_4G14790	EAL89316.1	cytochrome P450 monooxygenase, putative	0.00673334	0.00291557	-2.48709	5.33631	13.3352	protein_coding	gene	CDS	GO:0008152; GO:0016491		oxidoreductase activity|0016491||	metabolic process|0008152||
5392	AFUA_4G09216		AFUA_4G09216		tRNA-Thr	0.546134	0.461798	-2.48483	-4.38686	0.583274	tRNA	gene	tRNA
5000	AFUA_4G04315		AFUA_4G04315		tRNA-Thr	0.527373	0.442749	-2.48481	-4.37072	0.636065	tRNA	gene	tRNA
3445	AFUA_3G01620	Afu3g01620	AFUA_3G01620	EAL86445.1	Ankyrin and HET domain protein	0.000110205	2.31051e-05	-2.47432	0.620216	33.8183	protein_coding	gene	CDS	GO:0012501			programmed cell death|0012501||
8601	AFUA_7G00170	Afu7g00170	AFUA_7G00170	EAL84874.1	dimethylallyl tryptophan synthase GliD1	0.00403167	0.00160874	-2.47424	0.779028	14.1947	protein_coding	gene	CDS	GO:0050364		tryptophan dimethylallyltransferase activity|0050364||
9298	AFUA_8G00800	Afu8g00800	AFUA_8G00800	EAL85087.1	amino acid transporter, putative	0.00021442	5.14355e-05	-2.46877	3.62139	30.9552	protein_coding	gene	CDS	GO:0005281; GO:0005887; GO:0006865	integral to plasma membrane|0005887||	general amino acid permease activity|0005281||	amino acid transport|0006865||
9730	AFUA_8G06050	Afu8g06050	AFUA_8G06050	EAL85369.1	salicylate hydroxylase, putative	0.000279754	6.99173e-05	-2.45681	0.256552	27.6661	protein_coding	gene	CDS
3352	AFUA_3G00690	Afu3g00690	AFUA_3G00690	EAL86353.1	C6 transcription factor, putative	5.36488e-05	9.79489e-06	-2.44553	5.37246	43.9237	protein_coding	gene	CDS	GO:0003700; GO:0045449		transcription factor activity|0003700||	regulation of transcription|0045449||
9120	AFUA_7G06380	Afu7g06380	AFUA_7G06380	EAL86834.1	maltase	5.65725225083936e-8	1.92228370426127e-9	-2.44351	4.5295	138.018	protein_coding	gene	CDS	GO:0000025; GO:0004558; GO:0008372	cellular component unknown|0008372||	alpha-glucosidase activity|0004558||	maltose catabolic process|0000025||
4438	AFUA_3G12890	Afu3g12890	AFUA_3G12890	EAL92294.1	C6 transcription factor GliZ-like, putative	3.26009453892448e-10	2.58159263729076e-12	-2.43019	7.68945	326.254	protein_coding	gene	CDS	GO:0003700; GO:0005634; GO:0045449	nucleus|0005634||	transcription factor activity|0003700||	regulation of transcription|0045449||
9850	AFUA_8G07310	Afu8g07310	AFUA_8G07310	EAL85494.1	hypothetical protein	0.000623834	0.000179766	-2.4068	0.485887	23.0406	protein_coding	gene	CDS
6071	AFUA_5G01600	Afu5g01600	AFUA_5G01600	EAL86144.1	PHP domain protein	1.06598e-05	1.37532e-06	-2.40105	1.41825	53.8219	protein_coding	gene	CDS
6047	AFUA_5G01350	Afu5g01350	AFUA_5G01350	EAL86169.1	MFS multidrug transporter, putative	0.000223077	5.38517e-05	-2.37246	4.80766	31.967	protein_coding	gene	CDS	GO:0015238; GO:0015893; GO:0016021	integral to membrane|0016021||	drug transporter activity|0015238||	drug transport|0015893||
5919	AFUA_4G14830	Afu4g14830	AFUA_4G14830	EAL89312.1	cytochrome P450 monooxygenase, putative	0.00396611	0.00157816	-2.362	4.66658	15.5028	protein_coding	gene	CDS	GO:0008152; GO:0016491		oxidoreductase activity|0016491||	metabolic process|0008152||
9286	AFUA_8G00680	Afu8g00680	AFUA_8G00680	EAL85099.1	glycosyl transferase, putative	5.70708e-06	6.2112747251994e-7	-2.3581	4.16042	62.8111	protein_coding	gene	CDS	GO:0005975; GO:0016757		transferase activity, transferring glycosyl groups|0016757||	carbohydrate metabolic process|0005975||
3203	AFUA_2G17160	Afu2g17160	AFUA_2G17160	EAL94012.2	conserved hypothetical protein	0.0222171	0.0113148	-2.35559	3.49546	8.59531	protein_coding	gene	CDS
9334	AFUA_8G01190	Afu8g01190	AFUA_8G01190	EAL85049.1	isoamyl alcohol oxidase, putative	0.0494371	0.028537	-2.35521	1.11774	5.86674	protein_coding	gene	CDS
4627	AFUA_3G14800	Afu3g14800	AFUA_3G14800	EAL92107.2	shikimate 5-dehydrogenase, putative	0.0136443	0.00649346	-2.34891	-0.465837	9.69	protein_coding	gene	CDS	GO:0003855; GO:0003856; GO:0003866; GO:0004764; GO:0004765; GO:0005737; GO:0009073	cytoplasm|0005737||	3-dehydroquinate dehydratase activity|0003855||; 3-dehydroquinate synthase activity|0003856||; 3-phosphoshikimate 1-carboxyvinyltransferase activity|0003866||; shikimate 5-dehydrogenase activity|0004764||; shikimate kinase activity|0004765||	aromatic amino acid family biosynthetic process|0009073||
2926	AFUA_2G14400	Afu2g14400	AFUA_2G14400	EAL93735.1	conserved hypothetical protein	2.69172e-05	4.31647e-06	-2.34613	5.05579	48.853	protein_coding	gene	CDS	GO:0000004; GO:0005554; GO:0008372	cellular component unknown|0008372||	molecular function unknown|0005554||	biological process unknown|0000004||
4785	AFUA_4G01160	Afu4g01160	AFUA_4G01160	EAL84303.1	von Willebrand domain protein	1.02939e-06	6.97463939566663e-8	-2.31981	3.17104	83.9114	protein_coding	gene	CDS
5916	AFUA_4G14800	Afu4g14800	AFUA_4G14800	EAL89315.1	short chain dehydrogenase, putative	0.0183635	0.00911563	-2.31972	6.14755	9.35755	protein_coding	gene	CDS	GO:0008152; GO:0016491		oxidoreductase activity|0016491||	metabolic process|0008152||
3423	AFUA_3G01400	Afu3g01400	AFUA_3G01400	EAL86423.2	ABC multidrug transporter, putative	2.95494e-06	2.69148716246489e-7	-2.31562	7.03516	76.9215	protein_coding	gene	CDS	GO:0005886; GO:0008559; GO:0042493	plasma membrane|0005886||	xenobiotic-transporting ATPase activity|0008559||	response to drug|0042493||
4442	AFUA_3G12930	Afu3g12930	AFUA_3G12930	EAL92290.2	dimethylallyl tryptophan synthase SirD-like, putative	7.47018871949982e-9	1.48509685467285e-10	-2.30875	8.65729	193.786	protein_coding	gene	CDS	GO:0009821; GO:0050364		tryptophan dimethylallyltransferase activity|0050364||	alkaloid biosynthetic process|0009821||
4891	AFUA_4G03280	Afu4g03280	AFUA_4G03280	EAL84476.1	short-chain dehydrogenase/reductase family protein, putative	0.0267642	0.013978	-2.30686	1.2676	7.71638	protein_coding	gene	CDS
8100	AFUA_6G09610	Afu6g09610	AFUA_6G09610	EAL88812.1	nonribosomal peptide synthase, putative	1.89359e-06	1.49620582048759e-7	-2.30649	4.91886	78.1482	protein_coding	gene	CDS	GO:0009405; GO:0019184			pathogenesis|0009405||; nonribosomal peptide biosynthetic process|0019184||
5886	AFUA_4G14500	Afu4g14500	AFUA_4G14500	EAL89345.1	conserved hypothetical protein	0.094526	0.0596648	-2.29549	-2.19299	4.17244	protein_coding	gene	CDS
4441	AFUA_3G12920	Afu3g12920	AFUA_3G12920	EAL92291.2	nonribosomal peptide synthase GliP-like, putative	4.9311e-06	5.21169335911992e-7	-2.29247	7.39288	69.5055	protein_coding	gene	CDS	GO:0003824; GO:0019184; GO:0030651; GO:0043042		catalytic activity|0003824||	nonribosomal peptide biosynthetic process|0019184||; peptide antibiotic biosynthetic process|0030651||; amino acid adenylylation by nonribosomal peptide synthase|0043042||
5418	AFUA_4G09480	Afu4g09480	AFUA_4G09480	EAL89839.1	extracellular endo-1,4-beta-xylanase, putative	0.000252791	6.23325e-05	-2.27797	0.427549	28.2661	protein_coding	gene	CDS	GO:0000272; GO:0016798		hydrolase activity, acting on glycosyl bonds|0016798||	polysaccharide catabolic process|0000272||
4803	AFUA_4G01370	Afu4g01370	AFUA_4G01370	EAL84283.1	pyoverdine/dityrosine biosynthesis family protein	3.69165552257646e-8	1.10931251517271e-9	-2.2775	3.59805	148.579	protein_coding	gene	CDS
7329	AFUA_5G15000	Afu5g15000	AFUA_5G15000	EAL91119.1	arsenate reductase ArsC, putative	1.69214e-06	1.27695696085465e-7	-2.27313	5.50314	82.8205	protein_coding	gene	CDS	GO:0005737; GO:0015700; GO:0046685; GO:0030611	cytoplasm|0005737||	arsenate reductase activity|0030611||	arsenite transport|0015700||; response to arsenic|0046685||
4807	AFUA_4G01410	Afu4g01410	AFUA_4G01410	EAL84278.1	conserved hypothetical protein	8.02014e-06	9.5991119021479e-7	-2.27281	1.76998	56.9007	protein_coding	gene	CDS
3240	AFUA_2G17530	Afu2g17530	AFUA_2G17530	EAL94050.2	conidial pigment biosynthesis oxidase Arb2	0.0464056	0.0265753	-2.26824	4.9993	6.24713	protein_coding	gene	CDS	GO:0004322; GO:0005624; GO:0006826	membrane fraction|0005624||	ferroxidase activity|0004322||	iron ion transport|0006826||
5338	AFUA_4G08700	Afu4g08700	AFUA_4G08700	EAL89917.1	hypothetical protein	0.000165357	3.79219e-05	-2.25991	2.86466	31.5077	protein_coding	gene	CDS
4778	AFUA_4G01105		AFUA_4G01105	EAL84309.2	C6 and C2H2 transcription factor, putative	1.17969e-05	1.56151e-06	-2.24363	2.83711	52.7666	protein_coding	gene	CDS
5385	AFUA_4G09160	Afu4g09160	AFUA_4G09160	EAL89871.1	ankyrin repeat protein	0.119507	0.0776751	-2.2357	-1.87042	3.53895	protein_coding	gene	CDS
9333	AFUA_8G01180	Afu8g01180	AFUA_8G01180	EAL85050.1	MFS sugar transporter, putative	0.0455784	0.0260138	-2.22954	4.94829	6.3038	protein_coding	gene	CDS	GO:0005215; GO:0006810; GO:0016020	membrane|0016020||	transporter activity|0005215||	transport|0006810||
3269	AFUA_2G17850	Afu2g17850	AFUA_2G17850	EAL94083.1	3-beta hydroxysteroid dehydrogenase/isomerase, putative	1.3483090707136e-8	3.07708226909992e-10	-2.2267	6.06975	176.464	protein_coding	gene	CDS	GO:0000004; GO:0005554; GO:0045552; GO:0005634; GO:0005737	nucleus|0005634||; cytoplasm|0005737||	molecular function unknown|0005554||; dihydrokaempferol 4-reductase activity|0045552||	biological process unknown|0000004||
6174	AFUA_5G02640	Afu5g02640	AFUA_5G02640	EAL86040.1	O-methyltransferase, putative	1.9889e-05	2.99173e-06	-2.21635	3.22081	47.7088	protein_coding	gene	CDS	GO:0008171		O-methyltransferase activity|0008171||
4793	AFUA_4G01260	Afu4g01260	AFUA_4G01260	EAL84294.1	mitochondrial chaperone ATPase (Bcs1), putative	6.0518e-06	6.65396823184326e-7	-2.21402	5.83378	66.5283	protein_coding	gene	CDS	GO:0005743; GO:0009060; GO:0016887	mitochondrial inner membrane|0005743||	ATPase activity|0016887||	aerobic respiration|0009060||
9452	AFUA_8G02380		AFUA_8G02380	EBA27209.1	FAD-dependent monooxygenase, putative	0.03018	0.0160926	-2.21137	-0.609467	7.18302	protein_coding	gene	CDS	GO:0004497; GO:0006725; GO:0009405		monooxygenase activity|0004497||	aromatic compound metabolic process|0006725||; pathogenesis|0009405||
8102	AFUA_6G09630	Afu6g09630	AFUA_6G09630	EAL88814.1	C6 finger domain protein GliZ	1.77861011447002e-8	4.31167275949219e-10	-2.21003	5.89526	168.777	protein_coding	gene	CDS
8594	AFUA_6G14720	Afu6g14720	AFUA_6G14720	EAL89306.1	telomere-associated RecQ helicase, putative	0.000124778	2.66766e-05	-2.20576	1.1639	32.9718	protein_coding	gene	CDS
9287	AFUA_8G00690	Afu8g00690	AFUA_8G00690	EAL85098.1	hypothetical protein	2.11658e-05	3.21944e-06	-2.20363	2.03111	47.0536	protein_coding	gene	CDS
4938	AFUA_4G03700	Afu4g03700	AFUA_4G03700	EAL84519.2	GMP synthase	0.00148416	0.00049708	-2.20362	1.34266	18.6264	protein_coding	gene	CDS	GO:0000004; GO:0005554; GO:0005737	cytoplasm|0005737||	molecular function unknown|0005554||	biological process unknown|0000004||
18	AFUA_1G00330	Afu1g00330	AFUA_1G00330	EAL87747.1	hypothetical protein	0.032632	0.0176672	-2.20354	-1.69027	6.9424	protein_coding	gene	CDS
4506	AFUA_3G13565		AFUA_3G13565		tRNA-Lys	0.23454	0.170761	-2.20252	-3.77387	2.11164	tRNA	gene	tRNA
8623	AFUA_7G00370	Afu7g00370	AFUA_7G00370	EAL84854.1	conserved hypothetical protein	0.00124492	0.000405335	-2.19787	6.45655	21.8742	protein_coding	gene	CDS
6263	AFUA_5G03530	Afu5g03530	AFUA_5G03530	EAL85953.1	class III chitinase, putative	1.18979e-05	1.58543e-06	-2.18868	3.17548	52.6413	protein_coding	gene	CDS	GO:0004568; GO:0006039; GO:0009277	chitin- and beta-glucan-containing cell wall|0009277||	chitinase activity|0004568||	cell wall chitin catabolic process|0006039||
6863	AFUA_5G10490	Afu5g10490	AFUA_5G10490	EAL91556.1	amidase, putative	3.3108309315052e-8	9.7045046761755e-10	-2.1858	6.16167	154.166	protein_coding	gene	CDS	GO:0004040		amidase activity|0004040||
8702	AFUA_7G01170	Afu7g01170	AFUA_7G01170	EAL84777.1	hypothetical protein	0.0226205	0.0115431	-2.18418	2.64805	8.3458	protein_coding	gene	CDS
3350	AFUA_3G00680	Afu3g00680	AFUA_3G00680	EAL86351.1	copper amine oxidase	0.000175951	4.07798e-05	-2.18037	8.42233	34.1687	protein_coding	gene	CDS
5954	AFUA_5G00420	Afu5g00420	AFUA_5G00420	EAL86260.1	MFS transporter, putative	0.0793878	0.0490306	-2.16548	-2.06986	4.51357	protein_coding	gene	CDS	GO:0005215; GO:0015238; GO:0006810; GO:0015893; GO:0016021	integral to membrane|0016021||	transporter activity|0005215||; drug transporter activity|0015238||	transport|0006810||; drug transport|0015893||
9254	AFUA_8G00360	Afu8g00360	AFUA_8G00360	EAL85130.1	NlpC/P60-like cell-wall peptidase, putative	5.0486e-05	9.10991e-06	-2.15832	3.18171	40.0418	protein_coding	gene	CDS
5893	AFUA_4G14570	Afu4g14570	AFUA_4G14570	EAL89338.1	metallo-beta-lactamase domain protein, putative	0.012268	0.00575759	-2.15574	-0.55182	10.0457	protein_coding	gene	CDS	GO:0003824; GO:0008152		catalytic activity|0003824||	metabolic process|0008152||
6766	AFUA_5G09590	Afu5g09590	AFUA_5G09590	EAL91642.1	conserved hypothetical protein	3.30069e-05	5.53073e-06	-2.14638	3.6952	43.3593	protein_coding	gene	CDS
1492	AFUA_1G16250	Afu1g16250	AFUA_1G16250	EAL90953.1	alpha-glucosidase, putative	0.000322402	8.24296e-05	-2.14308	6.02507	30.2215	protein_coding	gene	CDS	GO:0004558; GO:0005783; GO:0009272	endoplasmic reticulum|0005783||	alpha-glucosidase activity|0004558||	chitin- and beta-glucan-containing cell wall biogenesis|0009272||
5967	AFUA_5G00550	Afu5g00550	AFUA_5G00550	EAL86246.1	endoglycoceramidase, putative	0.0296136	0.0157335	-2.14258	4.17228	7.45999	protein_coding	gene	CDS	GO:0000272; GO:0004553		hydrolase activity, hydrolyzing O-glycosyl compounds|0004553||	polysaccharide catabolic process|0000272||
5999	AFUA_5G00900	Afu5g00900	AFUA_5G00900	EAL86213.1	G-protein signalling regulator, putative	0.000499494	0.000138273	-2.13436	1.0063	24.2726	protein_coding	gene	CDS
1292	AFUA_1G14230	Afu1g14230	AFUA_1G14230	EAL90755.1	conserved fungal protein	0.0191947	0.00962751	-2.13151	5.45404	9.18483	protein_coding	gene	CDS
4794	AFUA_4G01270	Afu4g01270	AFUA_4G01270	EAL84293.1	integral membrane protein	2.62580144886706e-8	7.11115718478045e-10	-2.12522	4.99074	157.65	protein_coding	gene	CDS
93	AFUA_1G01300	Afu1g01300	AFUA_1G01300	EAL87842.1	GPI anchored protein, putative	0.00619625	0.00265402	-2.1216	1.35962	12.5066	protein_coding	gene	CDS
9709	AFUA_8G05890	Afu8g05890	AFUA_8G05890	EAL85353.1	hydrophobin, putative	2.26169e-05	3.4984e-06	-2.11737	2.2773	46.4291	protein_coding	gene	CDS
5337	AFUA_4G08690	Afu4g08690	AFUA_4G08690	EAL89918.1	dihydrodipicolinate synthetase family protein	1.93408e-06	1.54192983951486e-7	-2.11531	3.80878	74.8153	protein_coding	gene	CDS
8575	AFUA_6G14490	Afu6g14490	AFUA_6G14490	EAL89285.1	beta-glucosidase, putative	1.16949e-06	8.16115186370543e-8	-2.11324	3.37181	82.04	protein_coding	gene	CDS	GO:0004553; GO:0005975		hydrolase activity, hydrolyzing O-glycosyl compounds|0004553||	carbohydrate metabolic process|0005975||
4885	AFUA_4G03230	Afu4g03230	AFUA_4G03230	EAL84471.1	extracellular guanyl-specific ribonuclease RntA	4.53631e-05	8.01986e-06	-2.10144	1.99287	40.5285	protein_coding	gene	CDS	GO:0004521; GO:0006401		endoribonuclease activity|0004521||	RNA catabolic process|0006401||
9181	AFUA_7G07030	Afu7g07030	AFUA_7G07030	EAL86770.1	vegetative incompatibility WD repeat protein, putative	0.000356834	9.27646e-05	-2.0988	0.724695	26.2244	protein_coding	gene	CDS	GO:0000004; GO:0005554; GO:0008372	cellular component unknown|0008372||	molecular function unknown|0005554||	biological process unknown|0000004||
5314	AFUA_4G08450	Afu4g08450	AFUA_4G08450	EAL89943.1	conserved hypothetical protein	2.08228e-06	1.70910136585772e-7	-2.09142	5.8604	79.8276	protein_coding	gene	CDS
1511	AFUA_1G16440	Afu1g16440	AFUA_1G16440	EAL90972.1	ABC ATPase, putative	2.78014e-05	4.4921e-06	-2.09034	4.80101	47.4423	protein_coding	gene	CDS	GO:0004009; GO:0005524; GO:0005737; GO:0009898; GO:0006810	cytoplasm|0005737||; internal side of plasma membrane|0009898||	ATP-binding cassette (ABC) transporter activity|0004009||; ATP binding|0005524||	transport|0006810||
4698	AFUA_4G00250	Afu4g00250	AFUA_4G00250	EAL84393.2	WD40 repeat protein	0.0188256	0.00941184	-2.08919	0.281625	8.62739	protein_coding	gene	CDS
2057	AFUA_2G04210	Afu2g04210	AFUA_2G04210	EAL87515.1	conserved hypothetical protein	1.21381e-05	1.6276e-06	-2.08655	7.77741	57.0941	protein_coding	gene	CDS
1889	AFUA_2G02500	Afu2g02500	AFUA_2G02500	EAL87347.1	conserved hypothetical protein	4.37866255287364e-7	2.39829372000382e-8	-2.08367	5.32793	99.5263	protein_coding	gene	CDS
9379	AFUA_8G01650	Afu8g01650	AFUA_8G01650	EAL85003.1	hypothetical protein	0.0360145	0.019814	-2.07865	-0.696052	6.65109	protein_coding	gene	CDS
5402	AFUA_4G09300	Afu4g09300	AFUA_4G09300	EAL89857.1	conserved hypothetical protein	6.89778e-06	7.85433940632914e-7	-2.0681	3.28833	58.6775	protein_coding	gene	CDS
4873	AFUA_4G03120	Afu4g03120	AFUA_4G03120	EAL84460.1	mitochondrial cytochrome b2, putative	1.08525991564391e-9	1.22186682864869e-11	-2.06609	6.24201	267.648	protein_coding	gene	CDS	GO:0004460; GO:0005758; GO:0006118	mitochondrial intermembrane space|0005758||	L-lactate dehydrogenase (cytochrome) activity|0004460||	electron transport|0006118||
6082	AFUA_5G01720	Afu5g01720	AFUA_5G01720	EAL86132.1	hypothetical protein	0.019022	0.00952742	-2.0589	-0.885879	8.59333	protein_coding	gene	CDS
9253	AFUA_8G00350		AFUA_8G00350	EBA27220.1	conserved hypothetical protein	1.47603e-06	1.07644008959569e-7	-2.05737	2.9508	78.8275	protein_coding	gene	CDS
9342	AFUA_8G01280	Afu8g01280	AFUA_8G01280	EAL85040.1	epsilon-lactone hydrolase, putative	0.00146568	0.000490295	-2.05398	0.191529	18.6824	protein_coding	gene	CDS
7180	AFUA_5G13440	Afu5g13440	AFUA_5G13440	EAL91272.1	conserved hypothetical protein	1.3483090707136e-8	3.06067677501201e-10	-2.04302	6.0685	176.248	protein_coding	gene	CDS
6073	AFUA_5G01620	Afu5g01620	AFUA_5G01620	EAL86142.1	extracellular proline-rich protein	3.19641e-05	5.31384e-06	-2.04105	4.22816	45.1306	protein_coding	gene	CDS
5952	AFUA_5G00400	Afu5g00400	AFUA_5G00400	EAL86262.1	aminotransferase, classes I and II family, putative	0.182832	0.12768	-2.04011	-3.02014	2.57232	protein_coding	gene	CDS	GO:0008483		transaminase activity|0008483||
6634	AFUA_5G08250	Afu5g08250	AFUA_5G08250	EAL91773.1	hypothetical protein	3.88233e-06	3.84728182378599e-7	-2.04009	4.09917	65.4378	protein_coding	gene	CDS
6826	AFUA_5G10090	Afu5g10090	AFUA_5G10090	EAL91595.1	3-demethylubiquinone-9 3-methyltransferase, putative	5.15152e-05	9.3322e-06	-2.02943	1.55339	39.5135	protein_coding	gene	CDS
8650	AFUA_7G00640	Afu7g00640	AFUA_7G00640	EAL84828.1	aromatic ring-opening dioxygenase family protein	0.0727838	0.0444499	-2.02203	-1.55336	4.73102	protein_coding	gene	CDS
5937	AFUA_5G00230	Afu5g00230	AFUA_5G00230	EAL86279.1	hypothetical protein	0.0507609	0.029435	-2.0047	-1.19157	5.68174	protein_coding	gene	CDS
1733	AFUA_2G00963		AFUA_2G00963	EBA27304.1	hypothetical protein	1.7272e-05	2.52099e-06	-2.00031	2.59848	48.9286	protein_coding	gene	CDS

## Sheet: List of genes down in hacA
	GeneID	old_locus_tag	Name	product_id	product	FDR	PValue	logFC	logCPM	F	gene_biotype	type.x	type.y	Ontology_term	go_component	go_function	go_process
1655	AFUA_2G00190	Afu2g00190	AFUA_2G00190	EAL87117.1	conserved hypothetical protein	0.0067297	0.00291331	7.78121	-3.07701	12.7511	protein_coding	gene	CDS
83	AFUA_1G01200	Afu1g01200	AFUA_1G01200	EAL87832.1	alpha-galactosidase	0.0127346	0.0060179	7.20934	-2.54571	10.318	protein_coding	gene	CDS
9712	AFUA_8G05920	Afu8g05920	AFUA_8G05920	EAL85356.1	hypothetical protein	0.0702927	0.0426291	6.6048	-3.94758	5.66773	protein_coding	gene	CDS
5885	AFUA_4G14490	Afu4g14490	AFUA_4G14490	EAL89346.1	extracellular dihydrogeodin oxidase/laccase, putative	0.05303	0.0310037	6.53922	-3.5486	5.90094	protein_coding	gene	CDS	GO:0004322; GO:0005886; GO:0006827	plasma membrane|0005886||	ferroxidase activity|0004322||	high affinity iron ion transport|0006827||
9129	AFUA_7G06470	Afu7g06470	AFUA_7G06470	EAL86825.1	hypothetical protein	0.0673205	0.0406969	6.33767	-3.73334	5.438	protein_coding	gene	CDS
8677	AFUA_7G00910	Afu7g00910	AFUA_7G00910	EAL84801.1	OPT peptide transporter Mtd1, putative	3.39691621702678e-9	5.37497646674286e-11	6.17964	3.58583	231.485	protein_coding	gene	CDS	GO:0005783; GO:0005887; GO:0006790; GO:0015198	endoplasmic reticulum|0005783||; integral to plasma membrane|0005887||	oligopeptide transporter activity|0015198||	sulfur metabolic process|0006790||
8696	AFUA_7G01105	Afu7g01105	AFUA_7G01105	EAL84782.1	conserved hypothetical protein	0.0431757	0.0244716	6.15187	-3.35856	6.88123	protein_coding	gene	CDS
3248	AFUA_2G17630	Afu2g17630	AFUA_2G17630	EAL94060.1	conserved hypothetical protein	6.14173051094602e-8	2.16165989177226e-9	6.0071	5.06758	149.351	protein_coding	gene	CDS
4756	AFUA_4G00880	Afu4g00880	AFUA_4G00880	EAL84330.1	hypothetical protein	0.0584402	0.0346349	5.80137	-3.75473	5.87887	protein_coding	gene	CDS
8321	AFUA_6G11970	Afu6g11970	AFUA_6G11970	EAL89038.1	WSC domain protein, putative	0.061591	0.0368021	5.72301	-2.81355	5.45866	protein_coding	gene	CDS
4232	AFUA_3G10746		AFUA_3G10746		tRNA-Ile	0.0708468	0.0430154	5.59309	-4.27095	5.29007	tRNA	gene	tRNA
7044	AFUA_5G12246		AFUA_5G12246		tRNA-Phe	0.0526283	0.0307101	5.58396	-3.94009	5.72626	tRNA	gene	tRNA
5949	AFUA_5G00370	Afu5g00370	AFUA_5G00370	EAL86265.1	amino acid permease, putative	0.0703993	0.0427015	5.56893	-4.08188	5.08646	protein_coding	gene	CDS	GO:0005886; GO:0015174; GO:0015802	plasma membrane|0005886||	basic amino acid transporter activity|0015174||	basic amino acid transport|0015802||
8315	AFUA_6G11900	Afu6g11900	AFUA_6G11900	EAL89032.1	hypothetical protein	0.117687	0.0763852	5.56854	-4.40345	4.06244	protein_coding	gene	CDS
286	AFUA_1G03250	Afu1g03250	AFUA_1G03250	EAL88037.1	short chain dehydrogenase/reductase, putative	0.0945243	0.0596542	5.44733	-3.86181	4.28733	protein_coding	gene	CDS	GO:0008152; GO:0016491		oxidoreductase activity|0016491||	metabolic process|0008152||
9817	AFUA_8G07010	Afu8g07010	AFUA_8G07010	EAL85461.1	hypothetical protein	0.113454	0.0733221	5.35199	-4.38154	4.16708	protein_coding	gene	CDS
2096	AFUA_2G04620	Afu2g04620	AFUA_2G04620	EAL87556.1	Hsp70 chaperone BiP/Kar2, putative	9.38748099581285e-16	9.52173749448509e-20	5.25927	9.83936	2695.23	protein_coding	gene	CDS	GO:0000742; GO:0006457; GO:0006616; GO:0006950; GO:0006986; GO:0003754; GO:0003773; GO:0016887; GO:0051082; GO:0005788	endoplasmic reticulum lumen|0005788||	chaperone activity|0003754||; heat shock protein activity|0003773||; ATPase activity|0016887||; unfolded protein binding|0051082||	karyogamy during conjugation with cellular fusion|0000742||; protein folding|0006457||; SRP-dependent cotranslational protein targeting to membrane, translocation|0006616||; response to stress|0006950||; response to unfolded protein|0006986||
2529	AFUA_2G10245		AFUA_2G10245		tRNA-Glu	0.0800519	0.04951	5.0046	-2.91682	4.59111	tRNA	gene	tRNA
8588	AFUA_6G14620	Afu6g14620	AFUA_6G14620	EAL89298.1	fungal alpha-L-arabinofuranosidase, putative	1.81816e-05	2.67218e-06	4.99782	1.30249	48.9801	protein_coding	gene	CDS
9244	AFUA_8G00230	Afu8g00230	AFUA_8G00230	EAL85143.1	phytanoyl-CoA dioxygenase family protein	4.51272e-05	7.96444e-06	4.87568	6.92864	50.3719	protein_coding	gene	CDS
7344	AFUA_6G00160	Afu6g00160	AFUA_6G00160	EAL84250.1	Ser/Thr protein phosphatase family protein	0.00148462	0.000497382	4.83503	-0.499477	18.6721	protein_coding	gene	CDS	GO:0000324; GO:0006796; GO:0042578	vacuole, cell cycle-correlated morphology|0000324||	phosphoric ester hydrolase activity|0042578||	phosphate metabolic process|0006796||
9434	AFUA_8G02210	Afu8g02210	AFUA_8G02210	EAL84947.1	alpha-ketoglutarate-dependent taurine dioxygenase	0.00081378	0.000244902	4.74911	-0.833144	21.6394	protein_coding	gene	CDS	GO:0000907; GO:0006790; GO:0008372	cellular component unknown|0008372||	sulfonate dioxygenase activity|0000907||	sulfur metabolic process|0006790||
9809	AFUA_8G06890	Afu8g06890	AFUA_8G06890	EAL85450.1	extracellular exo-polygalacturonase, putative	0.00206667	0.000737241	4.67618	-1.25235	17.0602	protein_coding	gene	CDS	GO:0004650; GO:0005576; GO:0045490	extracellular region|0005576||	polygalacturonase activity|0004650||	pectin catabolic process|0045490||
6006	AFUA_5G00975		AFUA_5G00975	EAL86206.2	DUF614 domain protein	0.232922	0.169393	4.63444	-4.35068	2.25335	protein_coding	gene	CDS
6814	AFUA_5G09965		AFUA_5G09965		tRNA-His	0.139694	0.0930771	4.6342	-4.07152	3.30419	tRNA	gene	tRNA
9775	AFUA_8G06540	Afu8g06540	AFUA_8G06540	EAL85417.1	ornithine decarboxylase, putative	0.00535396	0.00223738	4.60105	-1.83174	13.044	protein_coding	gene	CDS	GO:0004586; GO:0005737; GO:0015940	cytoplasm|0005737||	ornithine decarboxylase activity|0004586||	pantothenate biosynthetic process|0015940||
9102	AFUA_7G06170	Afu7g06170	AFUA_7G06170	EAL86855.1	thiamin pyrophosphokinase-related protein	2.11250658708754e-7	9.94221580696437e-9	4.52501	2.70537	112.319	protein_coding	gene	CDS	GO:0000004; GO:0005554; GO:0008372	cellular component unknown|0008372||	molecular function unknown|0005554||	biological process unknown|0000004||
8305	AFUA_6G11780	Afu6g11780	AFUA_6G11780	EAL89022.1	hypothetical protein	1.52065e-06	1.12707703246049e-7	4.51536	2.09859	78.4056	protein_coding	gene	CDS
7786	AFUA_6G06470	Afu6g06470	AFUA_6G06470	EAL88501.1	heat shock protein Hsp30-like, putative	3.04338e-06	2.80908836278333e-7	4.45644	8.16842	86.5002	protein_coding	gene	CDS
9638	AFUA_8G05140	Afu8g05140	AFUA_8G05140	EAL85281.1	oxidoreductin	2.17100678415942e-12	2.42226134757619e-15	4.37993	9.24434	778.962	protein_coding	gene	CDS	GO:0005783; GO:0006457; GO:0006467; GO:0009055	endoplasmic reticulum|0005783||	electron carrier activity|0009055||	protein folding|0006457||; protein thiol-disulfide exchange|0006467||
284	AFUA_1G03230	Afu1g03230	AFUA_1G03230	EAL88035.1	ABC multidrug transporter, putative	0.197431	0.139437	4.35629	-4.17009	2.49044	protein_coding	gene	CDS	GO:0004009; GO:0005743; GO:0006879	mitochondrial inner membrane|0005743||	ATP-binding cassette (ABC) transporter activity|0004009||	iron ion homeostasis|0006879||
515	AFUA_1G05606		AFUA_1G05606		tRNA-Ser	0.0350483	0.0191755	4.34985	-3.44224	6.73382	tRNA	gene	tRNA
4244	AFUA_3G10850	Afu3g10850	AFUA_3G10850	EAL92496.1	DUF821 domain protein	5.00552330393289e-9	8.88494348502136e-11	4.2838	5.68605	238.076	protein_coding	gene	CDS
8093	AFUA_6G09540	Afu6g09540	AFUA_6G09540	EAL88805.1	endoglucanase, putative	0.00338588	0.00131568	4.2266	-1.92988	15.727	protein_coding	gene	CDS
4508	AFUA_3G13580	Afu3g13580	AFUA_3G13580	EAL92228.1	dynamin GTPase, putative	0.00272922	0.00102481	4.14147	3.09937	17.3968	protein_coding	gene	CDS	GO:0003924; GO:0005624; GO:0006623; GO:0007031; GO:0007034; GO:0045053	membrane fraction|0005624||	GTPase activity|0003924||	protein targeting to vacuole|0006623||; peroxisome organization and biogenesis|0007031||; vacuolar transport|0007034||; protein retention in Golgi|0045053||
440	AFUA_1G04873		AFUA_1G04873		tRNA-Glu	0.0082308	0.00366583	4.14145	-3.46302	11.4321	tRNA	gene	tRNA
9210	AFUA_7G08440	Afu7g08440	AFUA_7G08440	EAL86733.1	hypothetical protein	0.00724816	0.00317819	4.13858	1.65624	12.5928	protein_coding	gene	CDS
5729	AFUA_4G12850	Afu4g12850	AFUA_4G12850	EAL89509.1	calnexin	4.74751296960346e-13	2.49310088196537e-16	4.02227	8.23175	1030.55	protein_coding	gene	CDS	GO:0005554; GO:0030176; GO:0030433	integral to endoplasmic reticulum membrane|0030176||	molecular function unknown|0005554||	ER-associated protein catabolic process|0030433||
3471	AFUA_3G01910	Afu3g01910	AFUA_3G01910	EAL86473.1	cellobiohydrolase, putative	1.8083e-06	1.39579430013409e-7	3.88238	1.98378	75.9095	protein_coding	gene	CDS
7048	AFUA_5G12260	Afu5g12260	AFUA_5G12260	EAL91387.1	disulfide isomerase (TigA), putative	2.33981860114282e-15	4.74656375117724e-19	3.78804	7.57152	2216.43	protein_coding	gene	CDS	GO:0003756; GO:0005788; GO:0006457	endoplasmic reticulum lumen|0005788||	protein disulfide isomerase activity|0003756||	protein folding|0006457||
8784	AFUA_7G02010	Afu7g02010	AFUA_7G02010	EAL84693.1	indoleamine 2,3-dioxygenase family protein	2.56924555989225e-11	9.90276207281725e-14	3.74988	9.47549	491.582	protein_coding	gene	CDS	GO:0004833; GO:0005737; GO:0009435	cytoplasm|0005737||	tryptophan 2,3-dioxygenase activity|0004833||	NAD biosynthetic process|0009435||
6842	AFUA_5G10270	Afu5g10270	AFUA_5G10270	EAL91576.1	heat shock protein Hsp20/Hsp26, putative	2.10448e-06	1.73540832774848e-7	3.74483	6.79562	91.6544	protein_coding	gene	CDS
9471	AFUA_8G02530	Afu8g02530	AFUA_8G02530	EAL84915.1	extracellular lipase, putative	8.09761291347764e-11	4.51738219131018e-13	3.74212	5.15647	406.507	protein_coding	gene	CDS
485	AFUA_1G05320	Afu1g05320	AFUA_1G05320	EAL88243.1	disulfide isomerase, putative	2.33270192520092e-12	3.59543414794753e-15	3.6526	6.76084	741.888	protein_coding	gene	CDS	GO:0000324; GO:0003756; GO:0006457	vacuole, cell cycle-correlated morphology|0000324||	protein disulfide isomerase activity|0003756||	protein folding|0006457||
3259	AFUA_2G17730	Afu2g17730	AFUA_2G17730	EAL94070.1	MFS multidrug transporter, putative	1.39719489247238e-11	4.81840210407355e-14	3.50529	4.5991	537.766	protein_coding	gene	CDS	GO:0005887; GO:0009636; GO:0015239	integral to plasma membrane|0005887||	multidrug transporter activity|0015239||	response to toxin|0009636||
6065	AFUA_5G01540	Afu5g01540	AFUA_5G01540	EAL86150.1	MFS aflatoxin efflux pump, putative	9.52043e-06	1.18969e-06	3.50343	0.927764	55.0471	protein_coding	gene	CDS	GO:0000004; GO:0005554; GO:0008372	cellular component unknown|0008372||	molecular function unknown|0005554||	biological process unknown|0000004||
9383	AFUA_8G01690	Afu8g01690	AFUA_8G01690	EAL84999.1	conserved hypothetical protein	1.15572e-06	8.05333717392069e-8	3.4821	10.6773	93.4708	protein_coding	gene	CDS
466	AFUA_1G05120	Afu1g05120	AFUA_1G05120	EAL88223.1	COPII-coated vesicle membrane protein Erv46, putative	7.63188358975623e-13	6.19282571437771e-16	3.46203	6.44405	921.505	protein_coding	gene	CDS	GO:0005554; GO:0006888; GO:0030138; GO:0030173; GO:0030176	COPII-coated vesicle|0030138||; integral to Golgi membrane|0030173||; integral to endoplasmic reticulum membrane|0030176||	molecular function unknown|0005554||	ER to Golgi vesicle-mediated transport|0006888||
4142	AFUA_3G09890	Afu3g09890	AFUA_3G09890	EAL92592.1	hypothetical membrane protein, putative	0.0476008	0.0273226	3.41977	-0.652494	5.85989	protein_coding	gene	CDS
5962	AFUA_5G00500	Afu5g00500	AFUA_5G00500	EAL86251.1	MFS alpha-glucoside transporter, putative	2.82145235144492e-8	7.92719648392577e-10	3.38644	3.44367	155.389	protein_coding	gene	CDS	GO:0000017; GO:0015771; GO:0005352; GO:0005364; GO:0015574; GO:0005624	membrane fraction|0005624||	alpha-glucoside:hydrogen symporter activity|0005352||; maltose:hydrogen symporter activity|0005364||; trehalose transporter activity|0015574||	alpha-glucoside transport|0000017||; trehalose transport|0015771||
5874	AFUA_4G14350	Afu4g14350	AFUA_4G14350	EAL89359.2	kelch repeat protein	1.89999227381299e-10	1.3297440601795e-12	3.38447	6.22524	355.734	protein_coding	gene	CDS
6180	AFUA_5G02700	Afu5g02700	AFUA_5G02700	EAL86034.1	MFS multidrug transporter, putative	1.69212224676696e-10	1.14993600297583e-12	3.36522	5.92047	362.325	protein_coding	gene	CDS	GO:0015238; GO:0015893; GO:0016021	integral to membrane|0016021||	drug transporter activity|0015238||	drug transport|0015893||
3560	AFUA_3G02790	Afu3g02790	AFUA_3G02790	EAL86563.2	amidohydrolase family protein	0.000130894	2.84517e-05	3.35873	-1.14991	32.5972	protein_coding	gene	CDS
7599	AFUA_6G03690	Afu6g03690	AFUA_6G03690	EAL85670.1	sodium P-type ATPase, putative	1.88798842346152e-8	4.63427526602786e-10	3.35854	5.04336	174.78	protein_coding	gene	CDS	GO:0005886; GO:0006814; GO:0015662	plasma membrane|0005886||	ATPase activity, coupled to transmembrane movement of ions, phosphorylative mechanism|0015662||	sodium ion transport|0006814||
2250	AFUA_2G06150	Afu2g06150	AFUA_2G06150	EAL87706.1	protein disulfide isomerase Pdi1, putative	2.91818062220169e-12	5.32784777357039e-15	3.34507	9.59479	706.691	protein_coding	gene	CDS	GO:0003756; GO:0005788; GO:0006457	endoplasmic reticulum lumen|0005788||	protein disulfide isomerase activity|0003756||	protein folding|0006457||
3534	AFUA_3G02540	Afu3g02540	AFUA_3G02540	EAL86537.1	conserved hypothetical protein	0.0332125	0.0180363	3.33322	-0.714811	6.90911	protein_coding	gene	CDS
9363	AFUA_8G01490	Afu8g01490	AFUA_8G01490	EAL85019.1	endoglucanase, putative	0.00773414	0.00342109	3.30905	-0.393708	11.6516	protein_coding	gene	CDS
7547	AFUA_6G03150	Afu6g03150	AFUA_6G03150	EAL85723.1	conserved hypothetical protein	2.19559716504383e-7	1.04446198438539e-8	3.30712	1.26118	109.585	protein_coding	gene	CDS
7339	AFUA_5G15150	Afu5g15150	AFUA_5G15150	EAL91105.1	telomere-associated RecQ helicase, putative	0.193067	0.135855	3.28914	-4.56036	2.71195	protein_coding	gene	CDS
9697	AFUA_8G05770	Afu8g05770	AFUA_8G05770	EAL85340.1	hypothetical protein	3.70242290167255e-9	6.23909352899346e-11	3.27216	4.14074	216.945	protein_coding	gene	CDS
2219	AFUA_2G05870	Afu2g05870	AFUA_2G05870	EAL87678.1	hypothetical protein	2.60353e-05	4.146e-06	3.26491	1.73862	45.1836	protein_coding	gene	CDS
7672	AFUA_6G04410	Afu6g04410	AFUA_6G04410	EAL85599.1	DUF1183 domain protein	4.74751296960346e-13	2.8892461525125e-16	3.26464	6.2676	1012.05	protein_coding	gene	CDS
1410	AFUA_1G15425		AFUA_1G15425		tRNA-Gly	0.085307	0.0532315	3.24654	-3.46423	4.42682	tRNA	gene	tRNA
8119	AFUA_6G09790		AFUA_6G09790	EBA27363.1	LysM domain protein, putative	0.000235053	5.72671e-05	3.23051	-0.570161	28.7144	protein_coding	gene	CDS	GO:0008061		chitin binding|0008061||
1790	AFUA_2G01530	Afu2g01530	AFUA_2G01530	EAL87251.1	COPII-coated vesicle protein (Erv41), putative	2.33270192520092e-12	4.02230781300493e-15	3.22878	5.88712	731.676	protein_coding	gene	CDS	GO:0006888; GO:0030138; GO:0030173; GO:0030176	COPII-coated vesicle|0030138||; integral to Golgi membrane|0030173||; integral to endoplasmic reticulum membrane|0030176||		ER to Golgi vesicle-mediated transport|0006888||
9178	AFUA_7G07000	Afu7g07000	AFUA_7G07000	EAL86773.1	fumarylacetoacetate hydrolase family protein	0.000975343	0.00030114	3.19901	0.0899316	20.732	protein_coding	gene	CDS	GO:0003824; GO:0008152		catalytic activity|0003824||	metabolic process|0008152||
5415	AFUA_4G09450	Afu4g09450	AFUA_4G09450	EAL89842.1	hypothetical protein	1.75287248158846e-7	7.84072182148811e-9	3.1756	6.34943	131.591	protein_coding	gene	CDS
95	AFUA_1G01320	Afu1g01320	AFUA_1G01320	EAL87844.1	endo-polygalacturonase, putative	0.0898329	0.0564474	3.17324	-2.76131	4.20721	protein_coding	gene	CDS
8036	AFUA_6G08970		AFUA_6G08970		tRNA-Thr	0.378332	0.296211	3.15524	-4.48453	1.20803	tRNA	gene	tRNA
6930	AFUA_5G11180	Afu5g11180	AFUA_5G11180	EAL91492.1	hypothetical protein	4.95422e-05	8.90444e-06	3.15064	0.750202	39.8257	protein_coding	gene	CDS
3657	AFUA_3G03815		AFUA_3G03815	EBA27284.1	integral membrane protein	0.0033356	0.0012931	3.14885	-1.02856	14.9572	protein_coding	gene	CDS
3025	AFUA_2G15350	Afu2g15350	AFUA_2G15350	EAL93832.1	hypothetical protein	5.55277004585269e-8	1.86988503420539e-9	3.14636	2.64672	138.532	protein_coding	gene	CDS
4719	AFUA_4G00490	Afu4g00490	AFUA_4G00490	EAL84369.1	conserved hypothetical protein	2.36234e-06	2.02232755707974e-7	3.1407	3.78077	76.0905	protein_coding	gene	CDS
9243	AFUA_8G00220	Afu8g00220	AFUA_8G00220	EAL85144.1	cytochrome P450, putative	1.70769e-05	2.48904e-06	3.137	5.5991	57.3682	protein_coding	gene	CDS	GO:0008152; GO:0016491		oxidoreductase activity|0016491||	metabolic process|0008152||
8610	AFUA_7G00260	Afu7g00260	AFUA_7G00260	EAL84865.1	squalene-hopene-cyclase, putative	0.0640074	0.0384278	3.13481	-2.18997	5.06	protein_coding	gene	CDS	GO:0000250; GO:0051007; GO:0005783; GO:0005811; GO:0005886; GO:0006696; GO:0019746	endoplasmic reticulum|0005783||; lipid particle|0005811||; plasma membrane|0005886||	lanosterol synthase activity|0000250||; squalene-hopene cyclase activity|0051007||	ergosterol biosynthetic process|0006696||; hopanoid biosynthetic process|0019746||
9366	AFUA_8G01520	Afu8g01520	AFUA_8G01520	EAL85016.1	pectin methylesterase, putative	5.01412e-05	9.02734e-06	3.12745	0.818759	39.7343	protein_coding	gene	CDS
1374	AFUA_1G15050	Afu1g15050	AFUA_1G15050	EAL90836.1	Hsp70 family chaperone Lhs1/Orp150, putative	3.44756973253075e-12	6.9937513592266e-15	3.11138	7.2753	683.304	protein_coding	gene	CDS	GO:0003754; GO:0005788; GO:0006986; GO:0015031	endoplasmic reticulum lumen|0005788||	chaperone activity|0003754||	response to unfolded protein|0006986||; protein transport|0015031||
4500	AFUA_3G13497		AFUA_3G13497		tRNA-Lys	2.51527e-05	3.96719e-06	3.10402	0.477094	45.496	tRNA	gene	tRNA
3680	AFUA_3G04046		AFUA_3G04046		tRNA-Arg	0.0618957	0.0370156	3.07425	-3.21556	5.27147	tRNA	gene	tRNA
9756	AFUA_8G06360	Afu8g06360	AFUA_8G06360	EAL85399.1	alpha-1,3-glucanase, putative	0.000138585	3.05593e-05	3.07228	1.93343	32.3466	protein_coding	gene	CDS	GO:0004553; GO:0006073; GO:0009277	chitin- and beta-glucan-containing cell wall|0009277||	hydrolase activity, hydrolyzing O-glycosyl compounds|0004553||	glucan metabolic process|0006073||
9458	AFUA_8G02430	Afu8g02430	AFUA_8G02430	EAL84925.1	zinc-binding alcohol dehydrogenase, putative	2.62146367185759e-7	1.31352373861208e-8	3.06859	3.62236	106.372	protein_coding	gene	CDS	GO:0005625; GO:0006066; GO:0008106; GO:0008270	soluble fraction|0005625||	alcohol dehydrogenase (NADP+) activity|0008106||; zinc ion binding|0008270||	alcohol metabolic process|0006066||
3408	AFUA_3G01230	Afu3g01230	AFUA_3G01230	EAL86406.1	MFS sugar transporte, putative	0.00276471	0.00103982	3.04457	0.424032	15.7555	protein_coding	gene	CDS	GO:0005215; GO:0006810; GO:0016020	membrane|0016020||	transporter activity|0005215||	transport|0006810||
4509	AFUA_3G13590		AFUA_3G13590	EAL92227.2	conserved hypothetical protein	0.000985864	0.000305189	3.03797	-1.25755	20.6742	protein_coding	gene	CDS
9206	AFUA_7G08390	Afu7g08390	AFUA_7G08390	EAL86738.1	hypothetical protein	0.0369405	0.0204266	3.02686	-2.75434	6.57454	protein_coding	gene	CDS
9214	AFUA_7G08480	Afu7g08480	AFUA_7G08480	EAL86729.1	SWI/SNF family DNA-dependent ATPase, putative	0.00128172	0.000418783	3.02635	0.0563056	19.3318	protein_coding	gene	CDS	GO:0005634; GO:0006333; GO:0007533; GO:0008094	nucleus|0005634||	DNA-dependent ATPase activity|0008094||	chromatin assembly or disassembly|0006333||; mating type switching|0007533||
8680	AFUA_7G00940	Afu7g00940	AFUA_7G00940	EAL84798.1	isoamyl alcohol oxidase, putative	3.93860457274481e-11	1.67239598845977e-13	3.02589	6.1182	460.426	protein_coding	gene	CDS
3282	AFUA_2G17970	Afu2g17970	AFUA_2G17970	EAL94096.1	ergot alkaloid biosynthetic protein A	0.0423855	0.0239377	3.02163	3.36929	6.52653	protein_coding	gene	CDS
3683	AFUA_3G04070	Afu3g04070	AFUA_3G04070	EAL86689.1	bZIP transcription factor HacA	1.39719489247238e-11	4.77170251049056e-14	3.01009	8.924	538.419	protein_coding	gene	CDS	GO:0003700; GO:0005634; GO:0006350; GO:0006990	nucleus|0005634||	transcription factor activity|0003700||	transcription|0006350||; unfolded protein response, positive regulation of target gene transcription|0006990||
9394	AFUA_8G01800	Afu8g01800	AFUA_8G01800	EAL84988.1	thiosulfate sulfurtransferase, putative	4.66743886319623e-9	8.04812462464103e-11	3.00536	7.06909	225.958	protein_coding	gene	CDS	GO:0000004; GO:0004792; GO:0005737	cytoplasm|0005737||	thiosulfate sulfurtransferase activity|0004792||	biological process unknown|0000004||
9832	AFUA_8G07160	Afu8g07160	AFUA_8G07160	EAL85476.1	conserved hypothetical protein	3.44811e-06	3.3222895938862e-7	3.00515	5.18637	74.7529	protein_coding	gene	CDS
9320	AFUA_8G01050	Afu8g01050	AFUA_8G01050	EAL85063.1	lipase/esterase, putative	0.000149668	3.34605e-05	2.98165	3.38205	33.8848	protein_coding	gene	CDS
294	AFUA_1G03352		AFUA_1G03352	EBA27333.1	alpha-1,3-glucanase/mutanase, putative	0.00223587	0.000808259	2.98038	1.02787	16.9783	protein_coding	gene	CDS	GO:0004553; GO:0006073; GO:0009277	chitin- and beta-glucan-containing cell wall|0009277||	hydrolase activity, hydrolyzing O-glycosyl compounds|0004553||	glucan metabolic process|0006073||
896	AFUA_1G10370	Afu1g10370	AFUA_1G10370	EAL90365.2	MFS multidrug transporter, putative	3.93860457274481e-11	1.71428122249103e-13	2.97661	6.2754	459.003	protein_coding	gene	CDS	GO:0015238; GO:0015893; GO:0016021	integral to membrane|0016021||	drug transporter activity|0015238||	drug transport|0015893||
3893	AFUA_3G07290	Afu3g07290	AFUA_3G07290	EAL92841.1	SD08430p	5.15969350784648e-11	2.45973825812744e-13	2.97591	6.93056	438.718	protein_coding	gene	CDS	GO:0000004; GO:0005554; GO:0008372	cellular component unknown|0008372||	molecular function unknown|0005554||	biological process unknown|0000004||
8694	AFUA_7G01100	Afu7g01100	AFUA_7G01100	EAL84784.1	conserved hypothetical protein	0.0301782	0.0160885	2.95925	-1.10698	7.18367	protein_coding	gene	CDS
1038	AFUA_1G11780	Afu1g11780	AFUA_1G11780	EAL90506.1	conserved hypothetical protein	3.15424564130542e-12	6.07877748096187e-15	2.92984	6.54259	695.261	protein_coding	gene	CDS
4425	AFUA_3G12740	Afu3g12740	AFUA_3G12740	EAL92309.1	copper resistance-associated P-type ATPase, putative	3.73782712479019e-8	1.1373852697404e-9	2.9186	6.90285	166	protein_coding	gene	CDS	GO:0004008; GO:0005802; GO:0006825; GO:0015680	Golgi trans face|0005802||	copper-exporting ATPase activity|0004008||	copper ion transport|0006825||; intracellular copper ion transport|0015680||
9459	AFUA_8G02440	Afu8g02440	AFUA_8G02440	EAL84924.1	C-4 methyl sterol oxidase, putative	2.56656846679706e-9	3.90491195881487e-11	2.91847	10.1355	230.508	protein_coding	gene	CDS	GO:0000254; GO:0005789; GO:0005886; GO:0006696	endoplasmic reticulum membrane|0005789||; plasma membrane|0005886||	C-4 methylsterol oxidase activity|0000254||	ergosterol biosynthetic process|0006696||
497	AFUA_1G05440	Afu1g05440	AFUA_1G05440	EAL88255.1	UDP-Glc/Gal endoplasmic reticulum nucleotide sugar transporter	1.16055604729139e-11	3.64917714433848e-14	2.90402	5.60858	556.69	protein_coding	gene	CDS	GO:0005459; GO:0008372; GO:0015785	cellular component unknown|0008372||	UDP-galactose transporter activity|0005459||	UDP-galactose transport|0015785||
9698	AFUA_8G05780	Afu8g05780	AFUA_8G05780	EAL85341.1	NACHT and Ankyrin domain protein	7.53943567349095e-9	1.50651062752583e-10	2.89543	4.74934	193.424	protein_coding	gene	CDS	GO:0005515; GO:0005525		protein binding|0005515||; GTP binding|0005525||
1778	AFUA_2G01405		AFUA_2G01405	EBA27306.1	cyanovirin-N family protein	3.40578e-06	3.26358133740428e-7	2.88788	0.77001	66.9864	protein_coding	gene	CDS
4714	AFUA_4G00440	Afu4g00440	AFUA_4G00440	EAL84374.1	short chain dehydrogenase, putative	9.12361029827471e-10	9.80933859029434e-12	2.88698	3.31383	275.274	protein_coding	gene	CDS	GO:0008152; GO:0016491		oxidoreductase activity|0016491||	metabolic process|0008152||
5965	AFUA_5G00530	Afu5g00530	AFUA_5G00530	EAL86248.1	inulinase, putative	0.000114537	2.41876e-05	2.87105	-0.153669	33.547	protein_coding	gene	CDS	GO:0005576; GO:0005737; GO:0005987	extracellular region|0005576||; cytoplasm|0005737||		sucrose catabolic process|0005987||
3026	AFUA_2G15360	Afu2g15360	AFUA_2G15360	EAL93833.1	conserved hypothetical protein	1.20463929309549e-7	4.89593105562482e-9	2.86701	3.34322	121.596	protein_coding	gene	CDS
1680	AFUA_2G00450	Afu2g00450	AFUA_2G00450	EAL87143.1	hexokinase, putative	2.30894e-06	1.95788335402914e-7	2.86069	2.53585	72.2439	protein_coding	gene	CDS	GO:0004396; GO:0005829; GO:0006000	cytosol|0005829||	hexokinase activity|0004396||	fructose metabolic process|0006000||
9239	AFUA_8G00170	Afu8g00170	AFUA_8G00170	EAL85149.1	nonribosomal brevianamide peptide synthase FtmA	1.15383492666642e-10	6.78795270784586e-13	2.84208	6.08412	386.215	protein_coding	gene	CDS	GO:0003824; GO:0019184; GO:0043042		catalytic activity|0003824||	nonribosomal peptide biosynthetic process|0019184||; amino acid adenylylation by nonribosomal peptide synthase|0043042||
9124	AFUA_7G06420	Afu7g06420	AFUA_7G06420	EAL86830.1	NADH-dependent flavin oxidoreductase, putative	1.25630199202987e-7	5.15203326288989e-9	2.82832	6.67505	136.889	protein_coding	gene	CDS	GO:0000004; GO:0003959; GO:0005634; GO:0005737	nucleus|0005634||; cytoplasm|0005737||	NADPH dehydrogenase activity|0003959||	biological process unknown|0000004||
9376	AFUA_8G01620	Afu8g01620	AFUA_8G01620	EAL85006.1	hypothetical protein	0.00143108	0.00047756	2.81371	1.05553	18.8586	protein_coding	gene	CDS
3379	AFUA_3G00950	Afu3g00950	AFUA_3G00950	EAL86378.1	ankyrin repeat protein	0.000127319	2.74496e-05	2.81285	0.0368838	32.8054	protein_coding	gene	CDS
4731	AFUA_4G00610	Afu4g00610	AFUA_4G00610	EAL84357.1	aryl-alcohol dehydrogenase, putative	7.31241805020578e-9	1.42406356186176e-10	2.81054	4.6311	194.851	protein_coding	gene	CDS	GO:0047682		aryl-alcohol oxidase activity|0047682||
2711	AFUA_2G12180	Afu2g12180	AFUA_2G12180	EAL93512.1	lectin family integral membrane protein, putative	7.63188358975623e-13	5.66978831691936e-16	2.803	7.15917	931.562	protein_coding	gene	CDS
5754	AFUA_4G13120	Afu4g13120	AFUA_4G13120	EAL89481.2	glutamine synthetase	1.60800878144569e-11	5.87162147601632e-14	2.79526	11.808	524.689	protein_coding	gene	CDS	GO:0004356; GO:0005737; GO:0006542; GO:0006807	cytoplasm|0005737||	glutamate-ammonia ligase activity|0004356||	glutamine biosynthetic process|0006542||; nitrogen compound metabolic process|0006807||
9803	AFUA_8G06835		AFUA_8G06835		tRNA-Met	0.119701	0.0778255	2.78908	-3.06875	3.53501	tRNA	gene	tRNA
7838	AFUA_6G06986		AFUA_6G06986		tRNA-Thr	0.0741933	0.0454293	2.78799	-2.39829	4.68241	tRNA	gene	tRNA
2137	AFUA_2G05060	Afu2g05060	AFUA_2G05060	EAL87599.1	alternative oxidase AlxA, putative	0.000622104	0.000179187	2.78368	11.0459	26.0034	protein_coding	gene	CDS
50	AFUA_1G00780	Afu1g00780	AFUA_1G00780	EAL87792.1	conserved hypothetical protein	1.08711e-05	1.41251e-06	2.77939	0.0201134	53.5988	protein_coding	gene	CDS
7267	AFUA_5G14320		AFUA_5G14320	EBA27424.1	conserved hypothetical protein	1.15135641074748e-9	1.3313178905083e-11	2.77886	6.78023	267.766	protein_coding	gene	CDS
9755	AFUA_8G06350	Afu8g06350	AFUA_8G06350	EAL85398.1	esterase family protein	0.000279545	6.98084e-05	2.7766	1.881	27.9259	protein_coding	gene	CDS
572	AFUA_1G06150	Afu1g06150	AFUA_1G06150	EAL88326.1	L-serine dehydratase, putative	3.12081153232397e-10	2.43739210862102e-12	2.76509	5.54276	328.64	protein_coding	gene	CDS	GO:0000004; GO:0005554; GO:0008372	cellular component unknown|0008372||	molecular function unknown|0005554||	biological process unknown|0000004||
5132	AFUA_4G06620	Afu4g06620	AFUA_4G06620	EAL90126.1	Glutamate/Leucine/Phenylalanine/Valine dehydrogenase, putative	5.82897854291211e-8	2.01019647488601e-9	2.76341	8.78421	146.499	protein_coding	gene	CDS	GO:0004354; GO:0005634; GO:0005737; GO:0006537	nucleus|0005634||; cytoplasm|0005737||	glutamate dehydrogenase (NADP+) activity|0004354||	glutamate biosynthetic process|0006537||
5148	AFUA_4G06810	Afu4g06810	AFUA_4G06810	EAL90107.1	hypothetical protein	7.42491113373631e-10	7.73594121467687e-12	2.75359	7.33808	283.751	protein_coding	gene	CDS
9098	AFUA_7G06130	Afu7g06130	AFUA_7G06130	EAL86859.2	plasma membrane protein Pth11-like, putative	5.01146123859807e-9	8.94631481887879e-11	2.75181	6.88062	216.401	protein_coding	gene	CDS
2353	AFUA_2G08300	Afu2g08300	AFUA_2G08300	EAL93126.1	DnaJ domain protein, putative	8.49849136314271e-12	2.41360947528143e-14	2.74475	6.89296	586.038	protein_coding	gene	CDS	GO:0003767; GO:0005788; GO:0006457	endoplasmic reticulum lumen|0005788||	co-chaperone activity|0003767||	protein folding|0006457||
8338	AFUA_6G12140	Afu6g12140	AFUA_6G12140	EAL89055.1	hypothetical protein	0.0522326	0.0304368	2.74164	3.43725	5.77833	protein_coding	gene	CDS
9802	AFUA_8G06830	Afu8g06830	AFUA_8G06830	EAL85444.1	endoglucanase, putative	2.47198394864799e-7	1.22358065416393e-8	2.73779	6.37849	117.311	protein_coding	gene	CDS
6642	AFUA_5G08325		AFUA_5G08325		tRNA-Val	0.0481315	0.0276858	2.73192	-2.73811	5.82816	tRNA	gene	tRNA
7408	AFUA_6G01800	Afu6g01800	AFUA_6G01800	EAL85859.1	endoglucanase, putative	4.7156214568638e-7	2.64224195195537e-8	2.72827	2.31581	96.2983	protein_coding	gene	CDS
6922	AFUA_5G11100	Afu5g11100	AFUA_5G11100	EAL91500.1	DUF775 domain protein	1.37765e-06	9.89326292306864e-8	2.71335	6.30657	90.8829	protein_coding	gene	CDS	GO:0000004; GO:0005554; GO:0005634; GO:0005737	nucleus|0005634||; cytoplasm|0005737||	molecular function unknown|0005554||	biological process unknown|0000004||
6621	AFUA_5G08130	Afu5g08130	AFUA_5G08130	EAL91785.1	protein transport protein Sec61 alpha subunit, putative	4.68425458097994e-12	1.00072892949689e-14	2.70833	8.1311	653.656	protein_coding	gene	CDS	GO:0005784; GO:0005788; GO:0030176; GO:0006616; GO:0006886; GO:0045047; GO:0008565	translocon complex|0005784||; endoplasmic reticulum lumen|0005788||; integral to endoplasmic reticulum membrane|0030176||	protein transporter activity|0008565||	SRP-dependent cotranslational protein targeting to membrane, translocation|0006616||; intracellular protein transport|0006886||; protein targeting to ER|0045047||
3558	AFUA_3G02780	Afu3g02780	AFUA_3G02780	EAL86562.1	MFS multidrug transporter, putative	3.28446056288635e-7	1.71874294689973e-8	2.70807	5.94315	114.775	protein_coding	gene	CDS	GO:0005887; GO:0009636; GO:0015239	integral to plasma membrane|0005887||	multidrug transporter activity|0015239||	response to toxin|0009636||
5848	AFUA_4G14080		AFUA_4G14080	EBA27380.1	spherulin 4-like cell surface protein, putative	3.93860457274481e-11	1.71782124584671e-13	2.70708	5.99469	458.885	protein_coding	gene	CDS
9311	AFUA_8G00940	Afu8g00940	AFUA_8G00940	EAL85074.1	MFS multidrug transporter, putative	5.24188635578222e-10	5.04230330601163e-12	2.70617	8.45868	299.66	protein_coding	gene	CDS	GO:0005887; GO:0006855; GO:0042493; GO:0015559	integral to plasma membrane|0005887||	multidrug efflux pump activity|0015559||	multidrug transport|0006855||; response to drug|0042493||
7551	AFUA_6G03200	Afu6g03200	AFUA_6G03200	EAL85719.1	solute symporter family transporter	0.000505033	0.000140102	2.70326	2.34274	24.8783	protein_coding	gene	CDS	GO:0005886; GO:0015204; GO:0015840	plasma membrane|0005886||	urea transporter activity|0015204||	urea transport|0015840||
3218	AFUA_2G17305	Afu2g17305	AFUA_2G17305	EAL94027.1	hypothetical protein	5.8229248123699e-7	3.45512832461344e-8	2.70045	3.34449	92.7284	protein_coding	gene	CDS
4996	AFUA_4G04280	Afu4g04280	AFUA_4G04280	EAL84575.1	AN1 zinc finger protein	2.64625996571849e-10	1.98306109726612e-12	2.69086	6.97273	337.339	protein_coding	gene	CDS	GO:0000004; GO:0005554; GO:0005634; GO:0005737	nucleus|0005634||; cytoplasm|0005737||	molecular function unknown|0005554||	biological process unknown|0000004||
7372	AFUA_6G00450	Afu6g00450	AFUA_6G00450	EAL84220.1	feruloyl esterase, putative	0.00249513	0.000921217	2.68767	0.0208115	16.2086	protein_coding	gene	CDS
4652	AFUA_3G15055		AFUA_3G15055	EBA27447.1	conserved hypothetical protein	3.53764e-05	6.04259e-06	2.68186	0.949394	42.4753	protein_coding	gene	CDS
4462	AFUA_3G13140	Afu3g13140	AFUA_3G13140	EAL92270.1	methyltransferase, putative	5.24188635578222e-10	5.05101129728483e-12	2.68032	8.62862	299.594	protein_coding	gene	CDS
1623	AFUA_1G17560	Afu1g17560	AFUA_1G17560	EAL91084.1	GPI anchored protein, putative	1.60961e-05	2.31506e-06	2.67349	1.4176	49.5952	protein_coding	gene	CDS
4886	AFUA_4G03240	Afu4g03240	AFUA_4G03240	EAL84472.1	cell wall serine-threonine-rich galactomannoprotein Mp1	3.39409420939263e-10	2.81536929074664e-12	2.67325	10.6205	322.688	protein_coding	gene	CDS
443	AFUA_1G04890	Afu1g04890	AFUA_1G04890	EAL88200.1	translocon protein Sec61beta, putative	2.33270192520092e-12	3.96603571758657e-15	2.64571	6.30659	732.951	protein_coding	gene	CDS	GO:0005784; GO:0006613; GO:0008565	translocon complex|0005784||	protein transporter activity|0008565||	cotranslational protein targeting to membrane|0006613||
4572	AFUA_3G14250	Afu3g14250	AFUA_3G14250	EAL92163.1	Indoleamine 2,3-dioxygenase subfamily	4.26699846438463e-10	3.78873529066319e-12	2.63556	6.3033	310.752	protein_coding	gene	CDS	GO:0004833; GO:0005737; GO:0009435	cytoplasm|0005737||	tryptophan 2,3-dioxygenase activity|0004833||	NAD biosynthetic process|0009435||
4414	AFUA_3G12630	Afu3g12630	AFUA_3G12630	EAL92320.1	cytochrome b561, putative	5.4015458272386e-9	9.92575076389188e-11	2.63211	5.30613	204.244	protein_coding	gene	CDS	GO:0016021	integral to membrane|0016021||
9614	AFUA_8G04890	Afu8g04890	AFUA_8G04890	EAL85257.1	conserved hypothetical protein	9.32351433633939e-10	1.02134044865063e-11	2.61587	8.74263	273.857	protein_coding	gene	CDS
1037	AFUA_1G11770	Afu1g11770	AFUA_1G11770	EAL90505.1	COPII-coated vesicle protein SurF4/Erv29, putative	1.86979661347456e-13	7.58615118561541e-17	2.60057	6.82506	1192.51	protein_coding	gene	CDS	GO:0006888; GO:0030138	COPII-coated vesicle|0030138||		ER to Golgi vesicle-mediated transport|0006888||
8978	AFUA_7G04960	Afu7g04960	AFUA_7G04960	EAL86976.2	N-acetyltransferase, GNAT family, putative	2.32952e-05	3.61749e-06	2.60053	4.25067	49.6978	protein_coding	gene	CDS	GO:0008080; GO:0008152		N-acetyltransferase activity|0008080||	metabolic process|0008152||
9824	AFUA_8G07080	Afu8g07080	AFUA_8G07080	EAL85468.1	elastinolytic metalloproteinase Mep	3.62779e-05	6.22601e-06	2.59632	6.29662	48.5326	protein_coding	gene	CDS	GO:0004175; GO:0009405		endopeptidase activity|0004175||	pathogenesis|0009405||
3624	AFUA_3G03460	Afu3g03460	AFUA_3G03460	EAL86628.1	HAD superfamily hydrolase, putative	0.000626106	0.000180548	2.58732	-0.153335	23.0206	protein_coding	gene	CDS	GO:0008152; GO:0016787		hydrolase activity|0016787||	metabolic process|0008152||
5883	AFUA_4G14480	Afu4g14480	AFUA_4G14480	EAL89348.2	conserved hypothetical protein	0.0479182	0.0275321	2.57561	-2.39846	5.99883	protein_coding	gene	CDS
5968	AFUA_5G00560	Afu5g00560	AFUA_5G00560	EAL86245.1	hypothetical protein	0.0446372	0.0253905	2.56643	-0.702727	6.03724	protein_coding	gene	CDS
6931	AFUA_5G11190	Afu5g11190	AFUA_5G11190	EAL91491.1	conserved hypothetical protein	1.12909325616762e-9	1.2941225068155e-11	2.56238	8.25275	265.686	protein_coding	gene	CDS
7697	AFUA_6G04670	Afu6g04670	AFUA_6G04670	EAL85573.1	ER-associated proteolytic system protein Der1, putative	1.30721772596232e-11	4.24292192218219e-14	2.54817	5.29111	546.347	protein_coding	gene	CDS
3577	AFUA_3G02970	Afu3g02970	AFUA_3G02970	EAL86581.1	aspergillopepsin, putative	0.0011473	0.000365521	2.54464	0.472402	19.9024	protein_coding	gene	CDS
3330	AFUA_3G00495		AFUA_3G00495		tRNA-Ile	0.296681	0.223794	2.54329	-3.67805	1.59747	tRNA	gene	tRNA
7268	AFUA_5G14330	Afu5g14330	AFUA_5G14330	EAL91186.1	12-oxophytodienoate reductase, putative	1.74867205353144e-9	2.41220609879578e-11	2.54265	5.97582	245.275	protein_coding	gene	CDS	GO:0000004; GO:0003959; GO:0005634; GO:0005737	nucleus|0005634||; cytoplasm|0005737||	NADPH dehydrogenase activity|0003959||	biological process unknown|0000004||
8763	AFUA_7G01790	Afu7g01790	AFUA_7G01790	EAL84715.1	MFS transporter, putative	5.55499565188066e-7	3.24300502609846e-8	2.53923	5.79169	103.503	protein_coding	gene	CDS	GO:0000316; GO:0000319; GO:0005886	plasma membrane|0005886||	sulfite transporter activity|0000319||	sulfite transport|0000316||
7538	AFUA_6G03060	Afu6g03060	AFUA_6G03060	EAL85732.1	MFS monosaccharide transporter, putative	7.39014458395333e-9	1.45867426046171e-10	2.5385	8.34168	194.632	protein_coding	gene	CDS	GO:0004872; GO:0005355; GO:0005536; GO:0005886; GO:0007165; GO:0009749	plasma membrane|0005886||	receptor activity|0004872||; glucose transporter activity|0005355||; glucose binding|0005536||	signal transduction|0007165||; response to glucose stimulus|0009749||
7376	AFUA_6G00490	Afu6g00490	AFUA_6G00490	EAL84216.1	DUF521 domain protein	2.56510089508196e-8	6.85495905144449e-10	2.53654	3.40075	158.421	protein_coding	gene	CDS
7814	AFUA_6G06740	Afu6g06740	AFUA_6G06740	EAL88529.1	endoplasmic reticulum calcium ATPase, putative	1.4367206544526e-11	5.10043847305415e-14	2.53204	7.69996	533.971	protein_coding	gene	CDS	GO:0005388; GO:0015410; GO:0005794; GO:0006816; GO:0006828; GO:0045045	Golgi apparatus|0005794||	calcium-transporting ATPase activity|0005388||; manganese-transporting ATPase activity|0015410||	calcium ion transport|0006816||; manganese ion transport|0006828||; secretory pathway|0045045||
3297	AFUA_3G00130	Afu3g00130	AFUA_3G00130	EAL86296.2	conserved hypothetical protein	0.00356457	0.00139488	2.53049	7.87337	16.3227	protein_coding	gene	CDS	GO:0000004			biological process unknown|0000004||
3946	AFUA_3G07870	Afu3g07870	AFUA_3G07870	EAL92788.2	extracellular serine-rich protein, putative	9.81314369001679e-12	2.88651148200109e-14	2.52249	10.6585	573.155	protein_coding	gene	CDS
4839	AFUA_4G02780	Afu4g02780	AFUA_4G02780	EAL84426.1	toxin biosynthesis peroxidase, putative	1.30429973712569e-7	5.41624706114212e-9	2.52072	4.52052	119.931	protein_coding	gene	CDS
9825	AFUA_8G07090	Afu8g07090	AFUA_8G07090	EAL85469.1	extracellular proline-serine rich protein	1.3384984868791e-10	8.666013270748e-13	2.51555	6.75278	374.515	protein_coding	gene	CDS
3138	AFUA_2G16470	Afu2g16470	AFUA_2G16470	EAL93946.1	ubiquitin conjugating enzyme (UbcF), putative	1.06522432171707e-11	3.24137637199636e-14	2.51467	5.98962	564.953	protein_coding	gene	CDS	GO:0000209; GO:0006512; GO:0006513; GO:0030433; GO:0004840; GO:0005635; GO:0005789	nuclear envelope|0005635||; endoplasmic reticulum membrane|0005789||	ubiquitin conjugating enzyme activity|0004840||	protein polyubiquitination|0000209||; ubiquitin cycle|0006512||; protein monoubiquitination|0006513||; ER-associated protein catabolic process|0030433||
6740	AFUA_5G09330	Afu5g09330	AFUA_5G09330	EAL91668.1	CipC-like antibiotic response protein, putative	1.31996232775323e-9	1.56644276647863e-11	2.51449	10.5487	259.262	protein_coding	gene	CDS
7136	AFUA_5G12970	Afu5g12970	AFUA_5G12970	EAL91318.1	hypothetical protein	3.88233e-06	3.84617924881319e-7	2.50488	1.13358	65.3644	protein_coding	gene	CDS
9447	AFUA_8G02330	Afu8g02330	AFUA_8G02330	EAL84935.1	endoglucanase, putative	0.0373021	0.0206672	2.50436	-0.731712	6.54519	protein_coding	gene	CDS
5867	AFUA_4G14240	Afu4g14240	AFUA_4G14240	EAL89370.1	O-methyltransferase, putative	1.3595788699015e-9	1.66344089938055e-11	2.4887	7.03482	257.271	protein_coding	gene	CDS	GO:0008171; GO:0008757		O-methyltransferase activity|0008171||; S-adenosylmethionine-dependent methyltransferase activity|0008757||
6706	AFUA_5G08970	Afu5g08970	AFUA_5G08970	EAL91702.1	oligosaccharyl transferase subunit (beta), putative	2.33270192520092e-12	3.3101236999643e-15	2.48652	6.15003	749.503	protein_coding	gene	CDS	GO:0004579; GO:0006487; GO:0007049; GO:0008250	oligosaccharyl transferase complex|0008250||	dolichyl-diphosphooligosaccharide-protein glycotransferase activity|0004579||	protein amino acid N-linked glycosylation|0006487||; cell cycle|0007049||
1033	AFUA_1G11720		AFUA_1G11720	EBA27409.1	conserved hypothetical protein	2.64778814485405e-8	7.20099235770885e-10	2.48172	3.83138	157.388	protein_coding	gene	CDS
4672	AFUA_3G15280	Afu3g15280	AFUA_3G15280	EAL92058.1	methyltransferase, putative	0.152419	0.103256	2.4797	-1.24185	3.10224	protein_coding	gene	CDS
9123	AFUA_7G06410	Afu7g06410	AFUA_7G06410	EAL86831.1	exo-polygalacturonase, putative	0.00100861	0.00031315	2.46313	0.588763	20.5629	protein_coding	gene	CDS
4730	AFUA_4G00600	Afu4g00600	AFUA_4G00600	EAL84358.1	integral membrane protein	2.45451037370355e-8	6.52278849690972e-10	2.45807	3.3235	159.47	protein_coding	gene	CDS
8693	AFUA_7G01090	Afu7g01090	AFUA_7G01090	EAL84785.1	proline permease PrnB	2.02082917231334e-9	2.91061712616385e-11	2.454	7.3132	239.414	protein_coding	gene	CDS	GO:0005886; GO:0015175; GO:0015359; GO:0015804	plasma membrane|0005886||	neutral amino acid transporter activity|0015175||; amino acid permease activity|0015359||	neutral amino acid transport|0015804||
6929	AFUA_5G11170	Afu5g11170	AFUA_5G11170	EAL91493.1	nucleosome remodeling complex ATPase subunit (Snf2h), putative	1.77886486709937e-9	2.48942123290606e-11	2.44283	6.73571	244.282	protein_coding	gene	CDS	GO:0005654; GO:0005679; GO:0016588; GO:0016589; GO:0006335; GO:0006338; GO:0045449; GO:0016887	nucleoplasm|0005654||; nucleosome remodeling complex|0005679||; ISW2 complex|0016588||; NURF complex|0016589||	ATPase activity|0016887||	DNA replication-dependent nucleosome assembly|0006335||; chromatin remodeling|0006338||; regulation of transcription|0045449||
3710	AFUA_3G05400	Afu3g05400	AFUA_3G05400	EAL93023.1	DnaJ and TPR domain protein	4.68425458097994e-12	1.04527437652458e-14	2.43648	7.42711	650.139	protein_coding	gene	CDS	GO:0000300; GO:0005783; GO:0000742; GO:0006457; GO:0003767	peripheral to membrane of membrane fraction|0000300||; endoplasmic reticulum|0005783||	co-chaperone activity|0003767||	karyogamy during conjugation with cellular fusion|0000742||; protein folding|0006457||
9827	AFUA_8G07110	Afu8g07110	AFUA_8G07110	EAL85471.1	alanyl-tRNA synthetase, putative	3.39409420939263e-10	2.82296100182773e-12	2.43553	4.43616	322.578	protein_coding	gene	CDS
5805	AFUA_4G13620	Afu4g13620	AFUA_4G13620	EAL89431.1	hypothetical protein	0.00323504	0.00124919	2.43397	0.713301	15.0822	protein_coding	gene	CDS
3249	AFUA_2G17640	Afu2g17640	AFUA_2G17640	EAL94061.1	conserved hypothetical protein	8.36419e-05	1.66922e-05	2.43394	1.22913	35.7886	protein_coding	gene	CDS
4082	AFUA_3G09240	Afu3g09240	AFUA_3G09240	EAL92658.1	CAIB/BAIF family enzyme	1.90511634576627e-7	8.67630834008577e-9	2.43384	7.03343	123.687	protein_coding	gene	CDS
9844	AFUA_8G07250	Afu8g07250	AFUA_8G07250	EAL85487.1	pectin methylesterase family protein	0.253499	0.186878	2.41914	-1.23048	1.89738	protein_coding	gene	CDS
1245	AFUA_1G13820	Afu1g13820	AFUA_1G13820	EAL90714.1	hypothetical protein	1.08928e-05	1.41918e-06	2.41259	3.98959	55.9385	protein_coding	gene	CDS
5932	AFUA_5G00180	Afu5g00180	AFUA_5G00180	EAL86284.1	DUF221 membrane protein, putative	0.207154	0.147838	2.41061	-2.98043	2.33658	protein_coding	gene	CDS
4499	AFUA_3G13496		AFUA_3G13496	EBA27453.1	thioesterase domain protein	5.08504040076055e-10	4.71957924000927e-12	2.40177	4.01817	302.192	protein_coding	gene	CDS
1682	AFUA_2G00470	Afu2g00470	AFUA_2G00470	EAL87145.1	C6 transcription factor, putative	4.2895e-06	4.36389915484962e-7	2.40053	2.97335	64.1391	protein_coding	gene	CDS	GO:0003702; GO:0005634; GO:0045449	nucleus|0005634||	RNA polymerase II transcription factor activity|0003702||	regulation of transcription|0045449||
9526	AFUA_8G04070	Afu8g04070	AFUA_8G04070	EAL85176.2	glucosamine-6-phosphate deaminase, putative	8.34657718177365e-9	1.69318940699334e-10	2.39357	3.38575	190.491	protein_coding	gene	CDS	GO:0004342; GO:0006046		glucosamine-6-phosphate deaminase activity|0004342||	N-acetylglucosamine catabolic process|0006046||
6035	AFUA_5G01245		AFUA_5G01245	EBA27260.1	conserved hypothetical protein	4.9925287532212e-9	8.7605991916753e-11	2.39113	6.1149	207.59	protein_coding	gene	CDS
1264	AFUA_1G14000	Afu1g14000	AFUA_1G14000	EAL90732.1	hypothetical protein	1.14526382435765e-8	2.49753242962668e-10	2.38972	3.52769	181.025	protein_coding	gene	CDS
2263	AFUA_2G06280	Afu2g06280	AFUA_2G06280	EAL87719.1	oligosaccharyl transferase subunit (gamma), putative	1.41037000585379e-12	1.43054062871873e-15	2.38897	6.83862	831.234	protein_coding	gene	CDS	GO:0004579; GO:0006461; GO:0006486; GO:0006487; GO:0008250; GO:0016021	oligosaccharyl transferase complex|0008250||; integral to membrane|0016021||	dolichyl-diphosphooligosaccharide-protein glycotransferase activity|0004579||	protein complex assembly|0006461||; protein amino acid glycosylation|0006486||; protein amino acid N-linked glycosylation|0006487||
8630	AFUA_7G00440	Afu7g00440	AFUA_7G00440	EAL84848.1	GABA permease, putative	1.34399e-05	1.86222e-06	2.38343	6.36268	58.0989	protein_coding	gene	CDS	GO:0005886; GO:0015220; GO:0015871	plasma membrane|0005886||	choline transporter activity|0015220||	choline transport|0015871||
7912	AFUA_6G07720	Afu6g07720	AFUA_6G07720	EAL88625.1	phosphoenolpyruvate carboxykinase AcuF	8.40201170581714e-7	5.4541915931869e-8	2.38208	10.4977	91.7136	protein_coding	gene	CDS	GO:0004612; GO:0005829; GO:0006094	cytosol|0005829||	phosphoenolpyruvate carboxykinase (ATP) activity|0004612||	gluconeogenesis|0006094||
3396	AFUA_3G01130	Afu3g01130	AFUA_3G01130	EAL86396.1	cell wall protein, putative	0.0189805	0.00950471	2.38029	3.39634	8.97811	protein_coding	gene	CDS
3742	AFUA_3G05740	Afu3g05740	AFUA_3G05740	EAL92991.1	aldose 1-epimerase, putative	5.81475917617287e-11	2.88998072454073e-13	2.36139	6.57752	429.945	protein_coding	gene	CDS	GO:0006012; GO:0008372	cellular component unknown|0008372||		galactose metabolic process|0006012||
9806	AFUA_8G06860	Afu8g06860	AFUA_8G06860	EAL85447.1	conserved hypothetical protein	0.197746	0.13972	2.36112	-2.77206	2.48656	protein_coding	gene	CDS
3135	AFUA_2G16440	Afu2g16440	AFUA_2G16440	EAL93942.1	hypothetical protein	1.74824e-06	1.32816213721298e-7	2.35519	5.22483	81.8153	protein_coding	gene	CDS
9466	AFUA_8G02495		AFUA_8G02495		tRNA-Gly	0.0957478	0.0605234	2.35371	-3.4304	4.05816	tRNA	gene	tRNA
26	AFUA_1G00480	Afu1g00480	AFUA_1G00480	EAL87762.1	glucosamine-6-phosphate deaminase, putative	1.76479955498215e-8	4.2602930731895e-10	2.35303	3.52188	168.726	protein_coding	gene	CDS	GO:0004342; GO:0006046		glucosamine-6-phosphate deaminase activity|0004342||	N-acetylglucosamine catabolic process|0006046||
978	AFUA_1G11180	Afu1g11180	AFUA_1G11180	EAL90445.1	heat shock protein/chaperonin HSP78, putative	1.3945e-06	1.00708418938528e-7	2.35029	7.58432	88.0469	protein_coding	gene	CDS	GO:0000002; GO:0006457; GO:0006628; GO:0006950; GO:0003754; GO:0003773; GO:0004176; GO:0005759	mitochondrial matrix|0005759||	chaperone activity|0003754||; heat shock protein activity|0003773||; ATP-dependent peptidase activity|0004176||	mitochondrial genome maintenance|0000002||; protein folding|0006457||; mitochondrial translocation|0006628||; response to stress|0006950||
4883	AFUA_4G03210	Afu4g03210	AFUA_4G03210	EAL84469.1	cutinase, putative	0.00258605	0.00096091	2.34389	0.835894	16.05	protein_coding	gene	CDS
2455	AFUA_2G09445		AFUA_2G09445		tRNA-Leu	0.0844256	0.0526129	2.33938	-2.07994	4.35933	tRNA	gene	tRNA
4459	AFUA_3G13110	Afu3g13110	AFUA_3G13110	EAL92273.1	extracellular serine-threonine rich protein	2.58777742338751e-7	1.29139516412076e-8	2.32577	9.57619	109.925	protein_coding	gene	CDS
7546	AFUA_6G03140	Afu6g03140	AFUA_6G03140	EAL85724.1	oligopeptide transporter, putative	1.77886486709937e-9	2.5079847502466e-11	2.32348	4.85344	244.049	protein_coding	gene	CDS	GO:0005887; GO:0006857; GO:0015198	integral to plasma membrane|0005887||	oligopeptide transporter activity|0015198||	oligopeptide transport|0006857||
5149	AFUA_4G06820	Afu4g06820	AFUA_4G06820	EAL90106.1	GPI-anchored cell wall organization protein Ecm33	5.87822595639338e-11	2.98114715305476e-13	2.32075	11.0135	428.274	protein_coding	gene	CDS	GO:0005886; GO:0007047	plasma membrane|0005886||		cell wall organization and biogenesis|0007047||
9729	AFUA_8G06045		AFUA_8G06045		tRNA-Ile	0.298944	0.225565	2.3206	-4.05456	1.58475	tRNA	gene	tRNA
5291	AFUA_4G08220	Afu4g08220	AFUA_4G08220	EAL89966.1	cytochrome P450 monooxygenase, putative	0.0372237	0.0206142	2.31575	-1.45024	6.55161	protein_coding	gene	CDS
6149	AFUA_5G02390	Afu5g02390	AFUA_5G02390	EAL86065.1	Auxin Efflux Carrier superfamily	4.44804749855707e-8	1.42568517044734e-9	2.31511	4.07312	143.672	protein_coding	gene	CDS
4100	AFUA_3G09470	Afu3g09470	AFUA_3G09470	EAL92634.2	3-hydroxyisobutyrate dehydrogenase, putative	0.120345	0.07833	2.30756	-1.07857	3.52551	protein_coding	gene	CDS
1822	AFUA_2G01855		AFUA_2G01855		tRNA-Ser	0.465287	0.380715	2.30678	-4.66388	0.837036	tRNA	gene	tRNA
3525	AFUA_3G02420	Afu3g02420	AFUA_3G02420	EAL86527.1	ThiJ/PfpI family transcriptional regulator, putative	0.537041	0.452337	2.30665	-4.21937	0.601656	protein_coding	gene	CDS
8973	AFUA_7G04915		AFUA_7G04915		tRNA-Ala	0.473196	0.388243	2.29958	-4.73818	0.809975	tRNA	gene	tRNA
2748	AFUA_2G12580	Afu2g12580	AFUA_2G12580	EAL93552.1	translocation protein Sec62, putative	7.65925095020873e-14	2.33063727057777e-17	2.29828	6.939	1377.92	protein_coding	gene	CDS	GO:0005515; GO:0008565; GO:0005789; GO:0006616	endoplasmic reticulum membrane|0005789||	protein binding|0005515||; protein transporter activity|0008565||	SRP-dependent cotranslational protein targeting to membrane, translocation|0006616||
3373	AFUA_3G00880	Afu3g00880	AFUA_3G00880	EAL86371.1	extracellular conserved serine-rich protein	5.9545232179914e-11	3.10448503524554e-13	2.29531	11.6983	426.102	protein_coding	gene	CDS
3215	AFUA_2G17280	Afu2g17280	AFUA_2G17280	EAL94024.1	hypothetical protein	0.0150145	0.00725979	2.2941	-0.965879	9.72979	protein_coding	gene	CDS
269	AFUA_1G03090	Afu1g03090	AFUA_1G03090	EAL88021.1	mitochondrial integral membrane protein	8.95697667839977e-9	1.84427047947576e-10	2.29232	8.14625	188.371	protein_coding	gene	CDS	GO:0000004; GO:0000324; GO:0005554	vacuole, cell cycle-correlated morphology|0000324||	molecular function unknown|0005554||	biological process unknown|0000004||
988	AFUA_1G11280	Afu1g11280	AFUA_1G11280	EAL90455.1	oxidoreductase, putative	7.53905e-05	1.47355e-05	2.29207	0.946251	36.5652	protein_coding	gene	CDS	GO:0008152; GO:0016491		oxidoreductase activity|0016491||	metabolic process|0008152||
5984	AFUA_5G00720	Afu5g00720	AFUA_5G00720	EAL86229.1	GNAT family acetyltransferase, putative	1.07588071137005e-8	2.31348727873467e-10	2.28977	8.11064	182.854	protein_coding	gene	CDS	GO:0008080; GO:0008152		N-acetyltransferase activity|0008080||	metabolic process|0008152||
3926	AFUA_3G07650	Afu3g07650	AFUA_3G07650	EAL92808.1	pectin methylesterase, putative	1.23074839977477e-8	2.72140329801095e-10	2.28487	3.77481	178.994	protein_coding	gene	CDS
3021	AFUA_2G15312		AFUA_2G15312	EBA27504.1	citrate synthase, putative	2.58351e-06	2.28504016370981e-7	2.28485	1.98742	70.6195	protein_coding	gene	CDS	GO:0004108; GO:0006099		citrate (Si)-synthase activity|0004108||	tricarboxylic acid cycle|0006099||
9097	AFUA_7G06120	Afu7g06120	AFUA_7G06120	EAL86860.2	transmembrane transporter, putative	2.17112173334219e-9	3.1931499273214e-11	2.27732	6.99273	236.572	protein_coding	gene	CDS	GO:0005887; GO:0015664; GO:0015890	integral to plasma membrane|0005887||	nicotinamide mononucleotide permease activity|0015664||	nicotinamide mononucleotide transport|0015890||
9572	AFUA_8G04485		AFUA_8G04485		tRNA-Val	0.133327	0.088267	2.27603	-3.47615	3.2816	tRNA	gene	tRNA
3592	AFUA_3G03150	Afu3g03150	AFUA_3G03150	EAL86596.1	hypothetical protein	0.123279	0.0806274	2.27566	-2.10149	3.46323	protein_coding	gene	CDS
9432	AFUA_8G02190	Afu8g02190	AFUA_8G02190	EAL84949.1	hypothetical protein	2.55617e-05	4.05243e-06	2.2743	5.72741	50.7018	protein_coding	gene	CDS
3464	AFUA_3G01840	Afu3g01840	AFUA_3G01840	EAL86466.1	MFS transporter, putative	1.52654365803728e-9	1.93546969524962e-11	2.27407	4.35048	252.317	protein_coding	gene	CDS	GO:0005215; GO:0006810; GO:0016021	integral to membrane|0016021||	transporter activity|0005215||	transport|0006810||
8815	AFUA_7G02313		AFUA_7G02313		tRNA-Lys	0.0232862	0.0119358	2.26537	-1.18881	7.97455	tRNA	gene	tRNA
1874	AFUA_2G02360	Afu2g02360	AFUA_2G02360	EAL87333.1	UDP-glucose:glycoprotein glucosyltransferase, putative	7.95085290003739e-12	2.17743207527142e-14	2.26484	6.20845	593.58	protein_coding	gene	CDS	GO:0003980; GO:0005783; GO:0006078; GO:0006950; GO:0009100	endoplasmic reticulum|0005783||	UDP-glucose:glycoprotein glucosyltransferase activity|0003980||	1,6-beta-glucan biosynthetic process|0006078||; response to stress|0006950||; glycoprotein metabolic process|0009100||
9157	AFUA_7G06740	Afu7g06740	AFUA_7G06740	EAL86799.1	endoglucanase, putative	0.00436886	0.00176368	2.26115	-0.666335	13.8579	protein_coding	gene	CDS
9794	AFUA_8G06760	Afu8g06760	AFUA_8G06760	EAL85436.1	MFS transporter, putative	8.93217132493753e-8	3.3793487211702e-9	2.24199	5.22449	127.936	protein_coding	gene	CDS	GO:0005215; GO:0005887; GO:0006810	integral to plasma membrane|0005887||	transporter activity|0005215||	transport|0006810||
6803	AFUA_5G09900	Afu5g09900	AFUA_5G09900	EAL91612.1	RTA1 domain protein, putative	0.00297715	0.00113129	2.23783	-0.00571798	15.4441	protein_coding	gene	CDS	GO:0000004; GO:0005554; GO:0016021	integral to membrane|0016021||	molecular function unknown|0005554||	biological process unknown|0000004||
3856	AFUA_3G06901		AFUA_3G06901	EAL92878.2	protein translocation complex subunit Sss1, putative	5.75111366669072e-12	1.34167374311681e-14	2.23665	7.27131	630.333	protein_coding	gene	CDS
2623	AFUA_2G11240	Afu2g11240	AFUA_2G11240	EAL93419.1	UDP-N-acetyl-glucosamine-1-P transferase Alg7, putative	4.46180527311381e-11	1.99127124472064e-13	2.23346	5.72262	450.481	protein_coding	gene	CDS	GO:0003975; GO:0005783; GO:0006487	endoplasmic reticulum|0005783||	UDP-N-acetylglucosamine-dolichyl-phosphate N-acetylglucosaminephosphotransferase activity|0003975||	protein amino acid N-linked glycosylation|0006487||
9194	AFUA_7G08260	Afu7g08260	AFUA_7G08260	EAL86751.1	hypothetical protein	3.03353e-06	2.79383403978344e-7	2.22885	3.08614	68.5512	protein_coding	gene	CDS
7384	AFUA_6G00550	Afu6g00550	AFUA_6G00550	EAL84210.1	glycosyl transferase family 8 family, putative	1.53418629036815e-8	3.59465496576776e-10	2.22313	5.3856	172.553	protein_coding	gene	CDS
4725	AFUA_4G00550	Afu4g00550	AFUA_4G00550	EAL84363.1	MFS transporter, putative	7.75485e-06	9.14787004963504e-7	2.22064	1.73618	57.3232	protein_coding	gene	CDS	GO:0005215; GO:0006810; GO:0016021	integral to membrane|0016021||	transporter activity|0005215||	transport|0006810||
3851	AFUA_3G06850	Afu3g06850	AFUA_3G06850	EAL92883.1	conserved hypothetical protein	2.68838e-06	2.40505857921281e-7	2.21576	5.15194	74.2291	protein_coding	gene	CDS
7355	AFUA_6G00260	Afu6g00260	AFUA_6G00260	EAL84239.1	phosphatidylserine decarboxylase family protein	0.0499187	0.0288606	2.21208	-2.08462	5.88065	protein_coding	gene	CDS	GO:0004609; GO:0006660		phosphatidylserine decarboxylase activity|0004609||	phosphatidylserine catabolic process|0006660||
5234	AFUA_4G07650	Afu4g07650	AFUA_4G07650	EAL90022.1	peptidyl-prolyl cis-trans isomerase (CypB), putative	7.95085290003739e-12	2.10035518067315e-14	2.20728	6.94067	596.242	protein_coding	gene	CDS	GO:0000118; GO:0003755; GO:0019538	histone deacetylase complex|0000118||	peptidyl-prolyl cis-trans isomerase activity|0003755||	protein metabolic process|0019538||
8999	AFUA_7G05150	Afu7g05150	AFUA_7G05150	EAL86956.1	conserved hypothetical protein	1.39972e-05	1.96776e-06	2.20624	2.28142	50.8858	protein_coding	gene	CDS
8762	AFUA_7G01780	Afu7g01780	AFUA_7G01780	EAL84716.1	hypothetical protein	2.11053049449827e-8	5.38262531203428e-10	2.20555	8.11409	163.586	protein_coding	gene	CDS
7841	AFUA_6G07010	Afu6g07010	AFUA_6G07010	EAL88556.2	C6 transcription factor RosA	2.32009e-05	3.59581e-06	2.20014	8.86848	50.5822	protein_coding	gene	CDS	GO:0003700; GO:0030584; GO:0045449; GO:0050793		transcription factor activity|0003700||	fruiting body development (sensu Fungi)|0030584||; regulation of transcription|0045449||; regulation of developmental process|0050793||
3250	AFUA_2G17650	Afu2g17650	AFUA_2G17650	EAL94062.1	DUF907 domain protein	1.04811769175179e-7	4.15025810563489e-9	2.19495	8.23678	127.717	protein_coding	gene	CDS	GO:0000004; GO:0005554; GO:0005737	cytoplasm|0005737||	molecular function unknown|0005554||	biological process unknown|0000004||
9126	AFUA_7G06440	Afu7g06440	AFUA_7G06440	EAL86828.1	F-box domain protein	1.10909599147798e-7	4.43066879407586e-9	2.19455	2.74686	123.263	protein_coding	gene	CDS
3134	AFUA_2G16430	Afu2g16430	AFUA_2G16430	EAL93941.1	conserved hypothetical protein	1.78965348065977e-7	8.06733672413146e-9	2.19282	6.82063	121.27	protein_coding	gene	CDS
3214	AFUA_2G17270	Afu2g17270	AFUA_2G17270	EAL94023.1	MFS transporter, putative	1.07588071137005e-8	2.3032458669339e-10	2.18562	4.86533	182.961	protein_coding	gene	CDS	GO:0005215; GO:0006810; GO:0030136; GO:0030137	clathrin-coated vesicle|0030136||; COPI-coated vesicle|0030137||	transporter activity|0005215||	transport|0006810||
7255	AFUA_5G14220	Afu5g14220	AFUA_5G14220	EAL91197.2	hypothetical protein	3.29664e-06	3.12309512139678e-7	2.18286	2.53901	67.4264	protein_coding	gene	CDS
5750	AFUA_4G13070	Afu4g13070	AFUA_4G13070	EAL89486.1	alpha/beta hydrolase, putative	2.45451037370355e-8	6.52260244439493e-10	2.17682	5.71731	159.47	protein_coding	gene	CDS	GO:0008152; GO:0016787		hydrolase activity|0016787||	metabolic process|0008152||
6501	AFUA_5G06910	Afu5g06910	AFUA_5G06910	EAL91905.2	DUF636 domain protein	1.89354e-06	1.49424182220729e-7	2.17616	4.01204	75.1591	protein_coding	gene	CDS
2650	AFUA_2G11520	Afu2g11520	AFUA_2G11520	EAL93446.1	MFS monosaccharide transporter, putative	5.08504040076055e-10	4.74514369479634e-12	2.17359	9.53738	301.985	protein_coding	gene	CDS	GO:0005353; GO:0005355; GO:0015578; GO:0005886; GO:0008645	plasma membrane|0005886||	fructose transporter activity|0005353||; glucose transporter activity|0005355||; mannose transporter activity|0015578||	hexose transport|0008645||
7375	AFUA_6G00480	Afu6g00480	AFUA_6G00480	EAL84217.1	hypothetical protein	0.000349016	9.02719e-05	2.17283	0.319044	26.3611	protein_coding	gene	CDS
5458	AFUA_4G09930	Afu4g09930	AFUA_4G09930	EAL89795.1	conserved hypothetical protein	1.58113223292669e-7	6.81591641133831e-9	2.16521	4.38691	116.216	protein_coding	gene	CDS
1239	AFUA_1G13750	Afu1g13750	AFUA_1G13750	EAL90707.1	C2H2 transcription factor (Rpn4), putative	9.2197957283533e-8	3.51622192297479e-9	2.16136	9.4135	127.41	protein_coding	gene	CDS	GO:0003677; GO:0008270; GO:0016563		DNA binding|0003677||; zinc ion binding|0008270||; transcriptional activator activity|0016563||
185	AFUA_1G02260		AFUA_1G02260	EBA27328.1	conserved hypothetical protein	0.00796178	0.00353292	2.15908	-0.384536	11.5492	protein_coding	gene	CDS
2149	AFUA_2G05180	Afu2g05180	AFUA_2G05180	EAL87610.1	NF-X1 finger and helicase domain protein, putative	4.9925287532212e-9	8.72675880159201e-11	2.15602	4.73221	207.695	protein_coding	gene	CDS	GO:0003677; GO:0003678; GO:0003724; GO:0008270; GO:0005634	nucleus|0005634||	DNA binding|0003677||; DNA helicase activity|0003678||; RNA helicase activity|0003724||; zinc ion binding|0008270||
3024	AFUA_2G15340	Afu2g15340	AFUA_2G15340	EAL93831.1	AflR-like C6 transcription factor, putative	3.68977e-05	6.3436e-06	2.15437	3.77385	43.4813	protein_coding	gene	CDS	GO:0003677; GO:0008270; GO:0005634; GO:0006350	nucleus|0005634||	DNA binding|0003677||; zinc ion binding|0008270||	transcription|0006350||
7100	AFUA_5G12700	Afu5g12700	AFUA_5G12700	EAL91345.1	conserved hypothetical protein	0.000413912	0.0001105	2.15364	0.751786	25.3571	protein_coding	gene	CDS
3369	AFUA_3G00840	Afu3g00840	AFUA_3G00840	EAL86367.1	FAD-dependent oxygenase, putative	1.03442547660753e-12	9.44297524035685e-16	2.14626	8.19799	874.876	protein_coding	gene	CDS	GO:0050660		FAD binding|0050660||
4905	AFUA_4G03410	Afu4g03410	AFUA_4G03410	EAL84490.1	flavohemoprotein	8.2415e-05	1.6376e-05	2.14151	7.60959	40.3697	protein_coding	gene	CDS	GO:0005554; GO:0005737; GO:0006950	cytoplasm|0005737||	molecular function unknown|0005554||	response to stress|0006950||
2594	AFUA_2G10910	Afu2g10910	AFUA_2G10910	EAL93386.1	MFS alpha-glucoside transporter, putative	3.82723454072475e-8	1.17235503732516e-9	2.14132	5.93079	149.189	protein_coding	gene	CDS	GO:0000017; GO:0015771; GO:0005352; GO:0005364; GO:0015574; GO:0005624	membrane fraction|0005624||	alpha-glucoside:hydrogen symporter activity|0005352||; maltose:hydrogen symporter activity|0005364||; trehalose transporter activity|0015574||	alpha-glucoside transport|0000017||; trehalose transport|0015771||
3439	AFUA_3G01580	Afu3g01580	AFUA_3G01580	EAL86440.1	GMC oxidoreductase, putative	7.42491113373631e-10	7.73084720364078e-12	2.1387	5.76274	283.775	protein_coding	gene	CDS	GO:0008152; GO:0016491		oxidoreductase activity|0016491||	metabolic process|0008152||
9563	AFUA_8G04430	Afu8g04430	AFUA_8G04430	EAL85212.1	oligosaccharyl transferase subunit (Stt3), putative	2.91099143717256e-10	2.24399380490024e-12	2.13045	6.6114	332.1	protein_coding	gene	CDS	GO:0004579; GO:0006487; GO:0008250	oligosaccharyl transferase complex|0008250||	dolichyl-diphosphooligosaccharide-protein glycotransferase activity|0004579||	protein amino acid N-linked glycosylation|0006487||
8318	AFUA_6G11930	Afu6g11930	AFUA_6G11930	EAL89035.1	conserved hypothetical protein	2.32386e-05	3.60636e-06	2.13012	2.92875	46.2023	protein_coding	gene	CDS
3023	AFUA_2G15330	Afu2g15330	AFUA_2G15330	EAL93830.1	conserved hypothetical protein	0.00445899	0.00181227	2.12944	-0.467483	13.7636	protein_coding	gene	CDS
9461	AFUA_8G02450	Afu8g02450	AFUA_8G02450	EAL84923.1	conserved hypothetical protein	2.07273922238701e-8	5.21390939397484e-10	2.12737	8.55841	164.277	protein_coding	gene	CDS
4246	AFUA_3G10870	Afu3g10870	AFUA_3G10870	EAL92494.1	hypothetical protein	4.7253e-06	4.9270783276366e-7	2.12378	2.60908	62.9789	protein_coding	gene	CDS
7659	AFUA_6G04280	Afu6g04280	AFUA_6G04280	EAL85612.2	integral membrane protein	9.6744e-05	1.98218e-05	2.1234	2.0049	34.7374	protein_coding	gene	CDS
9731	AFUA_8G06060	Afu8g06060	AFUA_8G06060	EAL85370.1	conserved hypothetical protein	9.95204e-05	2.05118e-05	2.12167	2.14949	34.5307	protein_coding	gene	CDS	GO:0000004; GO:0005554; GO:0008372	cellular component unknown|0008372||	molecular function unknown|0005554||	biological process unknown|0000004||
8403	AFUA_6G12780	Afu6g12780	AFUA_6G12780	EAL89118.1	conserved hypothetical protein	1.34296085041625e-8	3.02401165222039e-10	2.12162	9.15557	176.528	protein_coding	gene	CDS
5116	AFUA_4G06430	Afu4g06430	AFUA_4G06430	EAL90143.1	hypothetical protein	0.17016	0.117277	2.11483	-2.59311	2.73105	protein_coding	gene	CDS
9532	AFUA_8G04130	Afu8g04130	AFUA_8G04130	EAL85182.2	C6 transcription factor (Ctf1B), putative	2.4015765176866e-10	1.72950535303529e-12	2.11472	7.90772	343.229	protein_coding	gene	CDS	GO:0003700; GO:0045449		transcription factor activity|0003700||	regulation of transcription|0045449||
4951	AFUA_4G03830	Afu4g03830	AFUA_4G03830	EAL84532.1	conserved hypothetical protein	1.46131931586365e-7	6.24014029798759e-9	2.11433	8.5109	119.917	protein_coding	gene	CDS
8892	AFUA_7G04110	Afu7g04110	AFUA_7G04110	EAL87059.1	protein kinase C substrate, putative	6.06438443248523e-10	6.0896040046256e-12	2.11056	7.07045	292.544	protein_coding	gene	CDS	GO:0000004; GO:0005554; GO:0005783	endoplasmic reticulum|0005783||	molecular function unknown|0005554||	biological process unknown|0000004||
5507	AFUA_4G10440	Afu4g10440	AFUA_4G10440	EAL89744.1	conserved hypothetical protein	2.33270192520092e-12	3.44917773873177e-15	2.1099	7.00515	745.704	protein_coding	gene	CDS
9816	AFUA_8G07000	Afu8g07000	AFUA_8G07000	EAL85460.1	C6 transcription factor, putative	0.0979024	0.0620443	2.10966	-1.42027	4.00552	protein_coding	gene	CDS	GO:0003700; GO:0008270; GO:0005634; GO:0045449	nucleus|0005634||	transcription factor activity|0003700||; zinc ion binding|0008270||	regulation of transcription|0045449||
107	AFUA_1G01440	Afu1g01440	AFUA_1G01440	EAL87856.1	hypothetical protein	0.0127851	0.00604306	2.10825	-0.1403	9.90192	protein_coding	gene	CDS
2210	AFUA_2G05790	Afu2g05790	AFUA_2G05790	EAL87670.1	oligosaccharyl transferase subunit (alpha), putative	2.00613973800018e-11	7.52887415620313e-14	2.10491	6.14702	508.68	protein_coding	gene	CDS	GO:0004579; GO:0005788; GO:0008250; GO:0006487; GO:0018279	endoplasmic reticulum lumen|0005788||; oligosaccharyl transferase complex|0008250||	dolichyl-diphosphooligosaccharide-protein glycotransferase activity|0004579||	protein amino acid N-linked glycosylation|0006487||; protein amino acid N-linked glycosylation via asparagine|0018279||
2661	AFUA_2G11625		AFUA_2G11625		tRNA-Arg	0.390712	0.307806	2.10353	-4.46829	1.13012	tRNA	gene	tRNA
8085	AFUA_6G09410	Afu6g09410	AFUA_6G09410	EAL88793.1	conserved hypothetical protein	6.32033671985883e-9	1.19239540510573e-10	2.10113	6.90088	199.42	protein_coding	gene	CDS
3650	AFUA_3G03720	Afu3g03720	AFUA_3G03720	EAL86654.1	conserved hypothetical protein	1.63483238500264e-8	3.84705460310997e-10	2.09963	5.72977	171.015	protein_coding	gene	CDS
188	AFUA_1G02290	Afu1g02290	AFUA_1G02290	EAL87941.1	conserved hypothetical protein	1.39120947100146e-7	5.85609017613961e-9	2.09917	8.77897	119.93	protein_coding	gene	CDS
5165	AFUA_4G06980	Afu4g06980	AFUA_4G06980	EAL90090.1	conserved hypothetical protein	0.000135993	2.98297e-05	2.09909	0.886192	32.3241	protein_coding	gene	CDS
3587	AFUA_3G03065		AFUA_3G03065		tRNA-Arg	0.249454	0.183491	2.09347	-3.60709	1.92719	tRNA	gene	tRNA
2148	AFUA_2G05170	Afu2g05170	AFUA_2G05170	EAL87609.1	conserved hypothetical protein	3.59274529293057e-9	5.75772143506472e-11	2.09339	4.33626	219.215	protein_coding	gene	CDS
4076	AFUA_3G09190	Afu3g09190	AFUA_3G09190	EAL92662.1	aldehyde reductase I (ARI), putative	0.00041807	0.000111991	2.08997	0.956386	25.2914	protein_coding	gene	CDS	GO:0004033; GO:0005737; GO:0006081	cytoplasm|0005737||	aldo-keto reductase activity|0004033||	aldehyde metabolic process|0006081||
444	AFUA_1G04895		AFUA_1G04895		tRNA-Glu	0.30507	0.231054	2.08061	-3.22783	1.56251	tRNA	gene	tRNA
8072	AFUA_6G09315		AFUA_6G09315	EBA27359.1	hypothetical protein	3.69165552257646e-8	1.11584678540195e-9	2.07988	6.02906	149.423	protein_coding	gene	CDS
3223	AFUA_2G17380	Afu2g17380	AFUA_2G17380	EAL94035.1	hypothetical protein	0.0835223	0.0519484	2.07193	-1.41503	4.38701	protein_coding	gene	CDS
3252	AFUA_2G17670	Afu2g17670	AFUA_2G17670	EAL94064.1	hypothetical protein	0.0125032	0.00589207	2.07099	-1.05407	9.977	protein_coding	gene	CDS
5927	AFUA_5G00145		AFUA_5G00145	EAL86288.2	conserved hypothetical protein	0.0568504	0.0335601	2.07053	2.40747	5.55567	protein_coding	gene	CDS
7651	AFUA_6G04210	Afu6g04210	AFUA_6G04210	EAL85619.1	mannosyl-oligosaccharide glucosidase, putative	3.23731117633193e-11	1.28060793059078e-13	2.07014	6.09291	476.049	protein_coding	gene	CDS	GO:0004573; GO:0005576; GO:0007047	extracellular region|0005576||	mannosyl-oligosaccharide glucosidase activity|0004573||	cell wall organization and biogenesis|0007047||
9198	AFUA_7G08300	Afu7g08300	AFUA_7G08300	EAL86747.1	hypothetical protein	0.104619	0.0669376	2.06406	-2.38387	3.84587	protein_coding	gene	CDS
9393	AFUA_8G01795		AFUA_8G01795	EBA27216.1	hypothetical protein	0.0191706	0.00961153	2.0604	-0.46636	8.56885	protein_coding	gene	CDS
5820	AFUA_4G13770	Afu4g13770	AFUA_4G13770	EAL89416.1	glycosyl hydrolase, putative	2.56733833282625e-7	1.27859125815771e-8	2.05972	4.87686	106.561	protein_coding	gene	CDS	GO:0004553; GO:0005975		hydrolase activity, hydrolyzing O-glycosyl compounds|0004553||	carbohydrate metabolic process|0005975||
3579	AFUA_3G02990	Afu3g02990	AFUA_3G02990	EAL86583.1	conserved hypothetical protein	8.24186e-06	9.93972298193723e-7	2.05491	3.80192	56.689	protein_coding	gene	CDS
4718	AFUA_4G00480	Afu4g00480	AFUA_4G00480	EAL84370.1	MFS multidrug transporter, putative	0.0923957	0.0581457	2.0541	-2.37628	4.22949	protein_coding	gene	CDS
1633	AFUA_1G17660	Afu1g17660	AFUA_1G17660	EAL91094.1	histidinol dehydrogenase, putative	0.0501484	0.0290036	2.05197	-1.05031	5.71691	protein_coding	gene	CDS	GO:0000105; GO:0004399; GO:0005623	cell|0005623||	histidinol dehydrogenase activity|0004399||	histidine biosynthetic process|0000105||
3390	AFUA_3G01070	Afu3g01070	AFUA_3G01070	EAL86390.1	tyrosinase, putative	1.13672e-06	7.87483223897439e-8	2.04788	4.89837	83.1478	protein_coding	gene	CDS
3212	AFUA_2G17250	Afu2g17250	AFUA_2G17250	EAL94021.1	esterase, putative	4.87922649676521e-7	2.76649519392611e-8	2.04646	3.02689	95.6785	protein_coding	gene	CDS	GO:0016298		lipase activity|0016298||
1403	AFUA_1G15360	Afu1g15360	AFUA_1G15360	EAL90866.1	conserved hypothetical protein	2.57099492139494e-8	6.91057565848117e-10	2.04645	4.46774	158.251	protein_coding	gene	CDS
4613	AFUA_3G14660	Afu3g14660	AFUA_3G14660	EAL92122.1	conserved hypothetical protein	3.81162326507425e-8	1.16370686964941e-9	2.0461	4.3645	147.631	protein_coding	gene	CDS
7036	AFUA_5G12212		AFUA_5G12212		tRNA-Phe	0.184125	0.12877	2.0364	-2.47136	2.5566	tRNA	gene	tRNA
5373	AFUA_4G09040	Afu4g09040	AFUA_4G09040	EAL89883.1	high affinity methionine permease	9.65637614394219e-7	6.43113387700452e-8	2.03439	9.87463	87.3371	protein_coding	gene	CDS	GO:0000101; GO:0000102; GO:0005887	integral to plasma membrane|0005887||	L-methionine porter activity|0000102||	sulfur amino acid transport|0000101||
4639	AFUA_3G14920	Afu3g14920	AFUA_3G14920	EAL92093.2	TAM domain methyltransferase, putative	3.60393406923856e-9	5.86402606839707e-11	2.03132	8.06059	218.696	protein_coding	gene	CDS
4083	AFUA_3G09250	Afu3g09250	AFUA_3G09250	EAL92657.2	cell wall glucanase, putative	1.31560144920134e-8	2.93571679505319e-10	2.02899	5.67353	177.218	protein_coding	gene	CDS	GO:0004553; GO:0006073; GO:0009277; GO:0019897	chitin- and beta-glucan-containing cell wall|0009277||; extrinsic to plasma membrane|0019897||	hydrolase activity, hydrolyzing O-glycosyl compounds|0004553||	glucan metabolic process|0006073||
7353	AFUA_6G00240	Afu6g00240	AFUA_6G00240	EAL84241.1	4-hydroxyphenylpyruvate dioxygenase, putative	0.0256576	0.0133301	2.02782	0.878709	7.73786	protein_coding	gene	CDS
9786	AFUA_8G06640	Afu8g06640	AFUA_8G06640	EAL85427.1	ubiE/COQ5 methyltransferase, putative	0.0150659	0.00729223	2.02322	-0.582592	9.3522	protein_coding	gene	CDS	GO:0008152; GO:0008168		methyltransferase activity|0008168||	metabolic process|0008152||
1832	AFUA_2G01950	Afu2g01950	AFUA_2G01950	EAL87292.1	monooxygenase, putative	4.41056816083525e-8	1.40025137878226e-9	2.02312	4.71794	144.019	protein_coding	gene	CDS
5866	AFUA_4G14230	Afu4g14230	AFUA_4G14230	EAL89371.1	MFS transporter, putative	1.65538775998717e-8	3.91221572245674e-10	2.0179	6.38091	170.636	protein_coding	gene	CDS	GO:0005215; GO:0005887; GO:0006810	integral to plasma membrane|0005887||	transporter activity|0005215||	transport|0006810||
2234	AFUA_2G05999		AFUA_2G05999		tRNA-Trp	0.0342549	0.0186962	2.01783	-1.20578	6.79801	tRNA	gene	tRNA
191	AFUA_1G02320	Afu1g02320	AFUA_1G02320	EAL87944.1	conserved hypothetical protein	3.53189362215868e-7	1.86285088094382e-8	2.01693	3.36641	101.128	protein_coding	gene	CDS
9770	AFUA_8G06490	Afu8g06490	AFUA_8G06490	EAL85412.1	hypothetical protein	9.69749498017627e-7	6.47220985592452e-8	2.01595	9.92054	87.015	protein_coding	gene	CDS
5633	AFUA_4G11800	Afu4g11800	AFUA_4G11800	EAL89613.1	alkaline serine protease Alp1	2.09347e-06	1.72208910518509e-7	2.01409	8.7823	77.5757	protein_coding	gene	CDS	GO:0005576; GO:0006508; GO:0009405; GO:0008236	extracellular region|0005576||	serine-type peptidase activity|0008236||	proteolysis|0006508||; pathogenesis|0009405||
9208	AFUA_7G08420	Afu7g08420	AFUA_7G08420	EAL86735.1	hypothetical protein	0.227709	0.164817	2.01332	-2.33002	2.11253	protein_coding	gene	CDS
9823	AFUA_8G07070	Afu8g07070	AFUA_8G07070	EAL85467.1	maltase MalT	0.000595738	0.00017028	2.00249	1.54217	23.2919	protein_coding	gene	CDS	GO:0008372	cellular component unknown|0008372||
3488	AFUA_3G02090	Afu3g02090	AFUA_3G02090	EAL86491.1	beta-xylosidase, putative	0.0106459	0.00489805	2.00087	0.20837	10.5329	protein_coding	gene	CDS	GO:0004553; GO:0005975		hydrolase activity, hydrolyzing O-glycosyl compounds|0004553||	carbohydrate metabolic process|0005975||
658	AFUA_1G07030	Afu1g07030	AFUA_1G07030	EAL88413.1	conserved hypothetical protein	3.51442e-06	3.40070195142413e-7	2.00026	2.55122	66.5769	protein_coding	gene	CDS

## Sheet: Enriched terms - Up in hacA
FunCat									GO
Gene ID	Protein name	FunCat ID	FunCat description	FunCat main category	Exact p-value	Adjusted p-value			Gene ID	Protein name	GO ID	GO name	GO namespace	Evidence code	Exact p-value	Adjusted p-value
AFUA_1G00100	MFS monocarboxylate transporter, putative (Fragment)	1.2	secondary metabolism	Metabolism	7.644675e-20	1.337818e-17			AFUA_1G00100	MFS monocarboxylate transporter, putative (Fragment)	GO:0005575	cellular_component	CC	ND	9.541911e-19	1.860673e-16
AFUA_1G17720	Oxidoreductase, putative	1.2	secondary metabolism	Metabolism	7.644675e-20	1.337818e-17			AFUA_1G00330	Uncharacterized protein	GO:0005575	cellular_component	CC	ND	9.541911e-19	1.860673e-16
AFUA_2G01770	GMC oxidoreductase (EC 1.1.99.1)	1.2	secondary metabolism	Metabolism	7.644675e-20	1.337818e-17			AFUA_1G00800	Uncharacterized protein	GO:0005575	cellular_component	CC	ND	9.541911e-19	1.860673e-16
AFUA_2G17530	Conidial pigment biosynthesis oxidase Arb2 (EC 1.10.3.-)	1.2	secondary metabolism	Metabolism	7.644675e-20	1.337818e-17			AFUA_1G01210	Uncharacterized protein	GO:0005575	cellular_component	CC	ND	9.541911e-19	1.860673e-16
AFUA_2G17850	3-beta hydroxysteroid dehydrogenase/isomerase, putative (EC 1.1.1.195)	1.2	secondary metabolism	Metabolism	7.644675e-20	1.337818e-17			AFUA_1G01310	Carboxylesterase, putative (EC 3.1.1.-)	GO:0005575	cellular_component	CC	ND	9.541911e-19	1.860673e-16
AFUA_2G17950	Uncharacterized protein	1.2	secondary metabolism	Metabolism	7.644675e-20	1.337818e-17			AFUA_1G02240	Uncharacterized protein	GO:0005575	cellular_component	CC	ND	9.541911e-19	1.860673e-16
AFUA_3G00690	C6 transcription factor, putative	1.2	secondary metabolism	Metabolism	7.644675e-20	1.337818e-17			AFUA_1G03220	Uncharacterized protein	GO:0005575	cellular_component	CC	ND	9.541911e-19	1.860673e-16
AFUA_3G02110	MFS multidrug transporter, putative	1.2	secondary metabolism	Metabolism	7.644675e-20	1.337818e-17			AFUA_1G10150	Uncharacterized protein	GO:0005575	cellular_component	CC	ND	9.541911e-19	1.860673e-16
AFUA_3G02120	Short-chain dehydrogenase/reductase family protein, putative	1.2	secondary metabolism	Metabolism	7.644675e-20	1.337818e-17			AFUA_1G11320	Class II DAHP synthetase family protein	GO:0005575	cellular_component	CC	ND	9.541911e-19	1.860673e-16
AFUA_3G02180	AM-toxin synthetase	1.2	secondary metabolism	Metabolism	7.644675e-20	1.337818e-17			AFUA_1G14230	Conserved fungal protein	GO:0005575	cellular_component	CC	ND	9.541911e-19	1.860673e-16
AFUA_3G02720	MFS transporter, putative	1.2	secondary metabolism	Metabolism	7.644675e-20	1.337818e-17			AFUA_1G16440	ABC ATPase, putative	GO:0005575	cellular_component	CC	ND	9.541911e-19	1.860673e-16
AFUA_3G12900	MFS transporter, putative	1.2	secondary metabolism	Metabolism	7.644675e-20	1.337818e-17			AFUA_1G17610	Uncharacterized protein	GO:0005575	cellular_component	CC	ND	9.541911e-19	1.860673e-16
AFUA_3G12930	7-dimethylallyltryptophan synthase (7-DMATS) (EC 2.5.1.80) (Tryptophan aminopeptidase) (EC 3.4.11.17)	1.2	secondary metabolism	Metabolism	7.644675e-20	1.337818e-17			AFUA_1G17720	Oxidoreductase, putative	GO:0005575	cellular_component	CC	ND	9.541911e-19	1.860673e-16
AFUA_4G00990	MFS quinate transporter, putative	1.2	secondary metabolism	Metabolism	7.644675e-20	1.337818e-17			AFUA_1G17723	Aldose 1-epimerase family protein, putative	GO:0005575	cellular_component	CC	ND	9.541911e-19	1.860673e-16
AFUA_4G01370	Pyoverdine/dityrosine biosynthesis family protein	1.2	secondary metabolism	Metabolism	7.644675e-20	1.337818e-17			AFUA_2G00700	Uncharacterized protein	GO:0005575	cellular_component	CC	ND	9.541911e-19	1.860673e-16
AFUA_4G01420	Spore wall assembly protein Dit1, putative	1.2	secondary metabolism	Metabolism	7.644675e-20	1.337818e-17			AFUA_2G00963	Uncharacterized protein	GO:0005575	cellular_component	CC	ND	9.541911e-19	1.860673e-16
AFUA_4G01440	Glutathione S-transferase family protein	1.2	secondary metabolism	Metabolism	7.644675e-20	1.337818e-17			AFUA_2G01770	GMC oxidoreductase (EC 1.1.99.1)	GO:0005575	cellular_component	CC	ND	9.541911e-19	1.860673e-16
AFUA_4G01480	MFS transporter, putative	1.2	secondary metabolism	Metabolism	7.644675e-20	1.337818e-17			AFUA_2G02500	Uncharacterized protein	GO:0005575	cellular_component	CC	ND	9.541911e-19	1.860673e-16
AFUA_4G01490	Fumarylacetoacetate hydrolase family protein	1.2	secondary metabolism	Metabolism	7.644675e-20	1.337818e-17			AFUA_2G10130	Adhesin, putative	GO:0005575	cellular_component	CC	ND	9.541911e-19	1.860673e-16
AFUA_4G08870	Choline transport protein, putative	1.2	secondary metabolism	Metabolism	7.644675e-20	1.337818e-17			AFUA_2G12680	Uncharacterized protein	GO:0005575	cellular_component	CC	ND	9.541911e-19	1.860673e-16
AFUA_4G09470	Cytochrome P450 monooxygenase, putative (EC 1.14.-.-)	1.2	secondary metabolism	Metabolism	7.644675e-20	1.337818e-17			AFUA_2G12690	Uncharacterized protein	GO:0005575	cellular_component	CC	ND	9.541911e-19	1.860673e-16
AFUA_4G14570	Metallo-beta-lactamase domain protein, putative	1.2	secondary metabolism	Metabolism	7.644675e-20	1.337818e-17			AFUA_2G12780	von Willebrand domain protein	GO:0005575	cellular_component	CC	ND	9.541911e-19	1.860673e-16
AFUA_4G14770	Protostadienol synthase A (EC 5.4.99.32)	1.2	secondary metabolism	Metabolism	7.644675e-20	1.337818e-17			AFUA_2G14400	Uncharacterized protein	GO:0005575	cellular_component	CC	ND	9.541911e-19	1.860673e-16
AFUA_4G14790	Cytochrome P450 monooxygenase, putative (EC 1.14.-.-)	1.2	secondary metabolism	Metabolism	7.644675e-20	1.337818e-17			AFUA_2G16570	Short chain dehydrogenase/reductase, putative	GO:0005575	cellular_component	CC	ND	9.541911e-19	1.860673e-16
AFUA_4G14830	Cytochrome P450 monooxygenase, putative (EC 1.14.-.-)	1.2	secondary metabolism	Metabolism	7.644675e-20	1.337818e-17			AFUA_2G16580	Alpha/beta superfamily hydrolase, putative	GO:0005575	cellular_component	CC	ND	9.541911e-19	1.860673e-16
AFUA_5G00160	MFS polyamine transporter, putative	1.2	secondary metabolism	Metabolism	7.644675e-20	1.337818e-17			AFUA_2G17160	Uncharacterized protein	GO:0005575	cellular_component	CC	ND	9.541911e-19	1.860673e-16
AFUA_5G00400	Aminotransferase, classes I and II family, putative	1.2	secondary metabolism	Metabolism	7.644675e-20	1.337818e-17			AFUA_2G17530	Conidial pigment biosynthesis oxidase Arb2 (EC 1.10.3.-)	GO:0005575	cellular_component	CC	ND	9.541911e-19	1.860673e-16
AFUA_5G00420	MFS transporter, putative	1.2	secondary metabolism	Metabolism	7.644675e-20	1.337818e-17			AFUA_2G17720	PAF acetylhydrolase family protein (EC 3.1.-.-)	GO:0005575	cellular_component	CC	ND	9.541911e-19	1.860673e-16
AFUA_5G00430	MFS transporter, putative	1.2	secondary metabolism	Metabolism	7.644675e-20	1.337818e-17			AFUA_2G17850	3-beta hydroxysteroid dehydrogenase/isomerase, putative (EC 1.1.1.195)	GO:0005575	cellular_component	CC	ND	9.541911e-19	1.860673e-16
AFUA_5G00480	Exoinulinase InuD (EC 3.2.1.26)	1.2	secondary metabolism	Metabolism	7.644675e-20	1.337818e-17			AFUA_2G17900	Uncharacterized protein	GO:0005575	cellular_component	CC	ND	9.541911e-19	1.860673e-16
AFUA_5G01350	MFS multidrug transporter, putative	1.2	secondary metabolism	Metabolism	7.644675e-20	1.337818e-17			AFUA_2G17950	Uncharacterized protein	GO:0005575	cellular_component	CC	ND	9.541911e-19	1.860673e-16
AFUA_5G02640	O-methyltransferase, putative (EC 2.1.1.-)	1.2	secondary metabolism	Metabolism	7.644675e-20	1.337818e-17			AFUA_3G00460	Uncharacterized protein	GO:0005575	cellular_component	CC	ND	9.541911e-19	1.860673e-16
AFUA_5G02660	Pyoverdine/dityrosine biosynthesis protein, putative	1.2	secondary metabolism	Metabolism	7.644675e-20	1.337818e-17			AFUA_3G00680	Amine oxidase	GO:0005575	cellular_component	CC	ND	9.541911e-19	1.860673e-16
AFUA_5G10220	Alcohol dehydrogenase, zinc-containing, putative (EC 1.6.5.5)	1.2	secondary metabolism	Metabolism	7.644675e-20	1.337818e-17			AFUA_3G01470	Uncharacterized protein	GO:0005575	cellular_component	CC	ND	9.541911e-19	1.860673e-16
AFUA_6G03370	Short-chain dehydrogenase/reductase, putative	1.2	secondary metabolism	Metabolism	7.644675e-20	1.337818e-17			AFUA_3G01620	Ankyrin and HET domain protein	GO:0005575	cellular_component	CC	ND	9.541911e-19	1.860673e-16
AFUA_6G03440	Fructosyl amino acid oxidase, putative	1.2	secondary metabolism	Metabolism	7.644675e-20	1.337818e-17			AFUA_3G02120	Short-chain dehydrogenase/reductase family protein, putative	GO:0005575	cellular_component	CC	ND	9.541911e-19	1.860673e-16
AFUA_6G03480	Nonribosomal peptide synthase, putative (EC 1.14.17.-)	1.2	secondary metabolism	Metabolism	7.644675e-20	1.337818e-17			AFUA_3G02180	AM-toxin synthetase	GO:0005575	cellular_component	CC	ND	9.541911e-19	1.860673e-16
AFUA_6G03490	Phenol 2-monooxygenase, putative	1.2	secondary metabolism	Metabolism	7.644675e-20	1.337818e-17			AFUA_3G02630	Uncharacterized protein	GO:0005575	cellular_component	CC	ND	9.541911e-19	1.860673e-16
AFUA_6G09610	Nonribosomal peptide syntethase 9 (EC 6.3.2.-)	1.2	secondary metabolism	Metabolism	7.644675e-20	1.337818e-17			AFUA_3G02860	Uncharacterized protein	GO:0005575	cellular_component	CC	ND	9.541911e-19	1.860673e-16
AFUA_6G09640	Aminotransferase GliI	1.2	secondary metabolism	Metabolism	7.644675e-20	1.337818e-17			AFUA_3G03070	MYND domain protein, putative	GO:0005575	cellular_component	CC	ND	9.541911e-19	1.860673e-16
AFUA_6G09690	Glutathione S-transferase GliG (EC 2.5.1.18)	1.2	secondary metabolism	Metabolism	7.644675e-20	1.337818e-17			AFUA_3G03890	Secretory lipase, putative (EC 3.1.-.-)	GO:0005575	cellular_component	CC	ND	9.541911e-19	1.860673e-16
AFUA_6G09720	Methyltransferase GliN	1.2	secondary metabolism	Metabolism	7.644675e-20	1.337818e-17			AFUA_3G03960	Uncharacterized protein	GO:0005575	cellular_component	CC	ND	9.541911e-19	1.860673e-16
AFUA_6G09880	MFS monocarboxylate transporter, putative	1.2	secondary metabolism	Metabolism	7.644675e-20	1.337818e-17			AFUA_3G04100	Uncharacterized protein	GO:0005575	cellular_component	CC	ND	9.541911e-19	1.860673e-16
AFUA_6G14580	C6 finger domain protein, putative	1.2	secondary metabolism	Metabolism	7.644675e-20	1.337818e-17			AFUA_3G06170	Mating type protein MAT1-2-1	GO:0005575	cellular_component	CC	ND	9.541911e-19	1.860673e-16
AFUA_6G14590	MFS alpha-glucoside transporter, putative	1.2	secondary metabolism	Metabolism	7.644675e-20	1.337818e-17			AFUA_3G09490	Uncharacterized protein	GO:0005575	cellular_component	CC	ND	9.541911e-19	1.860673e-16
AFUA_7G00170	Dimethylallyl tryptophan synthase GliD1	1.2	secondary metabolism	Metabolism	7.644675e-20	1.337818e-17			AFUA_3G14800	Shikimate 5-dehydrogenase, putative (EC 1.1.1.25)	GO:0005575	cellular_component	CC	ND	9.541911e-19	1.860673e-16
AFUA_8G00380	DltD N-terminal domain protein	1.2	secondary metabolism	Metabolism	7.644675e-20	1.337818e-17			AFUA_3G14820	4-hydroxyphenylpyruvate dioxygenase, putative (EC 4.2.1.-)	GO:0005575	cellular_component	CC	ND	9.541911e-19	1.860673e-16
AFUA_8G00390	O-methyltransferase, putative	1.2	secondary metabolism	Metabolism	7.644675e-20	1.337818e-17			AFUA_4G00110	TfdA family taurine dioxygenase, putative (EC 1.14.11.17)	GO:0005575	cellular_component	CC	ND	9.541911e-19	1.860673e-16
AFUA_8G00510	Cytochrome P450 oxidoreductase OrdA-like, putative	1.2	secondary metabolism	Metabolism	7.644675e-20	1.337818e-17			AFUA_4G00140	RTA1 domain protein, putative	GO:0005575	cellular_component	CC	ND	9.541911e-19	1.860673e-16
AFUA_8G00530	Alpha/beta hydrolase, putative	1.2	secondary metabolism	Metabolism	7.644675e-20	1.337818e-17			AFUA_4G00250	WD40 repeat protein	GO:0005575	cellular_component	CC	ND	9.541911e-19	1.860673e-16
AFUA_8G00550	Methyltransferase SirN-like, putative	1.2	secondary metabolism	Metabolism	7.644675e-20	1.337818e-17			AFUA_4G00980	Uncharacterized protein	GO:0005575	cellular_component	CC	ND	9.541911e-19	1.860673e-16
AFUA_8G00560	Cytochrome P450 oxidoreductase, putative (EC 1.14.-.-)	1.2	secondary metabolism	Metabolism	7.644675e-20	1.337818e-17			AFUA_4G01090	Zn2+ dependent hydrolase, putative	GO:0005575	cellular_component	CC	ND	9.541911e-19	1.860673e-16
AFUA_8G00580	Glutathione S-transferase, putative	1.2	secondary metabolism	Metabolism	7.644675e-20	1.337818e-17			AFUA_4G01160	von Willebrand domain protein	GO:0005575	cellular_component	CC	ND	9.541911e-19	1.860673e-16
AFUA_8G01180	MFS sugar transporter, putative	1.2	secondary metabolism	Metabolism	7.644675e-20	1.337818e-17			AFUA_4G01170	Uncharacterized protein	GO:0005575	cellular_component	CC	ND	9.541911e-19	1.860673e-16
AFUA_8G01190	Isoamyl alcohol oxidase, putative	1.2	secondary metabolism	Metabolism	7.644675e-20	1.337818e-17			AFUA_4G01200	Extracellular guanyl-specific ribonuclease, putative (EC 3.1.27.-)	GO:0005575	cellular_component	CC	ND	9.541911e-19	1.860673e-16
AFUA_8G02260	Neutral amino acid permease	1.2	secondary metabolism	Metabolism	7.644675e-20	1.337818e-17			AFUA_4G01210	Uncharacterized protein	GO:0005575	cellular_component	CC	ND	9.541911e-19	1.860673e-16
AFUA_8G02380	FAD-dependent monooxygenase, putative (EC 1.14.13.1)	1.2	secondary metabolism	Metabolism	7.644675e-20	1.337818e-17			AFUA_4G01260	Mitochondrial chaperone ATPase (Bcs1), putative	GO:0005575	cellular_component	CC	ND	9.541911e-19	1.860673e-16
AFUA_8G06050	Salicylate hydroxylase, putative (EC 1.14.13.1)	1.2	secondary metabolism	Metabolism	7.644675e-20	1.337818e-17			AFUA_4G01270	Integral membrane protein	GO:0005575	cellular_component	CC	ND	9.541911e-19	1.860673e-16
AFUA_3G02180	AM-toxin synthetase	01.20.36	non-ribosomal peptide synthesis	Metabolism	2.90986e-05	0.00254613			AFUA_4G01370	Pyoverdine/dityrosine biosynthesis family protein	GO:0005575	cellular_component	CC	ND	9.541911e-19	1.860673e-16
AFUA_3G12920	Nonribosomal peptide synthetase 5 (EC 6.3.2.-)	01.20.36	non-ribosomal peptide synthesis	Metabolism	2.90986e-05	0.00254613			AFUA_4G01410	Uncharacterized protein	GO:0005575	cellular_component	CC	ND	9.541911e-19	1.860673e-16
AFUA_6G03480	Nonribosomal peptide synthase, putative (EC 1.14.17.-)	01.20.36	non-ribosomal peptide synthesis	Metabolism	2.90986e-05	0.00254613			AFUA_4G01420	Spore wall assembly protein Dit1, putative	GO:0005575	cellular_component	CC	ND	9.541911e-19	1.860673e-16
AFUA_6G09610	Nonribosomal peptide syntethase 9 (EC 6.3.2.-)	01.20.36	non-ribosomal peptide synthesis	Metabolism	2.90986e-05	0.00254613			AFUA_4G01430	Uncharacterized protein	GO:0005575	cellular_component	CC	ND	9.541911e-19	1.860673e-16
AFUA_8G00490	PKS-like enzyme, putative	01.20.36	non-ribosomal peptide synthesis	Metabolism	2.90986e-05	0.00254613			AFUA_4G01440	Glutathione S-transferase family protein	GO:0005575	cellular_component	CC	ND	9.541911e-19	1.860673e-16
AFUA_8G00540	Nonribosomal peptide synthetase 14 (EC 6.3.2.-)	01.20.36	non-ribosomal peptide synthesis	Metabolism	2.90986e-05	0.00254613			AFUA_4G01450	Phospho-2-dehydro-3-deoxyheptonate aldolase (EC 2.5.1.54) (3-deoxy-D-arabino-heptulosonate 7-phosphate synthase) (DAHP synthase) (Phospho-2-keto-3-deoxyheptonate aldolase)	GO:0005575	cellular_component	CC	ND	9.541911e-19	1.860673e-16
AFUA_3G00680	Amine oxidase	20.01.27	drug/toxin transport	Cellular transport, transport facilitation and transport routes	5.165e-05	0.00301292			AFUA_4G01460	Uncharacterized protein	GO:0005575	cellular_component	CC	ND	9.541911e-19	1.860673e-16
AFUA_3G01400	ABC multidrug transporter, putative (EC 3.6.3.-)	20.01.27	drug/toxin transport	Cellular transport, transport facilitation and transport routes	5.165e-05	0.00301292			AFUA_4G01490	Fumarylacetoacetate hydrolase family protein	GO:0005575	cellular_component	CC	ND	9.541911e-19	1.860673e-16
AFUA_3G02110	MFS multidrug transporter, putative	20.01.27	drug/toxin transport	Cellular transport, transport facilitation and transport routes	5.165e-05	0.00301292			AFUA_4G01580	Ankyrin repeat protein	GO:0005575	cellular_component	CC	ND	9.541911e-19	1.860673e-16
AFUA_3G02720	MFS transporter, putative	20.01.27	drug/toxin transport	Cellular transport, transport facilitation and transport routes	5.165e-05	0.00301292			AFUA_4G03280	Short-chain dehydrogenase/reductase family protein, putative	GO:0005575	cellular_component	CC	ND	9.541911e-19	1.860673e-16
AFUA_3G15380	MFS multidrug transporter, putative	20.01.27	drug/toxin transport	Cellular transport, transport facilitation and transport routes	5.165e-05	0.00301292			AFUA_4G08450	Uncharacterized protein	GO:0005575	cellular_component	CC	ND	9.541911e-19	1.860673e-16
AFUA_4G01360	MFS transporter of unkown specificity	20.01.27	drug/toxin transport	Cellular transport, transport facilitation and transport routes	5.165e-05	0.00301292			AFUA_4G08690	Dihydrodipicolinate synthetase family protein (EC 4.2.1.-)	GO:0005575	cellular_component	CC	ND	9.541911e-19	1.860673e-16
AFUA_4G01480	MFS transporter, putative	20.01.27	drug/toxin transport	Cellular transport, transport facilitation and transport routes	5.165e-05	0.00301292			AFUA_4G08700	Uncharacterized protein	GO:0005575	cellular_component	CC	ND	9.541911e-19	1.860673e-16
AFUA_5G00160	MFS polyamine transporter, putative	20.01.27	drug/toxin transport	Cellular transport, transport facilitation and transport routes	5.165e-05	0.00301292			AFUA_4G08860	Uncharacterized protein	GO:0005575	cellular_component	CC	ND	9.541911e-19	1.860673e-16
AFUA_5G00420	MFS transporter, putative	20.01.27	drug/toxin transport	Cellular transport, transport facilitation and transport routes	5.165e-05	0.00301292			AFUA_4G09160	Ankyrin repeat protein	GO:0005575	cellular_component	CC	ND	9.541911e-19	1.860673e-16
AFUA_5G00430	MFS transporter, putative	20.01.27	drug/toxin transport	Cellular transport, transport facilitation and transport routes	5.165e-05	0.00301292			AFUA_4G09300	Uncharacterized protein	GO:0005575	cellular_component	CC	ND	9.541911e-19	1.860673e-16
AFUA_5G01350	MFS multidrug transporter, putative	20.01.27	drug/toxin transport	Cellular transport, transport facilitation and transport routes	5.165e-05	0.00301292			AFUA_4G09310	Uncharacterized protein	GO:0005575	cellular_component	CC	ND	9.541911e-19	1.860673e-16
AFUA_7G04180	Amine oxidase	20.01.27	drug/toxin transport	Cellular transport, transport facilitation and transport routes	5.165e-05	0.00301292			AFUA_4G09470	Cytochrome P450 monooxygenase, putative (EC 1.14.-.-)	GO:0005575	cellular_component	CC	ND	9.541911e-19	1.860673e-16
AFUA_3G01400	ABC multidrug transporter, putative (EC 3.6.3.-)	32.07.05	detoxification by export	Cell rescue, defense and virulence	0.000166929	0.00730316			AFUA_4G14160	Uncharacterized protein	GO:0005575	cellular_component	CC	ND	9.541911e-19	1.860673e-16
AFUA_3G02110	MFS multidrug transporter, putative	32.07.05	detoxification by export	Cell rescue, defense and virulence	0.000166929	0.00730316			AFUA_4G14500	Uncharacterized protein	GO:0005575	cellular_component	CC	ND	9.541911e-19	1.860673e-16
AFUA_3G02720	MFS transporter, putative	32.07.05	detoxification by export	Cell rescue, defense and virulence	0.000166929	0.00730316			AFUA_4G14510	Uncharacterized protein	GO:0005575	cellular_component	CC	ND	9.541911e-19	1.860673e-16
AFUA_3G15380	MFS multidrug transporter, putative	32.07.05	detoxification by export	Cell rescue, defense and virulence	0.000166929	0.00730316			AFUA_4G14520	Toxin biosynthesis protein, putative	GO:0005575	cellular_component	CC	ND	9.541911e-19	1.860673e-16
AFUA_4G01360	MFS transporter of unkown specificity	32.07.05	detoxification by export	Cell rescue, defense and virulence	0.000166929	0.00730316			AFUA_4G14570	Metallo-beta-lactamase domain protein, putative	GO:0005575	cellular_component	CC	ND	9.541911e-19	1.860673e-16
AFUA_4G01480	MFS transporter, putative	32.07.05	detoxification by export	Cell rescue, defense and virulence	0.000166929	0.00730316			AFUA_4G14730	GNAT family acetyltransferase, putative (EC 2.3.1.-)	GO:0005575	cellular_component	CC	ND	9.541911e-19	1.860673e-16
AFUA_5G00160	MFS polyamine transporter, putative	32.07.05	detoxification by export	Cell rescue, defense and virulence	0.000166929	0.00730316			AFUA_4G14790	Cytochrome P450 monooxygenase, putative (EC 1.14.-.-)	GO:0005575	cellular_component	CC	ND	9.541911e-19	1.860673e-16
AFUA_5G00420	MFS transporter, putative	32.07.05	detoxification by export	Cell rescue, defense and virulence	0.000166929	0.00730316			AFUA_4G14800	Short chain dehydrogenase, putative (EC 1.1.1.-)	GO:0005575	cellular_component	CC	ND	9.541911e-19	1.860673e-16
AFUA_5G00430	MFS transporter, putative	32.07.05	detoxification by export	Cell rescue, defense and virulence	0.000166929	0.00730316			AFUA_4G14820	Transferase family protein	GO:0005575	cellular_component	CC	ND	9.541911e-19	1.860673e-16
AFUA_5G01350	MFS multidrug transporter, putative	32.07.05	detoxification by export	Cell rescue, defense and virulence	0.000166929	0.00730316			AFUA_4G14830	Cytochrome P450 monooxygenase, putative (EC 1.14.-.-)	GO:0005575	cellular_component	CC	ND	9.541911e-19	1.860673e-16
AFUA_3G00680	Amine oxidase	01.02.02	nitrogen metabolism	Metabolism	0.000343624	0.0120268			AFUA_4G14840	Transferase family protein	GO:0005575	cellular_component	CC	ND	9.541911e-19	1.860673e-16
AFUA_3G06170	Mating type protein MAT1-2-1	01.02.02	nitrogen metabolism	Metabolism	0.000343624	0.0120268			AFUA_5G00230	Uncharacterized protein	GO:0005575	cellular_component	CC	ND	9.541911e-19	1.860673e-16
AFUA_5G00400	Aminotransferase, classes I and II family, putative	01.02.02	nitrogen metabolism	Metabolism	0.000343624	0.0120268			AFUA_5G00400	Aminotransferase, classes I and II family, putative	GO:0005575	cellular_component	CC	ND	9.541911e-19	1.860673e-16
AFUA_6G09640	Aminotransferase GliI	01.02.02	nitrogen metabolism	Metabolism	0.000343624	0.0120268			AFUA_5G00480	Exoinulinase InuD (EC 3.2.1.26)	GO:0005575	cellular_component	CC	ND	9.541911e-19	1.860673e-16
AFUA_7G04180	Amine oxidase	01.02.02	nitrogen metabolism	Metabolism	0.000343624	0.0120268			AFUA_5G00550	Endoglycoceramidase, putative (EC 3.2.1.123)	GO:0005575	cellular_component	CC	ND	9.541911e-19	1.860673e-16
AFUA_1G16250	Probable alpha/beta-glucosidase agdC (EC 3.2.1.20) (EC 3.2.1.21)	01.05.03	polysaccharide metabolism	Metabolism	0.000606757	0.0176971			AFUA_5G00810	Uncharacterized protein	GO:0005575	cellular_component	CC	ND	9.541911e-19	1.860673e-16
AFUA_2G12780	von Willebrand domain protein	01.05.03	polysaccharide metabolism	Metabolism	0.000606757	0.0176971			AFUA_5G00900	G-protein signalling regulator, putative	GO:0005575	cellular_component	CC	ND	9.541911e-19	1.860673e-16
AFUA_4G01160	von Willebrand domain protein	01.05.03	polysaccharide metabolism	Metabolism	0.000606757	0.0176971			AFUA_5G01220	Uncharacterized protein	GO:0005575	cellular_component	CC	ND	9.541911e-19	1.860673e-16
AFUA_4G09480	NO ENTRY IN DB	01.05.03	polysaccharide metabolism	Metabolism	0.000606757	0.0176971			AFUA_5G01370	Uncharacterized protein	GO:0005575	cellular_component	CC	ND	9.541911e-19	1.860673e-16
AFUA_4G13920	Probable endopolygalacturonase A (EC 3.2.1.15) (Pectinase A) (Polygalacturonase A)	01.05.03	polysaccharide metabolism	Metabolism	0.000606757	0.0176971			AFUA_5G01600	PHP domain protein	GO:0005575	cellular_component	CC	ND	9.541911e-19	1.860673e-16
AFUA_5G00480	Exoinulinase InuD (EC 3.2.1.26)	01.05.03	polysaccharide metabolism	Metabolism	0.000606757	0.0176971			AFUA_5G01620	Extracellular proline-rich protein	GO:0005575	cellular_component	CC	ND	9.541911e-19	1.860673e-16
AFUA_5G03530	Class III chitinase, putative (EC 3.2.1.14)	01.05.03	polysaccharide metabolism	Metabolism	0.000606757	0.0176971			AFUA_5G01720	Uncharacterized protein	GO:0005575	cellular_component	CC	ND	9.541911e-19	1.860673e-16
AFUA_6G14490	Probable beta-glucosidase H (EC 3.2.1.21) (Beta-D-glucoside glucohydrolase H) (Cellobiase H) (Gentiobiase H)	01.05.03	polysaccharide metabolism	Metabolism	0.000606757	0.0176971			AFUA_5G02630	Uncharacterized protein	GO:0005575	cellular_component	CC	ND	9.541911e-19	1.860673e-16
AFUA_6G14540	Endo-1,3(4)-beta-glucanase, putative (EC 3.2.1.6)	01.05.03	polysaccharide metabolism	Metabolism	0.000606757	0.0176971			AFUA_5G02640	O-methyltransferase, putative (EC 2.1.1.-)	GO:0005575	cellular_component	CC	ND	9.541911e-19	1.860673e-16
AFUA_6G14550	Xylosidase/arabinosidase, putative (EC 3.2.1.-)	01.05.03	polysaccharide metabolism	Metabolism	0.000606757	0.0176971			AFUA_5G02660	Pyoverdine/dityrosine biosynthesis protein, putative	GO:0005575	cellular_component	CC	ND	9.541911e-19	1.860673e-16
AFUA_6G14600	Beta-glucosidase, putative	01.05.03	polysaccharide metabolism	Metabolism	0.000606757	0.0176971			AFUA_5G02670	ThiJ/PfpI family protein	GO:0005575	cellular_component	CC	ND	9.541911e-19	1.860673e-16
AFUA_7G08490	Class V chitinase, putative (EC 3.2.1.14)	01.05.03	polysaccharide metabolism	Metabolism	0.000606757	0.0176971			AFUA_5G03530	Class III chitinase, putative (EC 3.2.1.14)	GO:0005575	cellular_component	CC	ND	9.541911e-19	1.860673e-16
AFUA_8G00680	Glycosyl transferase, putative	01.05.03	polysaccharide metabolism	Metabolism	0.000606757	0.0176971			AFUA_5G06850	Uncharacterized protein	GO:0005575	cellular_component	CC	ND	9.541911e-19	1.860673e-16
AFUA_1G01310	Carboxylesterase, putative (EC 3.1.1.-)	1.05	C-compound and carbohydrate metabolism	Metabolism	0.00166712	0.0393346			AFUA_5G08250	Uncharacterized protein	GO:0005575	cellular_component	CC	ND	9.541911e-19	1.860673e-16
AFUA_1G16250	Probable alpha/beta-glucosidase agdC (EC 3.2.1.20) (EC 3.2.1.21)	1.05	C-compound and carbohydrate metabolism	Metabolism	0.00166712	0.0393346			AFUA_5G09590	Uncharacterized protein	GO:0005575	cellular_component	CC	ND	9.541911e-19	1.860673e-16
AFUA_1G17720	Oxidoreductase, putative	1.05	C-compound and carbohydrate metabolism	Metabolism	0.00166712	0.0393346			AFUA_5G10090	3-demethylubiquinone-9 3-methyltransferase, putative (EC 2.1.1.-)	GO:0005575	cellular_component	CC	ND	9.541911e-19	1.860673e-16
AFUA_1G17723	Aldose 1-epimerase family protein, putative	1.05	C-compound and carbohydrate metabolism	Metabolism	0.00166712	0.0393346			AFUA_5G10220	Alcohol dehydrogenase, zinc-containing, putative (EC 1.6.5.5)	GO:0005575	cellular_component	CC	ND	9.541911e-19	1.860673e-16
AFUA_2G01770	GMC oxidoreductase (EC 1.1.99.1)	1.05	C-compound and carbohydrate metabolism	Metabolism	0.00166712	0.0393346			AFUA_5G10490	Amidase, putative (EC 3.5.1.-)	GO:0005575	cellular_component	CC	ND	9.541911e-19	1.860673e-16
AFUA_2G16570	Short chain dehydrogenase/reductase, putative	1.05	C-compound and carbohydrate metabolism	Metabolism	0.00166712	0.0393346			AFUA_5G13440	Uncharacterized protein	GO:0005575	cellular_component	CC	ND	9.541911e-19	1.860673e-16
AFUA_2G17850	3-beta hydroxysteroid dehydrogenase/isomerase, putative (EC 1.1.1.195)	1.05	C-compound and carbohydrate metabolism	Metabolism	0.00166712	0.0393346			AFUA_5G14600	Integral membrane protein	GO:0005575	cellular_component	CC	ND	9.541911e-19	1.860673e-16
AFUA_3G00680	Amine oxidase	1.05	C-compound and carbohydrate metabolism	Metabolism	0.00166712	0.0393346			AFUA_5G15000	Arsenate reductase ArsC, putative (EC 1.20.4.1)	GO:0005575	cellular_component	CC	ND	9.541911e-19	1.860673e-16
AFUA_3G02120	Short-chain dehydrogenase/reductase family protein, putative	1.05	C-compound and carbohydrate metabolism	Metabolism	0.00166712	0.0393346			AFUA_5G15080	Rho-associated protein kinase, putative	GO:0005575	cellular_component	CC	ND	9.541911e-19	1.860673e-16
AFUA_3G14820	4-hydroxyphenylpyruvate dioxygenase, putative (EC 4.2.1.-)	1.05	C-compound and carbohydrate metabolism	Metabolism	0.00166712	0.0393346			AFUA_5G15140	Uncharacterized protein	GO:0005575	cellular_component	CC	ND	9.541911e-19	1.860673e-16
AFUA_4G03120	Mitochondrial cytochrome b2, putative (EC 1.1.2.3)	1.05	C-compound and carbohydrate metabolism	Metabolism	0.00166712	0.0393346			AFUA_6G00180	Putative uncharacterized protein	GO:0005575	cellular_component	CC	ND	9.541911e-19	1.860673e-16
AFUA_4G13920	Probable endopolygalacturonase A (EC 3.2.1.15) (Pectinase A) (Polygalacturonase A)	1.05	C-compound and carbohydrate metabolism	Metabolism	0.00166712	0.0393346			AFUA_6G00270	Putative uncharacterized protein	GO:0005575	cellular_component	CC	ND	9.541911e-19	1.860673e-16
AFUA_4G14800	Short chain dehydrogenase, putative (EC 1.1.1.-)	1.05	C-compound and carbohydrate metabolism	Metabolism	0.00166712	0.0393346			AFUA_6G03370	Short-chain dehydrogenase/reductase, putative	GO:0005575	cellular_component	CC	ND	9.541911e-19	1.860673e-16
AFUA_5G00480	Exoinulinase InuD (EC 3.2.1.26)	1.05	C-compound and carbohydrate metabolism	Metabolism	0.00166712	0.0393346			AFUA_6G03440	Fructosyl amino acid oxidase, putative	GO:0005575	cellular_component	CC	ND	9.541911e-19	1.860673e-16
AFUA_5G02640	O-methyltransferase, putative (EC 2.1.1.-)	1.05	C-compound and carbohydrate metabolism	Metabolism	0.00166712	0.0393346			AFUA_6G03450	Uncharacterized protein	GO:0005575	cellular_component	CC	ND	9.541911e-19	1.860673e-16
AFUA_5G03530	Class III chitinase, putative (EC 3.2.1.14)	1.05	C-compound and carbohydrate metabolism	Metabolism	0.00166712	0.0393346			AFUA_6G03460	Uncharacterized protein	GO:0005575	cellular_component	CC	ND	9.541911e-19	1.860673e-16
AFUA_5G10220	Alcohol dehydrogenase, zinc-containing, putative (EC 1.6.5.5)	1.05	C-compound and carbohydrate metabolism	Metabolism	0.00166712	0.0393346			AFUA_6G03480	Nonribosomal peptide synthase, putative (EC 1.14.17.-)	GO:0005575	cellular_component	CC	ND	9.541911e-19	1.860673e-16
AFUA_6G03370	Short-chain dehydrogenase/reductase, putative	1.05	C-compound and carbohydrate metabolism	Metabolism	0.00166712	0.0393346			AFUA_6G03490	Phenol 2-monooxygenase, putative	GO:0005575	cellular_component	CC	ND	9.541911e-19	1.860673e-16
AFUA_6G14590	MFS alpha-glucoside transporter, putative	1.05	C-compound and carbohydrate metabolism	Metabolism	0.00166712	0.0393346			AFUA_6G09620	Uncharacterized protein	GO:0005575	cellular_component	CC	ND	9.541911e-19	1.860673e-16
AFUA_6G14600	Beta-glucosidase, putative	1.05	C-compound and carbohydrate metabolism	Metabolism	0.00166712	0.0393346			AFUA_6G09640	Aminotransferase GliI	GO:0005575	cellular_component	CC	ND	9.541911e-19	1.860673e-16
AFUA_7G01000	Aldehyde dehydrogenase, putative (EC 1.2.1.3)	1.05	C-compound and carbohydrate metabolism	Metabolism	0.00166712	0.0393346			AFUA_6G09690	Glutathione S-transferase GliG (EC 2.5.1.18)	GO:0005575	cellular_component	CC	ND	9.541911e-19	1.860673e-16
AFUA_7G04180	Amine oxidase	1.05	C-compound and carbohydrate metabolism	Metabolism	0.00166712	0.0393346			AFUA_6G09700	Gliotoxin biosynthesis protein GliK	GO:0005575	cellular_component	CC	ND	9.541911e-19	1.860673e-16
AFUA_7G06380	Maltase (EC 3.2.1.70)	1.05	C-compound and carbohydrate metabolism	Metabolism	0.00166712	0.0393346			AFUA_6G09720	Methyltransferase GliN	GO:0005575	cellular_component	CC	ND	9.541911e-19	1.860673e-16
AFUA_7G08490	Class V chitinase, putative (EC 3.2.1.14)	1.05	C-compound and carbohydrate metabolism	Metabolism	0.00166712	0.0393346			AFUA_6G11760	Uncharacterized protein	GO:0005575	cellular_component	CC	ND	9.541911e-19	1.860673e-16
AFUA_8G00390	O-methyltransferase, putative	1.05	C-compound and carbohydrate metabolism	Metabolism	0.00166712	0.0393346			AFUA_6G11990	Uncharacterized protein	GO:0005575	cellular_component	CC	ND	9.541911e-19	1.860673e-16
AFUA_8G00500	Acetate-CoA ligase, putative (EC 6.2.1.1)	1.05	C-compound and carbohydrate metabolism	Metabolism	0.00166712	0.0393346			AFUA_6G12120	BNR/Asp-box repeat domain protein	GO:0005575	cellular_component	CC	ND	9.541911e-19	1.860673e-16
AFUA_8G00680	Glycosyl transferase, putative	1.05	C-compound and carbohydrate metabolism	Metabolism	0.00166712	0.0393346			AFUA_6G14540	Endo-1,3(4)-beta-glucanase, putative (EC 3.2.1.6)	GO:0005575	cellular_component	CC	ND	9.541911e-19	1.860673e-16
AFUA_8G01190	Isoamyl alcohol oxidase, putative	1.05	C-compound and carbohydrate metabolism	Metabolism	0.00166712	0.0393346			AFUA_6G14550	Xylosidase/arabinosidase, putative (EC 3.2.1.-)	GO:0005575	cellular_component	CC	ND	9.541911e-19	1.860673e-16
AFUA_8G02380	FAD-dependent monooxygenase, putative (EC 1.14.13.1)	1.05	C-compound and carbohydrate metabolism	Metabolism	0.00166712	0.0393346			AFUA_6G14600	Beta-glucosidase, putative	GO:0005575	cellular_component	CC	ND	9.541911e-19	1.860673e-16
AFUA_1G11320	Class II DAHP synthetase family protein	01.05.11.04	aromate anabolism	Metabolism	0.00179815	0.0393346			AFUA_6G14720	Telomere-associated RecQ helicase, putative	GO:0005575	cellular_component	CC	ND	9.541911e-19	1.860673e-16
AFUA_3G14800	Shikimate 5-dehydrogenase, putative (EC 1.1.1.25)	01.05.11.04	aromate anabolism	Metabolism	0.00179815	0.0393346			AFUA_7G00170	Dimethylallyl tryptophan synthase GliD1	GO:0005575	cellular_component	CC	ND	9.541911e-19	1.860673e-16
AFUA_4G01450	Phospho-2-dehydro-3-deoxyheptonate aldolase (EC 2.5.1.54) (3-deoxy-D-arabino-heptulosonate 7-phosphate synthase) (DAHP synthase) (Phospho-2-keto-3-deoxyheptonate aldolase)	01.05.11.04	aromate anabolism	Metabolism	0.00179815	0.0393346			AFUA_7G00370	Uncharacterized protein	GO:0005575	cellular_component	CC	ND	9.541911e-19	1.860673e-16
									AFUA_7G00610	Uncharacterized protein	GO:0005575	cellular_component	CC	ND	9.541911e-19	1.860673e-16
Some data are missing in database!									AFUA_7G00620	Uncharacterized protein	GO:0005575	cellular_component	CC	ND	9.541911e-19	1.860673e-16
									AFUA_7G00640	Aromatic ring-opening dioxygenase family protein	GO:0005575	cellular_component	CC	ND	9.541911e-19	1.860673e-16
									AFUA_7G01170	Uncharacterized protein	GO:0005575	cellular_component	CC	ND	9.541911e-19	1.860673e-16
									AFUA_7G04180	Amine oxidase	GO:0005575	cellular_component	CC	ND	9.541911e-19	1.860673e-16
									AFUA_7G04910	Phosphatidylglycerol specific phospholipase C, putative (EC 3.1.4.3)	GO:0005575	cellular_component	CC	ND	9.541911e-19	1.860673e-16
									AFUA_7G05170	Uncharacterized protein	GO:0005575	cellular_component	CC	ND	9.541911e-19	1.860673e-16
									AFUA_7G05180	Defensin domain protein	GO:0005575	cellular_component	CC	ND	9.541911e-19	1.860673e-16
									AFUA_7G07020	Uncharacterized protein	GO:0005575	cellular_component	CC	ND	9.541911e-19	1.860673e-16
									AFUA_7G07030	Vegetative incompatibility WD repeat protein, putative	GO:0005575	cellular_component	CC	ND	9.541911e-19	1.860673e-16
									AFUA_7G08490	Class V chitinase, putative (EC 3.2.1.14)	GO:0005575	cellular_component	CC	ND	9.541911e-19	1.860673e-16
									AFUA_8G00350	Uncharacterized protein	GO:0005575	cellular_component	CC	ND	9.541911e-19	1.860673e-16
									AFUA_8G00360	NlpC/P60-like cell-wall peptidase, putative	GO:0005575	cellular_component	CC	ND	9.541911e-19	1.860673e-16
									AFUA_8G00370	Polyketide synthase, putative	GO:0005575	cellular_component	CC	ND	9.541911e-19	1.860673e-16
									AFUA_8G00380	DltD N-terminal domain protein	GO:0005575	cellular_component	CC	ND	9.541911e-19	1.860673e-16
									AFUA_8G00390	O-methyltransferase, putative	GO:0005575	cellular_component	CC	ND	9.541911e-19	1.860673e-16
									AFUA_8G00400	Uncharacterized protein	GO:0005575	cellular_component	CC	ND	9.541911e-19	1.860673e-16
									AFUA_8G00430	Uncharacterized protein	GO:0005575	cellular_component	CC	ND	9.541911e-19	1.860673e-16
									AFUA_8G00480	Phytanoyl-CoA dioxygenase family protein	GO:0005575	cellular_component	CC	ND	9.541911e-19	1.860673e-16
									AFUA_8G00490	PKS-like enzyme, putative	GO:0005575	cellular_component	CC	ND	9.541911e-19	1.860673e-16
									AFUA_8G00500	Acetate-CoA ligase, putative (EC 6.2.1.1)	GO:0005575	cellular_component	CC	ND	9.541911e-19	1.860673e-16
									AFUA_8G00510	Cytochrome P450 oxidoreductase OrdA-like, putative	GO:0005575	cellular_component	CC	ND	9.541911e-19	1.860673e-16
									AFUA_8G00530	Alpha/beta hydrolase, putative	GO:0005575	cellular_component	CC	ND	9.541911e-19	1.860673e-16
									AFUA_8G00560	Cytochrome P450 oxidoreductase, putative (EC 1.14.-.-)	GO:0005575	cellular_component	CC	ND	9.541911e-19	1.860673e-16
									AFUA_8G00570	Alpha/beta hydrolase, putative	GO:0005575	cellular_component	CC	ND	9.541911e-19	1.860673e-16
									AFUA_8G00595	Ham1 family pyrophosphatase, putative	GO:0005575	cellular_component	CC	ND	9.541911e-19	1.860673e-16
									AFUA_8G00640	Glycosyl transferase, putative	GO:0005575	cellular_component	CC	ND	9.541911e-19	1.860673e-16
									AFUA_8G00680	Glycosyl transferase, putative	GO:0005575	cellular_component	CC	ND	9.541911e-19	1.860673e-16
									AFUA_8G00690	Uncharacterized protein	GO:0005575	cellular_component	CC	ND	9.541911e-19	1.860673e-16
									AFUA_8G00710	Secreted antimicrobial peptide, putative	GO:0005575	cellular_component	CC	ND	9.541911e-19	1.860673e-16
									AFUA_8G00810	Uncharacterized protein	GO:0005575	cellular_component	CC	ND	9.541911e-19	1.860673e-16
									AFUA_8G00990	F-box domain protein	GO:0005575	cellular_component	CC	ND	9.541911e-19	1.860673e-16
									AFUA_8G01170	Uncharacterized protein	GO:0005575	cellular_component	CC	ND	9.541911e-19	1.860673e-16
									AFUA_8G01190	Isoamyl alcohol oxidase, putative	GO:0005575	cellular_component	CC	ND	9.541911e-19	1.860673e-16
									AFUA_8G01280	Epsilon-lactone hydrolase, putative	GO:0005575	cellular_component	CC	ND	9.541911e-19	1.860673e-16
									AFUA_8G01650	Uncharacterized protein	GO:0005575	cellular_component	CC	ND	9.541911e-19	1.860673e-16
									AFUA_8G01760	Uncharacterized protein	GO:0005575	cellular_component	CC	ND	9.541911e-19	1.860673e-16
									AFUA_8G02250	Uncharacterized protein	GO:0005575	cellular_component	CC	ND	9.541911e-19	1.860673e-16
									AFUA_8G02260	Neutral amino acid permease	GO:0005575	cellular_component	CC	ND	9.541911e-19	1.860673e-16
									AFUA_8G02380	FAD-dependent monooxygenase, putative (EC 1.14.13.1)	GO:0005575	cellular_component	CC	ND	9.541911e-19	1.860673e-16
									AFUA_8G02600	Short-chain dehydrogenase/reductase 2, putative	GO:0005575	cellular_component	CC	ND	9.541911e-19	1.860673e-16
									AFUA_8G06050	Salicylate hydroxylase, putative (EC 1.14.13.1)	GO:0005575	cellular_component	CC	ND	9.541911e-19	1.860673e-16
									AFUA_8G06780	Extracellular proline rich protein	GO:0005575	cellular_component	CC	ND	9.541911e-19	1.860673e-16
									AFUA_8G06800	Uncharacterized protein	GO:0005575	cellular_component	CC	ND	9.541911e-19	1.860673e-16
									AFUA_8G07270	Uncharacterized protein	GO:0005575	cellular_component	CC	ND	9.541911e-19	1.860673e-16
									AFUA_8G07290	Uncharacterized protein	GO:0005575	cellular_component	CC	ND	9.541911e-19	1.860673e-16
									AFUA_8G07310	Uncharacterized protein	GO:0005575	cellular_component	CC	ND	9.541911e-19	1.860673e-16
									AFUA_8G07390	Uncharacterized protein	GO:0005575	cellular_component	CC	ND	9.541911e-19	1.860673e-16
									AFUA_1G16250	Probable alpha/beta-glucosidase agdC (EC 3.2.1.20) (EC 3.2.1.21)	GO:0005575	cellular_component	CC	ND	9.541911e-19	1.860673e-16
									AFUA_6G14490	Probable beta-glucosidase H (EC 3.2.1.21) (Beta-D-glucoside glucohydrolase H) (Cellobiase H) (Gentiobiase H)	GO:0005575	cellular_component	CC	ND	9.541911e-19	1.860673e-16
									AFUA_3G12930	7-dimethylallyltryptophan synthase (7-DMATS) (EC 2.5.1.80) (Tryptophan aminopeptidase) (EC 3.4.11.17)	GO:0005575	cellular_component	CC	ND	9.541911e-19	1.860673e-16
									AFUA_8G00540	Nonribosomal peptide synthetase 14 (EC 6.3.2.-)	GO:0005575	cellular_component	CC	ND	9.541911e-19	1.860673e-16
									AFUA_3G12920	Nonribosomal peptide synthetase 5 (EC 6.3.2.-)	GO:0005575	cellular_component	CC	ND	9.541911e-19	1.860673e-16
									AFUA_6G09610	Nonribosomal peptide syntethase 9 (EC 6.3.2.-)	GO:0005575	cellular_component	CC	ND	9.541911e-19	1.860673e-16
									AFUA_4G14770	Protostadienol synthase A (EC 5.4.99.32)	GO:0005575	cellular_component	CC	ND	9.541911e-19	1.860673e-16
									AFUA_8G00370	Polyketide synthase, putative	GO:1902086	fumagillin biosynthetic process	BP	IMP	2.346424e-16	2.287763e-14
									AFUA_8G00380	DltD N-terminal domain protein	GO:1902086	fumagillin biosynthetic process	BP	IGC	2.346424e-16	2.287763e-14
									AFUA_8G00390	O-methyltransferase, putative	GO:1902086	fumagillin biosynthetic process	BP	IGC	2.346424e-16	2.287763e-14
									AFUA_8G00400	Uncharacterized protein	GO:1902086	fumagillin biosynthetic process	BP	IGC	2.346424e-16	2.287763e-14
									AFUA_8G00420	C6 finger transcription factor, putative	GO:1902086	fumagillin biosynthetic process	BP	IGC, IMP	2.346424e-16	2.287763e-14
									AFUA_8G00430	Uncharacterized protein	GO:1902086	fumagillin biosynthetic process	BP	IGC	2.346424e-16	2.287763e-14
									AFUA_8G00480	Phytanoyl-CoA dioxygenase family protein	GO:1902086	fumagillin biosynthetic process	BP	IGC	2.346424e-16	2.287763e-14
									AFUA_8G00490	PKS-like enzyme, putative	GO:1902086	fumagillin biosynthetic process	BP	IGC	2.346424e-16	2.287763e-14
									AFUA_8G00500	Acetate-CoA ligase, putative (EC 6.2.1.1)	GO:1902086	fumagillin biosynthetic process	BP	IGC	2.346424e-16	2.287763e-14
									AFUA_8G00510	Cytochrome P450 oxidoreductase OrdA-like, putative	GO:1902086	fumagillin biosynthetic process	BP	IGC	2.346424e-16	2.287763e-14
									AFUA_8G00520	Fumagillin beta-trans-bergamotene synthase	GO:1902086	fumagillin biosynthetic process	BP	IMP	2.346424e-16	2.287763e-14
									AFUA_8G00540	Nonribosomal peptide synthetase 14 (EC 6.3.2.-)	GO:1902086	fumagillin biosynthetic process	BP	IGC, IMP	2.346424e-16	2.287763e-14
									AFUA_4G14790	Cytochrome P450 monooxygenase, putative (EC 1.14.-.-)	GO:0019748	secondary metabolic process	BP	IGC	4.576302e-9	2.974597e-7
									AFUA_4G14800	Short chain dehydrogenase, putative (EC 1.1.1.-)	GO:0019748	secondary metabolic process	BP	IGC	4.576302e-9	2.974597e-7
									AFUA_4G14820	Transferase family protein	GO:0019748	secondary metabolic process	BP	IGC	4.576302e-9	2.974597e-7
									AFUA_4G14830	Cytochrome P450 monooxygenase, putative (EC 1.14.-.-)	GO:0019748	secondary metabolic process	BP	IGC	4.576302e-9	2.974597e-7
									AFUA_4G14840	Transferase family protein	GO:0019748	secondary metabolic process	BP	IGC	4.576302e-9	2.974597e-7
									AFUA_4G14850	Extracellular 3-ketosteroid 1-dehydrogenase, putative (EC 1.3.99.1)	GO:0019748	secondary metabolic process	BP	IGC	4.576302e-9	2.974597e-7
									AFUA_6G03480	Nonribosomal peptide synthase, putative (EC 1.14.17.-)	GO:0019748	secondary metabolic process	BP	IGC, NAS, RCA	4.576302e-9	2.974597e-7
									AFUA_8G00370	Polyketide synthase, putative	GO:0019748	secondary metabolic process	BP	NAS	4.576302e-9	2.974597e-7
									AFUA_8G00540	Nonribosomal peptide synthetase 14 (EC 6.3.2.-)	GO:0019748	secondary metabolic process	BP	NAS	4.576302e-9	2.974597e-7
									AFUA_3G12920	Nonribosomal peptide synthetase 5 (EC 6.3.2.-)	GO:0019748	secondary metabolic process	BP	NAS	4.576302e-9	2.974597e-7
									AFUA_6G09610	Nonribosomal peptide syntethase 9 (EC 6.3.2.-)	GO:0019748	secondary metabolic process	BP	NAS	4.576302e-9	2.974597e-7
									AFUA_4G14770	Protostadienol synthase A (EC 5.4.99.32)	GO:0019748	secondary metabolic process	BP	IGC	4.576302e-9	2.974597e-7
									AFUA_6G09630	C6 finger domain protein GliZ	GO:0043386	mycotoxin biosynthetic process	BP	IEP, IGC, IMP	5.638175e-7	2.74861e-05
									AFUA_6G09640	Aminotransferase GliI	GO:0043386	mycotoxin biosynthetic process	BP	IEP, IGC	5.638175e-7	2.74861e-05
									AFUA_6G09650	Dipeptidase (EC 3.4.13.19)	GO:0043386	mycotoxin biosynthetic process	BP	IEP, IGC	5.638175e-7	2.74861e-05
									AFUA_6G09690	Glutathione S-transferase GliG (EC 2.5.1.18)	GO:0043386	mycotoxin biosynthetic process	BP	IEP, IGC, IMP	5.638175e-7	2.74861e-05
									AFUA_6G09700	Gliotoxin biosynthesis protein GliK	GO:0043386	mycotoxin biosynthetic process	BP	IEP, IGC	5.638175e-7	2.74861e-05
									AFUA_6G09720	Methyltransferase GliN	GO:0043386	mycotoxin biosynthetic process	BP	IEP, IGC	5.638175e-7	2.74861e-05
									AFUA_3G12890	C6 transcription factor GliZ-like, putative	GO:0044550	secondary metabolite biosynthetic process	BP	IMP	3.12295e-06	0.000121795
									AFUA_3G12900	MFS transporter, putative	GO:0044550	secondary metabolite biosynthetic process	BP	IMP	3.12295e-06	0.000121795
									AFUA_6G03480	Nonribosomal peptide synthase, putative (EC 1.14.17.-)	GO:0044550	secondary metabolite biosynthetic process	BP	IDA, IGC, IMP	3.12295e-06	0.000121795
									AFUA_7G00170	Dimethylallyl tryptophan synthase GliD1	GO:0044550	secondary metabolite biosynthetic process	BP	IGC	3.12295e-06	0.000121795
									AFUA_3G12930	7-dimethylallyltryptophan synthase (7-DMATS) (EC 2.5.1.80) (Tryptophan aminopeptidase) (EC 3.4.11.17)	GO:0044550	secondary metabolite biosynthetic process	BP	IDA, IGC	3.12295e-06	0.000121795
									AFUA_8G00540	Nonribosomal peptide synthetase 14 (EC 6.3.2.-)	GO:0044550	secondary metabolite biosynthetic process	BP	IGC, IMP	3.12295e-06	0.000121795
									AFUA_3G12920	Nonribosomal peptide synthetase 5 (EC 6.3.2.-)	GO:0044550	secondary metabolite biosynthetic process	BP	IMP	3.12295e-06	0.000121795
									AFUA_6G09630	C6 finger domain protein GliZ	GO:2001310	gliotoxin biosynthetic process	BP	IMP	0.000535939	0.0167519
									AFUA_6G09640	Aminotransferase GliI	GO:2001310	gliotoxin biosynthetic process	BP	IMP	0.000535939	0.0167519
									AFUA_6G09690	Glutathione S-transferase GliG (EC 2.5.1.18)	GO:2001310	gliotoxin biosynthetic process	BP	IMP	0.000535939	0.0167519
									AFUA_6G09700	Gliotoxin biosynthesis protein GliK	GO:2001310	gliotoxin biosynthetic process	BP	IMP	0.000535939	0.0167519
									AFUA_7G05180	Defensin domain protein	GO:0006952	defense response	BP	IEA	0.000615746	0.0167519
									AFUA_8G00710	Secreted antimicrobial peptide, putative	GO:0006952	defense response	BP	IEA	0.000615746	0.0167519
									AFUA_6G03480	Nonribosomal peptide synthase, putative (EC 1.14.17.-)	GO:0019184	nonribosomal peptide biosynthetic process	BP	ISM	0.000687259	0.0167519
									AFUA_8G00540	Nonribosomal peptide synthetase 14 (EC 6.3.2.-)	GO:0019184	nonribosomal peptide biosynthetic process	BP	ISM	0.000687259	0.0167519
									AFUA_3G12920	Nonribosomal peptide synthetase 5 (EC 6.3.2.-)	GO:0019184	nonribosomal peptide biosynthetic process	BP	ISM	0.000687259	0.0167519
									AFUA_6G09610	Nonribosomal peptide syntethase 9 (EC 6.3.2.-)	GO:0019184	nonribosomal peptide biosynthetic process	BP	ISM	0.000687259	0.0167519
									AFUA_8G00420	C6 finger transcription factor, putative	GO:1900790	pseurotin A biosynthetic process	BP	IMP	0.00181687	0.0393655
									AFUA_8G00540	Nonribosomal peptide synthetase 14 (EC 6.3.2.-)	GO:1900790	pseurotin A biosynthetic process	BP	IMP	0.00181687	0.0393655
									AFUA_1G01300	GPI anchored protein, putative	GO:0008152	metabolic process	BP	IEA	0.00255556	0.0498334
									AFUA_1G01310	Carboxylesterase, putative (EC 3.1.1.-)	GO:0008152	metabolic process	BP	IEA	0.00255556	0.0498334
									AFUA_1G10160	Uncharacterized protein	GO:0008152	metabolic process	BP	IEA	0.00255556	0.0498334
									AFUA_2G16570	Short chain dehydrogenase/reductase, putative	GO:0008152	metabolic process	BP	IEA	0.00255556	0.0498334
									AFUA_2G16580	Alpha/beta superfamily hydrolase, putative	GO:0008152	metabolic process	BP	IEA	0.00255556	0.0498334
									AFUA_3G01400	ABC multidrug transporter, putative (EC 3.6.3.-)	GO:0008152	metabolic process	BP	IEA	0.00255556	0.0498334
									AFUA_3G02120	Short-chain dehydrogenase/reductase family protein, putative	GO:0008152	metabolic process	BP	IEA	0.00255556	0.0498334
									AFUA_3G02180	AM-toxin synthetase	GO:0008152	metabolic process	BP	IEA	0.00255556	0.0498334
									AFUA_3G14820	4-hydroxyphenylpyruvate dioxygenase, putative (EC 4.2.1.-)	GO:0008152	metabolic process	BP	IEA	0.00255556	0.0498334
									AFUA_4G01090	Zn2+ dependent hydrolase, putative	GO:0008152	metabolic process	BP	IEA	0.00255556	0.0498334
									AFUA_4G01200	Extracellular guanyl-specific ribonuclease, putative (EC 3.1.27.-)	GO:0008152	metabolic process	BP	IEA	0.00255556	0.0498334
									AFUA_4G01440	Glutathione S-transferase family protein	GO:0008152	metabolic process	BP	IEA	0.00255556	0.0498334
									AFUA_4G01490	Fumarylacetoacetate hydrolase family protein	GO:0008152	metabolic process	BP	IEA	0.00255556	0.0498334
									AFUA_4G03230	Extracellular guanyl-specific ribonuclease RntA (EC 3.1.27.3)	GO:0008152	metabolic process	BP	IEA	0.00255556	0.0498334
									AFUA_4G03700	GMP synthase (EC 6.3.5.2)	GO:0008152	metabolic process	BP	IEA	0.00255556	0.0498334
									AFUA_4G08690	Dihydrodipicolinate synthetase family protein (EC 4.2.1.-)	GO:0008152	metabolic process	BP	IEA	0.00255556	0.0498334
									AFUA_4G09300	Uncharacterized protein	GO:0008152	metabolic process	BP	IEA	0.00255556	0.0498334
									AFUA_4G14730	GNAT family acetyltransferase, putative (EC 2.3.1.-)	GO:0008152	metabolic process	BP	IEA	0.00255556	0.0498334
									AFUA_4G14800	Short chain dehydrogenase, putative (EC 1.1.1.-)	GO:0008152	metabolic process	BP	IEA	0.00255556	0.0498334
									AFUA_5G00480	Exoinulinase InuD (EC 3.2.1.26)	GO:0008152	metabolic process	BP	IEA	0.00255556	0.0498334
									AFUA_5G00550	Endoglycoceramidase, putative (EC 3.2.1.123)	GO:0008152	metabolic process	BP	IEA	0.00255556	0.0498334
									AFUA_5G01600	PHP domain protein	GO:0008152	metabolic process	BP	IEA	0.00255556	0.0498334
									AFUA_5G03530	Class III chitinase, putative (EC 3.2.1.14)	GO:0008152	metabolic process	BP	IEA	0.00255556	0.0498334
									AFUA_5G10490	Amidase, putative (EC 3.5.1.-)	GO:0008152	metabolic process	BP	IEA	0.00255556	0.0498334
									AFUA_6G03370	Short-chain dehydrogenase/reductase, putative	GO:0008152	metabolic process	BP	IEA	0.00255556	0.0498334
									AFUA_6G03480	Nonribosomal peptide synthase, putative (EC 1.14.17.-)	GO:0008152	metabolic process	BP	IEA	0.00255556	0.0498334
									AFUA_6G03490	Phenol 2-monooxygenase, putative	GO:0008152	metabolic process	BP	IEA	0.00255556	0.0498334
									AFUA_6G09620	Uncharacterized protein	GO:0008152	metabolic process	BP	IEA	0.00255556	0.0498334
									AFUA_6G14540	Endo-1,3(4)-beta-glucanase, putative (EC 3.2.1.6)	GO:0008152	metabolic process	BP	IEA	0.00255556	0.0498334
									AFUA_6G14550	Xylosidase/arabinosidase, putative (EC 3.2.1.-)	GO:0008152	metabolic process	BP	IEA	0.00255556	0.0498334
									AFUA_7G00620	Uncharacterized protein	GO:0008152	metabolic process	BP	IEA	0.00255556	0.0498334
									AFUA_7G01000	Aldehyde dehydrogenase, putative (EC 1.2.1.3)	GO:0008152	metabolic process	BP	IEA	0.00255556	0.0498334
									AFUA_7G04910	Phosphatidylglycerol specific phospholipase C, putative (EC 3.1.4.3)	GO:0008152	metabolic process	BP	IEA	0.00255556	0.0498334
									AFUA_7G06380	Maltase (EC 3.2.1.70)	GO:0008152	metabolic process	BP	IEA	0.00255556	0.0498334
									AFUA_7G08490	Class V chitinase, putative (EC 3.2.1.14)	GO:0008152	metabolic process	BP	IEA	0.00255556	0.0498334
									AFUA_8G00370	Polyketide synthase, putative	GO:0008152	metabolic process	BP	IEA	0.00255556	0.0498334
									AFUA_8G00500	Acetate-CoA ligase, putative (EC 6.2.1.1)	GO:0008152	metabolic process	BP	IEA	0.00255556	0.0498334
									AFUA_8G00530	Alpha/beta hydrolase, putative	GO:0008152	metabolic process	BP	IEA	0.00255556	0.0498334
									AFUA_8G00570	Alpha/beta hydrolase, putative	GO:0008152	metabolic process	BP	IEA	0.00255556	0.0498334
									AFUA_8G00580	Glutathione S-transferase, putative	GO:0008152	metabolic process	BP	IEA	0.00255556	0.0498334
									AFUA_8G00595	Ham1 family pyrophosphatase, putative	GO:0008152	metabolic process	BP	IEA	0.00255556	0.0498334
									AFUA_8G00640	Glycosyl transferase, putative	GO:0008152	metabolic process	BP	IEA	0.00255556	0.0498334
									AFUA_8G00680	Glycosyl transferase, putative	GO:0008152	metabolic process	BP	IEA	0.00255556	0.0498334
									AFUA_8G01280	Epsilon-lactone hydrolase, putative	GO:0008152	metabolic process	BP	IEA	0.00255556	0.0498334
									AFUA_8G02380	FAD-dependent monooxygenase, putative (EC 1.14.13.1)	GO:0008152	metabolic process	BP	IEA	0.00255556	0.0498334
									AFUA_8G02600	Short-chain dehydrogenase/reductase 2, putative	GO:0008152	metabolic process	BP	IEA	0.00255556	0.0498334
									AFUA_8G06050	Salicylate hydroxylase, putative (EC 1.14.13.1)	GO:0008152	metabolic process	BP	IEA	0.00255556	0.0498334
									AFUA_8G07270	Uncharacterized protein	GO:0008152	metabolic process	BP	IEA	0.00255556	0.0498334
									AFUA_1G16250	Probable alpha/beta-glucosidase agdC (EC 3.2.1.20) (EC 3.2.1.21)	GO:0008152	metabolic process	BP	IEA	0.00255556	0.0498334
									AFUA_6G14490	Probable beta-glucosidase H (EC 3.2.1.21) (Beta-D-glucoside glucohydrolase H) (Cellobiase H) (Gentiobiase H)	GO:0008152	metabolic process	BP	IEA	0.00255556	0.0498334
									AFUA_8G00540	Nonribosomal peptide synthetase 14 (EC 6.3.2.-)	GO:0008152	metabolic process	BP	IEA	0.00255556	0.0498334
									AFUA_3G12920	Nonribosomal peptide synthetase 5 (EC 6.3.2.-)	GO:0008152	metabolic process	BP	IEA	0.00255556	0.0498334
									AFUA_6G09610	Nonribosomal peptide syntethase 9 (EC 6.3.2.-)	GO:0008152	metabolic process	BP	IEA	0.00255556	0.0498334
									AFUA_4G13920	Probable endopolygalacturonase A (EC 3.2.1.15) (Pectinase A) (Polygalacturonase A)	GO:0008152	metabolic process	BP	IEA	0.00255556	0.0498334

## Sheet: Enriched terms - Down in hacA
FunCat									GO
Gene ID	Protein name	FunCat ID	FunCat description	FunCat main category	Exact p-value	Adjusted p-value			Gene ID	Protein name	GO ID	GO name	GO namespace	Evidence code	Exact p-value	Adjusted p-value
AFUA_2G05790	Dolichyl-diphosphooligosaccharide--protein glycosyltransferase subunit 1 (EC 2.4.99.18)	14.07.02.02	N-directed glycosylation, deglycosylation	Protein fate (folding, modification, destination)	1.78747e-05	0.00313759			AFUA_6G14620	Probable alpha-L-arabinofuranosidase B (ABF B) (Arabinosidase B) (EC 3.2.1.55)	GO:0005576	extracellular region	CC	IEA, ISS	6.27974e-05	0.00461042
AFUA_2G06280	Oligosaccharyl transferase subunit (Gamma), putative	14.07.02.02	N-directed glycosylation, deglycosylation	Protein fate (folding, modification, destination)	1.78747e-05	0.00313759			AFUA_3G02970	Aspergillopepsin, putative (EC 3.4.23.-)	GO:0005576	extracellular region	CC	IDA	6.27974e-05	0.00461042
AFUA_2G08300	DnaJ domain protein, putative	14.07.02.02	N-directed glycosylation, deglycosylation	Protein fate (folding, modification, destination)	1.78747e-05	0.00313759			AFUA_4G03210	Probable cutinase 3 (EC 3.1.1.74) (Cutin hydrolase 3)	GO:0005576	extracellular region	CC	IEA	6.27974e-05	0.00461042
AFUA_2G11240	UDP-N-acetyl-glucosamine-1-P transferase Alg7, putative (EC 2.7.8.15)	14.07.02.02	N-directed glycosylation, deglycosylation	Protein fate (folding, modification, destination)	1.78747e-05	0.00313759			AFUA_6G01800	Glucanase (EC 3.2.1.-)	GO:0005576	extracellular region	CC	IEA	6.27974e-05	0.00461042
AFUA_5G08970	Dolichyl-diphosphooligosaccharide--protein glycosyltransferase subunit WBP1 (Oligosaccharyl transferase subunit WBP1) (EC 2.4.99.18)	14.07.02.02	N-directed glycosylation, deglycosylation	Protein fate (folding, modification, destination)	1.78747e-05	0.00313759			AFUA_6G09540	Endoglucanase, putative (EC 3.2.1.-)	GO:0005576	extracellular region	CC	IEA	6.27974e-05	0.00461042
AFUA_6G04210	Mannosyl-oligosaccharide glucosidase, putative	14.07.02.02	N-directed glycosylation, deglycosylation	Protein fate (folding, modification, destination)	1.78747e-05	0.00313759			AFUA_7G06740	Endoglucanase, putative (EC 3.2.1.4)	GO:0005576	extracellular region	CC	IEA	6.27974e-05	0.00461042
AFUA_7G04110	Protein kinase C substrate, putative (EC 3.1.11.-)	14.07.02.02	N-directed glycosylation, deglycosylation	Protein fate (folding, modification, destination)	1.78747e-05	0.00313759			AFUA_4G11800	Alkaline protease 1 (ALP) (EC 3.4.21.63) (Aspergillopeptidase B) (Aspergillus proteinase B) (Elastase) (Elastinolytic serine proteinase) (Oryzin) (allergen Asp f 13)	GO:0005576	extracellular region	CC	IDA, IEA	6.27974e-05	0.00461042
AFUA_8G04430	Oligosaccharyl transferase subunit (Stt3), putative	14.07.02.02	N-directed glycosylation, deglycosylation	Protein fate (folding, modification, destination)	1.78747e-05	0.00313759			AFUA_3G02090	Probable exo-1,4-beta-xylosidase bxlB (EC 3.2.1.37) (1,4-beta-D-xylan xylohydrolase bxlB) (Beta-xylosidase bxlB) (Xylobiase bxlB)	GO:0005576	extracellular region	CC	IEA	6.27974e-05	0.00461042
AFUA_1G01200	Alpha-galactosidase (EC 3.2.1.22) (Melibiase)	01.05.03	polysaccharide metabolism	Metabolism	2.97401e-05	0.00313759			AFUA_3G01910	Probable 1,4-beta-D-glucan cellobiohydrolase C (EC 3.2.1.91) (Beta-glucancellobiohydrolase C) (Exocellobiohydrolase C) (Exoglucanase C)	GO:0005576	extracellular region	CC	IEA	6.27974e-05	0.00461042
AFUA_1G03352	Alpha-1,3-glucanase/mutanase, putative (EC 3.2.1.-)	01.05.03	polysaccharide metabolism	Metabolism	2.97401e-05	0.00313759			AFUA_8G06830	Probable endo-beta-1,4-glucanase D (Endoglucanase D) (EC 3.2.1.4) (Carboxymethylcellulase D) (Cellulase D)	GO:0005576	extracellular region	CC	IEA	6.27974e-05	0.00461042
AFUA_2G02360	UDP-glucose:glycoprotein glucosyltransferase, putative	01.05.03	polysaccharide metabolism	Metabolism	2.97401e-05	0.00313759			AFUA_6G00450	Probable feruloyl esterase B-1 (EC 3.1.1.73) (Ferulic acid esterase B-1) (FAEB-1)	GO:0005576	extracellular region	CC	IEA	6.27974e-05	0.00461042
AFUA_2G11240	UDP-N-acetyl-glucosamine-1-P transferase Alg7, putative (EC 2.7.8.15)	01.05.03	polysaccharide metabolism	Metabolism	2.97401e-05	0.00313759			AFUA_8G07080	Extracellular metalloproteinase mep (EC 3.4.24.-) (Elastinolytic metalloproteinase mep) (Fungalysin mep)	GO:0005576	extracellular region	CC	IEA	6.27974e-05	0.00461042
AFUA_3G01910	Probable 1,4-beta-D-glucan cellobiohydrolase C (EC 3.2.1.91) (Beta-glucancellobiohydrolase C) (Exocellobiohydrolase C) (Exoglucanase C)	01.05.03	polysaccharide metabolism	Metabolism	2.97401e-05	0.00313759			AFUA_8G06890	Probable endo-xylogalacturonan hydrolase A (EC 3.2.1.-)	GO:0005576	extracellular region	CC	IEA	6.27974e-05	0.00461042
AFUA_3G02090	Probable exo-1,4-beta-xylosidase bxlB (EC 3.2.1.37) (1,4-beta-D-xylan xylohydrolase bxlB) (Beta-xylosidase bxlB) (Xylobiase bxlB)	01.05.03	polysaccharide metabolism	Metabolism	2.97401e-05	0.00313759			AFUA_3G07650	Pectin methylesterase, putative (EC 3.1.1.11)	GO:0045330	aspartyl esterase activity	MF	IEA	0.000105917	0.00461042
AFUA_4G13770	Glycosyl hydrolase, putative (EC 3.-.-.-)	01.05.03	polysaccharide metabolism	Metabolism	2.97401e-05	0.00313759			AFUA_8G01520	Pectin methylesterase, putative	GO:0045330	aspartyl esterase activity	MF	IEA	0.000105917	0.00461042
AFUA_5G00530	Inulinase, putative (EC 3.2.1.7)	01.05.03	polysaccharide metabolism	Metabolism	2.97401e-05	0.00313759			AFUA_8G07250	Pectin methylesterase family protein	GO:0045330	aspartyl esterase activity	MF	IEA	0.000105917	0.00461042
AFUA_6G00450	Probable feruloyl esterase B-1 (EC 3.1.1.73) (Ferulic acid esterase B-1) (FAEB-1)	01.05.03	polysaccharide metabolism	Metabolism	2.97401e-05	0.00313759			AFUA_3G07650	Pectin methylesterase, putative (EC 3.1.1.11)	GO:0042545	cell wall modification	BP	IEA	0.000105917	0.00461042
AFUA_6G01800	Glucanase (EC 3.2.1.-)	01.05.03	polysaccharide metabolism	Metabolism	2.97401e-05	0.00313759			AFUA_8G01520	Pectin methylesterase, putative	GO:0042545	cell wall modification	BP	IEA	0.000105917	0.00461042
AFUA_6G09540	Endoglucanase, putative (EC 3.2.1.-)	01.05.03	polysaccharide metabolism	Metabolism	2.97401e-05	0.00313759			AFUA_8G07250	Pectin methylesterase family protein	GO:0042545	cell wall modification	BP	IEA	0.000105917	0.00461042
AFUA_6G11970	WSC domain protein, putative (EC 3.2.1.-)	01.05.03	polysaccharide metabolism	Metabolism	2.97401e-05	0.00313759			AFUA_2G06150	Protein disulfide-isomerase (EC 5.3.4.1)	GO:0003756	protein disulfide isomerase activity	MF	IDA, IEA	0.000105917	0.00461042
AFUA_7G04110	Protein kinase C substrate, putative (EC 3.1.11.-)	01.05.03	polysaccharide metabolism	Metabolism	2.97401e-05	0.00313759			AFUA_5G12260	Disulfide isomerase (TigA), putative (EC 5.3.4.1)	GO:0003756	protein disulfide isomerase activity	MF	IEA	0.000105917	0.00461042
AFUA_7G06410	Exo-polygalacturonase, putative (EC 3.2.1.-)	01.05.03	polysaccharide metabolism	Metabolism	2.97401e-05	0.00313759			AFUA_8G05140	Oxidoreductin	GO:0003756	protein disulfide isomerase activity	MF	IEA	0.000105917	0.00461042
AFUA_8G01490	Endoglucanase, putative	01.05.03	polysaccharide metabolism	Metabolism	2.97401e-05	0.00313759			AFUA_3G07650	Pectin methylesterase, putative (EC 3.1.1.11)	GO:0030599	pectinesterase activity	MF	IEA	0.000105917	0.00461042
AFUA_8G04430	Oligosaccharyl transferase subunit (Stt3), putative	01.05.03	polysaccharide metabolism	Metabolism	2.97401e-05	0.00313759			AFUA_8G01520	Pectin methylesterase, putative	GO:0030599	pectinesterase activity	MF	IEA	0.000105917	0.00461042
AFUA_8G06360	Alpha-1,3-glucanase, putative (EC 3.2.1.-)	01.05.03	polysaccharide metabolism	Metabolism	2.97401e-05	0.00313759			AFUA_8G07250	Pectin methylesterase family protein	GO:0030599	pectinesterase activity	MF	IEA	0.000105917	0.00461042
AFUA_8G06830	Probable endo-beta-1,4-glucanase D (Endoglucanase D) (EC 3.2.1.4) (Carboxymethylcellulase D) (Cellulase D)	01.05.03	polysaccharide metabolism	Metabolism	2.97401e-05	0.00313759			AFUA_6G01800	Glucanase (EC 3.2.1.-)	GO:0030248	cellulose binding	MF	IEA	0.000110209	0.00461042
AFUA_8G06890	Probable endo-xylogalacturonan hydrolase A (EC 3.2.1.-)	01.05.03	polysaccharide metabolism	Metabolism	2.97401e-05	0.00313759			AFUA_6G09540	Endoglucanase, putative (EC 3.2.1.-)	GO:0030248	cellulose binding	MF	IEA	0.000110209	0.00461042
AFUA_1G05320	Disulfide isomerase, putative	14.01	protein folding and stabilization	Protein fate (folding, modification, destination)	7.94934e-05	0.00559103			AFUA_7G06740	Endoglucanase, putative (EC 3.2.1.4)	GO:0030248	cellulose binding	MF	IEA	0.000110209	0.00461042
AFUA_1G11180	Heat shock protein/chaperonin HSP78, putative	14.01	protein folding and stabilization	Protein fate (folding, modification, destination)	7.94934e-05	0.00559103			AFUA_3G01910	Probable 1,4-beta-D-glucan cellobiohydrolase C (EC 3.2.1.91) (Beta-glucancellobiohydrolase C) (Exocellobiohydrolase C) (Exoglucanase C)	GO:0030248	cellulose binding	MF	IEA	0.000110209	0.00461042
AFUA_1G15050	Hsp70 family chaperone Lhs1/Orp150, putative	14.01	protein folding and stabilization	Protein fate (folding, modification, destination)	7.94934e-05	0.00559103			AFUA_8G06830	Probable endo-beta-1,4-glucanase D (Endoglucanase D) (EC 3.2.1.4) (Carboxymethylcellulase D) (Cellulase D)	GO:0030248	cellulose binding	MF	IEA	0.000110209	0.00461042
AFUA_2G02360	UDP-glucose:glycoprotein glucosyltransferase, putative	14.01	protein folding and stabilization	Protein fate (folding, modification, destination)	7.94934e-05	0.00559103			AFUA_6G14620	Probable alpha-L-arabinofuranosidase B (ABF B) (Arabinosidase B) (EC 3.2.1.55)	GO:0016798	hydrolase activity, acting on glycosyl bonds	MF	IEA	0.000149176	0.00495369
AFUA_2G04620	Hsp70 chaperone BiP/Kar2, putative	14.01	protein folding and stabilization	Protein fate (folding, modification, destination)	7.94934e-05	0.00559103			AFUA_1G01200	Alpha-galactosidase (EC 3.2.1.22) (Melibiase)	GO:0016798	hydrolase activity, acting on glycosyl bonds	MF	IEA	0.000149176	0.00495369
AFUA_2G06150	Protein disulfide-isomerase (EC 5.3.4.1)	14.01	protein folding and stabilization	Protein fate (folding, modification, destination)	7.94934e-05	0.00559103			AFUA_1G03352	Alpha-1,3-glucanase/mutanase, putative (EC 3.2.1.-)	GO:0016798	hydrolase activity, acting on glycosyl bonds	MF	IEA	0.000149176	0.00495369
AFUA_2G08300	DnaJ domain protein, putative	14.01	protein folding and stabilization	Protein fate (folding, modification, destination)	7.94934e-05	0.00559103			AFUA_3G09250	Cell wall glucanase, putative (EC 3.2.1.-)	GO:0016798	hydrolase activity, acting on glycosyl bonds	MF	IEA	0.000149176	0.00495369
AFUA_2G12180	Lectin family integral membrane protein, putative	14.01	protein folding and stabilization	Protein fate (folding, modification, destination)	7.94934e-05	0.00559103			AFUA_5G00530	Inulinase, putative (EC 3.2.1.7)	GO:0016798	hydrolase activity, acting on glycosyl bonds	MF	IEA	0.000149176	0.00495369
AFUA_3G05400	DnaJ and TPR domain protein	14.01	protein folding and stabilization	Protein fate (folding, modification, destination)	7.94934e-05	0.00559103			AFUA_6G01800	Glucanase (EC 3.2.1.-)	GO:0016798	hydrolase activity, acting on glycosyl bonds	MF	IEA	0.000149176	0.00495369
AFUA_4G07650	Peptidyl-prolyl cis-trans isomerase B (PPIase B) (EC 5.2.1.8) (Rotamase B)	14.01	protein folding and stabilization	Protein fate (folding, modification, destination)	7.94934e-05	0.00559103			AFUA_6G09540	Endoglucanase, putative (EC 3.2.1.-)	GO:0016798	hydrolase activity, acting on glycosyl bonds	MF	IEA	0.000149176	0.00495369
AFUA_4G12850	Calnexin homolog	14.01	protein folding and stabilization	Protein fate (folding, modification, destination)	7.94934e-05	0.00559103			AFUA_6G11970	WSC domain protein, putative (EC 3.2.1.-)	GO:0016798	hydrolase activity, acting on glycosyl bonds	MF	IEA	0.000149176	0.00495369
AFUA_5G12260	Disulfide isomerase (TigA), putative (EC 5.3.4.1)	14.01	protein folding and stabilization	Protein fate (folding, modification, destination)	7.94934e-05	0.00559103			AFUA_7G04960	N-acetyltransferase, GNAT family, putative (EC 3.2.1.-)	GO:0016798	hydrolase activity, acting on glycosyl bonds	MF	IEA	0.000149176	0.00495369
AFUA_8G05140	Oxidoreductin	14.01	protein folding and stabilization	Protein fate (folding, modification, destination)	7.94934e-05	0.00559103			AFUA_7G06410	Exo-polygalacturonase, putative (EC 3.2.1.-)	GO:0016798	hydrolase activity, acting on glycosyl bonds	MF	IEA	0.000149176	0.00495369
AFUA_1G04890	Translocon protein Sec61beta, putative	20.09.05	non-vesicular ER transport	Cellular transport, transport facilitation and transport routes	0.000113132	0.00596771			AFUA_7G06740	Endoglucanase, putative (EC 3.2.1.4)	GO:0016798	hydrolase activity, acting on glycosyl bonds	MF	IEA	0.000149176	0.00495369
AFUA_2G04620	Hsp70 chaperone BiP/Kar2, putative	20.09.05	non-vesicular ER transport	Cellular transport, transport facilitation and transport routes	0.000113132	0.00596771			AFUA_8G06360	Alpha-1,3-glucanase, putative (EC 3.2.1.-)	GO:0016798	hydrolase activity, acting on glycosyl bonds	MF	IEA	0.000149176	0.00495369
AFUA_2G12580	Translocation protein Sec62, putative	20.09.05	non-vesicular ER transport	Cellular transport, transport facilitation and transport routes	0.000113132	0.00596771			AFUA_8G07070	Maltase MalT (EC 3.2.1.20)	GO:0016798	hydrolase activity, acting on glycosyl bonds	MF	IEA	0.000149176	0.00495369
AFUA_5G08130	Protein transport protein Sec61 alpha subunit, putative	20.09.05	non-vesicular ER transport	Cellular transport, transport facilitation and transport routes	0.000113132	0.00596771			AFUA_3G02090	Probable exo-1,4-beta-xylosidase bxlB (EC 3.2.1.37) (1,4-beta-D-xylan xylohydrolase bxlB) (Beta-xylosidase bxlB) (Xylobiase bxlB)	GO:0016798	hydrolase activity, acting on glycosyl bonds	MF	IEA	0.000149176	0.00495369
AFUA_1G11180	Heat shock protein/chaperonin HSP78, putative	32.01.07	unfolded protein response (e.g. ER quality control)	Cell rescue, defense and virulence	0.000316644	0.0133624			AFUA_3G01910	Probable 1,4-beta-D-glucan cellobiohydrolase C (EC 3.2.1.91) (Beta-glucancellobiohydrolase C) (Exocellobiohydrolase C) (Exoglucanase C)	GO:0016798	hydrolase activity, acting on glycosyl bonds	MF	IEA	0.000149176	0.00495369
AFUA_1G15050	Hsp70 family chaperone Lhs1/Orp150, putative	32.01.07	unfolded protein response (e.g. ER quality control)	Cell rescue, defense and virulence	0.000316644	0.0133624			AFUA_8G06830	Probable endo-beta-1,4-glucanase D (Endoglucanase D) (EC 3.2.1.4) (Carboxymethylcellulase D) (Cellulase D)	GO:0016798	hydrolase activity, acting on glycosyl bonds	MF	IEA	0.000149176	0.00495369
AFUA_2G04620	Hsp70 chaperone BiP/Kar2, putative	32.01.07	unfolded protein response (e.g. ER quality control)	Cell rescue, defense and virulence	0.000316644	0.0133624			AFUA_8G06890	Probable endo-xylogalacturonan hydrolase A (EC 3.2.1.-)	GO:0016798	hydrolase activity, acting on glycosyl bonds	MF	IEA	0.000149176	0.00495369
AFUA_2G08300	DnaJ domain protein, putative	32.01.07	unfolded protein response (e.g. ER quality control)	Cell rescue, defense and virulence	0.000316644	0.0133624			AFUA_1G00480	Glucosamine-6-phosphate deaminase, putative (EC 3.5.99.6)	GO:0005575	cellular_component	CC	ND	0.000157886	0.00495369
AFUA_3G04070	BZIP transcription factor HacA	32.01.07	unfolded protein response (e.g. ER quality control)	Cell rescue, defense and virulence	0.000316644	0.0133624			AFUA_1G00780	Uncharacterized protein	GO:0005575	cellular_component	CC	ND	0.000157886	0.00495369
AFUA_3G05400	DnaJ and TPR domain protein	32.01.07	unfolded protein response (e.g. ER quality control)	Cell rescue, defense and virulence	0.000316644	0.0133624			AFUA_1G01200	Alpha-galactosidase (EC 3.2.1.22) (Melibiase)	GO:0005575	cellular_component	CC	ND	0.000157886	0.00495369
AFUA_4G12850	Calnexin homolog	32.01.07	unfolded protein response (e.g. ER quality control)	Cell rescue, defense and virulence	0.000316644	0.0133624			AFUA_1G01320	Endo-polygalacturonase, putative	GO:0005575	cellular_component	CC	ND	0.000157886	0.00495369
AFUA_6G04670	ER-associated proteolytic system protein Der1, putative	32.01.07	unfolded protein response (e.g. ER quality control)	Cell rescue, defense and virulence	0.000316644	0.0133624			AFUA_1G01440	Uncharacterized protein	GO:0005575	cellular_component	CC	ND	0.000157886	0.00495369
AFUA_8G05140	Oxidoreductin	32.01.07	unfolded protein response (e.g. ER quality control)	Cell rescue, defense and virulence	0.000316644	0.0133624			AFUA_1G02260	Uncharacterized protein	GO:0005575	cellular_component	CC	ND	0.000157886	0.00495369
AFUA_1G00480	Glucosamine-6-phosphate deaminase, putative (EC 3.5.99.6)	1.05	C-compound and carbohydrate metabolism	Metabolism	0.000692614	0.0243569			AFUA_1G02290	Uncharacterized protein	GO:0005575	cellular_component	CC	ND	0.000157886	0.00495369
AFUA_1G01200	Alpha-galactosidase (EC 3.2.1.22) (Melibiase)	1.05	C-compound and carbohydrate metabolism	Metabolism	0.000692614	0.0243569			AFUA_1G02320	Uncharacterized protein	GO:0005575	cellular_component	CC	ND	0.000157886	0.00495369
AFUA_1G03250	Short chain dehydrogenase/reductase, putative (EC 1.-.-.-)	1.05	C-compound and carbohydrate metabolism	Metabolism	0.000692614	0.0243569			AFUA_1G03230	ABC multidrug transporter, putative	GO:0005575	cellular_component	CC	ND	0.000157886	0.00495369
AFUA_2G00450	Hexokinase, putative (EC 2.7.1.1)	1.05	C-compound and carbohydrate metabolism	Metabolism	0.000692614	0.0243569			AFUA_1G03250	Short chain dehydrogenase/reductase, putative (EC 1.-.-.-)	GO:0005575	cellular_component	CC	ND	0.000157886	0.00495369
AFUA_2G01950	Monooxygenase, putative (EC 1.14.13.1)	1.05	C-compound and carbohydrate metabolism	Metabolism	0.000692614	0.0243569			AFUA_1G03352	Alpha-1,3-glucanase/mutanase, putative (EC 3.2.1.-)	GO:0005575	cellular_component	CC	ND	0.000157886	0.00495369
AFUA_2G06280	Oligosaccharyl transferase subunit (Gamma), putative	1.05	C-compound and carbohydrate metabolism	Metabolism	0.000692614	0.0243569			AFUA_1G05320	Disulfide isomerase, putative	GO:0005575	cellular_component	CC	ND	0.000157886	0.00495369
AFUA_2G10910	MFS alpha-glucoside transporter, putative	1.05	C-compound and carbohydrate metabolism	Metabolism	0.000692614	0.0243569			AFUA_1G07030	Uncharacterized protein	GO:0005575	cellular_component	CC	ND	0.000157886	0.00495369
AFUA_2G11520	MFS monosaccharide transporter, putative	1.05	C-compound and carbohydrate metabolism	Metabolism	0.000692614	0.0243569			AFUA_1G11180	Heat shock protein/chaperonin HSP78, putative	GO:0005575	cellular_component	CC	ND	0.000157886	0.00495369
AFUA_2G15312	Citrate synthase	1.05	C-compound and carbohydrate metabolism	Metabolism	0.000692614	0.0243569			AFUA_1G11280	Oxidoreductase, putative (EC 1.-.-.-)	GO:0005575	cellular_component	CC	ND	0.000157886	0.00495369
AFUA_3G00840	FAD-dependent oxygenase, putative	1.05	C-compound and carbohydrate metabolism	Metabolism	0.000692614	0.0243569			AFUA_1G11780	Uncharacterized protein	GO:0005575	cellular_component	CC	ND	0.000157886	0.00495369
AFUA_3G01580	GMC oxidoreductase, putative	1.05	C-compound and carbohydrate metabolism	Metabolism	0.000692614	0.0243569			AFUA_1G13820	Uncharacterized protein	GO:0005575	cellular_component	CC	ND	0.000157886	0.00495369
AFUA_3G01910	Probable 1,4-beta-D-glucan cellobiohydrolase C (EC 3.2.1.91) (Beta-glucancellobiohydrolase C) (Exocellobiohydrolase C) (Exoglucanase C)	1.05	C-compound and carbohydrate metabolism	Metabolism	0.000692614	0.0243569			AFUA_1G14000	Uncharacterized protein	GO:0005575	cellular_component	CC	ND	0.000157886	0.00495369
AFUA_3G02090	Probable exo-1,4-beta-xylosidase bxlB (EC 3.2.1.37) (1,4-beta-D-xylan xylohydrolase bxlB) (Beta-xylosidase bxlB) (Xylobiase bxlB)	1.05	C-compound and carbohydrate metabolism	Metabolism	0.000692614	0.0243569			AFUA_1G15360	Uncharacterized protein	GO:0005575	cellular_component	CC	ND	0.000157886	0.00495369
AFUA_3G02790	Amidohydrolase family protein	1.05	C-compound and carbohydrate metabolism	Metabolism	0.000692614	0.0243569			AFUA_1G17560	GPI anchored protein, putative	GO:0005575	cellular_component	CC	ND	0.000157886	0.00495369
AFUA_3G05740	Aldose 1-epimerase, putative (EC 5.1.3.3)	1.05	C-compound and carbohydrate metabolism	Metabolism	0.000692614	0.0243569			AFUA_2G00190	Uncharacterized protein	GO:0005575	cellular_component	CC	ND	0.000157886	0.00495369
AFUA_3G07650	Pectin methylesterase, putative (EC 3.1.1.11)	1.05	C-compound and carbohydrate metabolism	Metabolism	0.000692614	0.0243569			AFUA_2G00450	Hexokinase, putative (EC 2.7.1.1)	GO:0005575	cellular_component	CC	ND	0.000157886	0.00495369
AFUA_3G09190	Aldehyde reductase I (ARI), putative (EC 1.1.1.2)	1.05	C-compound and carbohydrate metabolism	Metabolism	0.000692614	0.0243569			AFUA_2G01405	Cyanovirin-N family protein	GO:0005575	cellular_component	CC	ND	0.000157886	0.00495369
AFUA_3G09470	3-hydroxyisobutyrate dehydrogenase, putative (EC 1.1.1.31)	1.05	C-compound and carbohydrate metabolism	Metabolism	0.000692614	0.0243569			AFUA_2G01950	Monooxygenase, putative (EC 1.14.13.1)	GO:0005575	cellular_component	CC	ND	0.000157886	0.00495369
AFUA_3G13110	Extracellular serine-threonine rich protein	1.05	C-compound and carbohydrate metabolism	Metabolism	0.000692614	0.0243569			AFUA_2G02360	UDP-glucose:glycoprotein glucosyltransferase, putative	GO:0005575	cellular_component	CC	ND	0.000157886	0.00495369
AFUA_4G00610	Aryl-alcohol dehydrogenase, putative (EC 1.1.-.-)	1.05	C-compound and carbohydrate metabolism	Metabolism	0.000692614	0.0243569			AFUA_2G05170	Uncharacterized protein	GO:0005575	cellular_component	CC	ND	0.000157886	0.00495369
AFUA_4G14240	O-methyltransferase, putative	1.05	C-compound and carbohydrate metabolism	Metabolism	0.000692614	0.0243569			AFUA_2G05870	Uncharacterized protein	GO:0005575	cellular_component	CC	ND	0.000157886	0.00495369
AFUA_5G00500	MFS alpha-glucoside transporter, putative	1.05	C-compound and carbohydrate metabolism	Metabolism	0.000692614	0.0243569			AFUA_2G15312	Citrate synthase	GO:0005575	cellular_component	CC	ND	0.000157886	0.00495369
AFUA_5G08970	Dolichyl-diphosphooligosaccharide--protein glycosyltransferase subunit WBP1 (Oligosaccharyl transferase subunit WBP1) (EC 2.4.99.18)	1.05	C-compound and carbohydrate metabolism	Metabolism	0.000692614	0.0243569			AFUA_2G15330	Uncharacterized protein	GO:0005575	cellular_component	CC	ND	0.000157886	0.00495369
AFUA_6G00240	4-hydroxyphenylpyruvate dioxygenase, putative (EC 4.2.1.-)	1.05	C-compound and carbohydrate metabolism	Metabolism	0.000692614	0.0243569			AFUA_2G15350	Uncharacterized protein	GO:0005575	cellular_component	CC	ND	0.000157886	0.00495369
AFUA_6G04210	Mannosyl-oligosaccharide glucosidase, putative	1.05	C-compound and carbohydrate metabolism	Metabolism	0.000692614	0.0243569			AFUA_2G15360	Uncharacterized protein	GO:0005575	cellular_component	CC	ND	0.000157886	0.00495369
AFUA_6G07720	Phosphoenolpyruvate carboxykinase AcuF (EC 4.1.1.49)	1.05	C-compound and carbohydrate metabolism	Metabolism	0.000692614	0.0243569			AFUA_2G16430	Uncharacterized protein	GO:0005575	cellular_component	CC	ND	0.000157886	0.00495369
AFUA_6G09540	Endoglucanase, putative (EC 3.2.1.-)	1.05	C-compound and carbohydrate metabolism	Metabolism	0.000692614	0.0243569			AFUA_2G16440	Uncharacterized protein	GO:0005575	cellular_component	CC	ND	0.000157886	0.00495369
AFUA_6G14620	Probable alpha-L-arabinofuranosidase B (ABF B) (Arabinosidase B) (EC 3.2.1.55)	1.05	C-compound and carbohydrate metabolism	Metabolism	0.000692614	0.0243569			AFUA_2G16470	Ubiquitin conjugating enzyme (UbcF), putative (EC 6.3.2.19)	GO:0005575	cellular_component	CC	ND	0.000157886	0.00495369
AFUA_7G00940	Isoamyl alcohol oxidase, putative	1.05	C-compound and carbohydrate metabolism	Metabolism	0.000692614	0.0243569			AFUA_2G17250	Esterase, putative	GO:0005575	cellular_component	CC	ND	0.000157886	0.00495369
AFUA_7G01790	MFS transporter, putative	1.05	C-compound and carbohydrate metabolism	Metabolism	0.000692614	0.0243569			AFUA_2G17280	Uncharacterized protein	GO:0005575	cellular_component	CC	ND	0.000157886	0.00495369
AFUA_7G06410	Exo-polygalacturonase, putative (EC 3.2.1.-)	1.05	C-compound and carbohydrate metabolism	Metabolism	0.000692614	0.0243569			AFUA_2G17305	Uncharacterized protein	GO:0005575	cellular_component	CC	ND	0.000157886	0.00495369
AFUA_8G01520	Pectin methylesterase, putative	1.05	C-compound and carbohydrate metabolism	Metabolism	0.000692614	0.0243569			AFUA_2G17380	Uncharacterized protein	GO:0005575	cellular_component	CC	ND	0.000157886	0.00495369
AFUA_8G02430	Zinc-binding alcohol dehydrogenase, putative (EC 1.1.-.-)	1.05	C-compound and carbohydrate metabolism	Metabolism	0.000692614	0.0243569			AFUA_2G17640	Uncharacterized protein	GO:0005575	cellular_component	CC	ND	0.000157886	0.00495369
AFUA_8G02530	Extracellular lipase, putative (EC 3.1.1.3)	1.05	C-compound and carbohydrate metabolism	Metabolism	0.000692614	0.0243569			AFUA_2G17650	DUF907 domain protein	GO:0005575	cellular_component	CC	ND	0.000157886	0.00495369
AFUA_8G04070	Glucosamine-6-phosphate deaminase, putative (EC 3.5.99.6)	1.05	C-compound and carbohydrate metabolism	Metabolism	0.000692614	0.0243569			AFUA_2G17670	Uncharacterized protein	GO:0005575	cellular_component	CC	ND	0.000157886	0.00495369
AFUA_8G04430	Oligosaccharyl transferase subunit (Stt3), putative	1.05	C-compound and carbohydrate metabolism	Metabolism	0.000692614	0.0243569			AFUA_3G00130	Uncharacterized protein	GO:0005575	cellular_component	CC	ND	0.000157886	0.00495369
AFUA_8G06640	UbiE/COQ5 methyltransferase, putative (EC 2.1.1.-)	1.05	C-compound and carbohydrate metabolism	Metabolism	0.000692614	0.0243569			AFUA_3G00880	UPF0619 GPI-anchored membrane protein AFUA_3G00880	GO:0005575	cellular_component	CC	ND	0.000157886	0.00495369
AFUA_8G06890	Probable endo-xylogalacturonan hydrolase A (EC 3.2.1.-)	1.05	C-compound and carbohydrate metabolism	Metabolism	0.000692614	0.0243569			AFUA_3G00950	Ankyrin repeat protein	GO:0005575	cellular_component	CC	ND	0.000157886	0.00495369
AFUA_8G07070	Maltase MalT (EC 3.2.1.20)	1.05	C-compound and carbohydrate metabolism	Metabolism	0.000692614	0.0243569			AFUA_3G01070	Tyrosinase, putative (EC 1.14.18.1)	GO:0005575	cellular_component	CC	ND	0.000157886	0.00495369
AFUA_8G07250	Pectin methylesterase family protein	1.05	C-compound and carbohydrate metabolism	Metabolism	0.000692614	0.0243569			AFUA_3G01130	Cell wall protein, putative	GO:0005575	cellular_component	CC	ND	0.000157886	0.00495369
AFUA_1G01200	Alpha-galactosidase (EC 3.2.1.22) (Melibiase)	1.2	secondary metabolism	Metabolism	0.000915868	0.0276069			AFUA_3G02420	ThiJ/PfpI family transcriptional regulator, putative	GO:0005575	cellular_component	CC	ND	0.000157886	0.00495369
AFUA_1G03230	ABC multidrug transporter, putative	1.2	secondary metabolism	Metabolism	0.000915868	0.0276069			AFUA_3G02540	Uncharacterized protein	GO:0005575	cellular_component	CC	ND	0.000157886	0.00495369
AFUA_1G05120	COPII-coated vesicle membrane protein Erv46, putative	1.2	secondary metabolism	Metabolism	0.000915868	0.0276069			AFUA_3G02790	Amidohydrolase family protein	GO:0005575	cellular_component	CC	ND	0.000157886	0.00495369
AFUA_1G10370	MFS multidrug transporter, putative	1.2	secondary metabolism	Metabolism	0.000915868	0.0276069			AFUA_3G02990	Uncharacterized protein	GO:0005575	cellular_component	CC	ND	0.000157886	0.00495369
AFUA_1G11280	Oxidoreductase, putative (EC 1.-.-.-)	1.2	secondary metabolism	Metabolism	0.000915868	0.0276069			AFUA_3G03150	Uncharacterized protein	GO:0005575	cellular_component	CC	ND	0.000157886	0.00495369
AFUA_2G01530	COPII-coated vesicle protein (Erv41), putative	1.2	secondary metabolism	Metabolism	0.000915868	0.0276069			AFUA_3G03460	HAD superfamily hydrolase, putative	GO:0005575	cellular_component	CC	ND	0.000157886	0.00495369
AFUA_2G01950	Monooxygenase, putative (EC 1.14.13.1)	1.2	secondary metabolism	Metabolism	0.000915868	0.0276069			AFUA_3G03720	Uncharacterized protein	GO:0005575	cellular_component	CC	ND	0.000157886	0.00495369
AFUA_2G08300	DnaJ domain protein, putative	1.2	secondary metabolism	Metabolism	0.000915868	0.0276069			AFUA_3G03815	Integral membrane protein	GO:0005575	cellular_component	CC	ND	0.000157886	0.00495369
AFUA_2G17250	Esterase, putative	1.2	secondary metabolism	Metabolism	0.000915868	0.0276069			AFUA_3G04070	BZIP transcription factor HacA	GO:0005575	cellular_component	CC	ND	0.000157886	0.00495369
AFUA_2G17730	MFS multidrug transporter, putative	1.2	secondary metabolism	Metabolism	0.000915868	0.0276069			AFUA_3G05400	DnaJ and TPR domain protein	GO:0005575	cellular_component	CC	ND	0.000157886	0.00495369
AFUA_3G00840	FAD-dependent oxygenase, putative	1.2	secondary metabolism	Metabolism	0.000915868	0.0276069			AFUA_3G05740	Aldose 1-epimerase, putative (EC 5.1.3.3)	GO:0005575	cellular_component	CC	ND	0.000157886	0.00495369
AFUA_3G01070	Tyrosinase, putative (EC 1.14.18.1)	1.2	secondary metabolism	Metabolism	0.000915868	0.0276069			AFUA_3G09240	CAIB/BAIF family enzyme	GO:0005575	cellular_component	CC	ND	0.000157886	0.00495369
AFUA_3G01230	MFS sugar transporte, putative	1.2	secondary metabolism	Metabolism	0.000915868	0.0276069			AFUA_3G09250	Cell wall glucanase, putative (EC 3.2.1.-)	GO:0005575	cellular_component	CC	ND	0.000157886	0.00495369
AFUA_3G01580	GMC oxidoreductase, putative	1.2	secondary metabolism	Metabolism	0.000915868	0.0276069			AFUA_3G09470	3-hydroxyisobutyrate dehydrogenase, putative (EC 1.1.1.31)	GO:0005575	cellular_component	CC	ND	0.000157886	0.00495369
AFUA_3G02420	ThiJ/PfpI family transcriptional regulator, putative	1.2	secondary metabolism	Metabolism	0.000915868	0.0276069			AFUA_3G09890	Hypothetical membrane protein, putative	GO:0005575	cellular_component	CC	ND	0.000157886	0.00495369
AFUA_3G02780	MFS multidrug transporter, putative	1.2	secondary metabolism	Metabolism	0.000915868	0.0276069			AFUA_3G10850	DUF821 domain protein	GO:0005575	cellular_component	CC	ND	0.000157886	0.00495369
AFUA_3G02790	Amidohydrolase family protein	1.2	secondary metabolism	Metabolism	0.000915868	0.0276069			AFUA_3G10870	Uncharacterized protein	GO:0005575	cellular_component	CC	ND	0.000157886	0.00495369
AFUA_3G09190	Aldehyde reductase I (ARI), putative (EC 1.1.1.2)	1.2	secondary metabolism	Metabolism	0.000915868	0.0276069			AFUA_3G13110	Extracellular serine-threonine rich protein	GO:0005575	cellular_component	CC	ND	0.000157886	0.00495369
AFUA_3G13140	Methyltransferase, putative	1.2	secondary metabolism	Metabolism	0.000915868	0.0276069			AFUA_3G13496	Thioesterase domain protein	GO:0005575	cellular_component	CC	ND	0.000157886	0.00495369
AFUA_3G14920	TAM domain methyltransferase, putative	1.2	secondary metabolism	Metabolism	0.000915868	0.0276069			AFUA_3G13580	Dynamin GTPase, putative (EC 3.6.5.5)	GO:0005575	cellular_component	CC	ND	0.000157886	0.00495369
AFUA_3G15280	Methyltransferase, putative	1.2	secondary metabolism	Metabolism	0.000915868	0.0276069			AFUA_3G13590	Uncharacterized protein	GO:0005575	cellular_component	CC	ND	0.000157886	0.00495369
AFUA_4G00610	Aryl-alcohol dehydrogenase, putative (EC 1.1.-.-)	1.2	secondary metabolism	Metabolism	0.000915868	0.0276069			AFUA_3G14250	Indoleamine 2,3-dioxygenase subfamily	GO:0005575	cellular_component	CC	ND	0.000157886	0.00495369
AFUA_4G14230	MFS transporter, putative	1.2	secondary metabolism	Metabolism	0.000915868	0.0276069			AFUA_3G14660	Uncharacterized protein	GO:0005575	cellular_component	CC	ND	0.000157886	0.00495369
AFUA_4G14240	O-methyltransferase, putative	1.2	secondary metabolism	Metabolism	0.000915868	0.0276069			AFUA_3G14920	TAM domain methyltransferase, putative	GO:0005575	cellular_component	CC	ND	0.000157886	0.00495369
AFUA_5G00530	Inulinase, putative (EC 3.2.1.7)	1.2	secondary metabolism	Metabolism	0.000915868	0.0276069			AFUA_3G15055	Uncharacterized protein	GO:0005575	cellular_component	CC	ND	0.000157886	0.00495369
AFUA_5G01540	MFS aflatoxin efflux pump, putative	1.2	secondary metabolism	Metabolism	0.000915868	0.0276069			AFUA_3G15280	Methyltransferase, putative	GO:0005575	cellular_component	CC	ND	0.000157886	0.00495369
AFUA_5G02700	MFS multidrug transporter, putative	1.2	secondary metabolism	Metabolism	0.000915868	0.0276069			AFUA_4G00440	Short chain dehydrogenase, putative	GO:0005575	cellular_component	CC	ND	0.000157886	0.00495369
AFUA_5G14320	Uncharacterized protein	1.2	secondary metabolism	Metabolism	0.000915868	0.0276069			AFUA_4G00480	MFS multidrug transporter, putative	GO:0005575	cellular_component	CC	ND	0.000157886	0.00495369
AFUA_6G00490	DUF521 domain protein	1.2	secondary metabolism	Metabolism	0.000915868	0.0276069			AFUA_4G00490	Uncharacterized protein	GO:0005575	cellular_component	CC	ND	0.000157886	0.00495369
AFUA_7G00440	GABA permease, putative	1.2	secondary metabolism	Metabolism	0.000915868	0.0276069			AFUA_4G00600	Integral membrane protein	GO:0005575	cellular_component	CC	ND	0.000157886	0.00495369
AFUA_7G00940	Isoamyl alcohol oxidase, putative	1.2	secondary metabolism	Metabolism	0.000915868	0.0276069			AFUA_4G00610	Aryl-alcohol dehydrogenase, putative (EC 1.1.-.-)	GO:0005575	cellular_component	CC	ND	0.000157886	0.00495369
AFUA_7G06420	NADH-dependent flavin oxidoreductase, putative (EC 1.-.-.-)	1.2	secondary metabolism	Metabolism	0.000915868	0.0276069			AFUA_4G00880	Uncharacterized protein	GO:0005575	cellular_component	CC	ND	0.000157886	0.00495369
AFUA_8G00170	Nonribosomal peptide synthetase 13 (EC 6.3.3.-) (Brevianamide F synthase) (Fumitremorgin biosynthesis protein A)	1.2	secondary metabolism	Metabolism	0.000915868	0.0276069			AFUA_4G02780	Toxin biosynthesis peroxidase, putative (EC 1.11.-.-)	GO:0005575	cellular_component	CC	ND	0.000157886	0.00495369
AFUA_8G00220	Fumitremorgin C synthase (EC 1.14.21.10) (Fumitremorgin biosynthesis protein E)	1.2	secondary metabolism	Metabolism	0.000915868	0.0276069			AFUA_4G03210	Probable cutinase 3 (EC 3.1.1.74) (Cutin hydrolase 3)	GO:0005575	cellular_component	CC	ND	0.000157886	0.00495369
AFUA_8G00230	Verruculogen synthase (EC 1.14.11.38) (Fumitremorgin biosynthesis protein F)	1.2	secondary metabolism	Metabolism	0.000915868	0.0276069			AFUA_4G06430	Uncharacterized protein	GO:0005575	cellular_component	CC	ND	0.000157886	0.00495369
AFUA_8G00940	MFS multidrug transporter, putative	1.2	secondary metabolism	Metabolism	0.000915868	0.0276069			AFUA_4G06810	Uncharacterized protein	GO:0005575	cellular_component	CC	ND	0.000157886	0.00495369
AFUA_8G01050	Lipase/esterase, putative	1.2	secondary metabolism	Metabolism	0.000915868	0.0276069			AFUA_4G06980	Uncharacterized protein	GO:0005575	cellular_component	CC	ND	0.000157886	0.00495369
AFUA_8G04130	C6 transcription factor (Ctf1B), putative	1.2	secondary metabolism	Metabolism	0.000915868	0.0276069			AFUA_4G08220	Cytochrome P450 monooxygenase, putative	GO:0005575	cellular_component	CC	ND	0.000157886	0.00495369
AFUA_8G05780	NACHT and Ankyrin domain protein	1.2	secondary metabolism	Metabolism	0.000915868	0.0276069			AFUA_4G09450	Uncharacterized protein	GO:0005575	cellular_component	CC	ND	0.000157886	0.00495369
AFUA_8G07000	C6 transcription factor, putative	1.2	secondary metabolism	Metabolism	0.000915868	0.0276069			AFUA_4G09930	Uncharacterized protein	GO:0005575	cellular_component	CC	ND	0.000157886	0.00495369
									AFUA_4G10440	Uncharacterized protein	GO:0005575	cellular_component	CC	ND	0.000157886	0.00495369
									AFUA_4G13070	Alpha/beta hydrolase, putative (EC 3.7.1.-)	GO:0005575	cellular_component	CC	ND	0.000157886	0.00495369
									AFUA_4G13620	Uncharacterized protein	GO:0005575	cellular_component	CC	ND	0.000157886	0.00495369
									AFUA_4G13770	Glycosyl hydrolase, putative (EC 3.-.-.-)	GO:0005575	cellular_component	CC	ND	0.000157886	0.00495369
									AFUA_4G14080	Spherulin 4-like cell surface protein, putative	GO:0005575	cellular_component	CC	ND	0.000157886	0.00495369
									AFUA_4G14240	O-methyltransferase, putative	GO:0005575	cellular_component	CC	ND	0.000157886	0.00495369
									AFUA_4G14350	Kelch repeat protein	GO:0005575	cellular_component	CC	ND	0.000157886	0.00495369
									AFUA_4G14480	Uncharacterized protein	GO:0005575	cellular_component	CC	ND	0.000157886	0.00495369
									AFUA_4G14490	Extracellular dihydrogeodin oxidase/laccase, putative (EC 1.10.3.2)	GO:0005575	cellular_component	CC	ND	0.000157886	0.00495369
									AFUA_5G00145	Uncharacterized protein	GO:0005575	cellular_component	CC	ND	0.000157886	0.00495369
									AFUA_5G00530	Inulinase, putative (EC 3.2.1.7)	GO:0005575	cellular_component	CC	ND	0.000157886	0.00495369
									AFUA_5G00560	Uncharacterized protein	GO:0005575	cellular_component	CC	ND	0.000157886	0.00495369
									AFUA_5G00720	GNAT family acetyltransferase, putative	GO:0005575	cellular_component	CC	ND	0.000157886	0.00495369
									AFUA_5G06910	DUF636 domain protein	GO:0005575	cellular_component	CC	ND	0.000157886	0.00495369
									AFUA_5G11170	Nucleosome remodeling complex ATPase subunit (Snf2h), putative	GO:0005575	cellular_component	CC	ND	0.000157886	0.00495369
									AFUA_5G11180	Uncharacterized protein	GO:0005575	cellular_component	CC	ND	0.000157886	0.00495369
									AFUA_5G11190	Uncharacterized protein	GO:0005575	cellular_component	CC	ND	0.000157886	0.00495369
									AFUA_5G12700	Uncharacterized protein	GO:0005575	cellular_component	CC	ND	0.000157886	0.00495369
									AFUA_5G12970	Uncharacterized protein	GO:0005575	cellular_component	CC	ND	0.000157886	0.00495369
									AFUA_5G14220	Uncharacterized protein	GO:0005575	cellular_component	CC	ND	0.000157886	0.00495369
									AFUA_5G14320	Uncharacterized protein	GO:0005575	cellular_component	CC	ND	0.000157886	0.00495369
									AFUA_5G14330	12-oxophytodienoate reductase, putative (EC 1.3.1.-)	GO:0005575	cellular_component	CC	ND	0.000157886	0.00495369
									AFUA_5G15150	Telomere-associated RecQ helicase, putative	GO:0005575	cellular_component	CC	ND	0.000157886	0.00495369
									AFUA_6G00160	Ser/Thr protein phosphatase family protein	GO:0005575	cellular_component	CC	ND	0.000157886	0.00495369
									AFUA_6G00240	4-hydroxyphenylpyruvate dioxygenase, putative (EC 4.2.1.-)	GO:0005575	cellular_component	CC	ND	0.000157886	0.00495369
									AFUA_6G00260	Phosphatidylserine decarboxylase family protein (EC 4.1.1.-)	GO:0005575	cellular_component	CC	ND	0.000157886	0.00495369
									AFUA_6G00480	Putative uncharacterized protein	GO:0005575	cellular_component	CC	ND	0.000157886	0.00495369
									AFUA_6G00490	DUF521 domain protein	GO:0005575	cellular_component	CC	ND	0.000157886	0.00495369
									AFUA_6G01800	Glucanase (EC 3.2.1.-)	GO:0005575	cellular_component	CC	ND	0.000157886	0.00495369
									AFUA_6G03140	Oligopeptide transporter, putative	GO:0005575	cellular_component	CC	ND	0.000157886	0.00495369
									AFUA_6G03150	Uncharacterized protein	GO:0005575	cellular_component	CC	ND	0.000157886	0.00495369
									AFUA_6G04280	Integral membrane protein	GO:0005575	cellular_component	CC	ND	0.000157886	0.00495369
									AFUA_6G04410	DUF1183 domain protein	GO:0005575	cellular_component	CC	ND	0.000157886	0.00495369
									AFUA_6G06470	Heat shock protein Hsp30-like, putative	GO:0005575	cellular_component	CC	ND	0.000157886	0.00495369
									AFUA_6G09315	Uncharacterized protein	GO:0005575	cellular_component	CC	ND	0.000157886	0.00495369
									AFUA_6G09410	Uncharacterized protein	GO:0005575	cellular_component	CC	ND	0.000157886	0.00495369
									AFUA_6G09790	LysM domain protein, putative	GO:0005575	cellular_component	CC	ND	0.000157886	0.00495369
									AFUA_6G11780	Uncharacterized protein	GO:0005575	cellular_component	CC	ND	0.000157886	0.00495369
									AFUA_6G11900	Uncharacterized protein	GO:0005575	cellular_component	CC	ND	0.000157886	0.00495369
									AFUA_6G11930	Uncharacterized protein	GO:0005575	cellular_component	CC	ND	0.000157886	0.00495369
									AFUA_6G11970	WSC domain protein, putative (EC 3.2.1.-)	GO:0005575	cellular_component	CC	ND	0.000157886	0.00495369
									AFUA_6G12140	Uncharacterized protein	GO:0005575	cellular_component	CC	ND	0.000157886	0.00495369
									AFUA_7G00260	Squalene-hopene-cyclase, putative (EC 5.4.99.17)	GO:0005575	cellular_component	CC	ND	0.000157886	0.00495369
									AFUA_7G00910	OPT peptide transporter Mtd1, putative	GO:0005575	cellular_component	CC	ND	0.000157886	0.00495369
									AFUA_7G00940	Isoamyl alcohol oxidase, putative	GO:0005575	cellular_component	CC	ND	0.000157886	0.00495369
									AFUA_7G01100	Uncharacterized protein	GO:0005575	cellular_component	CC	ND	0.000157886	0.00495369
									AFUA_7G01105	Uncharacterized protein	GO:0005575	cellular_component	CC	ND	0.000157886	0.00495369
									AFUA_7G01780	Uncharacterized protein	GO:0005575	cellular_component	CC	ND	0.000157886	0.00495369
									AFUA_7G02010	Indoleamine 2,3-dioxygenase family protein (EC 1.13.11.-)	GO:0005575	cellular_component	CC	ND	0.000157886	0.00495369
									AFUA_7G04960	N-acetyltransferase, GNAT family, putative (EC 3.2.1.-)	GO:0005575	cellular_component	CC	ND	0.000157886	0.00495369
									AFUA_7G05150	Uncharacterized protein	GO:0005575	cellular_component	CC	ND	0.000157886	0.00495369
									AFUA_7G06130	Plasma membrane protein Pth11-like, putative	GO:0005575	cellular_component	CC	ND	0.000157886	0.00495369
									AFUA_7G06170	Thiamin pyrophosphokinase-related protein	GO:0005575	cellular_component	CC	ND	0.000157886	0.00495369
									AFUA_7G06410	Exo-polygalacturonase, putative (EC 3.2.1.-)	GO:0005575	cellular_component	CC	ND	0.000157886	0.00495369
									AFUA_7G06440	F-box domain protein	GO:0005575	cellular_component	CC	ND	0.000157886	0.00495369
									AFUA_7G06470	Uncharacterized protein	GO:0005575	cellular_component	CC	ND	0.000157886	0.00495369
									AFUA_7G07000	Fumarylacetoacetate hydrolase family protein	GO:0005575	cellular_component	CC	ND	0.000157886	0.00495369
									AFUA_7G08260	Uncharacterized protein	GO:0005575	cellular_component	CC	ND	0.000157886	0.00495369
									AFUA_7G08300	Uncharacterized protein	GO:0005575	cellular_component	CC	ND	0.000157886	0.00495369
									AFUA_7G08390	Uncharacterized protein	GO:0005575	cellular_component	CC	ND	0.000157886	0.00495369
									AFUA_7G08420	Uncharacterized protein	GO:0005575	cellular_component	CC	ND	0.000157886	0.00495369
									AFUA_7G08440	Uncharacterized protein	GO:0005575	cellular_component	CC	ND	0.000157886	0.00495369
									AFUA_7G08480	SWI/SNF family DNA-dependent ATPase, putative	GO:0005575	cellular_component	CC	ND	0.000157886	0.00495369
									AFUA_8G01050	Lipase/esterase, putative	GO:0005575	cellular_component	CC	ND	0.000157886	0.00495369
									AFUA_8G01490	Endoglucanase, putative	GO:0005575	cellular_component	CC	ND	0.000157886	0.00495369
									AFUA_8G01620	Uncharacterized protein	GO:0005575	cellular_component	CC	ND	0.000157886	0.00495369
									AFUA_8G01690	Uncharacterized protein	GO:0005575	cellular_component	CC	ND	0.000157886	0.00495369
									AFUA_8G01795	Uncharacterized protein	GO:0005575	cellular_component	CC	ND	0.000157886	0.00495369
									AFUA_8G01800	Thiosulfate sulfurtransferase, putative (EC 2.8.1.-)	GO:0005575	cellular_component	CC	ND	0.000157886	0.00495369
									AFUA_8G02190	Uncharacterized protein	GO:0005575	cellular_component	CC	ND	0.000157886	0.00495369
									AFUA_8G02210	Alpha-ketoglutarate-dependent taurine dioxygenase (EC 1.14.11.17)	GO:0005575	cellular_component	CC	ND	0.000157886	0.00495369
									AFUA_8G02330	Endoglucanase, putative	GO:0005575	cellular_component	CC	ND	0.000157886	0.00495369
									AFUA_8G02430	Zinc-binding alcohol dehydrogenase, putative (EC 1.1.-.-)	GO:0005575	cellular_component	CC	ND	0.000157886	0.00495369
									AFUA_8G02440	C-4 methyl sterol oxidase, putative (EC 1.-.-.-)	GO:0005575	cellular_component	CC	ND	0.000157886	0.00495369
									AFUA_8G02450	Uncharacterized protein	GO:0005575	cellular_component	CC	ND	0.000157886	0.00495369
									AFUA_8G02530	Extracellular lipase, putative (EC 3.1.1.3)	GO:0005575	cellular_component	CC	ND	0.000157886	0.00495369
									AFUA_8G04070	Glucosamine-6-phosphate deaminase, putative (EC 3.5.99.6)	GO:0005575	cellular_component	CC	ND	0.000157886	0.00495369
									AFUA_8G04890	Uncharacterized protein	GO:0005575	cellular_component	CC	ND	0.000157886	0.00495369
									AFUA_8G05770	Uncharacterized protein	GO:0005575	cellular_component	CC	ND	0.000157886	0.00495369
									AFUA_8G05780	NACHT and Ankyrin domain protein	GO:0005575	cellular_component	CC	ND	0.000157886	0.00495369
									AFUA_8G05920	Uncharacterized protein	GO:0005575	cellular_component	CC	ND	0.000157886	0.00495369
									AFUA_8G06060	Uncharacterized protein	GO:0005575	cellular_component	CC	ND	0.000157886	0.00495369
									AFUA_8G06350	Esterase family protein	GO:0005575	cellular_component	CC	ND	0.000157886	0.00495369
									AFUA_8G06360	Alpha-1,3-glucanase, putative (EC 3.2.1.-)	GO:0005575	cellular_component	CC	ND	0.000157886	0.00495369
									AFUA_8G06490	Uncharacterized protein	GO:0005575	cellular_component	CC	ND	0.000157886	0.00495369
									AFUA_8G06540	Ornithine decarboxylase, putative (EC 4.1.1.17)	GO:0005575	cellular_component	CC	ND	0.000157886	0.00495369
									AFUA_8G06860	Uncharacterized protein	GO:0005575	cellular_component	CC	ND	0.000157886	0.00495369
									AFUA_8G07010	Uncharacterized protein	GO:0005575	cellular_component	CC	ND	0.000157886	0.00495369
									AFUA_8G07090	Extracellular proline-serine rich protein	GO:0005575	cellular_component	CC	ND	0.000157886	0.00495369
									AFUA_8G07160	Uncharacterized protein	GO:0005575	cellular_component	CC	ND	0.000157886	0.00495369
									AFUA_4G11800	Alkaline protease 1 (ALP) (EC 3.4.21.63) (Aspergillopeptidase B) (Aspergillus proteinase B) (Elastase) (Elastinolytic serine proteinase) (Oryzin) (allergen Asp f 13)	GO:0005575	cellular_component	CC	ND	0.000157886	0.00495369
									AFUA_8G06830	Probable endo-beta-1,4-glucanase D (Endoglucanase D) (EC 3.2.1.4) (Carboxymethylcellulase D) (Cellulase D)	GO:0005575	cellular_component	CC	ND	0.000157886	0.00495369
									AFUA_6G00450	Probable feruloyl esterase B-1 (EC 3.1.1.73) (Ferulic acid esterase B-1) (FAEB-1)	GO:0005575	cellular_component	CC	ND	0.000157886	0.00495369
									AFUA_2G17970	Festuclavine dehydrogenase (EC 1.5.1.44) (Ergot alkaloid biosynthetic protein A)	GO:0005575	cellular_component	CC	ND	0.000157886	0.00495369
									AFUA_8G00230	Verruculogen synthase (EC 1.14.11.38) (Fumitremorgin biosynthesis protein F)	GO:0005575	cellular_component	CC	ND	0.000157886	0.00495369
									AFUA_8G00220	Fumitremorgin C synthase (EC 1.14.21.10) (Fumitremorgin biosynthesis protein E)	GO:0005575	cellular_component	CC	ND	0.000157886	0.00495369
									AFUA_8G00170	Nonribosomal peptide synthetase 13 (EC 6.3.3.-) (Brevianamide F synthase) (Fumitremorgin biosynthesis protein A)	GO:0005575	cellular_component	CC	ND	0.000157886	0.00495369
									AFUA_8G06890	Probable endo-xylogalacturonan hydrolase A (EC 3.2.1.-)	GO:0005575	cellular_component	CC	ND	0.000157886	0.00495369
									AFUA_6G14620	Probable alpha-L-arabinofuranosidase B (ABF B) (Arabinosidase B) (EC 3.2.1.55)	GO:0005975	carbohydrate metabolic process	BP	IEA	0.000316476	0.00882617
									AFUA_1G00480	Glucosamine-6-phosphate deaminase, putative (EC 3.5.99.6)	GO:0005975	carbohydrate metabolic process	BP	IEA	0.000316476	0.00882617
									AFUA_1G01200	Alpha-galactosidase (EC 3.2.1.22) (Melibiase)	GO:0005975	carbohydrate metabolic process	BP	IEA	0.000316476	0.00882617
									AFUA_2G00450	Hexokinase, putative (EC 2.7.1.1)	GO:0005975	carbohydrate metabolic process	BP	IEA	0.000316476	0.00882617
									AFUA_3G05740	Aldose 1-epimerase, putative (EC 5.1.3.3)	GO:0005975	carbohydrate metabolic process	BP	IEA	0.000316476	0.00882617
									AFUA_3G09250	Cell wall glucanase, putative (EC 3.2.1.-)	GO:0005975	carbohydrate metabolic process	BP	IEA	0.000316476	0.00882617
									AFUA_4G13770	Glycosyl hydrolase, putative (EC 3.-.-.-)	GO:0005975	carbohydrate metabolic process	BP	IEA	0.000316476	0.00882617
									AFUA_5G00530	Inulinase, putative (EC 3.2.1.7)	GO:0005975	carbohydrate metabolic process	BP	IEA	0.000316476	0.00882617
									AFUA_6G01800	Glucanase (EC 3.2.1.-)	GO:0005975	carbohydrate metabolic process	BP	IEA	0.000316476	0.00882617
									AFUA_6G03150	Uncharacterized protein	GO:0005975	carbohydrate metabolic process	BP	IEA	0.000316476	0.00882617
									AFUA_6G09540	Endoglucanase, putative (EC 3.2.1.-)	GO:0005975	carbohydrate metabolic process	BP	IEA	0.000316476	0.00882617
									AFUA_7G06410	Exo-polygalacturonase, putative (EC 3.2.1.-)	GO:0005975	carbohydrate metabolic process	BP	IEA	0.000316476	0.00882617
									AFUA_7G06740	Endoglucanase, putative (EC 3.2.1.4)	GO:0005975	carbohydrate metabolic process	BP	IEA	0.000316476	0.00882617
									AFUA_8G04070	Glucosamine-6-phosphate deaminase, putative (EC 3.5.99.6)	GO:0005975	carbohydrate metabolic process	BP	IEA	0.000316476	0.00882617
									AFUA_8G07070	Maltase MalT (EC 3.2.1.20)	GO:0005975	carbohydrate metabolic process	BP	IEA	0.000316476	0.00882617
									AFUA_3G02090	Probable exo-1,4-beta-xylosidase bxlB (EC 3.2.1.37) (1,4-beta-D-xylan xylohydrolase bxlB) (Beta-xylosidase bxlB) (Xylobiase bxlB)	GO:0005975	carbohydrate metabolic process	BP	IEA	0.000316476	0.00882617
									AFUA_3G01910	Probable 1,4-beta-D-glucan cellobiohydrolase C (EC 3.2.1.91) (Beta-glucancellobiohydrolase C) (Exocellobiohydrolase C) (Exoglucanase C)	GO:0005975	carbohydrate metabolic process	BP	IEA	0.000316476	0.00882617
									AFUA_8G06830	Probable endo-beta-1,4-glucanase D (Endoglucanase D) (EC 3.2.1.4) (Carboxymethylcellulase D) (Cellulase D)	GO:0005975	carbohydrate metabolic process	BP	IEA	0.000316476	0.00882617
									AFUA_6G00450	Probable feruloyl esterase B-1 (EC 3.1.1.73) (Ferulic acid esterase B-1) (FAEB-1)	GO:0005975	carbohydrate metabolic process	BP	IEA	0.000316476	0.00882617
									AFUA_8G06890	Probable endo-xylogalacturonan hydrolase A (EC 3.2.1.-)	GO:0005975	carbohydrate metabolic process	BP	IEA	0.000316476	0.00882617
									AFUA_2G05790	Dolichyl-diphosphooligosaccharide--protein glycosyltransferase subunit 1 (EC 2.4.99.18)	GO:0005783	endoplasmic reticulum	CC	IEA	0.000404264	0.010147
									AFUA_2G06150	Protein disulfide-isomerase (EC 5.3.4.1)	GO:0005783	endoplasmic reticulum	CC	IEA	0.000404264	0.010147
									AFUA_4G12850	Calnexin homolog	GO:0005783	endoplasmic reticulum	CC	IEA	0.000404264	0.010147
									AFUA_5G08970	Dolichyl-diphosphooligosaccharide--protein glycosyltransferase subunit WBP1 (Oligosaccharyl transferase subunit WBP1) (EC 2.4.99.18)	GO:0005783	endoplasmic reticulum	CC	IEA	0.000404264	0.010147
									AFUA_5G12260	Disulfide isomerase (TigA), putative (EC 5.3.4.1)	GO:0005783	endoplasmic reticulum	CC	IEA	0.000404264	0.010147
									AFUA_8G05140	Oxidoreductin	GO:0005783	endoplasmic reticulum	CC	IEA	0.000404264	0.010147
									AFUA_4G07650	Peptidyl-prolyl cis-trans isomerase B (PPIase B) (EC 5.2.1.8) (Rotamase B)	GO:0005783	endoplasmic reticulum	CC	IEA	0.000404264	0.010147
									AFUA_1G05440	UDP-galactose transporter homolog 1	GO:0005783	endoplasmic reticulum	CC	IEA	0.000404264	0.010147
									AFUA_2G02360	UDP-glucose:glycoprotein glucosyltransferase, putative	GO:0006486	protein glycosylation	BP	IEA	0.000847325	0.0162248
									AFUA_2G05790	Dolichyl-diphosphooligosaccharide--protein glycosyltransferase subunit 1 (EC 2.4.99.18)	GO:0006486	protein glycosylation	BP	IEA	0.000847325	0.0162248
									AFUA_5G08970	Dolichyl-diphosphooligosaccharide--protein glycosyltransferase subunit WBP1 (Oligosaccharyl transferase subunit WBP1) (EC 2.4.99.18)	GO:0006486	protein glycosylation	BP	IEA	0.000847325	0.0162248
									AFUA_8G04430	Oligosaccharyl transferase subunit (Stt3), putative	GO:0006486	protein glycosylation	BP	IEA	0.000847325	0.0162248
									AFUA_1G00480	Glucosamine-6-phosphate deaminase, putative (EC 3.5.99.6)	GO:0004342	glucosamine-6-phosphate deaminase activity	MF	IEA	0.000904967	0.0162248
									AFUA_8G04070	Glucosamine-6-phosphate deaminase, putative (EC 3.5.99.6)	GO:0004342	glucosamine-6-phosphate deaminase activity	MF	IEA	0.000904967	0.0162248
									AFUA_2G04620	Hsp70 chaperone BiP/Kar2, putative	GO:0006986	response to unfolded protein	BP	ISS	0.000904967	0.0162248
									AFUA_3G04070	BZIP transcription factor HacA	GO:0006986	response to unfolded protein	BP	IMP	0.000904967	0.0162248
									AFUA_6G04210	Mannosyl-oligosaccharide glucosidase, putative	GO:0006491	N-glycan processing	BP	IMP	0.000904967	0.0162248
									AFUA_7G04110	Protein kinase C substrate, putative (EC 3.1.11.-)	GO:0006491	N-glycan processing	BP	IEA	0.000904967	0.0162248
									AFUA_1G10370	MFS multidrug transporter, putative	GO:0016021	integral component of membrane	CC	IEA	0.00124995	0.0209158
									AFUA_1G11770	COPII-coated vesicle protein SurF4/Erv29, putative	GO:0016021	integral component of membrane	CC	IEA	0.00124995	0.0209158
									AFUA_2G05060	Alternative oxidase (EC 1.-.-.-)	GO:0016021	integral component of membrane	CC	IEA	0.00124995	0.0209158
									AFUA_2G05790	Dolichyl-diphosphooligosaccharide--protein glycosyltransferase subunit 1 (EC 2.4.99.18)	GO:0016021	integral component of membrane	CC	IEA	0.00124995	0.0209158
									AFUA_2G10910	MFS alpha-glucoside transporter, putative	GO:0016021	integral component of membrane	CC	IEA	0.00124995	0.0209158
									AFUA_2G11240	UDP-N-acetyl-glucosamine-1-P transferase Alg7, putative (EC 2.7.8.15)	GO:0016021	integral component of membrane	CC	IEA	0.00124995	0.0209158
									AFUA_2G11520	MFS monosaccharide transporter, putative	GO:0016021	integral component of membrane	CC	IEA	0.00124995	0.0209158
									AFUA_2G12580	Translocation protein Sec62, putative	GO:0016021	integral component of membrane	CC	IEA	0.00124995	0.0209158
									AFUA_2G17270	MFS transporter, putative	GO:0016021	integral component of membrane	CC	IEA	0.00124995	0.0209158
									AFUA_2G17730	MFS multidrug transporter, putative	GO:0016021	integral component of membrane	CC	IEA	0.00124995	0.0209158
									AFUA_3G01230	MFS sugar transporte, putative	GO:0016021	integral component of membrane	CC	IEA	0.00124995	0.0209158
									AFUA_3G01840	MFS transporter, putative	GO:0016021	integral component of membrane	CC	IEA	0.00124995	0.0209158
									AFUA_3G02780	MFS multidrug transporter, putative	GO:0016021	integral component of membrane	CC	IEA	0.00124995	0.0209158
									AFUA_3G07290	SD08430p	GO:0016021	integral component of membrane	CC	IEA	0.00124995	0.0209158
									AFUA_3G12630	Cytochrome b561, putative	GO:0016021	integral component of membrane	CC	IEA	0.00124995	0.0209158
									AFUA_3G12740	Copper resistance-associated P-type ATPase, putative (EC 3.6.3.4)	GO:0016021	integral component of membrane	CC	IEA	0.00124995	0.0209158
									AFUA_4G00550	MFS transporter, putative	GO:0016021	integral component of membrane	CC	IEA	0.00124995	0.0209158
									AFUA_4G09040	High affinity methionine permease	GO:0016021	integral component of membrane	CC	IEA	0.00124995	0.0209158
									AFUA_4G12850	Calnexin homolog	GO:0016021	integral component of membrane	CC	IEA	0.00124995	0.0209158
									AFUA_4G14230	MFS transporter, putative	GO:0016021	integral component of membrane	CC	IEA	0.00124995	0.0209158
									AFUA_5G00370	Amino acid permease, putative	GO:0016021	integral component of membrane	CC	IEA	0.00124995	0.0209158
									AFUA_5G00500	MFS alpha-glucoside transporter, putative	GO:0016021	integral component of membrane	CC	IEA	0.00124995	0.0209158
									AFUA_5G01540	MFS aflatoxin efflux pump, putative	GO:0016021	integral component of membrane	CC	IEA	0.00124995	0.0209158
									AFUA_5G02390	Auxin Efflux Carrier superfamily	GO:0016021	integral component of membrane	CC	IEA	0.00124995	0.0209158
									AFUA_5G02700	MFS multidrug transporter, putative	GO:0016021	integral component of membrane	CC	IEA	0.00124995	0.0209158
									AFUA_5G08130	Protein transport protein Sec61 alpha subunit, putative	GO:0016021	integral component of membrane	CC	IEA	0.00124995	0.0209158
									AFUA_5G08970	Dolichyl-diphosphooligosaccharide--protein glycosyltransferase subunit WBP1 (Oligosaccharyl transferase subunit WBP1) (EC 2.4.99.18)	GO:0016021	integral component of membrane	CC	IEA	0.00124995	0.0209158
									AFUA_5G09900	RTA1 domain protein, putative	GO:0016021	integral component of membrane	CC	IEA	0.00124995	0.0209158
									AFUA_6G03060	MFS monosaccharide transporter, putative	GO:0016021	integral component of membrane	CC	IEA	0.00124995	0.0209158
									AFUA_6G03200	Solute symporter family transporter	GO:0016021	integral component of membrane	CC	IEA	0.00124995	0.0209158
									AFUA_6G03690	Sodium P-type ATPase, putative (EC 3.6.3.7)	GO:0016021	integral component of membrane	CC	IEA	0.00124995	0.0209158
									AFUA_6G06740	Calcium-transporting ATPase (EC 3.6.3.8)	GO:0016021	integral component of membrane	CC	IEA	0.00124995	0.0209158
									AFUA_7G00440	GABA permease, putative	GO:0016021	integral component of membrane	CC	IEA	0.00124995	0.0209158
									AFUA_7G01090	Proline permease PrnB	GO:0016021	integral component of membrane	CC	IEA	0.00124995	0.0209158
									AFUA_7G01790	MFS transporter, putative	GO:0016021	integral component of membrane	CC	IEA	0.00124995	0.0209158
									AFUA_7G06120	Transmembrane transporter, putative	GO:0016021	integral component of membrane	CC	IEA	0.00124995	0.0209158
									AFUA_8G00940	MFS multidrug transporter, putative	GO:0016021	integral component of membrane	CC	IEA	0.00124995	0.0209158
									AFUA_8G02440	C-4 methyl sterol oxidase, putative (EC 1.-.-.-)	GO:0016021	integral component of membrane	CC	IEA	0.00124995	0.0209158
									AFUA_8G06760	MFS transporter, putative	GO:0016021	integral component of membrane	CC	IEA	0.00124995	0.0209158
									AFUA_8G00220	Fumitremorgin C synthase (EC 1.14.21.10) (Fumitremorgin biosynthesis protein E)	GO:0016021	integral component of membrane	CC	IEA	0.00124995	0.0209158
									AFUA_1G05440	UDP-galactose transporter homolog 1	GO:0016021	integral component of membrane	CC	IEA	0.00124995	0.0209158
									AFUA_2G05790	Dolichyl-diphosphooligosaccharide--protein glycosyltransferase subunit 1 (EC 2.4.99.18)	GO:0004579	dolichyl-diphosphooligosaccharide-protein glycotransferase activity	MF	IEA	0.00266073	0.0417402
									AFUA_5G08970	Dolichyl-diphosphooligosaccharide--protein glycosyltransferase subunit WBP1 (Oligosaccharyl transferase subunit WBP1) (EC 2.4.99.18)	GO:0004579	dolichyl-diphosphooligosaccharide-protein glycotransferase activity	MF	IEA	0.00266073	0.0417402
