# Supplementary material for: The Aspergillus fumigatus UPR is variably activated across nutrient and host environments and is critical for the establishment of corneal infection
Source: PLoS Pathog. 2023 Oct 31;19(10):e1011435. doi: 10.1371/journal.ppat.1011435 (PMC10637725; doi:10.1371/journal.ppat.1011435)
Supplement: S6 Data — (XLSX) [file ppat.1011435.s011.xlsx]

## Sheet: Table of contents
	Differentially expressed genes (DEGs) for ∆hacA, relative to WT, that are shared between the test conditions (GMM, GelMM, DTT).
Table of contents
1	Full list of common ∆hacA DEGs (relative to the WT)
2	Enriched GO terms for the shared up-regulated ∆hacA DEGs
3	Enriched GO terms for the shared down-regulated ∆hacA DEGs

## Sheet: Full list of genes
Downregulated in hacA					Upregulated in hacA
GMM & GelMM	GMM & DTT	GelMM & DTT	GMM, GelMM & DTT		GMM & GelMM	GMM & DTT	GelMM & DTT	GMM, GelMM & DTT
AFUA_6G11810	AFUA_4G00480	AFUA_2G00190	AFUA_6G00260		AFUA_2G01865	AFUA_5G09590	AFUA_2G00415	AFUA_2G03514
AFUA_4G01480	AFUA_6G11970	AFUA_8G05920	AFUA_6G09540		AFUA_2G00655	AFUA_3G06170	AFUA_8G05995	AFUA_3G04100
AFUA_4G07695	AFUA_8G05770	AFUA_7G01105	AFUA_5G01540		AFUA_1G02636	AFUA_3G02110	AFUA_3G14820	AFUA_4G04315
AFUA_7G06990	AFUA_6G11780	AFUA_4G00880	AFUA_8G05780		AFUA_4G01110	AFUA_4G01440	AFUA_5G12892	AFUA_8G01190
AFUA_6G00250	AFUA_8G01690	AFUA_6G11900	AFUA_5G10270		AFUA_3G03375	AFUA_4G01460	AFUA_5G12214	AFUA_5G15080
AFUA_6G00540	AFUA_6G06470	AFUA_1G03250	AFUA_7G07000		AFUA_6G03270	AFUA_5G06983	AFUA_8G06780	AFUA_1G15965
AFUA_8G06974	AFUA_4G09450	AFUA_6G00160	AFUA_6G00550		AFUA_8G04515	AFUA_4G09310	AFUA_5G01265	AFUA_1G02633
AFUA_2G00500	AFUA_5G00975	AFUA_1G03230	AFUA_4G09040		AFUA_5G00440	AFUA_4G01450	AFUA_4G07025
AFUA_5G00160	AFUA_5G02700	AFUA_3G13580	AFUA_7G08420			AFUA_6G14600	AFUA_6G00270
AFUA_1G03310	AFUA_3G02420	AFUA_7G08440	AFUA_6G14620			AFUA_8G01180	AFUA_8G04476
AFUA_4G13990	AFUA_4G00490	AFUA_3G02540	AFUA_2G00450			AFUA_1G08814	AFUA_1G00100
AFUA_8G06070	AFUA_8G01620	AFUA_6G08970	AFUA_6G09790			AFUA_3G00460	AFUA_3G15380
AFUA_1G03270	AFUA_5G06910	AFUA_2G17970	AFUA_2G15330			AFUA_4G01420	AFUA_3G02720
AFUA_3G03040	AFUA_2G17670	AFUA_8G01050	AFUA_3G06850			AFUA_6G03440	AFUA_8G01650
AFUA_7G01102	AFUA_2G00470	AFUA_5G00530	AFUA_4G14490			AFUA_6G03490
AFUA_4G13850	AFUA_5G00500	AFUA_4G14480	AFUA_7G00910			AFUA_6G03480
AFUA_2G03518	AFUA_7G08390	AFUA_3G03150				AFUA_8G02250
AFUA_2G17320	AFUA_2G05060	AFUA_7G06740				AFUA_1G13835
AFUA_1G01520	AFUA_2G15350	AFUA_1G02290				AFUA_6G03450
AFUA_1G11240	AFUA_4G03210	AFUA_5G00145				AFUA_4G14840
AFUA_1G00660	AFUA_4G09930	AFUA_6G00240				AFUA_2G17485
AFUA_3G03060	AFUA_3G12740					AFUA_1G01310
AFUA_8G02290	AFUA_4G00440					AFUA_1G08816
AFUA_3G02460	AFUA_5G11190					AFUA_8G01170
AFUA_1G01175	AFUA_8G06640					AFUA_8G00480
AFUA_3G13810	AFUA_3G03720					AFUA_8G00540
AFUA_6G09865	AFUA_8G02530					AFUA_5G15140
AFUA_4G14250	AFUA_8G07080					AFUA_4G08860
	AFUA_3G02780					AFUA_8G00530
	AFUA_4G13770					AFUA_8G00580
	AFUA_7G06420					AFUA_8G00550
	AFUA_7G02010					AFUA_3G10743
	AFUA_5G14320					AFUA_8G00500
	AFUA_8G01520					AFUA_4G14790
	AFUA_3G00880					AFUA_4G14770
	AFUA_6G09315					AFUA_4G14510
	AFUA_1G10370					AFUA_8G00380
	AFUA_5G14330					AFUA_6G14590
	AFUA_8G06890					AFUA_3G12920
	AFUA_7G01790					AFUA_8G00390
	AFUA_2G15360					AFUA_1G10150
	AFUA_5G11170					AFUA_8G00370
	AFUA_2G17640					AFUA_8G00430
	AFUA_1G07030					AFUA_8G00490
	AFUA_5G09330					AFUA_8G00400
	AFUA_6G03200					AFUA_7G01000
	AFUA_8G07160					AFUA_2G16570
	AFUA_1G00780					AFUA_6G03460
	AFUA_4G14080					AFUA_4G01360
	AFUA_5G01245					AFUA_2G12780
	AFUA_6G00450					AFUA_5G02670
	AFUA_3G09190					AFUA_4G03280
	AFUA_2G11520					AFUA_4G09480
	AFUA_8G01800					AFUA_5G10090
	AFUA_1G14000					AFUA_7G05180
	AFUA_2G17630					AFUA_3G12930
	AFUA_8G01795					AFUA_8G05890
	AFUA_3G13140					AFUA_4G14820
	AFUA_8G06350					AFUA_4G14850
	AFUA_3G10850					AFUA_4G08870
	AFUA_8G04890					AFUA_2G16580
	AFUA_8G00940					AFUA_6G14580
	AFUA_3G02090					AFUA_8G00640
	AFUA_5G11180					AFUA_3G03960
	AFUA_8G02495					AFUA_7G07030
	AFUA_8G02440					AFUA_7G00170
	AFUA_6G03690					AFUA_1G10465
	AFUA_4G03410					AFUA_8G00570
	AFUA_3G15055					AFUA_4G14830
	AFUA_3G02790					AFUA_5G02660
	AFUA_1G13750					AFUA_8G00710
	AFUA_5G12212					AFUA_2G17530
	AFUA_8G06360					AFUA_8G00520
	AFUA_4G03830					AFUA_4G01210
	AFUA_3G07870					AFUA_4G01200
	AFUA_4G13120					AFUA_8G01760
	AFUA_3G02990					AFUA_2G17160
	AFUA_5G00180					AFUA_3G02120
	AFUA_4G11800					AFUA_8G00560
	AFUA_6G00480					AFUA_8G00510
	AFUA_1G13820					AFUA_1G10160
	AFUA_3G14250					AFUA_5G02640
	AFUA_3G09240					AFUA_4G14800
	AFUA_2G17730					AFUA_3G13565
	AFUA_4G06810					AFUA_5G09875
	AFUA_2G05870					AFUA_4G09470
	AFUA_7G06130					AFUA_4G14520
	AFUA_6G01800					AFUA_2G01770
	AFUA_3G00130					AFUA_7G04910
	AFUA_1G11180					AFUA_2G00700
	AFUA_2G17650					AFUA_5G03530
	AFUA_1G03352					AFUA_8G00800
	AFUA_8G02430					AFUA_1G16250
	AFUA_1G03090					AFUA_4G01410
	AFUA_4G04280					AFUA_3G00710
	AFUA_8G05140					AFUA_1G01210
	AFUA_5G12700					AFUA_4G01105
	AFUA_8G06835					AFUA_4G01370
	AFUA_2G04620					AFUA_5G00420
	AFUA_7G00940					AFUA_4G01270
	AFUA_4G06820					AFUA_5G02630
	AFUA_8G02190					AFUA_4G08690
	AFUA_7G08260					AFUA_4G01260
	AFUA_5G02390					AFUA_7G04180
	AFUA_1G02260					AFUA_4G08700
	AFUA_6G03140					AFUA_2G14400
	AFUA_8G06060					AFUA_6G14490
	AFUA_7G01780					AFUA_7G06380
	AFUA_2G16430					AFUA_4G01583
	AFUA_7G06470					AFUA_4G09216
	AFUA_4G14350					AFUA_6G00180
	AFUA_8G04070					AFUA_8G07310
	AFUA_5G09900					AFUA_5G00550
	AFUA_2G16440					AFUA_4G14730
	AFUA_4G00550					AFUA_3G00690
	AFUA_4G00610					AFUA_5G10220
	AFUA_1G00480					AFUA_5G08250
	AFUA_3G04070					AFUA_2G02500
	AFUA_3G13110
	AFUA_2G05999
	AFUA_3G02970
	AFUA_3G01910
	AFUA_8G06490
	AFUA_6G04280
	AFUA_7G04960
	AFUA_6G07010
	AFUA_4G02780

## Sheet: Enriched terms; shared Up
Upregulated in ΔhacA
GMM, GelMM & DTT (7)
No significant category with 0.05 (5.00 %) as significance level found!
GMM & GelMM (8)
No significant category with 0.05 (5.00 %) as significance level found!
GelMM & DTT (14)
No significant category with 0.05 (5.00 %) as significance level found!
GMM & DTT (118)
Categories
GO ID	GO name	GO namespace	Exact p-value	Adjusted p-value	# genes / category	# genes / input
GO:1902086	fumagillin biosynthetic process	BP	2.321713e-18	3.227182e-16	11 / 17	11 / 118
GO:0019748	secondary metabolic process	BP	1.025485e-11	7.127119e-10	11 / 53	11 / 118
GO:0005575	cellular_component	CC	7.75865e-10	3.594841e-8	87 / 5105	87 / 118
GO:0044550	secondary metabolite biosynthetic process	BP	1.0493e-05	0.000364631	5 / 27	5 / 118
GO:0006952	defense response	BP	0.000123571	0.00343528	2 / 2	2 / 118
GO:0004497	monooxygenase activity	MF	0.000395126	0.00894921	7 / 121	7 / 118
GO:0004659	prenyltransferase activity	MF	0.00045068	0.00894921	3 / 14	3 / 118
GO:0055114	oxidation-reduction process	BP	0.000557964	0.00969462	22 / 936	22 / 118
GO:0016491	oxidoreductase activity	MF	0.000663266	0.0102438	20 / 821	20 / 118
GO:0019184	nonribosomal peptide biosynthetic process	BP	0.000821645	0.0114209	3 / 17	3 / 118
GO:0050364	tryptophan dimethylallyltransferase activity	MF	0.00250172	0.0273152	2 / 7	2 / 118
GO:0046148	pigment biosynthetic process	BP	0.00250172	0.0273152	2 / 7	2 / 118
GO:0016705	oxidoreductase activity, acting on paired donors, with incorporation or reduction of molecular oxygen	MF	0.00255466	0.0273152	5 / 85	5 / 118
GO:0016747	transferase activity, transferring acyl groups other than amino-acyl groups	MF	0.00441556	0.0438402	3 / 30	3 / 118
Genes
Gene ID	Protein name	GO ID	GO name	GO namespace	Evidence code	Exact p-value	Adjusted p-value
AFUA_8G00370	Polyketide synthase, putative	GO:1902086	fumagillin biosynthetic process	BP	IMP	2.321713e-18	3.227182e-16
AFUA_8G00380	DltD N-terminal domain protein	GO:1902086	fumagillin biosynthetic process	BP	IGC	2.321713e-18	3.227182e-16
AFUA_8G00390	O-methyltransferase, putative	GO:1902086	fumagillin biosynthetic process	BP	IGC	2.321713e-18	3.227182e-16
AFUA_8G00400	Uncharacterized protein	GO:1902086	fumagillin biosynthetic process	BP	IGC	2.321713e-18	3.227182e-16
AFUA_8G00430	Uncharacterized protein	GO:1902086	fumagillin biosynthetic process	BP	IGC	2.321713e-18	3.227182e-16
AFUA_8G00480	Phytanoyl-CoA dioxygenase family protein	GO:1902086	fumagillin biosynthetic process	BP	IGC	2.321713e-18	3.227182e-16
AFUA_8G00490	PKS-like enzyme, putative	GO:1902086	fumagillin biosynthetic process	BP	IGC	2.321713e-18	3.227182e-16
AFUA_8G00500	Acetate-CoA ligase, putative (EC 6.2.1.1)	GO:1902086	fumagillin biosynthetic process	BP	IGC	2.321713e-18	3.227182e-16
AFUA_8G00510	Cytochrome P450 oxidoreductase OrdA-like, putative	GO:1902086	fumagillin biosynthetic process	BP	IGC	2.321713e-18	3.227182e-16
AFUA_8G00520	Fumagillin beta-trans-bergamotene synthase	GO:1902086	fumagillin biosynthetic process	BP	IMP	2.321713e-18	3.227182e-16
AFUA_8G00540	Nonribosomal peptide synthetase 14 (EC 6.3.2.-)	GO:1902086	fumagillin biosynthetic process	BP	IGC, IMP	2.321713e-18	3.227182e-16
AFUA_4G14790	Cytochrome P450 monooxygenase, putative (EC 1.14.-.-)	GO:0019748	secondary metabolic process	BP	IGC	1.025485e-11	7.127119e-10
AFUA_4G14800	Short chain dehydrogenase, putative (EC 1.1.1.-)	GO:0019748	secondary metabolic process	BP	IGC	1.025485e-11	7.127119e-10
AFUA_4G14820	Transferase family protein	GO:0019748	secondary metabolic process	BP	IGC	1.025485e-11	7.127119e-10
AFUA_4G14830	Cytochrome P450 monooxygenase, putative (EC 1.14.-.-)	GO:0019748	secondary metabolic process	BP	IGC	1.025485e-11	7.127119e-10
AFUA_4G14840	Transferase family protein	GO:0019748	secondary metabolic process	BP	IGC	1.025485e-11	7.127119e-10
AFUA_4G14850	Extracellular 3-ketosteroid 1-dehydrogenase, putative (EC 1.3.99.1)	GO:0019748	secondary metabolic process	BP	IGC	1.025485e-11	7.127119e-10
AFUA_6G03480	Nonribosomal peptide synthase, putative (EC 1.14.17.-)	GO:0019748	secondary metabolic process	BP	IGC, NAS, RCA	1.025485e-11	7.127119e-10
AFUA_8G00370	Polyketide synthase, putative	GO:0019748	secondary metabolic process	BP	NAS	1.025485e-11	7.127119e-10
AFUA_8G00540	Nonribosomal peptide synthetase 14 (EC 6.3.2.-)	GO:0019748	secondary metabolic process	BP	NAS	1.025485e-11	7.127119e-10
AFUA_3G12920	Nonribosomal peptide synthetase 5 (EC 6.3.2.-)	GO:0019748	secondary metabolic process	BP	NAS	1.025485e-11	7.127119e-10
AFUA_4G14770	Protostadienol synthase A (EC 5.4.99.32)	GO:0019748	secondary metabolic process	BP	IGC	1.025485e-11	7.127119e-10
AFUA_1G01210	Uncharacterized protein	GO:0005575	cellular_component	CC	ND	7.75865e-10	3.594841e-8
AFUA_1G01310	Carboxylesterase, putative (EC 3.1.1.-)	GO:0005575	cellular_component	CC	ND	7.75865e-10	3.594841e-8
AFUA_1G10150	Uncharacterized protein	GO:0005575	cellular_component	CC	ND	7.75865e-10	3.594841e-8
AFUA_2G00700	Uncharacterized protein	GO:0005575	cellular_component	CC	ND	7.75865e-10	3.594841e-8
AFUA_2G01770	GMC oxidoreductase (EC 1.1.99.1)	GO:0005575	cellular_component	CC	ND	7.75865e-10	3.594841e-8
AFUA_2G02500	Uncharacterized protein	GO:0005575	cellular_component	CC	ND	7.75865e-10	3.594841e-8
AFUA_2G12780	von Willebrand domain protein	GO:0005575	cellular_component	CC	ND	7.75865e-10	3.594841e-8
AFUA_2G14400	Uncharacterized protein	GO:0005575	cellular_component	CC	ND	7.75865e-10	3.594841e-8
AFUA_2G16570	Short chain dehydrogenase/reductase, putative	GO:0005575	cellular_component	CC	ND	7.75865e-10	3.594841e-8
AFUA_2G16580	Alpha/beta superfamily hydrolase, putative	GO:0005575	cellular_component	CC	ND	7.75865e-10	3.594841e-8
AFUA_2G17160	Uncharacterized protein	GO:0005575	cellular_component	CC	ND	7.75865e-10	3.594841e-8
AFUA_2G17530	Conidial pigment biosynthesis oxidase Arb2 (EC 1.10.3.-)	GO:0005575	cellular_component	CC	ND	7.75865e-10	3.594841e-8
AFUA_3G00460	Uncharacterized protein	GO:0005575	cellular_component	CC	ND	7.75865e-10	3.594841e-8
AFUA_3G02120	Short-chain dehydrogenase/reductase family protein, putative	GO:0005575	cellular_component	CC	ND	7.75865e-10	3.594841e-8
AFUA_3G03960	Uncharacterized protein	GO:0005575	cellular_component	CC	ND	7.75865e-10	3.594841e-8
AFUA_3G06170	Mating type protein MAT1-2-1	GO:0005575	cellular_component	CC	ND	7.75865e-10	3.594841e-8
AFUA_4G01200	Extracellular guanyl-specific ribonuclease, putative (EC 3.1.27.-)	GO:0005575	cellular_component	CC	ND	7.75865e-10	3.594841e-8
AFUA_4G01210	Uncharacterized protein	GO:0005575	cellular_component	CC	ND	7.75865e-10	3.594841e-8
AFUA_4G01260	Mitochondrial chaperone ATPase (Bcs1), putative	GO:0005575	cellular_component	CC	ND	7.75865e-10	3.594841e-8
AFUA_4G01270	Integral membrane protein	GO:0005575	cellular_component	CC	ND	7.75865e-10	3.594841e-8
AFUA_4G01370	Pyoverdine/dityrosine biosynthesis family protein	GO:0005575	cellular_component	CC	ND	7.75865e-10	3.594841e-8
AFUA_4G01410	Uncharacterized protein	GO:0005575	cellular_component	CC	ND	7.75865e-10	3.594841e-8
AFUA_4G01420	Spore wall assembly protein Dit1, putative	GO:0005575	cellular_component	CC	ND	7.75865e-10	3.594841e-8
AFUA_4G01440	Glutathione S-transferase family protein	GO:0005575	cellular_component	CC	ND	7.75865e-10	3.594841e-8
AFUA_4G01450	Phospho-2-dehydro-3-deoxyheptonate aldolase (EC 2.5.1.54) (3-deoxy-D-arabino-heptulosonate 7-phosphate synthase) (DAHP synthase) (Phospho-2-keto-3-deoxyheptonate aldolase)	GO:0005575	cellular_component	CC	ND	7.75865e-10	3.594841e-8
AFUA_4G01460	Uncharacterized protein	GO:0005575	cellular_component	CC	ND	7.75865e-10	3.594841e-8
AFUA_4G03280	Short-chain dehydrogenase/reductase family protein, putative	GO:0005575	cellular_component	CC	ND	7.75865e-10	3.594841e-8
AFUA_4G08690	Dihydrodipicolinate synthetase family protein (EC 4.2.1.-)	GO:0005575	cellular_component	CC	ND	7.75865e-10	3.594841e-8
AFUA_4G08700	Uncharacterized protein	GO:0005575	cellular_component	CC	ND	7.75865e-10	3.594841e-8
AFUA_4G08860	Uncharacterized protein	GO:0005575	cellular_component	CC	ND	7.75865e-10	3.594841e-8
AFUA_4G09310	Uncharacterized protein	GO:0005575	cellular_component	CC	ND	7.75865e-10	3.594841e-8
AFUA_4G09470	Cytochrome P450 monooxygenase, putative (EC 1.14.-.-)	GO:0005575	cellular_component	CC	ND	7.75865e-10	3.594841e-8
AFUA_4G14510	Uncharacterized protein	GO:0005575	cellular_component	CC	ND	7.75865e-10	3.594841e-8
AFUA_4G14520	Toxin biosynthesis protein, putative	GO:0005575	cellular_component	CC	ND	7.75865e-10	3.594841e-8
AFUA_4G14730	GNAT family acetyltransferase, putative (EC 2.3.1.-)	GO:0005575	cellular_component	CC	ND	7.75865e-10	3.594841e-8
AFUA_4G14790	Cytochrome P450 monooxygenase, putative (EC 1.14.-.-)	GO:0005575	cellular_component	CC	ND	7.75865e-10	3.594841e-8
AFUA_4G14800	Short chain dehydrogenase, putative (EC 1.1.1.-)	GO:0005575	cellular_component	CC	ND	7.75865e-10	3.594841e-8
AFUA_4G14820	Transferase family protein	GO:0005575	cellular_component	CC	ND	7.75865e-10	3.594841e-8
AFUA_4G14830	Cytochrome P450 monooxygenase, putative (EC 1.14.-.-)	GO:0005575	cellular_component	CC	ND	7.75865e-10	3.594841e-8
AFUA_4G14840	Transferase family protein	GO:0005575	cellular_component	CC	ND	7.75865e-10	3.594841e-8
AFUA_5G00550	Endoglycoceramidase, putative (EC 3.2.1.123)	GO:0005575	cellular_component	CC	ND	7.75865e-10	3.594841e-8
AFUA_5G02630	Uncharacterized protein	GO:0005575	cellular_component	CC	ND	7.75865e-10	3.594841e-8
AFUA_5G02640	O-methyltransferase, putative (EC 2.1.1.-)	GO:0005575	cellular_component	CC	ND	7.75865e-10	3.594841e-8
AFUA_5G02660	Pyoverdine/dityrosine biosynthesis protein, putative	GO:0005575	cellular_component	CC	ND	7.75865e-10	3.594841e-8
AFUA_5G02670	ThiJ/PfpI family protein	GO:0005575	cellular_component	CC	ND	7.75865e-10	3.594841e-8
AFUA_5G03530	Class III chitinase, putative (EC 3.2.1.14)	GO:0005575	cellular_component	CC	ND	7.75865e-10	3.594841e-8
AFUA_5G08250	Uncharacterized protein	GO:0005575	cellular_component	CC	ND	7.75865e-10	3.594841e-8
AFUA_5G09590	Uncharacterized protein	GO:0005575	cellular_component	CC	ND	7.75865e-10	3.594841e-8
AFUA_5G10090	3-demethylubiquinone-9 3-methyltransferase, putative (EC 2.1.1.-)	GO:0005575	cellular_component	CC	ND	7.75865e-10	3.594841e-8
AFUA_5G10220	Alcohol dehydrogenase, zinc-containing, putative (EC 1.6.5.5)	GO:0005575	cellular_component	CC	ND	7.75865e-10	3.594841e-8
AFUA_5G15140	Uncharacterized protein	GO:0005575	cellular_component	CC	ND	7.75865e-10	3.594841e-8
AFUA_6G00180	Putative uncharacterized protein	GO:0005575	cellular_component	CC	ND	7.75865e-10	3.594841e-8
AFUA_6G03440	Fructosyl amino acid oxidase, putative	GO:0005575	cellular_component	CC	ND	7.75865e-10	3.594841e-8
AFUA_6G03450	Uncharacterized protein	GO:0005575	cellular_component	CC	ND	7.75865e-10	3.594841e-8
AFUA_6G03460	Uncharacterized protein	GO:0005575	cellular_component	CC	ND	7.75865e-10	3.594841e-8
AFUA_6G03480	Nonribosomal peptide synthase, putative (EC 1.14.17.-)	GO:0005575	cellular_component	CC	ND	7.75865e-10	3.594841e-8
AFUA_6G03490	Phenol 2-monooxygenase, putative	GO:0005575	cellular_component	CC	ND	7.75865e-10	3.594841e-8
AFUA_6G14600	Beta-glucosidase, putative	GO:0005575	cellular_component	CC	ND	7.75865e-10	3.594841e-8
AFUA_7G00170	Dimethylallyl tryptophan synthase GliD1	GO:0005575	cellular_component	CC	ND	7.75865e-10	3.594841e-8
AFUA_7G04180	Amine oxidase	GO:0005575	cellular_component	CC	ND	7.75865e-10	3.594841e-8
AFUA_7G04910	Phosphatidylglycerol specific phospholipase C, putative (EC 3.1.4.3)	GO:0005575	cellular_component	CC	ND	7.75865e-10	3.594841e-8
AFUA_7G05180	Defensin domain protein	GO:0005575	cellular_component	CC	ND	7.75865e-10	3.594841e-8
AFUA_7G07030	Vegetative incompatibility WD repeat protein, putative	GO:0005575	cellular_component	CC	ND	7.75865e-10	3.594841e-8
AFUA_8G00370	Polyketide synthase, putative	GO:0005575	cellular_component	CC	ND	7.75865e-10	3.594841e-8
AFUA_8G00380	DltD N-terminal domain protein	GO:0005575	cellular_component	CC	ND	7.75865e-10	3.594841e-8
AFUA_8G00390	O-methyltransferase, putative	GO:0005575	cellular_component	CC	ND	7.75865e-10	3.594841e-8
AFUA_8G00400	Uncharacterized protein	GO:0005575	cellular_component	CC	ND	7.75865e-10	3.594841e-8
AFUA_8G00430	Uncharacterized protein	GO:0005575	cellular_component	CC	ND	7.75865e-10	3.594841e-8
AFUA_8G00480	Phytanoyl-CoA dioxygenase family protein	GO:0005575	cellular_component	CC	ND	7.75865e-10	3.594841e-8
AFUA_8G00490	PKS-like enzyme, putative	GO:0005575	cellular_component	CC	ND	7.75865e-10	3.594841e-8
AFUA_8G00500	Acetate-CoA ligase, putative (EC 6.2.1.1)	GO:0005575	cellular_component	CC	ND	7.75865e-10	3.594841e-8
AFUA_8G00510	Cytochrome P450 oxidoreductase OrdA-like, putative	GO:0005575	cellular_component	CC	ND	7.75865e-10	3.594841e-8
AFUA_8G00530	Alpha/beta hydrolase, putative	GO:0005575	cellular_component	CC	ND	7.75865e-10	3.594841e-8
AFUA_8G00560	Cytochrome P450 oxidoreductase, putative (EC 1.14.-.-)	GO:0005575	cellular_component	CC	ND	7.75865e-10	3.594841e-8
AFUA_8G00570	Alpha/beta hydrolase, putative	GO:0005575	cellular_component	CC	ND	7.75865e-10	3.594841e-8
AFUA_8G00640	Glycosyl transferase, putative	GO:0005575	cellular_component	CC	ND	7.75865e-10	3.594841e-8
AFUA_8G00710	Secreted antimicrobial peptide, putative	GO:0005575	cellular_component	CC	ND	7.75865e-10	3.594841e-8
AFUA_8G01170	Uncharacterized protein	GO:0005575	cellular_component	CC	ND	7.75865e-10	3.594841e-8
AFUA_8G01760	Uncharacterized protein	GO:0005575	cellular_component	CC	ND	7.75865e-10	3.594841e-8
AFUA_8G02250	Uncharacterized protein	GO:0005575	cellular_component	CC	ND	7.75865e-10	3.594841e-8
AFUA_8G07310	Uncharacterized protein	GO:0005575	cellular_component	CC	ND	7.75865e-10	3.594841e-8
AFUA_1G16250	Probable alpha/beta-glucosidase agdC (EC 3.2.1.20) (EC 3.2.1.21)	GO:0005575	cellular_component	CC	ND	7.75865e-10	3.594841e-8
AFUA_6G14490	Probable beta-glucosidase H (EC 3.2.1.21) (Beta-D-glucoside glucohydrolase H) (Cellobiase H) (Gentiobiase H)	GO:0005575	cellular_component	CC	ND	7.75865e-10	3.594841e-8
AFUA_3G12930	7-dimethylallyltryptophan synthase (7-DMATS) (EC 2.5.1.80) (Tryptophan aminopeptidase) (EC 3.4.11.17)	GO:0005575	cellular_component	CC	ND	7.75865e-10	3.594841e-8
AFUA_8G00540	Nonribosomal peptide synthetase 14 (EC 6.3.2.-)	GO:0005575	cellular_component	CC	ND	7.75865e-10	3.594841e-8
AFUA_3G12920	Nonribosomal peptide synthetase 5 (EC 6.3.2.-)	GO:0005575	cellular_component	CC	ND	7.75865e-10	3.594841e-8
AFUA_4G14770	Protostadienol synthase A (EC 5.4.99.32)	GO:0005575	cellular_component	CC	ND	7.75865e-10	3.594841e-8
AFUA_6G03480	Nonribosomal peptide synthase, putative (EC 1.14.17.-)	GO:0044550	secondary metabolite biosynthetic process	BP	IDA, IGC, IMP	1.0493e-05	0.000364631
AFUA_7G00170	Dimethylallyl tryptophan synthase GliD1	GO:0044550	secondary metabolite biosynthetic process	BP	IGC	1.0493e-05	0.000364631
AFUA_3G12930	7-dimethylallyltryptophan synthase (7-DMATS) (EC 2.5.1.80) (Tryptophan aminopeptidase) (EC 3.4.11.17)	GO:0044550	secondary metabolite biosynthetic process	BP	IDA, IGC	1.0493e-05	0.000364631
AFUA_8G00540	Nonribosomal peptide synthetase 14 (EC 6.3.2.-)	GO:0044550	secondary metabolite biosynthetic process	BP	IGC, IMP	1.0493e-05	0.000364631
AFUA_3G12920	Nonribosomal peptide synthetase 5 (EC 6.3.2.-)	GO:0044550	secondary metabolite biosynthetic process	BP	IMP	1.0493e-05	0.000364631
AFUA_7G05180	Defensin domain protein	GO:0006952	defense response	BP	IEA	0.000123571	0.00343528
AFUA_8G00710	Secreted antimicrobial peptide, putative	GO:0006952	defense response	BP	IEA	0.000123571	0.00343528
AFUA_4G09470	Cytochrome P450 monooxygenase, putative (EC 1.14.-.-)	GO:0004497	monooxygenase activity	MF	IEA	0.000395126	0.00894921
AFUA_4G14790	Cytochrome P450 monooxygenase, putative (EC 1.14.-.-)	GO:0004497	monooxygenase activity	MF	IEA	0.000395126	0.00894921
AFUA_4G14830	Cytochrome P450 monooxygenase, putative (EC 1.14.-.-)	GO:0004497	monooxygenase activity	MF	IEA	0.000395126	0.00894921
AFUA_6G03490	Phenol 2-monooxygenase, putative	GO:0004497	monooxygenase activity	MF	IEA	0.000395126	0.00894921
AFUA_8G00510	Cytochrome P450 oxidoreductase OrdA-like, putative	GO:0004497	monooxygenase activity	MF	IEA	0.000395126	0.00894921
AFUA_8G00560	Cytochrome P450 oxidoreductase, putative (EC 1.14.-.-)	GO:0004497	monooxygenase activity	MF	IEA	0.000395126	0.00894921
AFUA_8G00540	Nonribosomal peptide synthetase 14 (EC 6.3.2.-)	GO:0004497	monooxygenase activity	MF	IDA	0.000395126	0.00894921
AFUA_1G10160	Uncharacterized protein	GO:0004659	prenyltransferase activity	MF	IEA	0.00045068	0.00894921
AFUA_8G00520	Fumagillin beta-trans-bergamotene synthase	GO:0004659	prenyltransferase activity	MF	IEA	0.00045068	0.00894921
AFUA_3G12930	7-dimethylallyltryptophan synthase (7-DMATS) (EC 2.5.1.80) (Tryptophan aminopeptidase) (EC 3.4.11.17)	GO:0004659	prenyltransferase activity	MF	IDA	0.00045068	0.00894921
AFUA_2G01770	GMC oxidoreductase (EC 1.1.99.1)	GO:0055114	oxidation-reduction process	BP	IEA	0.000557964	0.00969462
AFUA_2G16570	Short chain dehydrogenase/reductase, putative	GO:0055114	oxidation-reduction process	BP	IEA	0.000557964	0.00969462
AFUA_2G17530	Conidial pigment biosynthesis oxidase Arb2 (EC 1.10.3.-)	GO:0055114	oxidation-reduction process	BP	IEA	0.000557964	0.00969462
AFUA_3G02120	Short-chain dehydrogenase/reductase family protein, putative	GO:0055114	oxidation-reduction process	BP	IEA	0.000557964	0.00969462
AFUA_4G01370	Pyoverdine/dityrosine biosynthesis family protein	GO:0055114	oxidation-reduction process	BP	IEA	0.000557964	0.00969462
AFUA_4G09470	Cytochrome P450 monooxygenase, putative (EC 1.14.-.-)	GO:0055114	oxidation-reduction process	BP	IEA	0.000557964	0.00969462
AFUA_4G14790	Cytochrome P450 monooxygenase, putative (EC 1.14.-.-)	GO:0055114	oxidation-reduction process	BP	IEA	0.000557964	0.00969462
AFUA_4G14800	Short chain dehydrogenase, putative (EC 1.1.1.-)	GO:0055114	oxidation-reduction process	BP	IEA	0.000557964	0.00969462
AFUA_4G14830	Cytochrome P450 monooxygenase, putative (EC 1.14.-.-)	GO:0055114	oxidation-reduction process	BP	IEA	0.000557964	0.00969462
AFUA_4G14850	Extracellular 3-ketosteroid 1-dehydrogenase, putative (EC 1.3.99.1)	GO:0055114	oxidation-reduction process	BP	IEA	0.000557964	0.00969462
AFUA_5G02660	Pyoverdine/dityrosine biosynthesis protein, putative	GO:0055114	oxidation-reduction process	BP	IEA	0.000557964	0.00969462
AFUA_5G10220	Alcohol dehydrogenase, zinc-containing, putative (EC 1.6.5.5)	GO:0055114	oxidation-reduction process	BP	IEA	0.000557964	0.00969462
AFUA_6G03440	Fructosyl amino acid oxidase, putative	GO:0055114	oxidation-reduction process	BP	IEA	0.000557964	0.00969462
AFUA_6G03480	Nonribosomal peptide synthase, putative (EC 1.14.17.-)	GO:0055114	oxidation-reduction process	BP	IEA	0.000557964	0.00969462
AFUA_6G03490	Phenol 2-monooxygenase, putative	GO:0055114	oxidation-reduction process	BP	IEA	0.000557964	0.00969462
AFUA_7G01000	Aldehyde dehydrogenase, putative (EC 1.2.1.3)	GO:0055114	oxidation-reduction process	BP	IEA	0.000557964	0.00969462
AFUA_7G04180	Amine oxidase	GO:0055114	oxidation-reduction process	BP	IEA	0.000557964	0.00969462
AFUA_8G00370	Polyketide synthase, putative	GO:0055114	oxidation-reduction process	BP	IEA	0.000557964	0.00969462
AFUA_8G00480	Phytanoyl-CoA dioxygenase family protein	GO:0055114	oxidation-reduction process	BP	IEA	0.000557964	0.00969462
AFUA_8G00510	Cytochrome P450 oxidoreductase OrdA-like, putative	GO:0055114	oxidation-reduction process	BP	IEA	0.000557964	0.00969462
AFUA_8G00560	Cytochrome P450 oxidoreductase, putative (EC 1.14.-.-)	GO:0055114	oxidation-reduction process	BP	IEA	0.000557964	0.00969462
AFUA_8G00540	Nonribosomal peptide synthetase 14 (EC 6.3.2.-)	GO:0055114	oxidation-reduction process	BP	IDA	0.000557964	0.00969462
AFUA_2G01770	GMC oxidoreductase (EC 1.1.99.1)	GO:0016491	oxidoreductase activity	MF	IEA	0.000663266	0.0102438
AFUA_2G16570	Short chain dehydrogenase/reductase, putative	GO:0016491	oxidoreductase activity	MF	IEA	0.000663266	0.0102438
AFUA_2G17530	Conidial pigment biosynthesis oxidase Arb2 (EC 1.10.3.-)	GO:0016491	oxidoreductase activity	MF	IEA	0.000663266	0.0102438
AFUA_3G02120	Short-chain dehydrogenase/reductase family protein, putative	GO:0016491	oxidoreductase activity	MF	IEA	0.000663266	0.0102438
AFUA_4G01370	Pyoverdine/dityrosine biosynthesis family protein	GO:0016491	oxidoreductase activity	MF	IEA	0.000663266	0.0102438
AFUA_4G09470	Cytochrome P450 monooxygenase, putative (EC 1.14.-.-)	GO:0016491	oxidoreductase activity	MF	IEA	0.000663266	0.0102438
AFUA_4G14790	Cytochrome P450 monooxygenase, putative (EC 1.14.-.-)	GO:0016491	oxidoreductase activity	MF	IEA	0.000663266	0.0102438
AFUA_4G14800	Short chain dehydrogenase, putative (EC 1.1.1.-)	GO:0016491	oxidoreductase activity	MF	IEA	0.000663266	0.0102438
AFUA_4G14830	Cytochrome P450 monooxygenase, putative (EC 1.14.-.-)	GO:0016491	oxidoreductase activity	MF	IEA	0.000663266	0.0102438
AFUA_4G14850	Extracellular 3-ketosteroid 1-dehydrogenase, putative (EC 1.3.99.1)	GO:0016491	oxidoreductase activity	MF	IEA	0.000663266	0.0102438
AFUA_5G02660	Pyoverdine/dityrosine biosynthesis protein, putative	GO:0016491	oxidoreductase activity	MF	IEA	0.000663266	0.0102438
AFUA_5G10220	Alcohol dehydrogenase, zinc-containing, putative (EC 1.6.5.5)	GO:0016491	oxidoreductase activity	MF	IEA	0.000663266	0.0102438
AFUA_6G03440	Fructosyl amino acid oxidase, putative	GO:0016491	oxidoreductase activity	MF	IEA	0.000663266	0.0102438
AFUA_6G03480	Nonribosomal peptide synthase, putative (EC 1.14.17.-)	GO:0016491	oxidoreductase activity	MF	IEA	0.000663266	0.0102438
AFUA_6G03490	Phenol 2-monooxygenase, putative	GO:0016491	oxidoreductase activity	MF	IEA	0.000663266	0.0102438
AFUA_7G01000	Aldehyde dehydrogenase, putative (EC 1.2.1.3)	GO:0016491	oxidoreductase activity	MF	IEA	0.000663266	0.0102438
AFUA_7G04180	Amine oxidase	GO:0016491	oxidoreductase activity	MF	IEA	0.000663266	0.0102438
AFUA_8G00370	Polyketide synthase, putative	GO:0016491	oxidoreductase activity	MF	IEA	0.000663266	0.0102438
AFUA_8G00510	Cytochrome P450 oxidoreductase OrdA-like, putative	GO:0016491	oxidoreductase activity	MF	IEA	0.000663266	0.0102438
AFUA_8G00560	Cytochrome P450 oxidoreductase, putative (EC 1.14.-.-)	GO:0016491	oxidoreductase activity	MF	IEA	0.000663266	0.0102438
AFUA_6G03480	Nonribosomal peptide synthase, putative (EC 1.14.17.-)	GO:0019184	nonribosomal peptide biosynthetic process	BP	ISM	0.000821645	0.0114209
AFUA_8G00540	Nonribosomal peptide synthetase 14 (EC 6.3.2.-)	GO:0019184	nonribosomal peptide biosynthetic process	BP	ISM	0.000821645	0.0114209
AFUA_3G12920	Nonribosomal peptide synthetase 5 (EC 6.3.2.-)	GO:0019184	nonribosomal peptide biosynthetic process	BP	ISM	0.000821645	0.0114209
AFUA_7G00170	Dimethylallyl tryptophan synthase GliD1	GO:0050364	tryptophan dimethylallyltransferase activity	MF	IEA	0.00250172	0.0273152
AFUA_3G12930	7-dimethylallyltryptophan synthase (7-DMATS) (EC 2.5.1.80) (Tryptophan aminopeptidase) (EC 3.4.11.17)	GO:0050364	tryptophan dimethylallyltransferase activity	MF	IEA	0.00250172	0.0273152
AFUA_2G17530	Conidial pigment biosynthesis oxidase Arb2 (EC 1.10.3.-)	GO:0046148	pigment biosynthetic process	BP	IMP	0.00250172	0.0273152
AFUA_8G00540	Nonribosomal peptide synthetase 14 (EC 6.3.2.-)	GO:0046148	pigment biosynthetic process	BP	IMP	0.00250172	0.0273152
AFUA_4G09470	Cytochrome P450 monooxygenase, putative (EC 1.14.-.-)	GO:0016705	oxidoreductase activity, acting on paired donors, with incorporation or reduction of molecular oxygen	MF	IEA	0.00255466	0.0273152
AFUA_4G14790	Cytochrome P450 monooxygenase, putative (EC 1.14.-.-)	GO:0016705	oxidoreductase activity, acting on paired donors, with incorporation or reduction of molecular oxygen	MF	IEA	0.00255466	0.0273152
AFUA_4G14830	Cytochrome P450 monooxygenase, putative (EC 1.14.-.-)	GO:0016705	oxidoreductase activity, acting on paired donors, with incorporation or reduction of molecular oxygen	MF	IEA	0.00255466	0.0273152
AFUA_8G00510	Cytochrome P450 oxidoreductase OrdA-like, putative	GO:0016705	oxidoreductase activity, acting on paired donors, with incorporation or reduction of molecular oxygen	MF	IEA	0.00255466	0.0273152
AFUA_8G00560	Cytochrome P450 oxidoreductase, putative (EC 1.14.-.-)	GO:0016705	oxidoreductase activity, acting on paired donors, with incorporation or reduction of molecular oxygen	MF	IEA	0.00255466	0.0273152
AFUA_4G14820	Transferase family protein	GO:0016747	transferase activity, transferring acyl groups other than amino-acyl groups	MF	IEA	0.00441556	0.0438402
AFUA_4G14840	Transferase family protein	GO:0016747	transferase activity, transferring acyl groups other than amino-acyl groups	MF	IEA	0.00441556	0.0438402
AFUA_8G00370	Polyketide synthase, putative	GO:0016747	transferase activity, transferring acyl groups other than amino-acyl groups	MF	IEA	0.00441556	0.0438402

## Sheet: Enriched terms; shared down
Downregulated in ΔhacA
GMM, GelMM & DTT (16)
No significant category with 0.05 (5.00 %) as significance level found!
GelMM & DTT (21)
Categories
GO ID	GO name	GO namespace	Exact p-value	Adjusted p-value	# genes / category	# genes / input
GO:0005575	cellular_component	CC	7.3687e-05	0.0022843	19 / 5105	19 / 21
GO:0051670	inulinase activity	MF	0.00210726	0.021775	1 / 1	1 / 21
GO:0016298	lipase activity	MF	0.00210726	0.021775	1 / 1	1 / 21
GO:0016646	oxidoreductase activity, acting on the CH-NH group of donors, NAD or NADP as acceptor	MF	0.0042103	0.0326298	1 / 2	1 / 21
Genes
Gene ID	Protein name	GO ID	GO name	GO namespace	Evidence code	Exact p-value	Adjusted p-value
AFUA_1G02290	Uncharacterized protein	GO:0005575	cellular_component	CC	ND	7.3687e-05	0.0022843
AFUA_1G03230	ABC multidrug transporter, putative	GO:0005575	cellular_component	CC	ND	7.3687e-05	0.0022843
AFUA_1G03250	Short chain dehydrogenase/reductase, putative (EC 1.-.-.-)	GO:0005575	cellular_component	CC	ND	7.3687e-05	0.0022843
AFUA_2G00190	Uncharacterized protein	GO:0005575	cellular_component	CC	ND	7.3687e-05	0.0022843
AFUA_3G02540	Uncharacterized protein	GO:0005575	cellular_component	CC	ND	7.3687e-05	0.0022843
AFUA_3G03150	Uncharacterized protein	GO:0005575	cellular_component	CC	ND	7.3687e-05	0.0022843
AFUA_3G13580	Dynamin GTPase, putative (EC 3.6.5.5)	GO:0005575	cellular_component	CC	ND	7.3687e-05	0.0022843
AFUA_4G00880	Uncharacterized protein	GO:0005575	cellular_component	CC	ND	7.3687e-05	0.0022843
AFUA_4G14480	Uncharacterized protein	GO:0005575	cellular_component	CC	ND	7.3687e-05	0.0022843
AFUA_5G00145	Uncharacterized protein	GO:0005575	cellular_component	CC	ND	7.3687e-05	0.0022843
AFUA_5G00530	Inulinase, putative (EC 3.2.1.7)	GO:0005575	cellular_component	CC	ND	7.3687e-05	0.0022843
AFUA_6G00160	Ser/Thr protein phosphatase family protein	GO:0005575	cellular_component	CC	ND	7.3687e-05	0.0022843
AFUA_6G00240	4-hydroxyphenylpyruvate dioxygenase, putative (EC 4.2.1.-)	GO:0005575	cellular_component	CC	ND	7.3687e-05	0.0022843
AFUA_6G11900	Uncharacterized protein	GO:0005575	cellular_component	CC	ND	7.3687e-05	0.0022843
AFUA_7G01105	Uncharacterized protein	GO:0005575	cellular_component	CC	ND	7.3687e-05	0.0022843
AFUA_7G08440	Uncharacterized protein	GO:0005575	cellular_component	CC	ND	7.3687e-05	0.0022843
AFUA_8G01050	Lipase/esterase, putative	GO:0005575	cellular_component	CC	ND	7.3687e-05	0.0022843
AFUA_8G05920	Uncharacterized protein	GO:0005575	cellular_component	CC	ND	7.3687e-05	0.0022843
AFUA_2G17970	Festuclavine dehydrogenase (EC 1.5.1.44) (Ergot alkaloid biosynthetic protein A)	GO:0005575	cellular_component	CC	ND	7.3687e-05	0.0022843
AFUA_5G00530	Inulinase, putative (EC 3.2.1.7)	GO:0051670	inulinase activity	MF	IEA	0.00210726	0.021775
AFUA_8G01050	Lipase/esterase, putative	GO:0016298	lipase activity	MF	IDA	0.00210726	0.021775
AFUA_2G17970	Festuclavine dehydrogenase (EC 1.5.1.44) (Ergot alkaloid biosynthetic protein A)	GO:0016646	oxidoreductase activity, acting on the CH-NH group of donors, NAD or NADP as acceptor	MF	TAS	0.0042103	0.0326298
GMM & DTT (127)
Categories
GO ID	GO name	GO namespace	Exact p-value	Adjusted p-value	# genes / category	# genes / input
GO:0005576	extracellular region	CC	2.40128e-05	0.00304963	9 / 120	9 / 127
GO:0006986	response to unfolded protein	BP	0.000166605	0.00705292	2 / 2	2 / 127
GO:0004342	glucosamine-6-phosphate deaminase activity	MF	0.000166605	0.00705292	2 / 2	2 / 127
GO:0006044	N-acetylglucosamine metabolic process	BP	0.000982712	0.0300345	2 / 4	2 / 127
GO:0008150	biological_process	BP	0.00118246	0.0300345	74 / 4382	74 / 127
GO:0005575	cellular_component	CC	0.00239	0.0454647	82 / 5105	82 / 127
GO:0000272	polysaccharide catabolic process	BP	0.00250593	0.0454647	5 / 73	5 / 127
Genes
Gene ID	Protein name	GO ID	GO name	GO namespace	Evidence code	Exact p-value	Adjusted p-value
AFUA_3G02970	Aspergillopepsin, putative (EC 3.4.23.-)	GO:0005576	extracellular region	CC	IDA	2.40128e-05	0.00304963
AFUA_4G03210	Probable cutinase 3 (EC 3.1.1.74) (Cutin hydrolase 3)	GO:0005576	extracellular region	CC	IEA	2.40128e-05	0.00304963
AFUA_6G01800	Glucanase (EC 3.2.1.-)	GO:0005576	extracellular region	CC	IEA	2.40128e-05	0.00304963
AFUA_4G11800	Alkaline protease 1 (ALP) (EC 3.4.21.63) (Aspergillopeptidase B) (Aspergillus proteinase B) (Elastase) (Elastinolytic serine proteinase) (Oryzin) (allergen Asp f 13)	GO:0005576	extracellular region	CC	IDA, IEA	2.40128e-05	0.00304963
AFUA_3G02090	Probable exo-1,4-beta-xylosidase bxlB (EC 3.2.1.37) (1,4-beta-D-xylan xylohydrolase bxlB) (Beta-xylosidase bxlB) (Xylobiase bxlB)	GO:0005576	extracellular region	CC	IEA	2.40128e-05	0.00304963
AFUA_3G01910	Probable 1,4-beta-D-glucan cellobiohydrolase C (EC 3.2.1.91) (Beta-glucancellobiohydrolase C) (Exocellobiohydrolase C) (Exoglucanase C)	GO:0005576	extracellular region	CC	IEA	2.40128e-05	0.00304963
AFUA_6G00450	Probable feruloyl esterase B-1 (EC 3.1.1.73) (Ferulic acid esterase B-1) (FAEB-1)	GO:0005576	extracellular region	CC	IEA	2.40128e-05	0.00304963
AFUA_8G07080	Extracellular metalloproteinase mep (EC 3.4.24.-) (Elastinolytic metalloproteinase mep) (Fungalysin mep)	GO:0005576	extracellular region	CC	IEA	2.40128e-05	0.00304963
AFUA_8G06890	Probable endo-xylogalacturonan hydrolase A (EC 3.2.1.-)	GO:0005576	extracellular region	CC	IEA	2.40128e-05	0.00304963
AFUA_2G04620	Hsp70 chaperone BiP/Kar2, putative	GO:0006986	response to unfolded protein	BP	ISS	0.000166605	0.00705292
AFUA_3G04070	BZIP transcription factor HacA	GO:0006986	response to unfolded protein	BP	IMP	0.000166605	0.00705292
AFUA_1G00480	Glucosamine-6-phosphate deaminase, putative (EC 3.5.99.6)	GO:0004342	glucosamine-6-phosphate deaminase activity	MF	IEA	0.000166605	0.00705292
AFUA_8G04070	Glucosamine-6-phosphate deaminase, putative (EC 3.5.99.6)	GO:0004342	glucosamine-6-phosphate deaminase activity	MF	IEA	0.000166605	0.00705292
AFUA_1G00480	Glucosamine-6-phosphate deaminase, putative (EC 3.5.99.6)	GO:0006044	N-acetylglucosamine metabolic process	BP	IEA	0.000982712	0.0300345
AFUA_8G04070	Glucosamine-6-phosphate deaminase, putative (EC 3.5.99.6)	GO:0006044	N-acetylglucosamine metabolic process	BP	IEA	0.000982712	0.0300345
AFUA_1G00780	Uncharacterized protein	GO:0008150	biological_process	BP	ND	0.00118246	0.0300345
AFUA_1G02260	Uncharacterized protein	GO:0008150	biological_process	BP	ND	0.00118246	0.0300345
AFUA_1G03090	Mitochondrial integral membrane protein	GO:0008150	biological_process	BP	ND	0.00118246	0.0300345
AFUA_1G03352	Alpha-1,3-glucanase/mutanase, putative (EC 3.2.1.-)	GO:0008150	biological_process	BP	ND	0.00118246	0.0300345
AFUA_1G07030	Uncharacterized protein	GO:0008150	biological_process	BP	ND	0.00118246	0.0300345
AFUA_1G11180	Heat shock protein/chaperonin HSP78, putative	GO:0008150	biological_process	BP	ND	0.00118246	0.0300345
AFUA_1G13750	C2H2 transcription factor (Rpn4), putative	GO:0008150	biological_process	BP	ND	0.00118246	0.0300345
AFUA_1G13820	Uncharacterized protein	GO:0008150	biological_process	BP	ND	0.00118246	0.0300345
AFUA_1G14000	Uncharacterized protein	GO:0008150	biological_process	BP	ND	0.00118246	0.0300345
AFUA_2G05870	Uncharacterized protein	GO:0008150	biological_process	BP	ND	0.00118246	0.0300345
AFUA_2G15350	Uncharacterized protein	GO:0008150	biological_process	BP	ND	0.00118246	0.0300345
AFUA_2G15360	Uncharacterized protein	GO:0008150	biological_process	BP	ND	0.00118246	0.0300345
AFUA_2G16430	Uncharacterized protein	GO:0008150	biological_process	BP	ND	0.00118246	0.0300345
AFUA_2G16440	Uncharacterized protein	GO:0008150	biological_process	BP	ND	0.00118246	0.0300345
AFUA_2G17630	Uncharacterized protein	GO:0008150	biological_process	BP	ND	0.00118246	0.0300345
AFUA_2G17640	Uncharacterized protein	GO:0008150	biological_process	BP	ND	0.00118246	0.0300345
AFUA_2G17650	DUF907 domain protein	GO:0008150	biological_process	BP	ND	0.00118246	0.0300345
AFUA_2G17670	Uncharacterized protein	GO:0008150	biological_process	BP	ND	0.00118246	0.0300345
AFUA_3G00130	Uncharacterized protein	GO:0008150	biological_process	BP	ND	0.00118246	0.0300345
AFUA_3G00880	UPF0619 GPI-anchored membrane protein AFUA_3G00880	GO:0008150	biological_process	BP	ND	0.00118246	0.0300345
AFUA_3G02420	ThiJ/PfpI family transcriptional regulator, putative	GO:0008150	biological_process	BP	ND	0.00118246	0.0300345
AFUA_3G02790	Amidohydrolase family protein	GO:0008150	biological_process	BP	ND	0.00118246	0.0300345
AFUA_3G02990	Uncharacterized protein	GO:0008150	biological_process	BP	ND	0.00118246	0.0300345
AFUA_3G03720	Uncharacterized protein	GO:0008150	biological_process	BP	ND	0.00118246	0.0300345
AFUA_3G07870	Extracellular serine-rich protein, putative	GO:0008150	biological_process	BP	ND	0.00118246	0.0300345
AFUA_3G10850	DUF821 domain protein	GO:0008150	biological_process	BP	ND	0.00118246	0.0300345
AFUA_3G13110	Extracellular serine-threonine rich protein	GO:0008150	biological_process	BP	ND	0.00118246	0.0300345
AFUA_3G13140	Methyltransferase, putative	GO:0008150	biological_process	BP	ND	0.00118246	0.0300345
AFUA_3G15055	Uncharacterized protein	GO:0008150	biological_process	BP	ND	0.00118246	0.0300345
AFUA_4G00480	MFS multidrug transporter, putative	GO:0008150	biological_process	BP	ND	0.00118246	0.0300345
AFUA_4G00490	Uncharacterized protein	GO:0008150	biological_process	BP	ND	0.00118246	0.0300345
AFUA_4G02780	Toxin biosynthesis peroxidase, putative (EC 1.11.-.-)	GO:0008150	biological_process	BP	ND	0.00118246	0.0300345
AFUA_4G03830	Uncharacterized protein	GO:0008150	biological_process	BP	ND	0.00118246	0.0300345
AFUA_4G04280	AN1 zinc finger protein	GO:0008150	biological_process	BP	ND	0.00118246	0.0300345
AFUA_4G06810	Uncharacterized protein	GO:0008150	biological_process	BP	ND	0.00118246	0.0300345
AFUA_4G09450	Uncharacterized protein	GO:0008150	biological_process	BP	ND	0.00118246	0.0300345
AFUA_4G09930	Uncharacterized protein	GO:0008150	biological_process	BP	ND	0.00118246	0.0300345
AFUA_4G14080	Spherulin 4-like cell surface protein, putative	GO:0008150	biological_process	BP	ND	0.00118246	0.0300345
AFUA_4G14350	Kelch repeat protein	GO:0008150	biological_process	BP	ND	0.00118246	0.0300345
AFUA_5G00180	DUF221 membrane protein, putative	GO:0008150	biological_process	BP	ND	0.00118246	0.0300345
AFUA_5G00975	DUF614 domain protein	GO:0008150	biological_process	BP	ND	0.00118246	0.0300345
AFUA_5G01245	Uncharacterized protein	GO:0008150	biological_process	BP	ND	0.00118246	0.0300345
AFUA_5G09330	CipC-like antibiotic response protein, putative	GO:0008150	biological_process	BP	ND	0.00118246	0.0300345
AFUA_5G11170	Nucleosome remodeling complex ATPase subunit (Snf2h), putative	GO:0008150	biological_process	BP	ND	0.00118246	0.0300345
AFUA_5G11180	Uncharacterized protein	GO:0008150	biological_process	BP	ND	0.00118246	0.0300345
AFUA_5G11190	Uncharacterized protein	GO:0008150	biological_process	BP	ND	0.00118246	0.0300345
AFUA_5G12700	Uncharacterized protein	GO:0008150	biological_process	BP	ND	0.00118246	0.0300345
AFUA_5G14320	Uncharacterized protein	GO:0008150	biological_process	BP	ND	0.00118246	0.0300345
AFUA_6G00480	Putative uncharacterized protein	GO:0008150	biological_process	BP	ND	0.00118246	0.0300345
AFUA_6G04280	Integral membrane protein	GO:0008150	biological_process	BP	ND	0.00118246	0.0300345
AFUA_6G06470	Heat shock protein Hsp30-like, putative	GO:0008150	biological_process	BP	ND	0.00118246	0.0300345
AFUA_6G11780	Uncharacterized protein	GO:0008150	biological_process	BP	ND	0.00118246	0.0300345
AFUA_6G11970	WSC domain protein, putative (EC 3.2.1.-)	GO:0008150	biological_process	BP	ND	0.00118246	0.0300345
AFUA_7G01780	Uncharacterized protein	GO:0008150	biological_process	BP	ND	0.00118246	0.0300345
AFUA_7G02010	Indoleamine 2,3-dioxygenase family protein (EC 1.13.11.-)	GO:0008150	biological_process	BP	ND	0.00118246	0.0300345
AFUA_7G04960	N-acetyltransferase, GNAT family, putative (EC 3.2.1.-)	GO:0008150	biological_process	BP	ND	0.00118246	0.0300345
AFUA_7G06130	Plasma membrane protein Pth11-like, putative	GO:0008150	biological_process	BP	ND	0.00118246	0.0300345
AFUA_7G06470	Uncharacterized protein	GO:0008150	biological_process	BP	ND	0.00118246	0.0300345
AFUA_7G08260	Uncharacterized protein	GO:0008150	biological_process	BP	ND	0.00118246	0.0300345
AFUA_7G08390	Uncharacterized protein	GO:0008150	biological_process	BP	ND	0.00118246	0.0300345
AFUA_8G01620	Uncharacterized protein	GO:0008150	biological_process	BP	ND	0.00118246	0.0300345
AFUA_8G01690	Uncharacterized protein	GO:0008150	biological_process	BP	ND	0.00118246	0.0300345
AFUA_8G01795	Uncharacterized protein	GO:0008150	biological_process	BP	ND	0.00118246	0.0300345
AFUA_8G01800	Thiosulfate sulfurtransferase, putative (EC 2.8.1.-)	GO:0008150	biological_process	BP	ND	0.00118246	0.0300345
AFUA_8G02190	Uncharacterized protein	GO:0008150	biological_process	BP	ND	0.00118246	0.0300345
AFUA_8G05770	Uncharacterized protein	GO:0008150	biological_process	BP	ND	0.00118246	0.0300345
AFUA_8G06350	Esterase family protein	GO:0008150	biological_process	BP	ND	0.00118246	0.0300345
AFUA_8G06360	Alpha-1,3-glucanase, putative (EC 3.2.1.-)	GO:0008150	biological_process	BP	ND	0.00118246	0.0300345
AFUA_8G06490	Uncharacterized protein	GO:0008150	biological_process	BP	ND	0.00118246	0.0300345
AFUA_8G06640	UbiE/COQ5 methyltransferase, putative (EC 2.1.1.-)	GO:0008150	biological_process	BP	ND	0.00118246	0.0300345
AFUA_8G07160	Uncharacterized protein	GO:0008150	biological_process	BP	ND	0.00118246	0.0300345
AFUA_4G06820	Protein ecm33	GO:0008150	biological_process	BP	ND	0.00118246	0.0300345
AFUA_6G00450	Probable feruloyl esterase B-1 (EC 3.1.1.73) (Ferulic acid esterase B-1) (FAEB-1)	GO:0008150	biological_process	BP	ND	0.00118246	0.0300345
AFUA_8G07080	Extracellular metalloproteinase mep (EC 3.4.24.-) (Elastinolytic metalloproteinase mep) (Fungalysin mep)	GO:0008150	biological_process	BP	ND	0.00118246	0.0300345
AFUA_1G00480	Glucosamine-6-phosphate deaminase, putative (EC 3.5.99.6)	GO:0005575	cellular_component	CC	ND	0.00239	0.0454647
AFUA_1G00780	Uncharacterized protein	GO:0005575	cellular_component	CC	ND	0.00239	0.0454647
AFUA_1G02260	Uncharacterized protein	GO:0005575	cellular_component	CC	ND	0.00239	0.0454647
AFUA_1G03352	Alpha-1,3-glucanase/mutanase, putative (EC 3.2.1.-)	GO:0005575	cellular_component	CC	ND	0.00239	0.0454647
AFUA_1G07030	Uncharacterized protein	GO:0005575	cellular_component	CC	ND	0.00239	0.0454647
AFUA_1G11180	Heat shock protein/chaperonin HSP78, putative	GO:0005575	cellular_component	CC	ND	0.00239	0.0454647
AFUA_1G13820	Uncharacterized protein	GO:0005575	cellular_component	CC	ND	0.00239	0.0454647
AFUA_1G14000	Uncharacterized protein	GO:0005575	cellular_component	CC	ND	0.00239	0.0454647
AFUA_2G05870	Uncharacterized protein	GO:0005575	cellular_component	CC	ND	0.00239	0.0454647
AFUA_2G15350	Uncharacterized protein	GO:0005575	cellular_component	CC	ND	0.00239	0.0454647
AFUA_2G15360	Uncharacterized protein	GO:0005575	cellular_component	CC	ND	0.00239	0.0454647
AFUA_2G16430	Uncharacterized protein	GO:0005575	cellular_component	CC	ND	0.00239	0.0454647
AFUA_2G16440	Uncharacterized protein	GO:0005575	cellular_component	CC	ND	0.00239	0.0454647
AFUA_2G17640	Uncharacterized protein	GO:0005575	cellular_component	CC	ND	0.00239	0.0454647
AFUA_2G17650	DUF907 domain protein	GO:0005575	cellular_component	CC	ND	0.00239	0.0454647
AFUA_2G17670	Uncharacterized protein	GO:0005575	cellular_component	CC	ND	0.00239	0.0454647
AFUA_3G00130	Uncharacterized protein	GO:0005575	cellular_component	CC	ND	0.00239	0.0454647
AFUA_3G00880	UPF0619 GPI-anchored membrane protein AFUA_3G00880	GO:0005575	cellular_component	CC	ND	0.00239	0.0454647
AFUA_3G02420	ThiJ/PfpI family transcriptional regulator, putative	GO:0005575	cellular_component	CC	ND	0.00239	0.0454647
AFUA_3G02790	Amidohydrolase family protein	GO:0005575	cellular_component	CC	ND	0.00239	0.0454647
AFUA_3G02990	Uncharacterized protein	GO:0005575	cellular_component	CC	ND	0.00239	0.0454647
AFUA_3G03720	Uncharacterized protein	GO:0005575	cellular_component	CC	ND	0.00239	0.0454647
AFUA_3G04070	BZIP transcription factor HacA	GO:0005575	cellular_component	CC	ND	0.00239	0.0454647
AFUA_3G09240	CAIB/BAIF family enzyme	GO:0005575	cellular_component	CC	ND	0.00239	0.0454647
AFUA_3G10850	DUF821 domain protein	GO:0005575	cellular_component	CC	ND	0.00239	0.0454647
AFUA_3G13110	Extracellular serine-threonine rich protein	GO:0005575	cellular_component	CC	ND	0.00239	0.0454647
AFUA_3G14250	Indoleamine 2,3-dioxygenase subfamily	GO:0005575	cellular_component	CC	ND	0.00239	0.0454647
AFUA_3G15055	Uncharacterized protein	GO:0005575	cellular_component	CC	ND	0.00239	0.0454647
AFUA_4G00440	Short chain dehydrogenase, putative	GO:0005575	cellular_component	CC	ND	0.00239	0.0454647
AFUA_4G00480	MFS multidrug transporter, putative	GO:0005575	cellular_component	CC	ND	0.00239	0.0454647
AFUA_4G00490	Uncharacterized protein	GO:0005575	cellular_component	CC	ND	0.00239	0.0454647
AFUA_4G00610	Aryl-alcohol dehydrogenase, putative (EC 1.1.-.-)	GO:0005575	cellular_component	CC	ND	0.00239	0.0454647
AFUA_4G02780	Toxin biosynthesis peroxidase, putative (EC 1.11.-.-)	GO:0005575	cellular_component	CC	ND	0.00239	0.0454647
AFUA_4G03210	Probable cutinase 3 (EC 3.1.1.74) (Cutin hydrolase 3)	GO:0005575	cellular_component	CC	ND	0.00239	0.0454647
AFUA_4G06810	Uncharacterized protein	GO:0005575	cellular_component	CC	ND	0.00239	0.0454647
AFUA_4G09450	Uncharacterized protein	GO:0005575	cellular_component	CC	ND	0.00239	0.0454647
AFUA_4G09930	Uncharacterized protein	GO:0005575	cellular_component	CC	ND	0.00239	0.0454647
AFUA_4G13770	Glycosyl hydrolase, putative (EC 3.-.-.-)	GO:0005575	cellular_component	CC	ND	0.00239	0.0454647
AFUA_4G14080	Spherulin 4-like cell surface protein, putative	GO:0005575	cellular_component	CC	ND	0.00239	0.0454647
AFUA_4G14350	Kelch repeat protein	GO:0005575	cellular_component	CC	ND	0.00239	0.0454647
AFUA_5G06910	DUF636 domain protein	GO:0005575	cellular_component	CC	ND	0.00239	0.0454647
AFUA_5G11170	Nucleosome remodeling complex ATPase subunit (Snf2h), putative	GO:0005575	cellular_component	CC	ND	0.00239	0.0454647
AFUA_5G11180	Uncharacterized protein	GO:0005575	cellular_component	CC	ND	0.00239	0.0454647
AFUA_5G11190	Uncharacterized protein	GO:0005575	cellular_component	CC	ND	0.00239	0.0454647
AFUA_5G12700	Uncharacterized protein	GO:0005575	cellular_component	CC	ND	0.00239	0.0454647
AFUA_5G14320	Uncharacterized protein	GO:0005575	cellular_component	CC	ND	0.00239	0.0454647
AFUA_5G14330	12-oxophytodienoate reductase, putative (EC 1.3.1.-)	GO:0005575	cellular_component	CC	ND	0.00239	0.0454647
AFUA_6G00480	Putative uncharacterized protein	GO:0005575	cellular_component	CC	ND	0.00239	0.0454647
AFUA_6G01800	Glucanase (EC 3.2.1.-)	GO:0005575	cellular_component	CC	ND	0.00239	0.0454647
AFUA_6G03140	Oligopeptide transporter, putative	GO:0005575	cellular_component	CC	ND	0.00239	0.0454647
AFUA_6G04280	Integral membrane protein	GO:0005575	cellular_component	CC	ND	0.00239	0.0454647
AFUA_6G06470	Heat shock protein Hsp30-like, putative	GO:0005575	cellular_component	CC	ND	0.00239	0.0454647
AFUA_6G09315	Uncharacterized protein	GO:0005575	cellular_component	CC	ND	0.00239	0.0454647
AFUA_6G11780	Uncharacterized protein	GO:0005575	cellular_component	CC	ND	0.00239	0.0454647
AFUA_6G11970	WSC domain protein, putative (EC 3.2.1.-)	GO:0005575	cellular_component	CC	ND	0.00239	0.0454647
AFUA_7G00940	Isoamyl alcohol oxidase, putative	GO:0005575	cellular_component	CC	ND	0.00239	0.0454647
AFUA_7G01780	Uncharacterized protein	GO:0005575	cellular_component	CC	ND	0.00239	0.0454647
AFUA_7G02010	Indoleamine 2,3-dioxygenase family protein (EC 1.13.11.-)	GO:0005575	cellular_component	CC	ND	0.00239	0.0454647
AFUA_7G04960	N-acetyltransferase, GNAT family, putative (EC 3.2.1.-)	GO:0005575	cellular_component	CC	ND	0.00239	0.0454647
AFUA_7G06130	Plasma membrane protein Pth11-like, putative	GO:0005575	cellular_component	CC	ND	0.00239	0.0454647
AFUA_7G06470	Uncharacterized protein	GO:0005575	cellular_component	CC	ND	0.00239	0.0454647
AFUA_7G08260	Uncharacterized protein	GO:0005575	cellular_component	CC	ND	0.00239	0.0454647
AFUA_7G08390	Uncharacterized protein	GO:0005575	cellular_component	CC	ND	0.00239	0.0454647
AFUA_8G01620	Uncharacterized protein	GO:0005575	cellular_component	CC	ND	0.00239	0.0454647
AFUA_8G01690	Uncharacterized protein	GO:0005575	cellular_component	CC	ND	0.00239	0.0454647
AFUA_8G01795	Uncharacterized protein	GO:0005575	cellular_component	CC	ND	0.00239	0.0454647
AFUA_8G01800	Thiosulfate sulfurtransferase, putative (EC 2.8.1.-)	GO:0005575	cellular_component	CC	ND	0.00239	0.0454647
AFUA_8G02190	Uncharacterized protein	GO:0005575	cellular_component	CC	ND	0.00239	0.0454647
AFUA_8G02430	Zinc-binding alcohol dehydrogenase, putative (EC 1.1.-.-)	GO:0005575	cellular_component	CC	ND	0.00239	0.0454647
AFUA_8G02440	C-4 methyl sterol oxidase, putative (EC 1.-.-.-)	GO:0005575	cellular_component	CC	ND	0.00239	0.0454647
AFUA_8G02530	Extracellular lipase, putative (EC 3.1.1.3)	GO:0005575	cellular_component	CC	ND	0.00239	0.0454647
AFUA_8G04070	Glucosamine-6-phosphate deaminase, putative (EC 3.5.99.6)	GO:0005575	cellular_component	CC	ND	0.00239	0.0454647
AFUA_8G04890	Uncharacterized protein	GO:0005575	cellular_component	CC	ND	0.00239	0.0454647
AFUA_8G05770	Uncharacterized protein	GO:0005575	cellular_component	CC	ND	0.00239	0.0454647
AFUA_8G06060	Uncharacterized protein	GO:0005575	cellular_component	CC	ND	0.00239	0.0454647
AFUA_8G06350	Esterase family protein	GO:0005575	cellular_component	CC	ND	0.00239	0.0454647
AFUA_8G06360	Alpha-1,3-glucanase, putative (EC 3.2.1.-)	GO:0005575	cellular_component	CC	ND	0.00239	0.0454647
AFUA_8G06490	Uncharacterized protein	GO:0005575	cellular_component	CC	ND	0.00239	0.0454647
AFUA_8G07160	Uncharacterized protein	GO:0005575	cellular_component	CC	ND	0.00239	0.0454647
AFUA_4G11800	Alkaline protease 1 (ALP) (EC 3.4.21.63) (Aspergillopeptidase B) (Aspergillus proteinase B) (Elastase) (Elastinolytic serine proteinase) (Oryzin) (allergen Asp f 13)	GO:0005575	cellular_component	CC	ND	0.00239	0.0454647
AFUA_6G00450	Probable feruloyl esterase B-1 (EC 3.1.1.73) (Ferulic acid esterase B-1) (FAEB-1)	GO:0005575	cellular_component	CC	ND	0.00239	0.0454647
AFUA_8G06890	Probable endo-xylogalacturonan hydrolase A (EC 3.2.1.-)	GO:0005575	cellular_component	CC	ND	0.00239	0.0454647
AFUA_6G01800	Glucanase (EC 3.2.1.-)	GO:0000272	polysaccharide catabolic process	BP	IEA	0.00250593	0.0454647
AFUA_3G02090	Probable exo-1,4-beta-xylosidase bxlB (EC 3.2.1.37) (1,4-beta-D-xylan xylohydrolase bxlB) (Beta-xylosidase bxlB) (Xylobiase bxlB)	GO:0000272	polysaccharide catabolic process	BP	IEA	0.00250593	0.0454647
AFUA_3G01910	Probable 1,4-beta-D-glucan cellobiohydrolase C (EC 3.2.1.91) (Beta-glucancellobiohydrolase C) (Exocellobiohydrolase C) (Exoglucanase C)	GO:0000272	polysaccharide catabolic process	BP	IEA	0.00250593	0.0454647
AFUA_6G00450	Probable feruloyl esterase B-1 (EC 3.1.1.73) (Ferulic acid esterase B-1) (FAEB-1)	GO:0000272	polysaccharide catabolic process	BP	IEA	0.00250593	0.0454647
AFUA_8G06890	Probable endo-xylogalacturonan hydrolase A (EC 3.2.1.-)	GO:0000272	polysaccharide catabolic process	BP	IEA	0.00250593	0.0454647
GMM & GelMM (28)
Categories
GO ID	GO name	GO namespace	Exact p-value	Adjusted p-value	# genes / category	# genes / input
GO:0003674	molecular_function	MF	7.82159e-05	0.0019554	22 / 4447	22 / 28
GO:0008446	GDP-mannose 4,6-dehydratase activity	MF	0.00273944	0.0335258	1 / 1	1 / 28
GO:0005575	cellular_component	CC	0.0040231	0.0335258	21 / 5105	21 / 28
Genes
Gene ID	Protein name	GO ID	GO name	GO namespace	Evidence code	Exact p-value	Adjusted p-value
AFUA_1G00660	Uncharacterized protein	GO:0003674	molecular_function	MF	ND	7.82159e-05	0.0019554
AFUA_1G01175	Uncharacterized protein	GO:0003674	molecular_function	MF	ND	7.82159e-05	0.0019554
AFUA_1G01520	Uncharacterized protein	GO:0003674	molecular_function	MF	ND	7.82159e-05	0.0019554
AFUA_1G03270	Uncharacterized protein	GO:0003674	molecular_function	MF	ND	7.82159e-05	0.0019554
AFUA_1G03310	Uncharacterized protein	GO:0003674	molecular_function	MF	ND	7.82159e-05	0.0019554
AFUA_1G11240	Uncharacterized protein	GO:0003674	molecular_function	MF	ND	7.82159e-05	0.0019554
AFUA_2G00500	Uncharacterized protein	GO:0003674	molecular_function	MF	ND	7.82159e-05	0.0019554
AFUA_2G17320	Uncharacterized protein	GO:0003674	molecular_function	MF	ND	7.82159e-05	0.0019554
AFUA_3G03040	Uncharacterized protein	GO:0003674	molecular_function	MF	ND	7.82159e-05	0.0019554
AFUA_3G03060	Cell wall protein PhiA	GO:0003674	molecular_function	MF	ND	7.82159e-05	0.0019554
AFUA_3G13810	Integral membrane protein, putative	GO:0003674	molecular_function	MF	ND	7.82159e-05	0.0019554
AFUA_4G01480	MFS transporter, putative	GO:0003674	molecular_function	MF	ND	7.82159e-05	0.0019554
AFUA_4G13990	Uncharacterized protein	GO:0003674	molecular_function	MF	ND	7.82159e-05	0.0019554
AFUA_4G14250	Uncharacterized protein	GO:0003674	molecular_function	MF	ND	7.82159e-05	0.0019554
AFUA_5G00160	MFS polyamine transporter, putative	GO:0003674	molecular_function	MF	ND	7.82159e-05	0.0019554
AFUA_6G00250	GPI anchored protein, putative	GO:0003674	molecular_function	MF	ND	7.82159e-05	0.0019554
AFUA_6G00540	Putative uncharacterized protein	GO:0003674	molecular_function	MF	ND	7.82159e-05	0.0019554
AFUA_6G09865	Uncharacterized protein	GO:0003674	molecular_function	MF	ND	7.82159e-05	0.0019554
AFUA_6G11810	RTA1 domain protein, putative	GO:0003674	molecular_function	MF	ND	7.82159e-05	0.0019554
AFUA_7G01102	Uncharacterized protein	GO:0003674	molecular_function	MF	ND	7.82159e-05	0.0019554
AFUA_8G06070	Uncharacterized protein	GO:0003674	molecular_function	MF	ND	7.82159e-05	0.0019554
AFUA_8G06974	Uncharacterized protein	GO:0003674	molecular_function	MF	ND	7.82159e-05	0.0019554
AFUA_7G06990	GDP-D-mannose dehydratase, putative (EC 4.2.1.47)	GO:0008446	GDP-mannose 4,6-dehydratase activity	MF	IEA	0.00273944	0.0335258
AFUA_1G00660	Uncharacterized protein	GO:0005575	cellular_component	CC	ND	0.0040231	0.0335258
AFUA_1G01175	Uncharacterized protein	GO:0005575	cellular_component	CC	ND	0.0040231	0.0335258
AFUA_1G03270	Uncharacterized protein	GO:0005575	cellular_component	CC	ND	0.0040231	0.0335258
AFUA_1G03310	Uncharacterized protein	GO:0005575	cellular_component	CC	ND	0.0040231	0.0335258
AFUA_1G11240	Uncharacterized protein	GO:0005575	cellular_component	CC	ND	0.0040231	0.0335258
AFUA_2G00500	Uncharacterized protein	GO:0005575	cellular_component	CC	ND	0.0040231	0.0335258
AFUA_2G17320	Uncharacterized protein	GO:0005575	cellular_component	CC	ND	0.0040231	0.0335258
AFUA_3G02460	Serine protein kinase, putative (EC 2.7.11.1)	GO:0005575	cellular_component	CC	ND	0.0040231	0.0335258
AFUA_3G03040	Uncharacterized protein	GO:0005575	cellular_component	CC	ND	0.0040231	0.0335258
AFUA_3G13810	Integral membrane protein, putative	GO:0005575	cellular_component	CC	ND	0.0040231	0.0335258
AFUA_4G13850	TfdA family oxidoreductase, putative	GO:0005575	cellular_component	CC	ND	0.0040231	0.0335258
AFUA_4G13990	Uncharacterized protein	GO:0005575	cellular_component	CC	ND	0.0040231	0.0335258
AFUA_4G14250	Uncharacterized protein	GO:0005575	cellular_component	CC	ND	0.0040231	0.0335258
AFUA_6G00250	GPI anchored protein, putative	GO:0005575	cellular_component	CC	ND	0.0040231	0.0335258
AFUA_6G00540	Putative uncharacterized protein	GO:0005575	cellular_component	CC	ND	0.0040231	0.0335258
AFUA_6G09865	Uncharacterized protein	GO:0005575	cellular_component	CC	ND	0.0040231	0.0335258
AFUA_7G01102	Uncharacterized protein	GO:0005575	cellular_component	CC	ND	0.0040231	0.0335258
AFUA_7G06990	GDP-D-mannose dehydratase, putative (EC 4.2.1.47)	GO:0005575	cellular_component	CC	ND	0.0040231	0.0335258
AFUA_8G02290	Uncharacterized protein	GO:0005575	cellular_component	CC	ND	0.0040231	0.0335258
AFUA_8G06070	Uncharacterized protein	GO:0005575	cellular_component	CC	ND	0.0040231	0.0335258
AFUA_8G06974	Uncharacterized protein	GO:0005575	cellular_component	CC	ND	0.0040231	0.0335258
AFUA_1G07030	Uncharacterized protein	GO:0005575	cellular_component	CC	ND	0.00236077	0.029068
AFUA_1G11180	Heat shock protein/chaperonin HSP78, putative	GO:0005575	cellular_component	CC	ND	0.00236077	0.029068
AFUA_1G13820	Uncharacterized protein	GO:0005575	cellular_component	CC	ND	0.00236077	0.029068
AFUA_1G14000	Uncharacterized protein	GO:0005575	cellular_component	CC	ND	0.00236077	0.029068
AFUA_2G00450	Hexokinase, putative (EC 2.7.1.1)	GO:0005575	cellular_component	CC	ND	0.00236077	0.029068
AFUA_2G05870	Uncharacterized protein	GO:0005575	cellular_component	CC	ND	0.00236077	0.029068
AFUA_2G15330	Uncharacterized protein	GO:0005575	cellular_component	CC	ND	0.00236077	0.029068
AFUA_2G15350	Uncharacterized protein	GO:0005575	cellular_component	CC	ND	0.00236077	0.029068
AFUA_2G15360	Uncharacterized protein	GO:0005575	cellular_component	CC	ND	0.00236077	0.029068
AFUA_2G16430	Uncharacterized protein	GO:0005575	cellular_component	CC	ND	0.00236077	0.029068
AFUA_2G16440	Uncharacterized protein	GO:0005575	cellular_component	CC	ND	0.00236077	0.029068
AFUA_2G17640	Uncharacterized protein	GO:0005575	cellular_component	CC	ND	0.00236077	0.029068
AFUA_2G17650	DUF907 domain protein	GO:0005575	cellular_component	CC	ND	0.00236077	0.029068
AFUA_2G17670	Uncharacterized protein	GO:0005575	cellular_component	CC	ND	0.00236077	0.029068
AFUA_3G00130	Uncharacterized protein	GO:0005575	cellular_component	CC	ND	0.00236077	0.029068
AFUA_3G00880	UPF0619 GPI-anchored membrane protein AFUA_3G00880	GO:0005575	cellular_component	CC	ND	0.00236077	0.029068
AFUA_3G02420	ThiJ/PfpI family transcriptional regulator, putative	GO:0005575	cellular_component	CC	ND	0.00236077	0.029068
AFUA_3G02790	Amidohydrolase family protein	GO:0005575	cellular_component	CC	ND	0.00236077	0.029068
AFUA_3G02990	Uncharacterized protein	GO:0005575	cellular_component	CC	ND	0.00236077	0.029068
AFUA_3G03720	Uncharacterized protein	GO:0005575	cellular_component	CC	ND	0.00236077	0.029068
AFUA_3G04070	BZIP transcription factor HacA	GO:0005575	cellular_component	CC	ND	0.00236077	0.029068
AFUA_3G09240	CAIB/BAIF family enzyme	GO:0005575	cellular_component	CC	ND	0.00236077	0.029068
AFUA_3G10850	DUF821 domain protein	GO:0005575	cellular_component	CC	ND	0.00236077	0.029068
AFUA_3G13110	Extracellular serine-threonine rich protein	GO:0005575	cellular_component	CC	ND	0.00236077	0.029068
AFUA_3G14250	Indoleamine 2,3-dioxygenase subfamily	GO:0005575	cellular_component	CC	ND	0.00236077	0.029068
AFUA_3G15055	Uncharacterized protein	GO:0005575	cellular_component	CC	ND	0.00236077	0.029068
AFUA_4G00440	Short chain dehydrogenase, putative	GO:0005575	cellular_component	CC	ND	0.00236077	0.029068
AFUA_4G00480	MFS multidrug transporter, putative	GO:0005575	cellular_component	CC	ND	0.00236077	0.029068
AFUA_4G00490	Uncharacterized protein	GO:0005575	cellular_component	CC	ND	0.00236077	0.029068
AFUA_4G00610	Aryl-alcohol dehydrogenase, putative (EC 1.1.-.-)	GO:0005575	cellular_component	CC	ND	0.00236077	0.029068
AFUA_4G02780	Toxin biosynthesis peroxidase, putative (EC 1.11.-.-)	GO:0005575	cellular_component	CC	ND	0.00236077	0.029068
AFUA_4G03210	Probable cutinase 3 (EC 3.1.1.74) (Cutin hydrolase 3)	GO:0005575	cellular_component	CC	ND	0.00236077	0.029068
AFUA_4G06810	Uncharacterized protein	GO:0005575	cellular_component	CC	ND	0.00236077	0.029068
AFUA_4G09450	Uncharacterized protein	GO:0005575	cellular_component	CC	ND	0.00236077	0.029068
AFUA_4G09930	Uncharacterized protein	GO:0005575	cellular_component	CC	ND	0.00236077	0.029068
AFUA_4G13770	Glycosyl hydrolase, putative (EC 3.-.-.-)	GO:0005575	cellular_component	CC	ND	0.00236077	0.029068
AFUA_4G14080	Spherulin 4-like cell surface protein, putative	GO:0005575	cellular_component	CC	ND	0.00236077	0.029068
AFUA_4G14350	Kelch repeat protein	GO:0005575	cellular_component	CC	ND	0.00236077	0.029068
AFUA_4G14490	Extracellular dihydrogeodin oxidase/laccase, putative (EC 1.10.3.2)	GO:0005575	cellular_component	CC	ND	0.00236077	0.029068
AFUA_5G06910	DUF636 domain protein	GO:0005575	cellular_component	CC	ND	0.00236077	0.029068
AFUA_5G11170	Nucleosome remodeling complex ATPase subunit (Snf2h), putative	GO:0005575	cellular_component	CC	ND	0.00236077	0.029068
AFUA_5G11180	Uncharacterized protein	GO:0005575	cellular_component	CC	ND	0.00236077	0.029068
AFUA_5G11190	Uncharacterized protein	GO:0005575	cellular_component	CC	ND	0.00236077	0.029068
AFUA_5G12700	Uncharacterized protein	GO:0005575	cellular_component	CC	ND	0.00236077	0.029068
AFUA_5G14320	Uncharacterized protein	GO:0005575	cellular_component	CC	ND	0.00236077	0.029068
AFUA_5G14330	12-oxophytodienoate reductase, putative (EC 1.3.1.-)	GO:0005575	cellular_component	CC	ND	0.00236077	0.029068
AFUA_6G00260	Phosphatidylserine decarboxylase family protein (EC 4.1.1.-)	GO:0005575	cellular_component	CC	ND	0.00236077	0.029068
AFUA_6G00480	Putative uncharacterized protein	GO:0005575	cellular_component	CC	ND	0.00236077	0.029068
AFUA_6G01800	Glucanase (EC 3.2.1.-)	GO:0005575	cellular_component	CC	ND	0.00236077	0.029068
AFUA_6G03140	Oligopeptide transporter, putative	GO:0005575	cellular_component	CC	ND	0.00236077	0.029068
AFUA_6G04280	Integral membrane protein	GO:0005575	cellular_component	CC	ND	0.00236077	0.029068
AFUA_6G06470	Heat shock protein Hsp30-like, putative	GO:0005575	cellular_component	CC	ND	0.00236077	0.029068
AFUA_6G09315	Uncharacterized protein	GO:0005575	cellular_component	CC	ND	0.00236077	0.029068
AFUA_6G09790	LysM domain protein, putative	GO:0005575	cellular_component	CC	ND	0.00236077	0.029068
AFUA_6G11780	Uncharacterized protein	GO:0005575	cellular_component	CC	ND	0.00236077	0.029068
AFUA_6G11970	WSC domain protein, putative (EC 3.2.1.-)	GO:0005575	cellular_component	CC	ND	0.00236077	0.029068
AFUA_7G00910	OPT peptide transporter Mtd1, putative	GO:0005575	cellular_component	CC	ND	0.00236077	0.029068
AFUA_7G00940	Isoamyl alcohol oxidase, putative	GO:0005575	cellular_component	CC	ND	0.00236077	0.029068
AFUA_7G01780	Uncharacterized protein	GO:0005575	cellular_component	CC	ND	0.00236077	0.029068
AFUA_7G02010	Indoleamine 2,3-dioxygenase family protein (EC 1.13.11.-)	GO:0005575	cellular_component	CC	ND	0.00236077	0.029068
AFUA_7G04960	N-acetyltransferase, GNAT family, putative (EC 3.2.1.-)	GO:0005575	cellular_component	CC	ND	0.00236077	0.029068
AFUA_7G06130	Plasma membrane protein Pth11-like, putative	GO:0005575	cellular_component	CC	ND	0.00236077	0.029068
AFUA_7G06470	Uncharacterized protein	GO:0005575	cellular_component	CC	ND	0.00236077	0.029068
AFUA_7G07000	Fumarylacetoacetate hydrolase family protein	GO:0005575	cellular_component	CC	ND	0.00236077	0.029068
AFUA_7G08260	Uncharacterized protein	GO:0005575	cellular_component	CC	ND	0.00236077	0.029068
AFUA_7G08390	Uncharacterized protein	GO:0005575	cellular_component	CC	ND	0.00236077	0.029068
AFUA_7G08420	Uncharacterized protein	GO:0005575	cellular_component	CC	ND	0.00236077	0.029068
AFUA_8G01620	Uncharacterized protein	GO:0005575	cellular_component	CC	ND	0.00236077	0.029068
AFUA_8G01690	Uncharacterized protein	GO:0005575	cellular_component	CC	ND	0.00236077	0.029068
AFUA_8G01795	Uncharacterized protein	GO:0005575	cellular_component	CC	ND	0.00236077	0.029068
AFUA_8G01800	Thiosulfate sulfurtransferase, putative (EC 2.8.1.-)	GO:0005575	cellular_component	CC	ND	0.00236077	0.029068
AFUA_8G02190	Uncharacterized protein	GO:0005575	cellular_component	CC	ND	0.00236077	0.029068
AFUA_8G02430	Zinc-binding alcohol dehydrogenase, putative (EC 1.1.-.-)	GO:0005575	cellular_component	CC	ND	0.00236077	0.029068
AFUA_8G02440	C-4 methyl sterol oxidase, putative (EC 1.-.-.-)	GO:0005575	cellular_component	CC	ND	0.00236077	0.029068
AFUA_8G02530	Extracellular lipase, putative (EC 3.1.1.3)	GO:0005575	cellular_component	CC	ND	0.00236077	0.029068
AFUA_8G04070	Glucosamine-6-phosphate deaminase, putative (EC 3.5.99.6)	GO:0005575	cellular_component	CC	ND	0.00236077	0.029068
AFUA_8G04890	Uncharacterized protein	GO:0005575	cellular_component	CC	ND	0.00236077	0.029068
AFUA_8G05770	Uncharacterized protein	GO:0005575	cellular_component	CC	ND	0.00236077	0.029068
AFUA_8G05780	NACHT and Ankyrin domain protein	GO:0005575	cellular_component	CC	ND	0.00236077	0.029068
AFUA_8G06060	Uncharacterized protein	GO:0005575	cellular_component	CC	ND	0.00236077	0.029068
AFUA_8G06350	Esterase family protein	GO:0005575	cellular_component	CC	ND	0.00236077	0.029068
AFUA_8G06360	Alpha-1,3-glucanase, putative (EC 3.2.1.-)	GO:0005575	cellular_component	CC	ND	0.00236077	0.029068
AFUA_8G06490	Uncharacterized protein	GO:0005575	cellular_component	CC	ND	0.00236077	0.029068
AFUA_8G07160	Uncharacterized protein	GO:0005575	cellular_component	CC	ND	0.00236077	0.029068
AFUA_4G11800	Alkaline protease 1 (ALP) (EC 3.4.21.63) (Aspergillopeptidase B) (Aspergillus proteinase B) (Elastase) (Elastinolytic serine proteinase) (Oryzin) (allergen Asp f 13)	GO:0005575	cellular_component	CC	ND	0.00236077	0.029068
AFUA_6G00450	Probable feruloyl esterase B-1 (EC 3.1.1.73) (Ferulic acid esterase B-1) (FAEB-1)	GO:0005575	cellular_component	CC	ND	0.00236077	0.029068
AFUA_8G06890	Probable endo-xylogalacturonan hydrolase A (EC 3.2.1.-)	GO:0005575	cellular_component	CC	ND	0.00236077	0.029068
AFUA_6G14620	Probable alpha-L-arabinofuranosidase B (ABF B) (Arabinosidase B) (EC 3.2.1.55)	GO:0045493	xylan catabolic process	BP	IEA	0.0024574	0.029068
AFUA_3G02090	Probable exo-1,4-beta-xylosidase bxlB (EC 3.2.1.37) (1,4-beta-D-xylan xylohydrolase bxlB) (Beta-xylosidase bxlB) (Xylobiase bxlB)	GO:0045493	xylan catabolic process	BP	IEA	0.0024574	0.029068
AFUA_6G00450	Probable feruloyl esterase B-1 (EC 3.1.1.73) (Ferulic acid esterase B-1) (FAEB-1)	GO:0045493	xylan catabolic process	BP	IEA	0.0024574	0.029068
AFUA_6G14620	Probable alpha-L-arabinofuranosidase B (ABF B) (Arabinosidase B) (EC 3.2.1.55)	GO:0005975	carbohydrate metabolic process	BP	IEA	0.00259577	0.029068
AFUA_1G00480	Glucosamine-6-phosphate deaminase, putative (EC 3.5.99.6)	GO:0005975	carbohydrate metabolic process	BP	IEA	0.00259577	0.029068
AFUA_2G00450	Hexokinase, putative (EC 2.7.1.1)	GO:0005975	carbohydrate metabolic process	BP	IEA	0.00259577	0.029068
AFUA_4G13770	Glycosyl hydrolase, putative (EC 3.-.-.-)	GO:0005975	carbohydrate metabolic process	BP	IEA	0.00259577	0.029068
AFUA_6G01800	Glucanase (EC 3.2.1.-)	GO:0005975	carbohydrate metabolic process	BP	IEA	0.00259577	0.029068
AFUA_6G09540	Endoglucanase, putative (EC 3.2.1.-)	GO:0005975	carbohydrate metabolic process	BP	IEA	0.00259577	0.029068
AFUA_8G04070	Glucosamine-6-phosphate deaminase, putative (EC 3.5.99.6)	GO:0005975	carbohydrate metabolic process	BP	IEA	0.00259577	0.029068
AFUA_3G02090	Probable exo-1,4-beta-xylosidase bxlB (EC 3.2.1.37) (1,4-beta-D-xylan xylohydrolase bxlB) (Beta-xylosidase bxlB) (Xylobiase bxlB)	GO:0005975	carbohydrate metabolic process	BP	IEA	0.00259577	0.029068
AFUA_3G01910	Probable 1,4-beta-D-glucan cellobiohydrolase C (EC 3.2.1.91) (Beta-glucancellobiohydrolase C) (Exocellobiohydrolase C) (Exoglucanase C)	GO:0005975	carbohydrate metabolic process	BP	IEA	0.00259577	0.029068
AFUA_6G00450	Probable feruloyl esterase B-1 (EC 3.1.1.73) (Ferulic acid esterase B-1) (FAEB-1)	GO:0005975	carbohydrate metabolic process	BP	IEA	0.00259577	0.029068
AFUA_8G06890	Probable endo-xylogalacturonan hydrolase A (EC 3.2.1.-)	GO:0005975	carbohydrate metabolic process	BP	IEA	0.00259577	0.029068
AFUA_1G11180	Heat shock protein/chaperonin HSP78, putative	GO:0006950	response to stress	BP	IEA	0.0026061	0.029068
AFUA_5G09900	RTA1 domain protein, putative	GO:0006950	response to stress	BP	IEA	0.0026061	0.029068
AFUA_5G10270	Heat shock protein Hsp20/Hsp26, putative	GO:0006950	response to stress	BP	IEA	0.0026061	0.029068
AFUA_6G06470	Heat shock protein Hsp30-like, putative	GO:0006950	response to stress	BP	IEA	0.0026061	0.029068
AFUA_6G14620	Probable alpha-L-arabinofuranosidase B (ABF B) (Arabinosidase B) (EC 3.2.1.55)	GO:0016787	hydrolase activity	MF	IEA	0.0031456	0.0325794
AFUA_1G00480	Glucosamine-6-phosphate deaminase, putative (EC 3.5.99.6)	GO:0016787	hydrolase activity	MF	IEA	0.0031456	0.0325794
AFUA_1G03352	Alpha-1,3-glucanase/mutanase, putative (EC 3.2.1.-)	GO:0016787	hydrolase activity	MF	IEA	0.0031456	0.0325794
AFUA_3G02790	Amidohydrolase family protein	GO:0016787	hydrolase activity	MF	IEA	0.0031456	0.0325794
AFUA_3G02970	Aspergillopepsin, putative (EC 3.4.23.-)	GO:0016787	hydrolase activity	MF	IEA	0.0031456	0.0325794
AFUA_3G12740	Copper resistance-associated P-type ATPase, putative (EC 3.6.3.4)	GO:0016787	hydrolase activity	MF	IEA	0.0031456	0.0325794
AFUA_4G03210	Probable cutinase 3 (EC 3.1.1.74) (Cutin hydrolase 3)	GO:0016787	hydrolase activity	MF	IEA	0.0031456	0.0325794
AFUA_4G13770	Glycosyl hydrolase, putative (EC 3.-.-.-)	GO:0016787	hydrolase activity	MF	IEA	0.0031456	0.0325794
AFUA_6G01800	Glucanase (EC 3.2.1.-)	GO:0016787	hydrolase activity	MF	IEA	0.0031456	0.0325794
AFUA_6G03690	Sodium P-type ATPase, putative (EC 3.6.3.7)	GO:0016787	hydrolase activity	MF	IEA	0.0031456	0.0325794
AFUA_6G09540	Endoglucanase, putative (EC 3.2.1.-)	GO:0016787	hydrolase activity	MF	IEA	0.0031456	0.0325794
AFUA_6G11970	WSC domain protein, putative (EC 3.2.1.-)	GO:0016787	hydrolase activity	MF	IEA	0.0031456	0.0325794
AFUA_7G04960	N-acetyltransferase, GNAT family, putative (EC 3.2.1.-)	GO:0016787	hydrolase activity	MF	IEA	0.0031456	0.0325794
AFUA_7G07000	Fumarylacetoacetate hydrolase family protein	GO:0016787	hydrolase activity	MF	IEA	0.0031456	0.0325794
AFUA_8G01520	Pectin methylesterase, putative	GO:0016787	hydrolase activity	MF	IEA	0.0031456	0.0325794
AFUA_8G02530	Extracellular lipase, putative (EC 3.1.1.3)	GO:0016787	hydrolase activity	MF	IEA	0.0031456	0.0325794
AFUA_8G04070	Glucosamine-6-phosphate deaminase, putative (EC 3.5.99.6)	GO:0016787	hydrolase activity	MF	IEA	0.0031456	0.0325794
AFUA_8G06350	Esterase family protein	GO:0016787	hydrolase activity	MF	IEA	0.0031456	0.0325794
AFUA_8G06360	Alpha-1,3-glucanase, putative (EC 3.2.1.-)	GO:0016787	hydrolase activity	MF	IEA	0.0031456	0.0325794
AFUA_4G11800	Alkaline protease 1 (ALP) (EC 3.4.21.63) (Aspergillopeptidase B) (Aspergillus proteinase B) (Elastase) (Elastinolytic serine proteinase) (Oryzin) (allergen Asp f 13)	GO:0016787	hydrolase activity	MF	IEA	0.0031456	0.0325794
AFUA_3G02090	Probable exo-1,4-beta-xylosidase bxlB (EC 3.2.1.37) (1,4-beta-D-xylan xylohydrolase bxlB) (Beta-xylosidase bxlB) (Xylobiase bxlB)	GO:0016787	hydrolase activity	MF	IEA	0.0031456	0.0325794
AFUA_3G01910	Probable 1,4-beta-D-glucan cellobiohydrolase C (EC 3.2.1.91) (Beta-glucancellobiohydrolase C) (Exocellobiohydrolase C) (Exoglucanase C)	GO:0016787	hydrolase activity	MF	IEA	0.0031456	0.0325794
AFUA_6G00450	Probable feruloyl esterase B-1 (EC 3.1.1.73) (Ferulic acid esterase B-1) (FAEB-1)	GO:0016787	hydrolase activity	MF	IEA	0.0031456	0.0325794
AFUA_8G07080	Extracellular metalloproteinase mep (EC 3.4.24.-) (Elastinolytic metalloproteinase mep) (Fungalysin mep)	GO:0016787	hydrolase activity	MF	IEA	0.0031456	0.0325794
AFUA_8G06890	Probable endo-xylogalacturonan hydrolase A (EC 3.2.1.-)	GO:0016787	hydrolase activity	MF	IEA	0.0031456	0.0325794
