# Supplementary material for: The Aspergillus fumigatus UPR is variably activated across nutrient and host environments and is critical for the establishment of corneal infection
Source: PLoS Pathog. 2023 Oct 31;19(10):e1011435. doi: 10.1371/journal.ppat.1011435 (PMC10637725; doi:10.1371/journal.ppat.1011435)
Supplement: S7 Data — (XLSX) [file ppat.1011435.s012.xlsx]

## Sheet: Table of contents
	Differentially expressed genes (DEGs) for ∆hacA, relative to WT, that are unique to each test condition (GMM, GelMM, DTT).
Table of contents
1	Full list of unique ∆hacA DEGs (relative to the WT) for each condition
2	Enriched GO and FunCat terms for DEGs down-regulated in ∆hacA-GMM
3	Enriched GO and FunCat terms for DEGs down-regulated in ∆hacA-DTT
4	Enriched GO and FunCat terms for DEGs down-regulated in ∆hacA-GelMM
5	Enriched GO and FunCat terms for DEGs up-regulated in ∆hacA-GMM
6	Enriched GO and FunCat terms for DEGs up-regulated in ∆hacA-DTT
7	Enriched GO and FunCat terms for DEGs up-regulated in ∆hacA-GelMM

## Sheet: Full list of genes
	Downregulated in hacA						Upregulated in hacA
	GMM unique		GelMM unique		DTT		Unique GMM genes	Unique DTT genes	Unique GelMM genes
# of genes	343		246		150		195	134	60
	AFUA_8G06610		AFUA_4G08860		AFUA_1G01200		AFUA_7G00310	AFUA_1G17610	AFUA_2G00490
	AFUA_5G13680		AFUA_6G11710		AFUA_3G10746		AFUA_6G02885	AFUA_8G02600	AFUA_5G00180
	AFUA_8G01950		AFUA_4G01180		AFUA_5G12246		AFUA_1G01110	AFUA_8G00595	AFUA_7G01118
	AFUA_7G04940		AFUA_7G06800		AFUA_5G00370		AFUA_8G06790	AFUA_8G04315	AFUA_8G01320
	AFUA_7G06981		AFUA_2G15320		AFUA_8G07010		AFUA_8G01460	AFUA_4G01480	AFUA_3G04046
	AFUA_8G01320		AFUA_4G14500		AFUA_2G10245		AFUA_5G14630	AFUA_4G00110	AFUA_6G03945
	AFUA_4G02800		AFUA_5G10070		AFUA_8G00230		AFUA_2G09420	AFUA_8G07270	AFUA_1G01280
	AFUA_8G01500		AFUA_3G03070		AFUA_8G02210		AFUA_2G17280	AFUA_8G00990	AFUA_8G06835
	AFUA_8G01610		AFUA_2G18010		AFUA_5G09965		AFUA_1G15425	AFUA_5G06986	AFUA_2G17725
	AFUA_8G06500		AFUA_3G15030		AFUA_8G06540		AFUA_5G00470	AFUA_7G08490	AFUA_2G15835
	AFUA_3G00500		AFUA_6G00193		AFUA_7G06170		AFUA_7G00990	AFUA_4G01430	AFUA_6G00590
	AFUA_7G05490		AFUA_5G01030		AFUA_1G05606		AFUA_5G00370	AFUA_4G14160	AFUA_2G18100
	AFUA_8G06785		AFUA_6G10200		AFUA_1G04873		AFUA_5G01230	AFUA_5G00435	AFUA_8G02415
	AFUA_8G02400		AFUA_3G03470		AFUA_4G12850		AFUA_4G00880	AFUA_1G08822	AFUA_1G04876
	AFUA_3G13660		AFUA_2G17960		AFUA_5G12260		AFUA_8G02240	AFUA_2G00510	AFUA_2G03516
	AFUA_4G00470		AFUA_6G00570		AFUA_1G05320		AFUA_3G14750	AFUA_1G05115	AFUA_1G04895
	AFUA_3G02610		AFUA_4G03260		AFUA_1G05120		AFUA_5G09580	AFUA_8G07390	AFUA_5G14235
	AFUA_6G00740		AFUA_6G09760		AFUA_3G09890		AFUA_2G17550	AFUA_3G02180	AFUA_1G05735
	AFUA_1G17550		AFUA_7G06940		AFUA_2G06150		AFUA_3G15260	AFUA_7G05170	AFUA_1G09346
	AFUA_3G03870		AFUA_1G17570		AFUA_8G01490		AFUA_5G00200	AFUA_6G14550	AFUA_7G00090
	AFUA_2G17660		AFUA_1G03670		AFUA_6G03150		AFUA_3G01195	AFUA_3G10749	AFUA_1G12240
	AFUA_8G01340		AFUA_1G03240		AFUA_5G15150		AFUA_6G08970	AFUA_6G09650	AFUA_2G15240
	AFUA_7G04920		AFUA_2G18060		AFUA_6G04410		AFUA_5G12362	AFUA_8G06800	AFUA_3G00805
	AFUA_7G00805		AFUA_6G01805		AFUA_1G15425		AFUA_6G11710	AFUA_5G01140	AFUA_8G06830
	AFUA_6G11700		AFUA_2G17980		AFUA_2G01530		AFUA_4G09213	AFUA_5G00480	AFUA_8G05710
	AFUA_1G00320		AFUA_8G06790		AFUA_1G01320		AFUA_3G00715	AFUA_8G07290	AFUA_3G09225
	AFUA_4G02645		AFUA_8G07060		AFUA_3G03815		AFUA_2G17560	AFUA_3G09490	AFUA_5G01210
	AFUA_3G13670		AFUA_7G06840		AFUA_8G00220		AFUA_8G01160	AFUA_5G00430	AFUA_8G06500
	AFUA_2G14525		AFUA_4G09216		AFUA_7G00260		AFUA_6G12050	AFUA_5G11935	AFUA_8G07175
	AFUA_7G00220		AFUA_6G03855		AFUA_1G15050		AFUA_8G00820	AFUA_5G12356	AFUA_5G09965
	AFUA_6G00460		AFUA_8G00630		AFUA_3G13497		AFUA_8G02080	AFUA_6G09640	AFUA_3G03780
	AFUA_7G06960		AFUA_1G11020		AFUA_3G04046		AFUA_2G12660	AFUA_1G14082	AFUA_5G01248
	AFUA_5G15070		AFUA_2G17540		AFUA_3G01230		AFUA_3G11890	AFUA_5G00810	AFUA_1G03352
	AFUA_5G00670		AFUA_5G09580		AFUA_3G13590		AFUA_1G11020	AFUA_1G17720	AFUA_6G12160
	AFUA_2G00580		AFUA_5G00660		AFUA_7G08480		AFUA_8G07010	AFUA_1G17723	AFUA_4G00660
	AFUA_3G02570		AFUA_5G01620		AFUA_3G07290		AFUA_4G00160	AFUA_7G00620	AFUA_4G08420
	AFUA_6G00412		AFUA_1G13835		AFUA_7G01100		AFUA_4G00230	AFUA_5G06850	AFUA_1G01820
	AFUA_7G00610		AFUA_2G17990		AFUA_1G11780		AFUA_3G00970	AFUA_3G03070	AFUA_8G07225
	AFUA_8G06800		AFUA_7G00310		AFUA_1G05440		AFUA_7G05140	AFUA_3G02860	AFUA_6G11970
	AFUA_3G14570		AFUA_5G06983		AFUA_2G01405		AFUA_3G12910	AFUA_1G09349	AFUA_2G05060
	AFUA_7G00390		AFUA_8G00640		AFUA_8G00170		AFUA_7G06840	AFUA_6G11990	AFUA_6G06640
	AFUA_1G17670		AFUA_2G18000		AFUA_3G00950		AFUA_6G03880	AFUA_1G02240	AFUA_5G09813
	AFUA_4G09250		AFUA_5G14620		AFUA_2G12180		AFUA_5G08180	AFUA_6G14540	AFUA_8G02480
	AFUA_6G13380		AFUA_1G10260		AFUA_6G06986		AFUA_2G17580	AFUA_8G02260	AFUA_2G00210
	AFUA_7G00150		AFUA_4G01430		AFUA_1G06150		AFUA_5G09816	AFUA_1G00800	AFUA_1G03800
	AFUA_3G15310		AFUA_2G04756		AFUA_4G06620		AFUA_6G14700	AFUA_4G00140	AFUA_5G12530
	AFUA_2G17700		AFUA_2G18020		AFUA_2G08300		AFUA_6G12060	AFUA_6G09690	AFUA_2G13615
	AFUA_7G05500		AFUA_1G17340		AFUA_6G12140		AFUA_4G03615	AFUA_1G14076	AFUA_8G01110
	AFUA_5G01250		AFUA_2G10230		AFUA_8G06830		AFUA_7G02322	AFUA_4G00120	AFUA_6G03252
	AFUA_2G17511		AFUA_2G17940		AFUA_5G08325		AFUA_6G11800	AFUA_2G12680	AFUA_4G03010
	AFUA_3G13680		AFUA_3G09235		AFUA_5G11100		AFUA_2G18040	AFUA_6G09880	AFUA_3G08345
	AFUA_3G00440		AFUA_3G03080		AFUA_5G08130		AFUA_8G01200	AFUA_5G06954	AFUA_2G02080
	AFUA_3G13650		AFUA_7G00620		AFUA_2G17305		AFUA_2G05993	AFUA_1G03220	AFUA_1G16860
	AFUA_5G00610		AFUA_4G09280		AFUA_1G17560		AFUA_6G09760	AFUA_2G10130	AFUA_2G13930
	AFUA_4G09255		AFUA_8G07400		AFUA_4G03240		AFUA_4G00225	AFUA_7G07020	AFUA_3G13830
	AFUA_6G09310		AFUA_1G13670		AFUA_1G04890		AFUA_4G06370	AFUA_6G03370	AFUA_1G06740
	AFUA_6G09320		AFUA_2G00150		AFUA_3G12630		AFUA_6G07855	AFUA_4G01090	AFUA_8G02540
	AFUA_6G00430		AFUA_3G01540		AFUA_1G11770		AFUA_6G09600	AFUA_1G14074	AFUA_2G15530
	AFUA_7G05090		AFUA_3G02120		AFUA_3G03460		AFUA_6G03870	AFUA_5G01370	AFUA_5G01130
	AFUA_7G00700		AFUA_7G05170		AFUA_5G00560		AFUA_1G10260	AFUA_4G00990	AFUA_7G01490
	AFUA_3G03480		AFUA_5G14150		AFUA_6G04670		AFUA_6G00110	AFUA_2G17900
	AFUA_3G08450		AFUA_1G08816		AFUA_3G00495		AFUA_4G00210	AFUA_6G12120
	AFUA_3G03580		AFUA_8G01170		AFUA_6G03060		AFUA_4G01030	AFUA_2G17720
	AFUA_3G02560		AFUA_5G01610		AFUA_6G00490		AFUA_1G17620	AFUA_6G03430
	AFUA_6G09305		AFUA_6G12070		AFUA_6G06740		AFUA_6G07260	AFUA_6G09720
	AFUA_2G00180		AFUA_4G09600		AFUA_8G07090		AFUA_2G00840	AFUA_4G00980
	AFUA_4G03595		AFUA_3G03300		AFUA_2G16470		AFUA_6G01840	AFUA_5G01220
	AFUA_6G00720		AFUA_3G15040		AFUA_5G12970		AFUA_3G01960	AFUA_6G11760
	AFUA_3G03570		AFUA_4G06370		AFUA_8G02330		AFUA_5G07350	AFUA_2G12690
	AFUA_2G03512		AFUA_6G12050		AFUA_4G14240		AFUA_1G05603	AFUA_2G17950
	AFUA_8G05730		AFUA_3G02147		AFUA_5G08970		AFUA_6G09780	AFUA_4G13920
	AFUA_7G00730		AFUA_3G03890		AFUA_1G11720		AFUA_4G09600	AFUA_6G09700
	AFUA_8G01330		AFUA_1G00330		AFUA_3G15280		AFUA_6G03380	AFUA_3G12900
	AFUA_4G14620		AFUA_8G00660		AFUA_7G06410		AFUA_1G04830	AFUA_1G11320
	AFUA_8G05580		AFUA_4G14540		AFUA_4G00600		AFUA_7G08290	AFUA_5G14600
	AFUA_8G01310		AFUA_3G01100		AFUA_7G01090		AFUA_3G02930	AFUA_8G00810
	AFUA_7G06820		AFUA_7G00860		AFUA_3G05400		AFUA_3G02147	AFUA_8G00420
	AFUA_7G00130		AFUA_8G06280		AFUA_8G07110		AFUA_2G18060	AFUA_4G01170
	AFUA_4G08960		AFUA_4G01040		AFUA_4G13620		AFUA_4G14140	AFUA_4G13203
	AFUA_7G06780		AFUA_3G01160		AFUA_8G07250		AFUA_4G14780	AFUA_4G01580
	AFUA_4G14380		AFUA_8G06015		AFUA_3G13496		AFUA_4G03610	AFUA_4G01490
	AFUA_5G13730		AFUA_4G00225		AFUA_2G06280		AFUA_6G12030	AFUA_4G02800
	AFUA_5G13710		AFUA_8G06230		AFUA_7G00440		AFUA_8G00440	AFUA_3G01470
	AFUA_8G06750		AFUA_4G00650		AFUA_6G07720		AFUA_4G07960	AFUA_3G02630
	AFUA_1G03600		AFUA_7G08290		AFUA_3G01130		AFUA_2G03230	AFUA_3G02795
	AFUA_6G12220		AFUA_8G01980		AFUA_3G05740		AFUA_3G03880	AFUA_6G09620
	AFUA_2G16990		AFUA_7G07030		AFUA_8G06860		AFUA_3G03295	AFUA_7G00610
	AFUA_5G00620		AFUA_4G00510		AFUA_2G09445		AFUA_2G00967	AFUA_3G03890
	AFUA_1G03610		AFUA_2G18040		AFUA_8G06045		AFUA_1G16590	AFUA_5G00160
	AFUA_3G03050		AFUA_3G02770		AFUA_4G08220		AFUA_2G07820	AFUA_3G01620
	AFUA_3G00180		AFUA_4G08870		AFUA_3G09470		AFUA_4G13265	AFUA_8G06050
	AFUA_2G17330		AFUA_1G17060		AFUA_2G01855		AFUA_6G07250	AFUA_3G12890
	AFUA_6G09710		AFUA_5G01310		AFUA_7G04915		AFUA_5G03280	AFUA_5G01600
	AFUA_1G01280		AFUA_4G00640		AFUA_2G12580		AFUA_3G03065	AFUA_5G01350
	AFUA_8G06260		AFUA_7G08490		AFUA_2G17280		AFUA_7G00160	AFUA_8G00680
	AFUA_6G00280		AFUA_3G00110		AFUA_1G11280		AFUA_3G12230	AFUA_3G14800
	AFUA_1G13400		AFUA_4G14510		AFUA_5G00720		AFUA_3G08070	AFUA_4G01160
	AFUA_2G00510		AFUA_8G07280		AFUA_3G07650		AFUA_1G14450	AFUA_3G01400
	AFUA_6G00730		AFUA_7G05140		AFUA_2G15312		AFUA_2G00140	AFUA_6G09610
	AFUA_1G02250		AFUA_1G17540		AFUA_7G06120		AFUA_3G14610	AFUA_4G14500
	AFUA_8G01790		AFUA_4G00210		AFUA_8G04485		AFUA_3G12220	AFUA_5G15000
	AFUA_5G14845		AFUA_2G17530		AFUA_3G01840		AFUA_3G12950	AFUA_4G09160
	AFUA_1G03260		AFUA_3G03220		AFUA_7G02313		AFUA_4G01550	AFUA_2G17850
	AFUA_5G14830		AFUA_1G17580		AFUA_2G02360		AFUA_4G00220	AFUA_8G02380
	AFUA_3G00380		AFUA_6G10170		AFUA_8G06760		AFUA_3G01270	AFUA_6G09630
	AFUA_1G16565		AFUA_5G14600		AFUA_3G06901		AFUA_3G00580	AFUA_6G14720
	AFUA_4G11700		AFUA_2G00600		AFUA_2G11240		AFUA_4G14810	AFUA_8G00690
	AFUA_7G06950		AFUA_3G02150		AFUA_4G07650		AFUA_4G09280	AFUA_4G03700
	AFUA_6G02690		AFUA_4G00710		AFUA_7G05150		AFUA_3G11490	AFUA_1G00330
	AFUA_3G09520		AFUA_4G00220		AFUA_7G06440		AFUA_3G07520	AFUA_7G00370
	AFUA_3G02060		AFUA_7G08600		AFUA_2G17270		AFUA_5G01242	AFUA_5G10490
	AFUA_1G12840		AFUA_4G02820		AFUA_5G14220		AFUA_4G00740	AFUA_7G01170
	AFUA_8G06250		AFUA_8G01010		AFUA_4G13070		AFUA_6G12040	AFUA_3G00680
	AFUA_3G11070		AFUA_2G17550		AFUA_2G05180		AFUA_7G06850	AFUA_8G00360
	AFUA_2G00900		AFUA_4G14530		AFUA_2G15340		AFUA_5G03780	AFUA_4G14570
	AFUA_5G01400		AFUA_2G00520		AFUA_3G00840		AFUA_5G14100	AFUA_5G00900
	AFUA_6G14200		AFUA_1G17590		AFUA_2G10910		AFUA_3G06570	AFUA_1G14230
	AFUA_4G04190		AFUA_6G02573		AFUA_3G01580		AFUA_8G02230	AFUA_1G01300
	AFUA_1G07480		AFUA_1G00200		AFUA_8G04430		AFUA_8G07280	AFUA_4G03230
	AFUA_2G17680		AFUA_2G02970		AFUA_6G11930		AFUA_1G13680	AFUA_4G08450
	AFUA_2G16845		AFUA_2G17400		AFUA_8G02450		AFUA_3G00630	AFUA_1G16440
	AFUA_3G02530		AFUA_7G04910		AFUA_3G10870		AFUA_5G10340	AFUA_4G00250
	AFUA_7G04930		AFUA_7G02322		AFUA_6G12780		AFUA_2G17460	AFUA_2G04210
	AFUA_8G05600		AFUA_4G09213		AFUA_4G06430		AFUA_1G05606	AFUA_4G09300
	AFUA_4G11250		AFUA_1G17210		AFUA_8G04130		AFUA_3G07390	AFUA_4G03120
	AFUA_1G00160		AFUA_6G14540		AFUA_7G04110		AFUA_6G07820	AFUA_5G01720
	AFUA_5G09870		AFUA_4G00540		AFUA_4G10440		AFUA_1G10170	AFUA_8G00350
	AFUA_8G02445		AFUA_3G12720		AFUA_8G07000		AFUA_2G11630	AFUA_8G01280
	AFUA_1G04876		AFUA_4G01030		AFUA_1G01440		AFUA_4G10080	AFUA_5G13440
	AFUA_8G04825		AFUA_5G12864		AFUA_2G05790		AFUA_8G01980	AFUA_5G01620
	AFUA_1G00170		AFUA_1G01265		AFUA_2G11625		AFUA_7G00300	AFUA_5G00400
	AFUA_8G02540		AFUA_8G01180		AFUA_6G09410		AFUA_7G02250	AFUA_7G00640
	AFUA_6G08760		AFUA_4G00230		AFUA_4G06980		AFUA_2G17600	AFUA_5G00230
	AFUA_8G01390		AFUA_8G01850		AFUA_3G03065		AFUA_5G02770	AFUA_2G00963
	AFUA_8G02160		AFUA_8G02020		AFUA_2G05170		AFUA_7G00870
	AFUA_2G12710		AFUA_5G00460		AFUA_1G04895		AFUA_4G04700
	AFUA_3G02795		AFUA_5G06830		AFUA_2G17380		AFUA_2G18050
	AFUA_6G03190		AFUA_6G12060		AFUA_6G04210		AFUA_6G08460
	AFUA_8G01680		AFUA_8G00560		AFUA_7G08300		AFUA_2G15670
	AFUA_1G02330		AFUA_4G14200		AFUA_1G17660		AFUA_5G06820
	AFUA_1G16850		AFUA_1G17320		AFUA_3G01070		AFUA_5G00820
	AFUA_6G13790		AFUA_2G00140		AFUA_2G17250		AFUA_5G12760
	AFUA_2G00630		AFUA_7G04570		AFUA_1G15360		AFUA_2G18000
	AFUA_6G13440		AFUA_3G03310		AFUA_3G14660		AFUA_3G01500
	AFUA_8G06100		AFUA_2G11620		AFUA_3G14920		AFUA_1G04150
	AFUA_2G04180		AFUA_3G11490		AFUA_3G09250		AFUA_4G01040
	AFUA_7G04950		AFUA_8G00520		AFUA_2G01950		AFUA_2G04533
	AFUA_4G02770		AFUA_5G01990		AFUA_4G14230		AFUA_1G17260
	AFUA_1G03320		AFUA_1G11640		AFUA_1G02320		AFUA_4G10560
	AFUA_2G00625		AFUA_8G07320		AFUA_8G07070		AFUA_7G01200
	AFUA_4G01140		AFUA_3G13570				AFUA_7G00880
	AFUA_1G15160		AFUA_1G09349				AFUA_3G13560
	AFUA_5G14840		AFUA_8G00550				AFUA_2G09620
	AFUA_3G01590		AFUA_5G01230				AFUA_2G18010
	AFUA_1G04455		AFUA_8G00530				AFUA_2G14780
	AFUA_5G14800		AFUA_4G00590				AFUA_3G01100
	AFUA_5G01005		AFUA_6G02300				AFUA_1G14695
	AFUA_2G17500		AFUA_8G06240				AFUA_6G01850
	AFUA_3G02520		AFUA_3G02630				AFUA_4G14530
	AFUA_1G00650		AFUA_8G07220				AFUA_5G10060
	AFUA_5G01248		AFUA_5G00150				AFUA_8G01150
	AFUA_8G05870		AFUA_8G00500				AFUA_6G09745
	AFUA_3G02050		AFUA_8G00510				AFUA_2G18030
	AFUA_5G14810		AFUA_6G11800				AFUA_7G06830
	AFUA_4G09140		AFUA_8G00130				AFUA_5G01820
	AFUA_2G02180		AFUA_3G03540				AFUA_3G15060
	AFUA_4G00580		AFUA_6G07970				AFUA_6G03630
	AFUA_1G01190		AFUA_6G09670				AFUA_1G11040
	AFUA_2G00880		AFUA_3G15020				AFUA_3G12960
	AFUA_5G14790		AFUA_8G00390				AFUA_8G00630
	AFUA_2G13830		AFUA_3G15390				AFUA_1G17320
	AFUA_3G03315		AFUA_7G00420				AFUA_5G07630
	AFUA_5G01130		AFUA_4G14150				AFUA_7G08640
	AFUA_7G06600		AFUA_8G00570				AFUA_8G04290
	AFUA_3G02260		AFUA_3G06540				AFUA_4G00510
	AFUA_8G06320		AFUA_1G17370				AFUA_2G17990
	AFUA_3G15330		AFUA_4G01280				AFUA_4G00710
	AFUA_1G00530		AFUA_5G00820				AFUA_7G05840
	AFUA_3G00470		AFUA_5G10350				AFUA_1G09520
	AFUA_5G00990		AFUA_4G06660				AFUA_6G12080
	AFUA_4G13980		AFUA_8G00580				AFUA_3G07340
	AFUA_3G03320		AFUA_5G01290				AFUA_4G09270
	AFUA_2G06000		AFUA_6G03290				AFUA_3G12200
	AFUA_8G01600		AFUA_2G17710				AFUA_4G08840
	AFUA_6G04750		AFUA_8G00430				AFUA_4G14540
	AFUA_2G03120		AFUA_8G00650				AFUA_6G02300
	AFUA_5G09970		AFUA_8G07270				AFUA_4G00240
	AFUA_1G16190		AFUA_4G14520				AFUA_4G10090
	AFUA_3G14540		AFUA_2G17930				AFUA_1G17520
	AFUA_5G09910		AFUA_2G18070				AFUA_4G14440
	AFUA_2G12760		AFUA_6G02885				AFUA_6G14560
	AFUA_6G00515		AFUA_4G01210				AFUA_4G09290
	AFUA_5G07610		AFUA_8G07330				AFUA_3G08920
	AFUA_1G12210		AFUA_6G11100				AFUA_3G11520
	AFUA_7G00740		AFUA_2G18030				AFUA_6G10310
	AFUA_5G07780		AFUA_7G00490
	AFUA_6G13190		AFUA_3G14680
	AFUA_2G00390		AFUA_2G10130
	AFUA_2G12720		AFUA_8G02070
	AFUA_4G14630		AFUA_6G08920
	AFUA_7G00400		AFUA_8G05410
	AFUA_4G12500		AFUA_3G01196
	AFUA_5G00540		AFUA_8G00480
	AFUA_2G15710		AFUA_5G02330
	AFUA_3G00540		AFUA_6G09570
	AFUA_1G06670		AFUA_4G09490
	AFUA_5G09880		AFUA_4G01200
	AFUA_2G00890		AFUA_6G13940
	AFUA_5G12220		AFUA_5G12760
	AFUA_5G00210		AFUA_5G06954
	AFUA_5G08200		AFUA_3G03710
	AFUA_8G02320		AFUA_2G01190
	AFUA_4G03760		AFUA_3G13720
	AFUA_2G00460		AFUA_4G03320
	AFUA_3G03330		AFUA_6G09780
	AFUA_1G12250		AFUA_3G06160
	AFUA_2G17620		AFUA_5G10365
	AFUA_4G04318		AFUA_3G13730
	AFUA_8G01630		AFUA_8G00380
	AFUA_3G12520		AFUA_1G11055
	AFUA_3G07860		AFUA_1G01010
	AFUA_3G15240		AFUA_6G00610
	AFUA_1G13800		AFUA_1G16910
	AFUA_5G10140		AFUA_6G03300
	AFUA_8G02150		AFUA_3G00710
	AFUA_4G00500		AFUA_4G02720
	AFUA_6G09640		AFUA_6G09680
	AFUA_5G06940		AFUA_8G02360
	AFUA_5G09780		AFUA_6G03230
	AFUA_8G06880		AFUA_3G12900
	AFUA_7G06270		AFUA_2G00090
	AFUA_8G06090		AFUA_3G15395
	AFUA_8G05740		AFUA_1G03220
	AFUA_3G11430		AFUA_1G17600
	AFUA_2G15270		AFUA_3G10743
	AFUA_8G02180		AFUA_4G00390
	AFUA_1G00790		AFUA_5G14865
	AFUA_3G01650		AFUA_3G12982
	AFUA_2G15420		AFUA_1G17720
	AFUA_4G13540		AFUA_2G10480
	AFUA_3G14910		AFUA_8G00240
	AFUA_3G13630		AFUA_1G01960
	AFUA_8G05850		AFUA_2G00850
	AFUA_2G16500		AFUA_4G14550
	AFUA_7G00950		AFUA_8G00280
	AFUA_4G13380		AFUA_2G00430
	AFUA_1G13120
	AFUA_2G17370
	AFUA_4G09190
	AFUA_1G03040
	AFUA_5G13760
	AFUA_1G01130
	AFUA_5G13715
	AFUA_6G02020
	AFUA_5G04260
	AFUA_3G14490
	AFUA_3G03180
	AFUA_2G15400
	AFUA_3G13640
	AFUA_3G07910
	AFUA_5G01450
	AFUA_5G00190
	AFUA_5G09770
	AFUA_8G06200
	AFUA_2G01250
	AFUA_7G00190
	AFUA_1G06480
	AFUA_5G00750
	AFUA_3G12090
	AFUA_2G01150
	AFUA_2G01590
	AFUA_3G02590
	AFUA_8G05590
	AFUA_1G02130
	AFUA_3G02500
	AFUA_2G12080
	AFUA_1G01180
	AFUA_1G07040
	AFUA_1G15270
	AFUA_5G00130
	AFUA_8G05880
	AFUA_5G00120
	AFUA_7G02200
	AFUA_4G14120
	AFUA_8G05750
	AFUA_8G01290
	AFUA_8G00930
	AFUA_4G14170
	AFUA_6G13800
	AFUA_5G14190
	AFUA_4G12930
	AFUA_2G01730
	AFUA_3G00200
	AFUA_5G14670
	AFUA_1G12475
	AFUA_6G14120
	AFUA_2G18100
	AFUA_2G17690
	AFUA_8G05030
	AFUA_3G07640
	AFUA_3G14560
	AFUA_1G11220
	AFUA_1G15440
	AFUA_4G06410
	AFUA_6G09650
	AFUA_6G07000
	AFUA_3G02600
	AFUA_8G02390
	AFUA_3G03370
	AFUA_2G17610
	AFUA_8G01110
	AFUA_4G14070
	AFUA_6G14130
	AFUA_5G01000
	AFUA_3G13620
	AFUA_2G03090
	AFUA_4G11710
	AFUA_2G12500
	AFUA_7G06400
	AFUA_2G09250
	AFUA_7G08280
	AFUA_6G13490
	AFUA_6G14570
	AFUA_6G14690
	AFUA_7G00930
	AFUA_5G09980
	AFUA_2G05340
	AFUA_3G14820
	AFUA_4G09940
	AFUA_1G01500
	AFUA_1G14930
	AFUA_2G13840
	AFUA_4G03540
	AFUA_1G15820
	AFUA_8G02170
	AFUA_3G00270
	AFUA_8G01730
	AFUA_4G09060
	AFUA_3G03490
	AFUA_3G00850
	AFUA_6G08320
	AFUA_2G16770
	AFUA_8G00830

## Sheet: enriched terms down in hacA GMM
Downregulated in ΔhacA
GMM - GO									GMM - FunCat
Categories									Categories
GO ID	GO name	GO namespace	Exact p-value	Adjusted p-value	# genes / category	# genes / input			FunCat ID	FunCat description	FunCat main category	Exact p-value	Adjusted p-value	# genes / category	# genes / input
GO:0005575	cellular_component	CC	2.256063e-13	5.775521e-11	241 / 5105	242 / 343			1.2	secondary metabolism	Metabolism	1.130444e-7	2.65654e-05	53 / 870	53 / 343
									32.05.05	virulence, disease factors	Cell rescue, defense and virulence	7.881286e-7	9.26051e-05	14 / 96	14 / 343
Genes									32.07.05	detoxification by export	Cell rescue, defense and virulence	9.75345e-05	0.0076402	13 / 127	13 / 343
Gene ID	Protein name	GO ID	GO name	GO namespace	Evidence code	Exact p-value	Adjusted p-value		20.01.11	amine / polyamine transport	Cellular transport, transport facilitation and transport routes	0.000177852	0.0104488	8 / 54	8 / 343
AFUA_1G00160	Uncharacterized protein	GO:0005575	cellular_component	CC	ND	2.256063e-13	5.775521e-11		20.09.16	cellular export and secretion	Cellular transport, transport facilitation and transport routes	0.000987493	0.039345	14 / 181	14 / 343
AFUA_1G00170	DUF614 domain protein	GO:0005575	cellular_component	CC	ND	2.256063e-13	5.775521e-11		32.05.01	resistance proteins	Cell rescue, defense and virulence	0.00100456	0.039345	9 / 86	9 / 343
AFUA_1G00320	Uncharacterized protein	GO:0005575	cellular_component	CC	ND	2.256063e-13	5.775521e-11
AFUA_1G00530	Thermoresistant gluconokinase family protein (EC 2.7.1.-)	GO:0005575	cellular_component	CC	ND	2.256063e-13	5.775521e-11		Genes
AFUA_1G00650	Extracellular alpha-1,3-glucanase/mutanase, putative (EC 3.2.1.-)	GO:0005575	cellular_component	CC	ND	2.256063e-13	5.775521e-11		Gene ID	Protein name	FunCat ID	FunCat description	FunCat main category	Exact p-value	Adjusted p-value
AFUA_1G00790	Uncharacterized protein	GO:0005575	cellular_component	CC	ND	2.256063e-13	5.775521e-11		AFUA_1G01180	Isoamyl alcohol oxidase, putative	1.2	secondary metabolism	Metabolism	1.130444e-7	2.65654e-05
AFUA_1G01130	Uncharacterized protein	GO:0005575	cellular_component	CC	ND	2.256063e-13	5.775521e-11		AFUA_1G01500	Short-chain dehydrogenase/reductase family protein, putative (EC 1.-.-.-)	1.2	secondary metabolism	Metabolism	1.130444e-7	2.65654e-05
AFUA_1G01190	Uncharacterized protein	GO:0005575	cellular_component	CC	ND	2.256063e-13	5.775521e-11		AFUA_1G03260	Tartrate MFS transporter, putative	1.2	secondary metabolism	Metabolism	1.130444e-7	2.65654e-05
AFUA_1G01280	Polyketide synthase, putative	GO:0005575	cellular_component	CC	ND	2.256063e-13	5.775521e-11		AFUA_1G12210	NADH oxidase (EC 1.-.-.-)	1.2	secondary metabolism	Metabolism	1.130444e-7	2.65654e-05
AFUA_1G01500	Short-chain dehydrogenase/reductase family protein, putative (EC 1.-.-.-)	GO:0005575	cellular_component	CC	ND	2.256063e-13	5.775521e-11		AFUA_1G13800	MFS multidrug transporter, putative	1.2	secondary metabolism	Metabolism	1.130444e-7	2.65654e-05
AFUA_1G02250	Uncharacterized protein	GO:0005575	cellular_component	CC	ND	2.256063e-13	5.775521e-11		AFUA_1G17670	Salicylate hydroxylase, putative (EC 1.14.13.1)	1.2	secondary metabolism	Metabolism	1.130444e-7	2.65654e-05
AFUA_1G02330	Uncharacterized protein	GO:0005575	cellular_component	CC	ND	2.256063e-13	5.775521e-11		AFUA_2G00180	Neutral amino acid permease	1.2	secondary metabolism	Metabolism	1.130444e-7	2.65654e-05
AFUA_1G03040	Uncharacterized protein	GO:0005575	cellular_component	CC	ND	2.256063e-13	5.775521e-11		AFUA_2G00460	Short-chain dehydrogenase/reductase family protein, putative	1.2	secondary metabolism	Metabolism	1.130444e-7	2.65654e-05
AFUA_1G03260	Tartrate MFS transporter, putative	GO:0005575	cellular_component	CC	ND	2.256063e-13	5.775521e-11		AFUA_2G12500	MFS multidrug transporter, putative	1.2	secondary metabolism	Metabolism	1.130444e-7	2.65654e-05
AFUA_1G03320	Uncharacterized protein	GO:0005575	cellular_component	CC	ND	2.256063e-13	5.775521e-11		AFUA_2G12710	MFS monocarboxylate transporter, putative	1.2	secondary metabolism	Metabolism	1.130444e-7	2.65654e-05
AFUA_1G03610	Uncharacterized protein	GO:0005575	cellular_component	CC	ND	2.256063e-13	5.775521e-11		AFUA_2G17620	Cellobiose dehydrogenase	1.2	secondary metabolism	Metabolism	1.130444e-7	2.65654e-05
AFUA_1G04455	Uncharacterized protein	GO:0005575	cellular_component	CC	ND	2.256063e-13	5.775521e-11		AFUA_3G00180	Short chain dehydrogenase (AtsC), putative	1.2	secondary metabolism	Metabolism	1.130444e-7	2.65654e-05
AFUA_1G06670	Uncharacterized protein	GO:0005575	cellular_component	CC	ND	2.256063e-13	5.775521e-11		AFUA_3G00200	Hexose transporter protein	1.2	secondary metabolism	Metabolism	1.130444e-7	2.65654e-05
AFUA_1G07040	Fructosamine-3-kinase, putative (EC 2.7.1.-)	GO:0005575	cellular_component	CC	ND	2.256063e-13	5.775521e-11		AFUA_3G00270	Probable glucan endo-1,3-beta-glucosidase eglC (EC 3.2.1.39) (Endo-1,3-beta-glucanase eglC) (Laminarinase eglC)	1.2	secondary metabolism	Metabolism	1.130444e-7	2.65654e-05
AFUA_1G11220	GPI anchored protein, putative	GO:0005575	cellular_component	CC	ND	2.256063e-13	5.775521e-11		AFUA_3G02060	MFS multidrug transporter, putative	1.2	secondary metabolism	Metabolism	1.130444e-7	2.65654e-05
AFUA_1G12210	NADH oxidase (EC 1.-.-.-)	GO:0005575	cellular_component	CC	ND	2.256063e-13	5.775521e-11		AFUA_3G02520	MFS multidrug transporter, putative	1.2	secondary metabolism	Metabolism	1.130444e-7	2.65654e-05
AFUA_1G12475	Uncharacterized protein	GO:0005575	cellular_component	CC	ND	2.256063e-13	5.775521e-11		AFUA_3G02570	Polyketide synthase, putative	1.2	secondary metabolism	Metabolism	1.130444e-7	2.65654e-05
AFUA_1G12840	Nitrite reductase NiiA (EC 1.7.1.4)	GO:0005575	cellular_component	CC	ND	2.256063e-13	5.775521e-11		AFUA_3G02610	MFS transporter, putative	1.2	secondary metabolism	Metabolism	1.130444e-7	2.65654e-05
AFUA_1G13120	Uncharacterized protein	GO:0005575	cellular_component	CC	ND	2.256063e-13	5.775521e-11		AFUA_3G03315	C6 transcription factor, putative	1.2	secondary metabolism	Metabolism	1.130444e-7	2.65654e-05
AFUA_1G13400	Uncharacterized protein	GO:0005575	cellular_component	CC	ND	2.256063e-13	5.775521e-11		AFUA_3G03320	MFS monocarboxylate transporter, putative	1.2	secondary metabolism	Metabolism	1.130444e-7	2.65654e-05
AFUA_1G14930	Uncharacterized protein	GO:0005575	cellular_component	CC	ND	2.256063e-13	5.775521e-11		AFUA_3G03330	Mitochondrial enoyl reductase, putative	1.2	secondary metabolism	Metabolism	1.130444e-7	2.65654e-05
AFUA_1G15160	Uncharacterized protein	GO:0005575	cellular_component	CC	ND	2.256063e-13	5.775521e-11		AFUA_3G03480	Cytochrome P450 monooxygenase, putative (EC 1.14.-.-)	1.2	secondary metabolism	Metabolism	1.130444e-7	2.65654e-05
AFUA_1G15440	Alpha-1,3-glucan synthase Ags3 (EC 2.4.1.183)	GO:0005575	cellular_component	CC	ND	2.256063e-13	5.775521e-11		AFUA_3G03490	O-methyltransferase, putative	1.2	secondary metabolism	Metabolism	1.130444e-7	2.65654e-05
AFUA_1G17550	HET domain protein	GO:0005575	cellular_component	CC	ND	2.256063e-13	5.775521e-11		AFUA_3G13670	Siderochrome-iron transporter, putative	1.2	secondary metabolism	Metabolism	1.130444e-7	2.65654e-05
AFUA_1G17670	Salicylate hydroxylase, putative (EC 1.14.13.1)	GO:0005575	cellular_component	CC	ND	2.256063e-13	5.775521e-11		AFUA_3G13680	Uncharacterized protein	1.2	secondary metabolism	Metabolism	1.130444e-7	2.65654e-05
AFUA_2G00180	Neutral amino acid permease	GO:0005575	cellular_component	CC	ND	2.256063e-13	5.775521e-11		AFUA_3G14560	MFS multidrug transporter, putative	1.2	secondary metabolism	Metabolism	1.130444e-7	2.65654e-05
AFUA_2G00390	Uncharacterized protein	GO:0005575	cellular_component	CC	ND	2.256063e-13	5.775521e-11		AFUA_3G15240	Uncharacterized protein	1.2	secondary metabolism	Metabolism	1.130444e-7	2.65654e-05
AFUA_2G00460	Short-chain dehydrogenase/reductase family protein, putative	GO:0005575	cellular_component	CC	ND	2.256063e-13	5.775521e-11		AFUA_4G11710	Oxidoreductase, zinc-binding dehydrogenase family superfamily	1.2	secondary metabolism	Metabolism	1.130444e-7	2.65654e-05
AFUA_2G00580	Uncharacterized protein	GO:0005575	cellular_component	CC	ND	2.256063e-13	5.775521e-11		AFUA_4G12930	Ubiquinone biosynthesis monooxgenase (Coq6), putative (EC 1.14.13.-)	1.2	secondary metabolism	Metabolism	1.130444e-7	2.65654e-05
AFUA_2G00625	Uncharacterized protein	GO:0005575	cellular_component	CC	ND	2.256063e-13	5.775521e-11		AFUA_4G14630	FAD binding oxidoreductase, putative (EC 1.5.3.-)	1.2	secondary metabolism	Metabolism	1.130444e-7	2.65654e-05
AFUA_2G00630	GDSL lipase/acylhydrolase family protein	GO:0005575	cellular_component	CC	ND	2.256063e-13	5.775521e-11		AFUA_5G00120	Cytochrome P450 oxidoreductase/alkane hydroxylase, putative (EC 1.14.14.-)	1.2	secondary metabolism	Metabolism	1.130444e-7	2.65654e-05
AFUA_2G00890	Uncharacterized protein	GO:0005575	cellular_component	CC	ND	2.256063e-13	5.775521e-11		AFUA_5G01000	Oxidoreductase, 2OG-Fe(II) oxygenase family, putative	1.2	secondary metabolism	Metabolism	1.130444e-7	2.65654e-05
AFUA_2G00900	PTH11-like integral membrane protein, putative	GO:0005575	cellular_component	CC	ND	2.256063e-13	5.775521e-11		AFUA_5G01450	NADH-dependent flavin oxidoreductase, putative (EC 1.-.-.-)	1.2	secondary metabolism	Metabolism	1.130444e-7	2.65654e-05
AFUA_2G01150	Uncharacterized protein	GO:0005575	cellular_component	CC	ND	2.256063e-13	5.775521e-11		AFUA_5G09780	MFS multidrug transporter, putative	1.2	secondary metabolism	Metabolism	1.130444e-7	2.65654e-05
AFUA_2G01250	Serine peptidase, putative (EC 3.4.-.-)	GO:0005575	cellular_component	CC	ND	2.256063e-13	5.775521e-11		AFUA_5G10140	MFS multidrug transporter, putative	1.2	secondary metabolism	Metabolism	1.130444e-7	2.65654e-05
AFUA_2G01730	Uncharacterized protein	GO:0005575	cellular_component	CC	ND	2.256063e-13	5.775521e-11		AFUA_5G13715	Integral membrane protein PTH11-like, putative	1.2	secondary metabolism	Metabolism	1.130444e-7	2.65654e-05
AFUA_2G04180	Uncharacterized protein	GO:0005575	cellular_component	CC	ND	2.256063e-13	5.775521e-11		AFUA_6G00412	Amino acid permease, putative	1.2	secondary metabolism	Metabolism	1.130444e-7	2.65654e-05
AFUA_2G12720	Uncharacterized protein	GO:0005575	cellular_component	CC	ND	2.256063e-13	5.775521e-11		AFUA_6G09640	Aminotransferase GliI	1.2	secondary metabolism	Metabolism	1.130444e-7	2.65654e-05
AFUA_2G12760	Uncharacterized protein	GO:0005575	cellular_component	CC	ND	2.256063e-13	5.775521e-11		AFUA_6G09710	MFS gliotoxin efflux transporter GliA	1.2	secondary metabolism	Metabolism	1.130444e-7	2.65654e-05
AFUA_2G13830	Uncharacterized protein	GO:0005575	cellular_component	CC	ND	2.256063e-13	5.775521e-11		AFUA_6G13790	Flavin-binding monooxygenase, putative	1.2	secondary metabolism	Metabolism	1.130444e-7	2.65654e-05
AFUA_2G13840	Uncharacterized protein	GO:0005575	cellular_component	CC	ND	2.256063e-13	5.775521e-11		AFUA_7G00220	Plasma membrane hexose transporter, putative	1.2	secondary metabolism	Metabolism	1.130444e-7	2.65654e-05
AFUA_2G14525	Uncharacterized protein	GO:0005575	cellular_component	CC	ND	2.256063e-13	5.775521e-11		AFUA_7G00390	MFS multidrug transporter, putative	1.2	secondary metabolism	Metabolism	1.130444e-7	2.65654e-05
AFUA_2G15270	Uncharacterized protein	GO:0005575	cellular_component	CC	ND	2.256063e-13	5.775521e-11		AFUA_7G05500	Glutathione S-transferase, putative (EC 2.5.1.18)	1.2	secondary metabolism	Metabolism	1.130444e-7	2.65654e-05
AFUA_2G15400	Uncharacterized protein	GO:0005575	cellular_component	CC	ND	2.256063e-13	5.775521e-11		AFUA_7G06780	Uncharacterized protein	1.2	secondary metabolism	Metabolism	1.130444e-7	2.65654e-05
AFUA_2G15710	Uncharacterized protein	GO:0005575	cellular_component	CC	ND	2.256063e-13	5.775521e-11		AFUA_7G06820	Galactose oxidase, putative (EC 1.1.3.9)	1.2	secondary metabolism	Metabolism	1.130444e-7	2.65654e-05
AFUA_2G16500	Uncharacterized protein	GO:0005575	cellular_component	CC	ND	2.256063e-13	5.775521e-11		AFUA_8G01500	Pfs domain protein, putative (EC 2.4.2.-)	1.2	secondary metabolism	Metabolism	1.130444e-7	2.65654e-05
AFUA_2G16990	Uncharacterized protein	GO:0005575	cellular_component	CC	ND	2.256063e-13	5.775521e-11		AFUA_8G02160	Aldehyde dehydrogenase family protein (EC 1.2.1.16)	1.2	secondary metabolism	Metabolism	1.130444e-7	2.65654e-05
AFUA_2G17330	Extracelular serine carboxypeptidase, putative (EC 3.4.-.-)	GO:0005575	cellular_component	CC	ND	2.256063e-13	5.775521e-11		AFUA_8G02180	GABA permease, putative	1.2	secondary metabolism	Metabolism	1.130444e-7	2.65654e-05
AFUA_2G17370	Uncharacterized protein	GO:0005575	cellular_component	CC	ND	2.256063e-13	5.775521e-11		AFUA_8G02400	Geranylgeranyl pyrophosphate synthetase AtmG, putative (EC 2.5.1.-)	1.2	secondary metabolism	Metabolism	1.130444e-7	2.65654e-05
AFUA_2G17500	Cyanide hydratase/nitrilase, putative (EC 4.2.1.66)	GO:0005575	cellular_component	CC	ND	2.256063e-13	5.775521e-11		AFUA_8G05590	Oxidoreductase, short chain dehydrogenase/reductase family	1.2	secondary metabolism	Metabolism	1.130444e-7	2.65654e-05
AFUA_2G17610	Sulfatase domain protein	GO:0005575	cellular_component	CC	ND	2.256063e-13	5.775521e-11		AFUA_8G05750	C6 finger domain protein, putative	1.2	secondary metabolism	Metabolism	1.130444e-7	2.65654e-05
AFUA_2G17620	Cellobiose dehydrogenase	GO:0005575	cellular_component	CC	ND	2.256063e-13	5.775521e-11		AFUA_8G06090	Amino acid permease, putative	1.2	secondary metabolism	Metabolism	1.130444e-7	2.65654e-05
AFUA_2G17680	Uncharacterized protein	GO:0005575	cellular_component	CC	ND	2.256063e-13	5.775521e-11		AFUA_8G06610	MFS transporter, putative	1.2	secondary metabolism	Metabolism	1.130444e-7	2.65654e-05
AFUA_2G17690	Uncharacterized protein	GO:0005575	cellular_component	CC	ND	2.256063e-13	5.775521e-11		AFUA_1G01190	Uncharacterized protein	32.05.05	virulence, disease factors	Cell rescue, defense and virulence	7.881286e-7	9.26051e-05
AFUA_2G17700	Uncharacterized protein	GO:0005575	cellular_component	CC	ND	2.256063e-13	5.775521e-11		AFUA_2G00900	PTH11-like integral membrane protein, putative	32.05.05	virulence, disease factors	Cell rescue, defense and virulence	7.881286e-7	9.26051e-05
AFUA_2G18100	Telomere-associated RecQ helicase, putative	GO:0005575	cellular_component	CC	ND	2.256063e-13	5.775521e-11		AFUA_2G17500	Cyanide hydratase/nitrilase, putative (EC 4.2.1.66)	32.05.05	virulence, disease factors	Cell rescue, defense and virulence	7.881286e-7	9.26051e-05
AFUA_3G00180	Short chain dehydrogenase (AtsC), putative	GO:0005575	cellular_component	CC	ND	2.256063e-13	5.775521e-11		AFUA_3G00850	Uncharacterized protein	32.05.05	virulence, disease factors	Cell rescue, defense and virulence	7.881286e-7	9.26051e-05
AFUA_3G00440	F-box domain protein	GO:0005575	cellular_component	CC	ND	2.256063e-13	5.775521e-11		AFUA_3G02530	PKS-like enzyme, putative (EC 2.3.1.41)	32.05.05	virulence, disease factors	Cell rescue, defense and virulence	7.881286e-7	9.26051e-05
AFUA_3G00470	Endo-1,4-beta-xylanase (EC 3.2.1.8)	GO:0005575	cellular_component	CC	ND	2.256063e-13	5.775521e-11		AFUA_3G15310	PKS-like enzyme, putative	32.05.05	virulence, disease factors	Cell rescue, defense and virulence	7.881286e-7	9.26051e-05
AFUA_3G00500	Integral membrane protein	GO:0005575	cellular_component	CC	ND	2.256063e-13	5.775521e-11		AFUA_4G03540	Integral membrane protein , putative	32.05.05	virulence, disease factors	Cell rescue, defense and virulence	7.881286e-7	9.26051e-05
AFUA_3G00850	Uncharacterized protein	GO:0005575	cellular_component	CC	ND	2.256063e-13	5.775521e-11		AFUA_5G00620	Integral membrane protein, putative	32.05.05	virulence, disease factors	Cell rescue, defense and virulence	7.881286e-7	9.26051e-05
AFUA_3G01590	Uncharacterized protein	GO:0005575	cellular_component	CC	ND	2.256063e-13	5.775521e-11		AFUA_5G13715	Integral membrane protein PTH11-like, putative	32.05.05	virulence, disease factors	Cell rescue, defense and virulence	7.881286e-7	9.26051e-05
AFUA_3G01650	WSC domain protein, putative (EC 3.2.1.-)	GO:0005575	cellular_component	CC	ND	2.256063e-13	5.775521e-11		AFUA_6G13800	Integral membrane protein Pth11-like, putative	32.05.05	virulence, disease factors	Cell rescue, defense and virulence	7.881286e-7	9.26051e-05
AFUA_3G02050	Uncharacterized protein	GO:0005575	cellular_component	CC	ND	2.256063e-13	5.775521e-11		AFUA_7G00930	Integral membrane protein	32.05.05	virulence, disease factors	Cell rescue, defense and virulence	7.881286e-7	9.26051e-05
AFUA_3G02260	Uncharacterized protein	GO:0005575	cellular_component	CC	ND	2.256063e-13	5.775521e-11		AFUA_8G01110	Integral membrane protein, putative	32.05.05	virulence, disease factors	Cell rescue, defense and virulence	7.881286e-7	9.26051e-05
AFUA_3G02500	Protein kinase, putative	GO:0005575	cellular_component	CC	ND	2.256063e-13	5.775521e-11		AFUA_8G01790	Integral membrane protein, putative	32.05.05	virulence, disease factors	Cell rescue, defense and virulence	7.881286e-7	9.26051e-05
AFUA_3G02530	PKS-like enzyme, putative (EC 2.3.1.41)	GO:0005575	cellular_component	CC	ND	2.256063e-13	5.775521e-11		AFUA_8G06750	UDP-glucose,sterol transferase, putative	32.05.05	virulence, disease factors	Cell rescue, defense and virulence	7.881286e-7	9.26051e-05
AFUA_3G02560	Uncharacterized protein	GO:0005575	cellular_component	CC	ND	2.256063e-13	5.775521e-11		AFUA_1G13800	MFS multidrug transporter, putative	32.07.05	detoxification by export	Cell rescue, defense and virulence	9.75345e-05	0.0076402
AFUA_3G02570	Polyketide synthase, putative	GO:0005575	cellular_component	CC	ND	2.256063e-13	5.775521e-11		AFUA_2G03090	Vacuolar ABC heavy metal transporter (Hmt1), putative	32.07.05	detoxification by export	Cell rescue, defense and virulence	9.75345e-05	0.0076402
AFUA_3G02600	Uncharacterized protein	GO:0005575	cellular_component	CC	ND	2.256063e-13	5.775521e-11		AFUA_2G12500	MFS multidrug transporter, putative	32.07.05	detoxification by export	Cell rescue, defense and virulence	9.75345e-05	0.0076402
AFUA_3G03050	RNAse III, putative (EC 3.1.26.3)	GO:0005575	cellular_component	CC	ND	2.256063e-13	5.775521e-11		AFUA_3G02060	MFS multidrug transporter, putative	32.07.05	detoxification by export	Cell rescue, defense and virulence	9.75345e-05	0.0076402
AFUA_3G03180	NAD binding Rossmann fold oxidoreductase, putative (EC 1.-.-.-)	GO:0005575	cellular_component	CC	ND	2.256063e-13	5.775521e-11		AFUA_3G02520	MFS multidrug transporter, putative	32.07.05	detoxification by export	Cell rescue, defense and virulence	9.75345e-05	0.0076402
AFUA_3G03330	Mitochondrial enoyl reductase, putative	GO:0005575	cellular_component	CC	ND	2.256063e-13	5.775521e-11		AFUA_3G02610	MFS transporter, putative	32.07.05	detoxification by export	Cell rescue, defense and virulence	9.75345e-05	0.0076402
AFUA_3G03370	Cell surface protein, putative	GO:0005575	cellular_component	CC	ND	2.256063e-13	5.775521e-11		AFUA_3G14560	MFS multidrug transporter, putative	32.07.05	detoxification by export	Cell rescue, defense and virulence	9.75345e-05	0.0076402
AFUA_3G03480	Cytochrome P450 monooxygenase, putative (EC 1.14.-.-)	GO:0005575	cellular_component	CC	ND	2.256063e-13	5.775521e-11		AFUA_4G00470	MFS multidrug transporter, putative	32.07.05	detoxification by export	Cell rescue, defense and virulence	9.75345e-05	0.0076402
AFUA_3G03490	O-methyltransferase, putative	GO:0005575	cellular_component	CC	ND	2.256063e-13	5.775521e-11		AFUA_4G01140	MFS multidrug transporter, putative	32.07.05	detoxification by export	Cell rescue, defense and virulence	9.75345e-05	0.0076402
AFUA_3G03570	67 kDa myosin-cross-reactive antigen family protein	GO:0005575	cellular_component	CC	ND	2.256063e-13	5.775521e-11		AFUA_5G09780	MFS multidrug transporter, putative	32.07.05	detoxification by export	Cell rescue, defense and virulence	9.75345e-05	0.0076402
AFUA_3G03580	Transferase family protein	GO:0005575	cellular_component	CC	ND	2.256063e-13	5.775521e-11		AFUA_5G10140	MFS multidrug transporter, putative	32.07.05	detoxification by export	Cell rescue, defense and virulence	9.75345e-05	0.0076402
AFUA_3G07860	Glycosyl transferase, putative (EC 2.-.-.-)	GO:0005575	cellular_component	CC	ND	2.256063e-13	5.775521e-11		AFUA_6G09710	MFS gliotoxin efflux transporter GliA	32.07.05	detoxification by export	Cell rescue, defense and virulence	9.75345e-05	0.0076402
AFUA_3G07910	UDP-glucose 4-epimerase, putative (EC 5.1.3.2)	GO:0005575	cellular_component	CC	ND	2.256063e-13	5.775521e-11		AFUA_7G00390	MFS multidrug transporter, putative	32.07.05	detoxification by export	Cell rescue, defense and virulence	9.75345e-05	0.0076402
AFUA_3G08450	Uncharacterized protein	GO:0005575	cellular_component	CC	ND	2.256063e-13	5.775521e-11		AFUA_2G12500	MFS multidrug transporter, putative	20.01.11	amine / polyamine transport	Cellular transport, transport facilitation and transport routes	0.000177852	0.0104488
AFUA_3G09520	Uncharacterized protein	GO:0005575	cellular_component	CC	ND	2.256063e-13	5.775521e-11		AFUA_3G02610	MFS transporter, putative	20.01.11	amine / polyamine transport	Cellular transport, transport facilitation and transport routes	0.000177852	0.0104488
AFUA_3G12090	Uncharacterized protein	GO:0005575	cellular_component	CC	ND	2.256063e-13	5.775521e-11		AFUA_4G01140	MFS multidrug transporter, putative	20.01.11	amine / polyamine transport	Cellular transport, transport facilitation and transport routes	0.000177852	0.0104488
AFUA_3G12520	Uncharacterized protein	GO:0005575	cellular_component	CC	ND	2.256063e-13	5.775521e-11		AFUA_5G09780	MFS multidrug transporter, putative	20.01.11	amine / polyamine transport	Cellular transport, transport facilitation and transport routes	0.000177852	0.0104488
AFUA_3G13620	Cupin domain protein	GO:0005575	cellular_component	CC	ND	2.256063e-13	5.775521e-11		AFUA_6G00412	Amino acid permease, putative	20.01.11	amine / polyamine transport	Cellular transport, transport facilitation and transport routes	0.000177852	0.0104488
AFUA_3G13630	Uncharacterized protein	GO:0005575	cellular_component	CC	ND	2.256063e-13	5.775521e-11		AFUA_6G13190	H+/nucleoside cotransporter	20.01.11	amine / polyamine transport	Cellular transport, transport facilitation and transport routes	0.000177852	0.0104488
AFUA_3G13640	Extracellular serine-rich protein, putative	GO:0005575	cellular_component	CC	ND	2.256063e-13	5.775521e-11		AFUA_8G02180	GABA permease, putative	20.01.11	amine / polyamine transport	Cellular transport, transport facilitation and transport routes	0.000177852	0.0104488
AFUA_3G13650	Integral membrane protein	GO:0005575	cellular_component	CC	ND	2.256063e-13	5.775521e-11		AFUA_8G06090	Amino acid permease, putative	20.01.11	amine / polyamine transport	Cellular transport, transport facilitation and transport routes	0.000177852	0.0104488
AFUA_3G13680	Uncharacterized protein	GO:0005575	cellular_component	CC	ND	2.256063e-13	5.775521e-11		AFUA_1G13800	MFS multidrug transporter, putative	20.09.16	cellular export and secretion	Cellular transport, transport facilitation and transport routes	0.000987493	0.039345
AFUA_3G14570	Histidine acid phosphatase, putative (EC 3.1.3.-)	GO:0005575	cellular_component	CC	ND	2.256063e-13	5.775521e-11		AFUA_2G01590	Non-classical export protein Nce102, putative	20.09.16	cellular export and secretion	Cellular transport, transport facilitation and transport routes	0.000987493	0.039345
AFUA_3G14820	4-hydroxyphenylpyruvate dioxygenase, putative (EC 4.2.1.-)	GO:0005575	cellular_component	CC	ND	2.256063e-13	5.775521e-11		AFUA_2G12500	MFS multidrug transporter, putative	20.09.16	cellular export and secretion	Cellular transport, transport facilitation and transport routes	0.000987493	0.039345
AFUA_3G14910	FacC-like extracellular signaling protein, putative	GO:0005575	cellular_component	CC	ND	2.256063e-13	5.775521e-11		AFUA_3G02060	MFS multidrug transporter, putative	20.09.16	cellular export and secretion	Cellular transport, transport facilitation and transport routes	0.000987493	0.039345
AFUA_3G15240	Uncharacterized protein	GO:0005575	cellular_component	CC	ND	2.256063e-13	5.775521e-11		AFUA_3G02520	MFS multidrug transporter, putative	20.09.16	cellular export and secretion	Cellular transport, transport facilitation and transport routes	0.000987493	0.039345
AFUA_3G15310	PKS-like enzyme, putative	GO:0005575	cellular_component	CC	ND	2.256063e-13	5.775521e-11		AFUA_3G02610	MFS transporter, putative	20.09.16	cellular export and secretion	Cellular transport, transport facilitation and transport routes	0.000987493	0.039345
AFUA_3G15330	Uncharacterized protein	GO:0005575	cellular_component	CC	ND	2.256063e-13	5.775521e-11		AFUA_3G14560	MFS multidrug transporter, putative	20.09.16	cellular export and secretion	Cellular transport, transport facilitation and transport routes	0.000987493	0.039345
AFUA_4G00470	MFS multidrug transporter, putative	GO:0005575	cellular_component	CC	ND	2.256063e-13	5.775521e-11		AFUA_4G00470	MFS multidrug transporter, putative	20.09.16	cellular export and secretion	Cellular transport, transport facilitation and transport routes	0.000987493	0.039345
AFUA_4G00500	Uncharacterized protein	GO:0005575	cellular_component	CC	ND	2.256063e-13	5.775521e-11		AFUA_4G01140	MFS multidrug transporter, putative	20.09.16	cellular export and secretion	Cellular transport, transport facilitation and transport routes	0.000987493	0.039345
AFUA_4G00580	Uncharacterized protein	GO:0005575	cellular_component	CC	ND	2.256063e-13	5.775521e-11		AFUA_4G11250	Carbonic anhydrase (EC 4.2.1.1)	20.09.16	cellular export and secretion	Cellular transport, transport facilitation and transport routes	0.000987493	0.039345
AFUA_4G02770	Arachidonate 5-lipoxygenase, putative (EC 1.13.11.-)	GO:0005575	cellular_component	CC	ND	2.256063e-13	5.775521e-11		AFUA_5G09780	MFS multidrug transporter, putative	20.09.16	cellular export and secretion	Cellular transport, transport facilitation and transport routes	0.000987493	0.039345
AFUA_4G03540	Integral membrane protein , putative	GO:0005575	cellular_component	CC	ND	2.256063e-13	5.775521e-11		AFUA_5G10140	MFS multidrug transporter, putative	20.09.16	cellular export and secretion	Cellular transport, transport facilitation and transport routes	0.000987493	0.039345
AFUA_4G03595	Uncharacterized protein	GO:0005575	cellular_component	CC	ND	2.256063e-13	5.775521e-11		AFUA_6G09710	MFS gliotoxin efflux transporter GliA	20.09.16	cellular export and secretion	Cellular transport, transport facilitation and transport routes	0.000987493	0.039345
AFUA_4G04190	Uncharacterized protein	GO:0005575	cellular_component	CC	ND	2.256063e-13	5.775521e-11		AFUA_7G00390	MFS multidrug transporter, putative	20.09.16	cellular export and secretion	Cellular transport, transport facilitation and transport routes	0.000987493	0.039345
AFUA_4G04318	Copper resistance protein Crd2, putative	GO:0005575	cellular_component	CC	ND	2.256063e-13	5.775521e-11		AFUA_1G13800	MFS multidrug transporter, putative	32.05.01	resistance proteins	Cell rescue, defense and virulence	0.00100456	0.039345
AFUA_4G06410	Uncharacterized protein	GO:0005575	cellular_component	CC	ND	2.256063e-13	5.775521e-11		AFUA_2G12500	MFS multidrug transporter, putative	32.05.01	resistance proteins	Cell rescue, defense and virulence	0.00100456	0.039345
AFUA_4G08960	GPI anchored cell wall protein, putative	GO:0005575	cellular_component	CC	ND	2.256063e-13	5.775521e-11		AFUA_3G02520	MFS multidrug transporter, putative	32.05.01	resistance proteins	Cell rescue, defense and virulence	0.00100456	0.039345
AFUA_4G09190	S-adenosyl-methionine-sterol-C-methyltransferas (EC 2.1.1.41)	GO:0005575	cellular_component	CC	ND	2.256063e-13	5.775521e-11		AFUA_3G14560	MFS multidrug transporter, putative	32.05.01	resistance proteins	Cell rescue, defense and virulence	0.00100456	0.039345
AFUA_4G09255	Uncharacterized protein	GO:0005575	cellular_component	CC	ND	2.256063e-13	5.775521e-11		AFUA_5G09780	MFS multidrug transporter, putative	32.05.01	resistance proteins	Cell rescue, defense and virulence	0.00100456	0.039345
AFUA_4G09940	Polysaccharide deacetylase family protein	GO:0005575	cellular_component	CC	ND	2.256063e-13	5.775521e-11		AFUA_5G10140	MFS multidrug transporter, putative	32.05.01	resistance proteins	Cell rescue, defense and virulence	0.00100456	0.039345
AFUA_4G11250	Carbonic anhydrase (EC 4.2.1.1)	GO:0005575	cellular_component	CC	ND	2.256063e-13	5.775521e-11		AFUA_5G14790	Phosphoenolpyruvate synthase, putative (EC 2.7.9.2)	32.05.01	resistance proteins	Cell rescue, defense and virulence	0.00100456	0.039345
AFUA_4G11700	Leucine Rich Repeat domain protein	GO:0005575	cellular_component	CC	ND	2.256063e-13	5.775521e-11		AFUA_6G09710	MFS gliotoxin efflux transporter GliA	32.05.01	resistance proteins	Cell rescue, defense and virulence	0.00100456	0.039345
AFUA_4G11710	Oxidoreductase, zinc-binding dehydrogenase family superfamily	GO:0005575	cellular_component	CC	ND	2.256063e-13	5.775521e-11		AFUA_7G00390	MFS multidrug transporter, putative	32.05.01	resistance proteins	Cell rescue, defense and virulence	0.00100456	0.039345
AFUA_4G12500	Uncharacterized protein	GO:0005575	cellular_component	CC	ND	2.256063e-13	5.775521e-11
AFUA_4G13380	Uncharacterized protein	GO:0005575	cellular_component	CC	ND	2.256063e-13	5.775521e-11
AFUA_4G13980	Uncharacterized protein	GO:0005575	cellular_component	CC	ND	2.256063e-13	5.775521e-11
AFUA_4G14070	Glycosyl transferase, putative (EC 2.-.-.-)	GO:0005575	cellular_component	CC	ND	2.256063e-13	5.775521e-11
AFUA_4G14170	Uncharacterized protein	GO:0005575	cellular_component	CC	ND	2.256063e-13	5.775521e-11
AFUA_4G14380	Glutathione S-transferase, putative	GO:0005575	cellular_component	CC	ND	2.256063e-13	5.775521e-11
AFUA_4G14620	RING finger protein	GO:0005575	cellular_component	CC	ND	2.256063e-13	5.775521e-11
AFUA_4G14630	FAD binding oxidoreductase, putative (EC 1.5.3.-)	GO:0005575	cellular_component	CC	ND	2.256063e-13	5.775521e-11
AFUA_5G00120	Cytochrome P450 oxidoreductase/alkane hydroxylase, putative (EC 1.14.14.-)	GO:0005575	cellular_component	CC	ND	2.256063e-13	5.775521e-11
AFUA_5G00130	Capsule polysaccharide biosynthesis protein, putative	GO:0005575	cellular_component	CC	ND	2.256063e-13	5.775521e-11
AFUA_5G00190	Uncharacterized protein	GO:0005575	cellular_component	CC	ND	2.256063e-13	5.775521e-11
AFUA_5G00210	Uncharacterized protein	GO:0005575	cellular_component	CC	ND	2.256063e-13	5.775521e-11
AFUA_5G00540	FacC-like extracellular signaling protein, putative	GO:0005575	cellular_component	CC	ND	2.256063e-13	5.775521e-11
AFUA_5G00610	Oxidase, putative	GO:0005575	cellular_component	CC	ND	2.256063e-13	5.775521e-11
AFUA_5G00620	Integral membrane protein, putative	GO:0005575	cellular_component	CC	ND	2.256063e-13	5.775521e-11
AFUA_5G00750	Uncharacterized protein	GO:0005575	cellular_component	CC	ND	2.256063e-13	5.775521e-11
AFUA_5G00990	Uncharacterized protein	GO:0005575	cellular_component	CC	ND	2.256063e-13	5.775521e-11
AFUA_5G01000	Oxidoreductase, 2OG-Fe(II) oxygenase family, putative	GO:0005575	cellular_component	CC	ND	2.256063e-13	5.775521e-11
AFUA_5G01005	Uncharacterized protein	GO:0005575	cellular_component	CC	ND	2.256063e-13	5.775521e-11
AFUA_5G01130	Uncharacterized protein	GO:0005575	cellular_component	CC	ND	2.256063e-13	5.775521e-11
AFUA_5G01248	Uncharacterized protein	GO:0005575	cellular_component	CC	ND	2.256063e-13	5.775521e-11
AFUA_5G01250	Oxidoreductase, putative (EC 1.1.1.31)	GO:0005575	cellular_component	CC	ND	2.256063e-13	5.775521e-11
AFUA_5G01450	NADH-dependent flavin oxidoreductase, putative (EC 1.-.-.-)	GO:0005575	cellular_component	CC	ND	2.256063e-13	5.775521e-11
AFUA_5G08200	Uncharacterized protein	GO:0005575	cellular_component	CC	ND	2.256063e-13	5.775521e-11
AFUA_5G09770	Uncharacterized protein	GO:0005575	cellular_component	CC	ND	2.256063e-13	5.775521e-11
AFUA_5G09870	Uncharacterized protein	GO:0005575	cellular_component	CC	ND	2.256063e-13	5.775521e-11
AFUA_5G09880	Uncharacterized protein	GO:0005575	cellular_component	CC	ND	2.256063e-13	5.775521e-11
AFUA_5G09970	67 kDa myosin-cross-reactive antigen family protein	GO:0005575	cellular_component	CC	ND	2.256063e-13	5.775521e-11
AFUA_5G09980	Acyl-CoA dehydrogenase, putative (EC 1.3.99.-)	GO:0005575	cellular_component	CC	ND	2.256063e-13	5.775521e-11
AFUA_5G12220	Uncharacterized protein	GO:0005575	cellular_component	CC	ND	2.256063e-13	5.775521e-11
AFUA_5G13680	Uncharacterized protein	GO:0005575	cellular_component	CC	ND	2.256063e-13	5.775521e-11
AFUA_5G13710	Carboxylesterase, putative (EC 3.1.1.-)	GO:0005575	cellular_component	CC	ND	2.256063e-13	5.775521e-11
AFUA_5G13715	Integral membrane protein PTH11-like, putative	GO:0005575	cellular_component	CC	ND	2.256063e-13	5.775521e-11
AFUA_5G13730	NlpC/P60-like cell-wall peptidase, putative	GO:0005575	cellular_component	CC	ND	2.256063e-13	5.775521e-11
AFUA_5G13760	Uncharacterized protein	GO:0005575	cellular_component	CC	ND	2.256063e-13	5.775521e-11
AFUA_5G14190	Beta-glucanase, putative	GO:0005575	cellular_component	CC	ND	2.256063e-13	5.775521e-11
AFUA_5G14670	Uncharacterized protein	GO:0005575	cellular_component	CC	ND	2.256063e-13	5.775521e-11
AFUA_5G14790	Phosphoenolpyruvate synthase, putative (EC 2.7.9.2)	GO:0005575	cellular_component	CC	ND	2.256063e-13	5.775521e-11
AFUA_5G14830	Glyoxalase family protein (EC 4.4.1.5)	GO:0005575	cellular_component	CC	ND	2.256063e-13	5.775521e-11
AFUA_5G14840	Uncharacterized protein	GO:0005575	cellular_component	CC	ND	2.256063e-13	5.775521e-11
AFUA_5G14845	RING-finger domain protein, putative	GO:0005575	cellular_component	CC	ND	2.256063e-13	5.775521e-11
AFUA_5G15070	AhpC/TSA family thioredoxin peroxidase, putative	GO:0005575	cellular_component	CC	ND	2.256063e-13	5.775521e-11
AFUA_6G00280	NmrA-like family protein (EC 1.3.1.-)	GO:0005575	cellular_component	CC	ND	2.256063e-13	5.775521e-11
AFUA_6G00430	IgE-binding protein	GO:0005575	cellular_component	CC	ND	2.256063e-13	5.775521e-11
AFUA_6G00460	Putative uncharacterized protein	GO:0005575	cellular_component	CC	ND	2.256063e-13	5.775521e-11
AFUA_6G00720	LysM domain protein, putative	GO:0005575	cellular_component	CC	ND	2.256063e-13	5.775521e-11
AFUA_6G00730	Putative uncharacterized protein	GO:0005575	cellular_component	CC	ND	2.256063e-13	5.775521e-11
AFUA_6G00740	Putative uncharacterized protein	GO:0005575	cellular_component	CC	ND	2.256063e-13	5.775521e-11
AFUA_6G02020	G1/S-specific cyclin Pcl5, putative	GO:0005575	cellular_component	CC	ND	2.256063e-13	5.775521e-11
AFUA_6G03190	Uncharacterized protein	GO:0005575	cellular_component	CC	ND	2.256063e-13	5.775521e-11
AFUA_6G07000	Uncharacterized protein	GO:0005575	cellular_component	CC	ND	2.256063e-13	5.775521e-11
AFUA_6G09310	Class V chitinase, putative (EC 3.2.1.14)	GO:0005575	cellular_component	CC	ND	2.256063e-13	5.775521e-11
AFUA_6G09640	Aminotransferase GliI	GO:0005575	cellular_component	CC	ND	2.256063e-13	5.775521e-11
AFUA_6G11700	Uncharacterized protein	GO:0005575	cellular_component	CC	ND	2.256063e-13	5.775521e-11
AFUA_6G12220	Isochorismatase family hydrolase, putative	GO:0005575	cellular_component	CC	ND	2.256063e-13	5.775521e-11
AFUA_6G13380	Arrestin (Or S-antigen), N-terminal domain protein	GO:0005575	cellular_component	CC	ND	2.256063e-13	5.775521e-11
AFUA_6G13440	Choline sulfatase, putative (EC 3.1.6.6)	GO:0005575	cellular_component	CC	ND	2.256063e-13	5.775521e-11
AFUA_6G13790	Flavin-binding monooxygenase, putative	GO:0005575	cellular_component	CC	ND	2.256063e-13	5.775521e-11
AFUA_6G13800	Integral membrane protein Pth11-like, putative	GO:0005575	cellular_component	CC	ND	2.256063e-13	5.775521e-11
AFUA_6G14120	Uncharacterized protein	GO:0005575	cellular_component	CC	ND	2.256063e-13	5.775521e-11
AFUA_6G14130	Ubiquitin conjugating enzyme, putative (EC 6.3.2.19)	GO:0005575	cellular_component	CC	ND	2.256063e-13	5.775521e-11
AFUA_6G14570	Uncharacterized protein	GO:0005575	cellular_component	CC	ND	2.256063e-13	5.775521e-11
AFUA_6G14690	Telomere-associated RecQ helicase, putative	GO:0005575	cellular_component	CC	ND	2.256063e-13	5.775521e-11
AFUA_7G00150	FAD-dependent monooxygenase, putative (EC 1.14.-.-)	GO:0005575	cellular_component	CC	ND	2.256063e-13	5.775521e-11
AFUA_7G00190	Uncharacterized protein	GO:0005575	cellular_component	CC	ND	2.256063e-13	5.775521e-11
AFUA_7G00400	Uncharacterized protein	GO:0005575	cellular_component	CC	ND	2.256063e-13	5.775521e-11
AFUA_7G00610	Uncharacterized protein	GO:0005575	cellular_component	CC	ND	2.256063e-13	5.775521e-11
AFUA_7G00740	Protein kinase, putative	GO:0005575	cellular_component	CC	ND	2.256063e-13	5.775521e-11
AFUA_7G00805	Uncharacterized protein	GO:0005575	cellular_component	CC	ND	2.256063e-13	5.775521e-11
AFUA_7G00930	Integral membrane protein	GO:0005575	cellular_component	CC	ND	2.256063e-13	5.775521e-11
AFUA_7G04920	Uncharacterized protein	GO:0005575	cellular_component	CC	ND	2.256063e-13	5.775521e-11
AFUA_7G04930	Alkaline serine protease (PR1)/allergen F18-like (EC 3.4.21.-)	GO:0005575	cellular_component	CC	ND	2.256063e-13	5.775521e-11
AFUA_7G04940	Uncharacterized protein	GO:0005575	cellular_component	CC	ND	2.256063e-13	5.775521e-11
AFUA_7G04950	Lipase, putative (EC 3.1.1.-)	GO:0005575	cellular_component	CC	ND	2.256063e-13	5.775521e-11
AFUA_7G05090	Glucuronyl hydrolase, putative	GO:0005575	cellular_component	CC	ND	2.256063e-13	5.775521e-11
AFUA_7G05490	Uncharacterized protein	GO:0005575	cellular_component	CC	ND	2.256063e-13	5.775521e-11
AFUA_7G06270	Cyanamide hydratase, putative (EC 4.2.1.69)	GO:0005575	cellular_component	CC	ND	2.256063e-13	5.775521e-11
AFUA_7G06780	Uncharacterized protein	GO:0005575	cellular_component	CC	ND	2.256063e-13	5.775521e-11
AFUA_7G06820	Galactose oxidase, putative (EC 1.1.3.9)	GO:0005575	cellular_component	CC	ND	2.256063e-13	5.775521e-11
AFUA_7G06950	Oxidoreductase, putative (EC 1.13.-.-)	GO:0005575	cellular_component	CC	ND	2.256063e-13	5.775521e-11
AFUA_7G06960	Monooxygenase, putative (EC 1.14.13.-)	GO:0005575	cellular_component	CC	ND	2.256063e-13	5.775521e-11
AFUA_7G06981	Uncharacterized protein	GO:0005575	cellular_component	CC	ND	2.256063e-13	5.775521e-11
AFUA_7G08280	Uncharacterized protein	GO:0005575	cellular_component	CC	ND	2.256063e-13	5.775521e-11
AFUA_8G00830	Uncharacterized protein	GO:0005575	cellular_component	CC	ND	2.256063e-13	5.775521e-11
AFUA_8G01110	Integral membrane protein, putative	GO:0005575	cellular_component	CC	ND	2.256063e-13	5.775521e-11
AFUA_8G01290	Uncharacterized protein	GO:0005575	cellular_component	CC	ND	2.256063e-13	5.775521e-11
AFUA_8G01320	Uncharacterized protein	GO:0005575	cellular_component	CC	ND	2.256063e-13	5.775521e-11
AFUA_8G01330	Uncharacterized protein	GO:0005575	cellular_component	CC	ND	2.256063e-13	5.775521e-11
AFUA_8G01390	Glycosyl hydrolase, putative	GO:0005575	cellular_component	CC	ND	2.256063e-13	5.775521e-11
AFUA_8G01500	Pfs domain protein, putative (EC 2.4.2.-)	GO:0005575	cellular_component	CC	ND	2.256063e-13	5.775521e-11
AFUA_8G01600	Uncharacterized protein	GO:0005575	cellular_component	CC	ND	2.256063e-13	5.775521e-11
AFUA_8G01610	Uncharacterized protein	GO:0005575	cellular_component	CC	ND	2.256063e-13	5.775521e-11
AFUA_8G01630	Pyridine nucleotide-disulphide oxidoreductase family protein (EC 1.6.99.-)	GO:0005575	cellular_component	CC	ND	2.256063e-13	5.775521e-11
AFUA_8G01680	Uncharacterized protein	GO:0005575	cellular_component	CC	ND	2.256063e-13	5.775521e-11
AFUA_8G01730	Glycosyl transferase family protein	GO:0005575	cellular_component	CC	ND	2.256063e-13	5.775521e-11
AFUA_8G01790	Integral membrane protein, putative	GO:0005575	cellular_component	CC	ND	2.256063e-13	5.775521e-11
AFUA_8G01950	Uncharacterized protein	GO:0005575	cellular_component	CC	ND	2.256063e-13	5.775521e-11
AFUA_8G02150	Acetylornithine aminotransferase, putative (EC 2.6.1.11)	GO:0005575	cellular_component	CC	ND	2.256063e-13	5.775521e-11
AFUA_8G02160	Aldehyde dehydrogenase family protein (EC 1.2.1.16)	GO:0005575	cellular_component	CC	ND	2.256063e-13	5.775521e-11
AFUA_8G02320	Capsule polysaccharide synthase Cps1, putative	GO:0005575	cellular_component	CC	ND	2.256063e-13	5.775521e-11
AFUA_8G02390	Uncharacterized protein	GO:0005575	cellular_component	CC	ND	2.256063e-13	5.775521e-11
AFUA_8G02400	Geranylgeranyl pyrophosphate synthetase AtmG, putative (EC 2.5.1.-)	GO:0005575	cellular_component	CC	ND	2.256063e-13	5.775521e-11
AFUA_8G02540	Uncharacterized protein	GO:0005575	cellular_component	CC	ND	2.256063e-13	5.775521e-11
AFUA_8G05030	Uncharacterized protein	GO:0005575	cellular_component	CC	ND	2.256063e-13	5.775521e-11
AFUA_8G05590	Oxidoreductase, short chain dehydrogenase/reductase family	GO:0005575	cellular_component	CC	ND	2.256063e-13	5.775521e-11
AFUA_8G05600	Uncharacterized protein	GO:0005575	cellular_component	CC	ND	2.256063e-13	5.775521e-11
AFUA_8G05730	Beta-glucosidase, putative	GO:0005575	cellular_component	CC	ND	2.256063e-13	5.775521e-11
AFUA_8G05850	FAD dependent oxidoreductase superfamily	GO:0005575	cellular_component	CC	ND	2.256063e-13	5.775521e-11
AFUA_8G05870	2-haloalkanoic acid dehalogenase, putative (EC 3.8.1.2)	GO:0005575	cellular_component	CC	ND	2.256063e-13	5.775521e-11
AFUA_8G06100	Integral membrane protein	GO:0005575	cellular_component	CC	ND	2.256063e-13	5.775521e-11
AFUA_8G06200	Uncharacterized protein	GO:0005575	cellular_component	CC	ND	2.256063e-13	5.775521e-11
AFUA_8G06250	Hypothetical glutamine rich protein	GO:0005575	cellular_component	CC	ND	2.256063e-13	5.775521e-11
AFUA_8G06260	Uncharacterized protein	GO:0005575	cellular_component	CC	ND	2.256063e-13	5.775521e-11
AFUA_8G06320	Uncharacterized protein	GO:0005575	cellular_component	CC	ND	2.256063e-13	5.775521e-11
AFUA_8G06500	Uncharacterized protein	GO:0005575	cellular_component	CC	ND	2.256063e-13	5.775521e-11
AFUA_8G06750	UDP-glucose,sterol transferase, putative	GO:0005575	cellular_component	CC	ND	2.256063e-13	5.775521e-11
AFUA_8G06785	Uncharacterized protein	GO:0005575	cellular_component	CC	ND	2.256063e-13	5.775521e-11
AFUA_8G06800	Uncharacterized protein	GO:0005575	cellular_component	CC	ND	2.256063e-13	5.775521e-11
AFUA_1G16190 | AFUA_2G03120	Probable glycosidase crf1 (EC 3.2.-.-) (Crh-like protein 1) (allergen Asp f 9), Probable glycosidase crf2 (EC 3.2.-.-) (Crh-like protein 2)	GO:0005575	cellular_component	CC	ND	2.256063e-13	5.775521e-11
AFUA_8G00930	Endo-chitosanase (EC 3.2.1.132)	GO:0005575	cellular_component	CC	ND	2.256063e-13	5.775521e-11
AFUA_3G00270	Probable glucan endo-1,3-beta-glucosidase eglC (EC 3.2.1.39) (Endo-1,3-beta-glucanase eglC) (Laminarinase eglC)	GO:0005575	cellular_component	CC	ND	2.256063e-13	5.775521e-11
AFUA_1G03600	Probable glucan 1,3-beta-glucosidase A (EC 3.2.1.58) (Exo-1,3-beta-glucanase 1) (Exo-1,3-beta-glucanase A)	GO:0005575	cellular_component	CC	ND	2.256063e-13	5.775521e-11
AFUA_2G05340	1,3-beta-glucanosyltransferase gel4 (EC 2.4.1.-) (Glucan elongating glucanosyltransferase 4)	GO:0005575	cellular_component	CC	ND	2.256063e-13	5.775521e-11
AFUA_3G00380	Probable beta-galactosidase E (EC 3.2.1.23) (Lactase E)	GO:0005575	cellular_component	CC	ND	2.256063e-13	5.775521e-11
AFUA_3G11070	Pyruvate decarboxylase (EC 4.1.1.1)	GO:0005575	cellular_component	CC	ND	2.256063e-13	5.775521e-11

## Sheet: enriched terms down in hacA DTT
Downregulated in ΔhacA
DTT - GO									DTT - FunCat
Categories									Categories
GO ID	GO name	GO namespace	Exact p-value	Adjusted p-value	# genes / category	# genes / input			FunCat ID	FunCat description	FunCat main category	Exact p-value	Adjusted p-value	# genes / category	# genes / input
GO:0005783	endoplasmic reticulum	CC	1.46826e-05	0.00234922	7 / 60	7 / 150			14.07.02.02	N-directed glycosylation, deglycosylation	Protein fate (folding, modification, destination)	8.5876e-8	1.1765e-05	8 / 42	8 / 150
GO:0006486	protein glycosylation	BP	3.83997e-05	0.00307197	4 / 15	4 / 150			14.01	protein folding and stabilization	Protein fate (folding, modification, destination)	1.33217e-05	0.000912538	10 / 132	10 / 150
GO:0006491	N-glycan processing	BP	0.000180483	0.00962574	2 / 2	2 / 150			20.09.05	non-vesicular ER transport	Cellular transport, transport facilitation and transport routes	0.000298556	0.013634	3 / 10	3 / 150
GO:0016853	isomerase activity	MF	0.000344373	0.0137749	7 / 98	7 / 150			16.17.01	calcium binding	Protein with binding function or cofactor requirement (structural or analytic)	0.000552442	0.0189212	6 / 74	6 / 150
GO:0004579	dolichyl-diphosphooligosaccharide-protein glycotransferase activity	MF	0.000536655	0.0154737	2 / 3	2 / 150			14.07.02	modification with sugar residues (e.g. glycosylation, deglycosylation)	Protein fate (folding, modification, destination)	0.000970199	0.0265835	5 / 55	5 / 150
GO:0006457	protein folding	BP	0.000589681	0.0154737	5 / 51	5 / 150
GO:0016021	integral component of membrane	CC	0.000744408	0.0154737	23 / 838	23 / 150			Genes
GO:0045330	aspartyl esterase activity	MF	0.00106382	0.0154737	2 / 4	2 / 150			Gene ID	Protein name	FunCat ID	FunCat description	FunCat main category	Exact p-value	Adjusted p-value
GO:0042545	cell wall modification	BP	0.00106382	0.0154737	2 / 4	2 / 150			AFUA_2G05790	Dolichyl-diphosphooligosaccharide--protein glycosyltransferase subunit 1 (EC 2.4.99.18)	14.07.02.02	N-directed glycosylation, deglycosylation	Protein fate (folding, modification, destination)	8.5876e-8	1.1765e-05
GO:0003756	protein disulfide isomerase activity	MF	0.00106382	0.0154737	2 / 4	2 / 150			AFUA_2G06280	Oligosaccharyl transferase subunit (Gamma), putative	14.07.02.02	N-directed glycosylation, deglycosylation	Protein fate (folding, modification, destination)	8.5876e-8	1.1765e-05
GO:0030599	pectinesterase activity	MF	0.00106382	0.0154737	2 / 4	2 / 150			AFUA_2G08300	DnaJ domain protein, putative	14.07.02.02	N-directed glycosylation, deglycosylation	Protein fate (folding, modification, destination)	8.5876e-8	1.1765e-05
GO:0045454	cell redox homeostasis	BP	0.0034837	0.0464493	3 / 23	3 / 150			AFUA_2G11240	UDP-N-acetyl-glucosamine-1-P transferase Alg7, putative (EC 2.7.8.15)	14.07.02.02	N-directed glycosylation, deglycosylation	Protein fate (folding, modification, destination)	8.5876e-8	1.1765e-05
									AFUA_5G08970	Dolichyl-diphosphooligosaccharide--protein glycosyltransferase subunit WBP1 (Oligosaccharyl transferase subunit WBP1) (EC 2.4.99.18)	14.07.02.02	N-directed glycosylation, deglycosylation	Protein fate (folding, modification, destination)	8.5876e-8	1.1765e-05
Genes									AFUA_6G04210	Mannosyl-oligosaccharide glucosidase, putative	14.07.02.02	N-directed glycosylation, deglycosylation	Protein fate (folding, modification, destination)	8.5876e-8	1.1765e-05
Gene ID	Protein name	GO ID	GO name	GO namespace	Evidence code	Exact p-value	Adjusted p-value		AFUA_7G04110	Protein kinase C substrate, putative (EC 3.1.11.-)	14.07.02.02	N-directed glycosylation, deglycosylation	Protein fate (folding, modification, destination)	8.5876e-8	1.1765e-05
AFUA_2G05790	Dolichyl-diphosphooligosaccharide--protein glycosyltransferase subunit 1 (EC 2.4.99.18)	GO:0005783	endoplasmic reticulum	CC	IEA	1.46826e-05	0.00234922		AFUA_8G04430	Oligosaccharyl transferase subunit (Stt3), putative	14.07.02.02	N-directed glycosylation, deglycosylation	Protein fate (folding, modification, destination)	8.5876e-8	1.1765e-05
AFUA_2G06150	Protein disulfide-isomerase (EC 5.3.4.1)	GO:0005783	endoplasmic reticulum	CC	IEA	1.46826e-05	0.00234922		AFUA_1G05320	Disulfide isomerase, putative	14.01	protein folding and stabilization	Protein fate (folding, modification, destination)	1.33217e-05	0.000912538
AFUA_4G12850	Calnexin homolog	GO:0005783	endoplasmic reticulum	CC	IEA	1.46826e-05	0.00234922		AFUA_1G15050	Hsp70 family chaperone Lhs1/Orp150, putative	14.01	protein folding and stabilization	Protein fate (folding, modification, destination)	1.33217e-05	0.000912538
AFUA_5G08970	Dolichyl-diphosphooligosaccharide--protein glycosyltransferase subunit WBP1 (Oligosaccharyl transferase subunit WBP1) (EC 2.4.99.18)	GO:0005783	endoplasmic reticulum	CC	IEA	1.46826e-05	0.00234922		AFUA_2G02360	UDP-glucose:glycoprotein glucosyltransferase, putative	14.01	protein folding and stabilization	Protein fate (folding, modification, destination)	1.33217e-05	0.000912538
AFUA_5G12260	Disulfide isomerase (TigA), putative (EC 5.3.4.1)	GO:0005783	endoplasmic reticulum	CC	IEA	1.46826e-05	0.00234922		AFUA_2G06150	Protein disulfide-isomerase (EC 5.3.4.1)	14.01	protein folding and stabilization	Protein fate (folding, modification, destination)	1.33217e-05	0.000912538
AFUA_4G07650	Peptidyl-prolyl cis-trans isomerase B (PPIase B) (EC 5.2.1.8) (Rotamase B)	GO:0005783	endoplasmic reticulum	CC	IEA	1.46826e-05	0.00234922		AFUA_2G08300	DnaJ domain protein, putative	14.01	protein folding and stabilization	Protein fate (folding, modification, destination)	1.33217e-05	0.000912538
AFUA_1G05440	UDP-galactose transporter homolog 1	GO:0005783	endoplasmic reticulum	CC	IEA	1.46826e-05	0.00234922		AFUA_2G12180	Lectin family integral membrane protein, putative	14.01	protein folding and stabilization	Protein fate (folding, modification, destination)	1.33217e-05	0.000912538
AFUA_2G02360	UDP-glucose:glycoprotein glucosyltransferase, putative	GO:0006486	protein glycosylation	BP	IEA	3.83997e-05	0.00307197		AFUA_3G05400	DnaJ and TPR domain protein	14.01	protein folding and stabilization	Protein fate (folding, modification, destination)	1.33217e-05	0.000912538
AFUA_2G05790	Dolichyl-diphosphooligosaccharide--protein glycosyltransferase subunit 1 (EC 2.4.99.18)	GO:0006486	protein glycosylation	BP	IEA	3.83997e-05	0.00307197		AFUA_4G07650	Peptidyl-prolyl cis-trans isomerase B (PPIase B) (EC 5.2.1.8) (Rotamase B)	14.01	protein folding and stabilization	Protein fate (folding, modification, destination)	1.33217e-05	0.000912538
AFUA_5G08970	Dolichyl-diphosphooligosaccharide--protein glycosyltransferase subunit WBP1 (Oligosaccharyl transferase subunit WBP1) (EC 2.4.99.18)	GO:0006486	protein glycosylation	BP	IEA	3.83997e-05	0.00307197		AFUA_4G12850	Calnexin homolog	14.01	protein folding and stabilization	Protein fate (folding, modification, destination)	1.33217e-05	0.000912538
AFUA_8G04430	Oligosaccharyl transferase subunit (Stt3), putative	GO:0006486	protein glycosylation	BP	IEA	3.83997e-05	0.00307197		AFUA_5G12260	Disulfide isomerase (TigA), putative (EC 5.3.4.1)	14.01	protein folding and stabilization	Protein fate (folding, modification, destination)	1.33217e-05	0.000912538
AFUA_6G04210	Mannosyl-oligosaccharide glucosidase, putative	GO:0006491	N-glycan processing	BP	IMP	0.000180483	0.00962574		AFUA_1G04890	Translocon protein Sec61beta, putative	20.09.05	non-vesicular ER transport	Cellular transport, transport facilitation and transport routes	0.000298556	0.013634
AFUA_7G04110	Protein kinase C substrate, putative (EC 3.1.11.-)	GO:0006491	N-glycan processing	BP	IEA	0.000180483	0.00962574		AFUA_2G12580	Translocation protein Sec62, putative	20.09.05	non-vesicular ER transport	Cellular transport, transport facilitation and transport routes	0.000298556	0.013634
AFUA_1G05320	Disulfide isomerase, putative	GO:0016853	isomerase activity	MF	IEA	0.000344373	0.0137749		AFUA_5G08130	Protein transport protein Sec61 alpha subunit, putative	20.09.05	non-vesicular ER transport	Cellular transport, transport facilitation and transport routes	0.000298556	0.013634
AFUA_2G06150	Protein disulfide-isomerase (EC 5.3.4.1)	GO:0016853	isomerase activity	MF	IEA	0.000344373	0.0137749		AFUA_1G05320	Disulfide isomerase, putative	16.17.01	calcium binding	Protein with binding function or cofactor requirement (structural or analytic)	0.000552442	0.0189212
AFUA_3G05740	Aldose 1-epimerase, putative (EC 5.1.3.3)	GO:0016853	isomerase activity	MF	IEA	0.000344373	0.0137749		AFUA_2G12180	Lectin family integral membrane protein, putative	16.17.01	calcium binding	Protein with binding function or cofactor requirement (structural or analytic)	0.000552442	0.0189212
AFUA_5G12260	Disulfide isomerase (TigA), putative (EC 5.3.4.1)	GO:0016853	isomerase activity	MF	IEA	0.000344373	0.0137749		AFUA_4G12850	Calnexin homolog	16.17.01	calcium binding	Protein with binding function or cofactor requirement (structural or analytic)	0.000552442	0.0189212
AFUA_7G00260	Squalene-hopene-cyclase, putative (EC 5.4.99.17)	GO:0016853	isomerase activity	MF	IEA	0.000344373	0.0137749		AFUA_5G12260	Disulfide isomerase (TigA), putative (EC 5.3.4.1)	16.17.01	calcium binding	Protein with binding function or cofactor requirement (structural or analytic)	0.000552442	0.0189212
AFUA_4G07650	Peptidyl-prolyl cis-trans isomerase B (PPIase B) (EC 5.2.1.8) (Rotamase B)	GO:0016853	isomerase activity	MF	IEA	0.000344373	0.0137749		AFUA_6G06740	Calcium-transporting ATPase (EC 3.6.3.8)	16.17.01	calcium binding	Protein with binding function or cofactor requirement (structural or analytic)	0.000552442	0.0189212
AFUA_8G00170	Nonribosomal peptide synthetase 13 (EC 6.3.3.-) (Brevianamide F synthase) (Fumitremorgin biosynthesis protein A)	GO:0016853	isomerase activity	MF	IEA	0.000344373	0.0137749		AFUA_7G04110	Protein kinase C substrate, putative (EC 3.1.11.-)	16.17.01	calcium binding	Protein with binding function or cofactor requirement (structural or analytic)	0.000552442	0.0189212
AFUA_2G05790	Dolichyl-diphosphooligosaccharide--protein glycosyltransferase subunit 1 (EC 2.4.99.18)	GO:0004579	dolichyl-diphosphooligosaccharide-protein glycotransferase activity	MF	IEA	0.000536655	0.0154737		AFUA_2G02360	UDP-glucose:glycoprotein glucosyltransferase, putative	14.07.02	modification with sugar residues (e.g. glycosylation, deglycosylation)	Protein fate (folding, modification, destination)	0.000970199	0.0265835
AFUA_5G08970	Dolichyl-diphosphooligosaccharide--protein glycosyltransferase subunit WBP1 (Oligosaccharyl transferase subunit WBP1) (EC 2.4.99.18)	GO:0004579	dolichyl-diphosphooligosaccharide-protein glycotransferase activity	MF	IEA	0.000536655	0.0154737		AFUA_2G05790	Dolichyl-diphosphooligosaccharide--protein glycosyltransferase subunit 1 (EC 2.4.99.18)	14.07.02	modification with sugar residues (e.g. glycosylation, deglycosylation)	Protein fate (folding, modification, destination)	0.000970199	0.0265835
AFUA_2G06150	Protein disulfide-isomerase (EC 5.3.4.1)	GO:0006457	protein folding	BP	IDA, IEA	0.000589681	0.0154737		AFUA_2G06280	Oligosaccharyl transferase subunit (Gamma), putative	14.07.02	modification with sugar residues (e.g. glycosylation, deglycosylation)	Protein fate (folding, modification, destination)	0.000970199	0.0265835
AFUA_2G08300	DnaJ domain protein, putative	GO:0006457	protein folding	BP	IEA	0.000589681	0.0154737		AFUA_5G08970	Dolichyl-diphosphooligosaccharide--protein glycosyltransferase subunit WBP1 (Oligosaccharyl transferase subunit WBP1) (EC 2.4.99.18)	14.07.02	modification with sugar residues (e.g. glycosylation, deglycosylation)	Protein fate (folding, modification, destination)	0.000970199	0.0265835
AFUA_4G12850	Calnexin homolog	GO:0006457	protein folding	BP	IEA, IMP	0.000589681	0.0154737		AFUA_8G04430	Oligosaccharyl transferase subunit (Stt3), putative	14.07.02	modification with sugar residues (e.g. glycosylation, deglycosylation)	Protein fate (folding, modification, destination)	0.000970199	0.0265835
AFUA_5G12260	Disulfide isomerase (TigA), putative (EC 5.3.4.1)	GO:0006457	protein folding	BP	IEA	0.000589681	0.0154737
AFUA_4G07650	Peptidyl-prolyl cis-trans isomerase B (PPIase B) (EC 5.2.1.8) (Rotamase B)	GO:0006457	protein folding	BP	IEA	0.000589681	0.0154737
AFUA_1G11770	COPII-coated vesicle protein SurF4/Erv29, putative	GO:0016021	integral component of membrane	CC	IEA	0.000744408	0.0154737
AFUA_2G05790	Dolichyl-diphosphooligosaccharide--protein glycosyltransferase subunit 1 (EC 2.4.99.18)	GO:0016021	integral component of membrane	CC	IEA	0.000744408	0.0154737
AFUA_2G10910	MFS alpha-glucoside transporter, putative	GO:0016021	integral component of membrane	CC	IEA	0.000744408	0.0154737
AFUA_2G11240	UDP-N-acetyl-glucosamine-1-P transferase Alg7, putative (EC 2.7.8.15)	GO:0016021	integral component of membrane	CC	IEA	0.000744408	0.0154737
AFUA_2G12580	Translocation protein Sec62, putative	GO:0016021	integral component of membrane	CC	IEA	0.000744408	0.0154737
AFUA_2G17270	MFS transporter, putative	GO:0016021	integral component of membrane	CC	IEA	0.000744408	0.0154737
AFUA_3G01230	MFS sugar transporte, putative	GO:0016021	integral component of membrane	CC	IEA	0.000744408	0.0154737
AFUA_3G01840	MFS transporter, putative	GO:0016021	integral component of membrane	CC	IEA	0.000744408	0.0154737
AFUA_3G07290	SD08430p	GO:0016021	integral component of membrane	CC	IEA	0.000744408	0.0154737
AFUA_3G12630	Cytochrome b561, putative	GO:0016021	integral component of membrane	CC	IEA	0.000744408	0.0154737
AFUA_4G12850	Calnexin homolog	GO:0016021	integral component of membrane	CC	IEA	0.000744408	0.0154737
AFUA_4G14230	MFS transporter, putative	GO:0016021	integral component of membrane	CC	IEA	0.000744408	0.0154737
AFUA_5G00370	Amino acid permease, putative	GO:0016021	integral component of membrane	CC	IEA	0.000744408	0.0154737
AFUA_5G08130	Protein transport protein Sec61 alpha subunit, putative	GO:0016021	integral component of membrane	CC	IEA	0.000744408	0.0154737
AFUA_5G08970	Dolichyl-diphosphooligosaccharide--protein glycosyltransferase subunit WBP1 (Oligosaccharyl transferase subunit WBP1) (EC 2.4.99.18)	GO:0016021	integral component of membrane	CC	IEA	0.000744408	0.0154737
AFUA_6G03060	MFS monosaccharide transporter, putative	GO:0016021	integral component of membrane	CC	IEA	0.000744408	0.0154737
AFUA_6G06740	Calcium-transporting ATPase (EC 3.6.3.8)	GO:0016021	integral component of membrane	CC	IEA	0.000744408	0.0154737
AFUA_7G00440	GABA permease, putative	GO:0016021	integral component of membrane	CC	IEA	0.000744408	0.0154737
AFUA_7G01090	Proline permease PrnB	GO:0016021	integral component of membrane	CC	IEA	0.000744408	0.0154737
AFUA_7G06120	Transmembrane transporter, putative	GO:0016021	integral component of membrane	CC	IEA	0.000744408	0.0154737
AFUA_8G06760	MFS transporter, putative	GO:0016021	integral component of membrane	CC	IEA	0.000744408	0.0154737
AFUA_8G00220	Fumitremorgin C synthase (EC 1.14.21.10) (Fumitremorgin biosynthesis protein E)	GO:0016021	integral component of membrane	CC	IEA	0.000744408	0.0154737
AFUA_1G05440	UDP-galactose transporter homolog 1	GO:0016021	integral component of membrane	CC	IEA	0.000744408	0.0154737
AFUA_3G07650	Pectin methylesterase, putative (EC 3.1.1.11)	GO:0045330	aspartyl esterase activity	MF	IEA	0.00106382	0.0154737
AFUA_8G07250	Pectin methylesterase family protein	GO:0045330	aspartyl esterase activity	MF	IEA	0.00106382	0.0154737
AFUA_3G07650	Pectin methylesterase, putative (EC 3.1.1.11)	GO:0042545	cell wall modification	BP	IEA	0.00106382	0.0154737
AFUA_8G07250	Pectin methylesterase family protein	GO:0042545	cell wall modification	BP	IEA	0.00106382	0.0154737
AFUA_2G06150	Protein disulfide-isomerase (EC 5.3.4.1)	GO:0003756	protein disulfide isomerase activity	MF	IDA, IEA	0.00106382	0.0154737
AFUA_5G12260	Disulfide isomerase (TigA), putative (EC 5.3.4.1)	GO:0003756	protein disulfide isomerase activity	MF	IEA	0.00106382	0.0154737
AFUA_3G07650	Pectin methylesterase, putative (EC 3.1.1.11)	GO:0030599	pectinesterase activity	MF	IEA	0.00106382	0.0154737
AFUA_8G07250	Pectin methylesterase family protein	GO:0030599	pectinesterase activity	MF	IEA	0.00106382	0.0154737
AFUA_1G05320	Disulfide isomerase, putative	GO:0045454	cell redox homeostasis	BP	IEA	0.0034837	0.0464493
AFUA_2G06150	Protein disulfide-isomerase (EC 5.3.4.1)	GO:0045454	cell redox homeostasis	BP	IEA	0.0034837	0.0464493
AFUA_5G12260	Disulfide isomerase (TigA), putative (EC 5.3.4.1)	GO:0045454	cell redox homeostasis	BP	IEA	0.0034837	0.0464493

## Sheet: enriched terms down in hacA Gel
Downregulated in ΔhacA
Gel MM - GO									Gel MM - FunCat
Categories									Categories
GO ID	GO name	GO namespace	Exact p-value	Adjusted p-value	# genes / category	# genes / input			FunCat ID	FunCat description	FunCat main category	Exact p-value	Adjusted p-value	# genes / category	# genes / input
GO:0035837	ergot alkaloid biosynthetic process	BP	3.675482e-12	7.902287e-10	8 / 10	8 / 246			1.2	secondary metabolism	Metabolism	9.962625e-13	2.191777e-10	50 / 870	50 / 246
GO:0005575	cellular_component	CC	2.947236e-11	3.168279e-9	168 / 5105	168 / 246
GO:0035835	indole alkaloid biosynthetic process	BP	1.11029e-9	7.95708e-8	6 / 7	6 / 246			Genes
GO:0055114	oxidation-reduction process	BP	2.013903e-8	1.08247e-06	50 / 936	50 / 246			Gene ID	Protein name	FunCat ID	FunCat description	FunCat main category	Exact p-value	Adjusted p-value
GO:1902086	fumagillin biosynthetic process	BP	5.909311e-8	2.541e-06	7 / 17	7 / 246			AFUA_1G01960	Uncharacterized protein	1.2	secondary metabolism	Metabolism	9.962625e-13	2.191777e-10
GO:0009820	alkaloid metabolic process	BP	1.32693e-7	4.75483e-06	6 / 12	6 / 246			AFUA_1G16910	MFS multidrug transporter, putative	1.2	secondary metabolism	Metabolism	9.962625e-13	2.191777e-10
GO:0016491	oxidoreductase activity	MF	1.58851e-7	4.87899e-06	44 / 821	44 / 246			AFUA_1G17720	Oxidoreductase, putative	1.2	secondary metabolism	Metabolism	9.962625e-13	2.191777e-10
GO:0004497	monooxygenase activity	MF	8.982653e-7	2.41409e-05	14 / 121	14 / 246			AFUA_2G00140	FAD monooxygenase, putative (EC 1.14.13.-)	1.2	secondary metabolism	Metabolism	9.962625e-13	2.191777e-10
GO:1900602	endocrocin biosynthetic process	BP	1.48307e-06	3.54289e-05	4 / 5	4 / 246			AFUA_2G00150	Catecholamine-O-methyltransferase, putative	1.2	secondary metabolism	Metabolism	9.962625e-13	2.191777e-10
GO:0016705	oxidoreductase activity, acting on paired donors, with incorporation or reduction of molecular oxygen	MF	4.55274e-06	9.78838e-05	11 / 85	11 / 246			AFUA_2G17530	Conidial pigment biosynthesis oxidase Arb2 (EC 1.10.3.-)	1.2	secondary metabolism	Metabolism	9.962625e-13	2.191777e-10
GO:0005506	iron ion binding	MF	6.89649e-05	0.00134795	12 / 133	12 / 246			AFUA_2G17990	Fumigaclavine A dimethylallyltransferase (EC 2.5.1.100)	1.2	secondary metabolism	Metabolism	9.962625e-13	2.191777e-10
GO:0044550	secondary metabolite biosynthetic process	BP	0.000369831	0.00650012	5 / 27	5 / 246			AFUA_2G18010	Cytochrome P450 monooxygenase, putative (EC 1.14.-.-)	1.2	secondary metabolism	Metabolism	9.962625e-13	2.191777e-10
GO:0008152	metabolic process	BP	0.000405106	0.00650012	55 / 1501	55 / 246			AFUA_2G18040	Tryptophan dimethylallyltransferase (EC 2.5.1.34) (4-dimethylallyltryptophan synthase) (All-trans-hexaprenyl-diphosphate synthase) (L-tryptophan dimethylallyl transferase) (DMATS)	1.2	secondary metabolism	Metabolism	9.962625e-13	2.191777e-10
GO:0046148	pigment biosynthetic process	BP	0.000423263	0.00650012	3 / 7	3 / 246			AFUA_3G01160	Iron-sulfur cluster-binding protein, rieske family domain protein	1.2	secondary metabolism	Metabolism	9.962625e-13	2.191777e-10
GO:0031160	spore wall	CC	0.000554593	0.00794917	2 / 2	2 / 246			AFUA_3G01540	MFS monocarboxylate transporter, putative	1.2	secondary metabolism	Metabolism	9.962625e-13	2.191777e-10
GO:0009821	alkaloid biosynthetic process	BP	0.000665443	0.00894189	3 / 8	3 / 246			AFUA_3G02120	Short-chain dehydrogenase/reductase family protein, putative	1.2	secondary metabolism	Metabolism	9.962625e-13	2.191777e-10
GO:1900778	fumiquinazoline A biosynthetic process	BP	0.00163783	0.0207137	2 / 3	2 / 246			AFUA_3G02150	MFS monocarboxylate transporter, putative	1.2	secondary metabolism	Metabolism	9.962625e-13	2.191777e-10
GO:0042438	melanin biosynthetic process	BP	0.00186037	0.0222211	3 / 11	3 / 246			AFUA_3G02770	FAD binding domain protein	1.2	secondary metabolism	Metabolism	9.962625e-13	2.191777e-10
GO:0020037	heme binding	MF	0.00209331	0.0236874	9 / 120	9 / 246			AFUA_3G03300	FAD-binding oxidoreductase, putative	1.2	secondary metabolism	Metabolism	9.962625e-13	2.191777e-10
GO:0006950	response to stress	BP	0.00235011	0.0252636	5 / 40	5 / 246			AFUA_3G03540	PKS-like enzyme, putative	1.2	secondary metabolism	Metabolism	9.962625e-13	2.191777e-10
GO:0008171	O-methyltransferase activity	MF	0.00311402	0.0315138	3 / 13	3 / 246			AFUA_3G11490	GABA permease, putative	1.2	secondary metabolism	Metabolism	9.962625e-13	2.191777e-10
GO:0005199	structural constituent of cell wall	MF	0.00322467	0.0315138	2 / 4	2 / 246			AFUA_3G12720	Sugar transporter-like protein	1.2	secondary metabolism	Metabolism	9.962625e-13	2.191777e-10
GO:0016042	lipid catabolic process	BP	0.00389484	0.0334956	3 / 14	3 / 246			AFUA_3G12900	MFS transporter, putative	1.2	secondary metabolism	Metabolism	9.962625e-13	2.191777e-10
GO:0004659	prenyltransferase activity	MF	0.00389484	0.0334956	3 / 14	3 / 246			AFUA_3G13720	Oxidoreductase, 2OG-Fe(II) oxygenase family, putative	1.2	secondary metabolism	Metabolism	9.962625e-13	2.191777e-10
GO:0006032	chitin catabolic process	BP	0.00389484	0.0334956	3 / 14	3 / 246			AFUA_3G13730	Nonribosomal peptide synthetase 6 (EC 6.3.2.-)	1.2	secondary metabolism	Metabolism	9.962625e-13	2.191777e-10
GO:0019863	IgE binding	MF	0.00478455	0.0395646	3 / 15	3 / 246			AFUA_3G15030	Oxidoreductase, zinc-binding dehydrogenase family, putative (EC 1.-.-.-)	1.2	secondary metabolism	Metabolism	9.962625e-13	2.191777e-10
GO:0004521	endoribonuclease activity	MF	0.00529094	0.0406269	2 / 5	2 / 246			AFUA_4G00210	Polyketide synthase, putative	1.2	secondary metabolism	Metabolism	9.962625e-13	2.191777e-10
GO:0004161	dimethylallyltranstransferase activity	MF	0.00529094	0.0406269	2 / 5	2 / 246			AFUA_4G00220	Metallo-beta-lactamase domain protein	1.2	secondary metabolism	Metabolism	9.962625e-13	2.191777e-10
									AFUA_4G00230	Oxidoreductase, 2OG-Fe(II) oxygenase family, putative	1.2	secondary metabolism	Metabolism	9.962625e-13	2.191777e-10
Genes									AFUA_4G00640	Macrophomate synthase, putative (EC 4.1.2.-)	1.2	secondary metabolism	Metabolism	9.962625e-13	2.191777e-10
Gene ID	Protein name	GO ID	GO name	GO namespace	Evidence code	Exact p-value	Adjusted p-value		AFUA_4G02720	GPI anchored glycosyl hydrolase, putative	1.2	secondary metabolism	Metabolism	9.962625e-13	2.191777e-10
AFUA_2G17980	Cytochrome P450 monooxygenase, putative (EC 1.14.-.-)	GO:0035837	ergot alkaloid biosynthetic process	BP	IGC	3.675482e-12	7.902287e-10		AFUA_4G02820	Methylisocitrate lyase (EC 4.1.3.30)	1.2	secondary metabolism	Metabolism	9.962625e-13	2.191777e-10
AFUA_2G18010	Cytochrome P450 monooxygenase, putative (EC 1.14.-.-)	GO:0035837	ergot alkaloid biosynthetic process	BP	IGC	3.675482e-12	7.902287e-10		AFUA_4G08870	Choline transport protein, putative	1.2	secondary metabolism	Metabolism	9.962625e-13	2.191777e-10
AFUA_2G18020	Fumigaclavine B O-acetyltransferase (EC 2.3.1.205)	GO:0035837	ergot alkaloid biosynthetic process	BP	IDA	3.675482e-12	7.902287e-10		AFUA_4G14530	Glutathione S-transferase Ure2-like, putative	1.2	secondary metabolism	Metabolism	9.962625e-13	2.191777e-10
AFUA_2G18000	Chanoclavine-I dehydrogenase (ChaDH) (EC 1.1.1.332)	GO:0035837	ergot alkaloid biosynthetic process	BP	ISS	3.675482e-12	7.902287e-10		AFUA_4G14550	Toxin biosynthesis regulatory protein AflJ, putative	1.2	secondary metabolism	Metabolism	9.962625e-13	2.191777e-10
AFUA_2G18060	4-dimethylallyltryptophan N-methyltransferase (EC 2.1.1.261) (4-dimethylallyltryptophan methyltransferase)	GO:0035837	ergot alkaloid biosynthetic process	BP	ISS	3.675482e-12	7.902287e-10		AFUA_5G14150	Lipase, putative (EC 3.1.1.3)	1.2	secondary metabolism	Metabolism	9.962625e-13	2.191777e-10
AFUA_2G17960	Chanoclavine-I aldehyde reductase (EC 1.3.1.100) (Old yellow enzyme 3 homolog)	GO:0035837	ergot alkaloid biosynthetic process	BP	IDA	3.675482e-12	7.902287e-10		AFUA_6G09670	Cytochrome P450 oxidoreductase GliC (EC 1.14.-.-)	1.2	secondary metabolism	Metabolism	9.962625e-13	2.191777e-10
AFUA_2G17990	Fumigaclavine A dimethylallyltransferase (EC 2.5.1.100)	GO:0035837	ergot alkaloid biosynthetic process	BP	IDA	3.675482e-12	7.902287e-10		AFUA_6G09680	O-methyltransferase GliM	1.2	secondary metabolism	Metabolism	9.962625e-13	2.191777e-10
AFUA_2G18040	Tryptophan dimethylallyltransferase (EC 2.5.1.34) (4-dimethylallyltryptophan synthase) (All-trans-hexaprenyl-diphosphate synthase) (L-tryptophan dimethylallyl transferase) (DMATS)	GO:0035837	ergot alkaloid biosynthetic process	BP	IMP	3.675482e-12	7.902287e-10		AFUA_6G09760	Cytochrome P450 monooxygenase, putative (EC 1.14.-.-)	1.2	secondary metabolism	Metabolism	9.962625e-13	2.191777e-10
AFUA_1G00200	F-box domain and ankyrin repeat protein	GO:0005575	cellular_component	CC	ND	2.947236e-11	3.168279e-9		AFUA_6G11100	Amino acid permease, putative	1.2	secondary metabolism	Metabolism	9.962625e-13	2.191777e-10
AFUA_1G00330	Uncharacterized protein	GO:0005575	cellular_component	CC	ND	2.947236e-11	3.168279e-9		AFUA_6G12050	Nonribosomal peptide synthetase 11 (EC 6.3.2.-)	1.2	secondary metabolism	Metabolism	9.962625e-13	2.191777e-10
AFUA_1G01010	Polyketide synthase, putative	GO:0005575	cellular_component	CC	ND	2.947236e-11	3.168279e-9		AFUA_6G12060	MAK1-like monooxygenase, putative (EC 1.14.13.-)	1.2	secondary metabolism	Metabolism	9.962625e-13	2.191777e-10
AFUA_1G01265	Uncharacterized protein	GO:0005575	cellular_component	CC	ND	2.947236e-11	3.168279e-9		AFUA_6G12070	FAD binding domain protein (EC 1.5.3.-)	1.2	secondary metabolism	Metabolism	9.962625e-13	2.191777e-10
AFUA_1G03220	Uncharacterized protein	GO:0005575	cellular_component	CC	ND	2.947236e-11	3.168279e-9		AFUA_6G13940	Cytochrome P450 monooxygenase, putative	1.2	secondary metabolism	Metabolism	9.962625e-13	2.191777e-10
AFUA_1G03240	Uncharacterized protein	GO:0005575	cellular_component	CC	ND	2.947236e-11	3.168279e-9		AFUA_8G00240	Fumitremorgin C monooxygenase (EC 1.14.13.177) (Fumitremorgin biosynthesis protein G)	1.2	secondary metabolism	Metabolism	9.962625e-13	2.191777e-10
AFUA_1G03670	Uncharacterized protein	GO:0005575	cellular_component	CC	ND	2.947236e-11	3.168279e-9		AFUA_8G00380	DltD N-terminal domain protein	1.2	secondary metabolism	Metabolism	9.962625e-13	2.191777e-10
AFUA_1G10260	Uncharacterized protein	GO:0005575	cellular_component	CC	ND	2.947236e-11	3.168279e-9		AFUA_8G00390	O-methyltransferase, putative	1.2	secondary metabolism	Metabolism	9.962625e-13	2.191777e-10
AFUA_1G11020	L-arabinitol 4-dehydrogenase (EC 1.1.1.14)	GO:0005575	cellular_component	CC	ND	2.947236e-11	3.168279e-9		AFUA_8G00510	Cytochrome P450 oxidoreductase OrdA-like, putative	1.2	secondary metabolism	Metabolism	9.962625e-13	2.191777e-10
AFUA_1G13670	Uncharacterized protein	GO:0005575	cellular_component	CC	ND	2.947236e-11	3.168279e-9		AFUA_8G00530	Alpha/beta hydrolase, putative	1.2	secondary metabolism	Metabolism	9.962625e-13	2.191777e-10
AFUA_1G17210	Uncharacterized protein	GO:0005575	cellular_component	CC	ND	2.947236e-11	3.168279e-9		AFUA_8G00550	Methyltransferase SirN-like, putative	1.2	secondary metabolism	Metabolism	9.962625e-13	2.191777e-10
AFUA_1G17320	Arabinan endo-1,5-alpha-L-arabinosidase (EC 3.2.1.99)	GO:0005575	cellular_component	CC	ND	2.947236e-11	3.168279e-9		AFUA_8G00560	Cytochrome P450 oxidoreductase, putative (EC 1.14.-.-)	1.2	secondary metabolism	Metabolism	9.962625e-13	2.191777e-10
AFUA_1G17340	Dioxygenase, putative (EC 1.14.-.-)	GO:0005575	cellular_component	CC	ND	2.947236e-11	3.168279e-9		AFUA_8G00580	Glutathione S-transferase, putative	1.2	secondary metabolism	Metabolism	9.962625e-13	2.191777e-10
AFUA_1G17540	Uncharacterized protein	GO:0005575	cellular_component	CC	ND	2.947236e-11	3.168279e-9		AFUA_8G01180	MFS sugar transporter, putative	1.2	secondary metabolism	Metabolism	9.962625e-13	2.191777e-10
AFUA_1G17580	Xenobiotic compound monooxygenase, DszA family, putative	GO:0005575	cellular_component	CC	ND	2.947236e-11	3.168279e-9		AFUA_8G02360	TRI7-like toxin biosynthesis protein, putative	1.2	secondary metabolism	Metabolism	9.962625e-13	2.191777e-10
AFUA_1G17590	Phosphoesterase superfamily protein (EC 3.1.4.-)	GO:0005575	cellular_component	CC	ND	2.947236e-11	3.168279e-9
AFUA_1G17600	Uncharacterized protein	GO:0005575	cellular_component	CC	ND	2.947236e-11	3.168279e-9
AFUA_1G17720	Oxidoreductase, putative	GO:0005575	cellular_component	CC	ND	2.947236e-11	3.168279e-9
AFUA_2G00140	FAD monooxygenase, putative (EC 1.14.13.-)	GO:0005575	cellular_component	CC	ND	2.947236e-11	3.168279e-9
AFUA_2G00150	Catecholamine-O-methyltransferase, putative	GO:0005575	cellular_component	CC	ND	2.947236e-11	3.168279e-9
AFUA_2G00430	Exo-beta-1,3-glucanase, putative (EC 3.2.1.58)	GO:0005575	cellular_component	CC	ND	2.947236e-11	3.168279e-9
AFUA_2G00600	Uncharacterized protein	GO:0005575	cellular_component	CC	ND	2.947236e-11	3.168279e-9
AFUA_2G00850	Uncharacterized protein	GO:0005575	cellular_component	CC	ND	2.947236e-11	3.168279e-9
AFUA_2G02970	Uncharacterized protein	GO:0005575	cellular_component	CC	ND	2.947236e-11	3.168279e-9
AFUA_2G10130	Adhesin, putative	GO:0005575	cellular_component	CC	ND	2.947236e-11	3.168279e-9
AFUA_2G10480	Uncharacterized protein	GO:0005575	cellular_component	CC	ND	2.947236e-11	3.168279e-9
AFUA_2G11620	Alpha-glucosidase, putative (EC 3.2.1.70)	GO:0005575	cellular_component	CC	ND	2.947236e-11	3.168279e-9
AFUA_2G17530	Conidial pigment biosynthesis oxidase Arb2 (EC 1.10.3.-)	GO:0005575	cellular_component	CC	ND	2.947236e-11	3.168279e-9
AFUA_2G17540	Conidial pigment biosynthesis oxidase Abr1/brown 1 (EC 1.10.3.-)	GO:0005575	cellular_component	CC	ND	2.947236e-11	3.168279e-9
AFUA_2G17550	Conidial pigment biosynthesis protein Ayg1	GO:0005575	cellular_component	CC	ND	2.947236e-11	3.168279e-9
AFUA_2G17710	Uncharacterized protein	GO:0005575	cellular_component	CC	ND	2.947236e-11	3.168279e-9
AFUA_2G17930	Integral membrane protein	GO:0005575	cellular_component	CC	ND	2.947236e-11	3.168279e-9
AFUA_2G17940	MAK1-like monooxygenase, putative	GO:0005575	cellular_component	CC	ND	2.947236e-11	3.168279e-9
AFUA_2G17980	Cytochrome P450 monooxygenase, putative (EC 1.14.-.-)	GO:0005575	cellular_component	CC	ND	2.947236e-11	3.168279e-9
AFUA_2G18010	Cytochrome P450 monooxygenase, putative (EC 1.14.-.-)	GO:0005575	cellular_component	CC	ND	2.947236e-11	3.168279e-9
AFUA_2G18030	Catalase (EC 1.11.1.6)	GO:0005575	cellular_component	CC	ND	2.947236e-11	3.168279e-9
AFUA_2G18070	Neutral protease 2 (EC 3.4.24.39) (Deuterolysin)	GO:0005575	cellular_component	CC	ND	2.947236e-11	3.168279e-9
AFUA_3G00110	Succinate-semialdehyde dehydrogenase, putative	GO:0005575	cellular_component	CC	ND	2.947236e-11	3.168279e-9
AFUA_3G01160	Iron-sulfur cluster-binding protein, rieske family domain protein	GO:0005575	cellular_component	CC	ND	2.947236e-11	3.168279e-9
AFUA_3G01196	Uncharacterized protein	GO:0005575	cellular_component	CC	ND	2.947236e-11	3.168279e-9
AFUA_3G02120	Short-chain dehydrogenase/reductase family protein, putative	GO:0005575	cellular_component	CC	ND	2.947236e-11	3.168279e-9
AFUA_3G02630	Uncharacterized protein	GO:0005575	cellular_component	CC	ND	2.947236e-11	3.168279e-9
AFUA_3G03070	MYND domain protein, putative	GO:0005575	cellular_component	CC	ND	2.947236e-11	3.168279e-9
AFUA_3G03080	Endo-1,3(4)-beta-glucanase, putative (EC 3.2.1.6)	GO:0005575	cellular_component	CC	ND	2.947236e-11	3.168279e-9
AFUA_3G03220	Uncharacterized protein	GO:0005575	cellular_component	CC	ND	2.947236e-11	3.168279e-9
AFUA_3G03470	Uncharacterized protein	GO:0005575	cellular_component	CC	ND	2.947236e-11	3.168279e-9
AFUA_3G03540	PKS-like enzyme, putative	GO:0005575	cellular_component	CC	ND	2.947236e-11	3.168279e-9
AFUA_3G03710	D-aminopeptidase, putative	GO:0005575	cellular_component	CC	ND	2.947236e-11	3.168279e-9
AFUA_3G03890	Secretory lipase, putative (EC 3.1.-.-)	GO:0005575	cellular_component	CC	ND	2.947236e-11	3.168279e-9
AFUA_3G06160	Mating locus protein, putative	GO:0005575	cellular_component	CC	ND	2.947236e-11	3.168279e-9
AFUA_3G12982	Extracellular serine rich protein	GO:0005575	cellular_component	CC	ND	2.947236e-11	3.168279e-9
AFUA_3G13720	Oxidoreductase, 2OG-Fe(II) oxygenase family, putative	GO:0005575	cellular_component	CC	ND	2.947236e-11	3.168279e-9
AFUA_3G15030	Oxidoreductase, zinc-binding dehydrogenase family, putative (EC 1.-.-.-)	GO:0005575	cellular_component	CC	ND	2.947236e-11	3.168279e-9
AFUA_3G15040	Xenobiotic compound monooxygenase, DszA family	GO:0005575	cellular_component	CC	ND	2.947236e-11	3.168279e-9
AFUA_3G15395	Telomere-associated RecQ helicase, putative	GO:0005575	cellular_component	CC	ND	2.947236e-11	3.168279e-9
AFUA_4G00210	Polyketide synthase, putative	GO:0005575	cellular_component	CC	ND	2.947236e-11	3.168279e-9
AFUA_4G00220	Metallo-beta-lactamase domain protein	GO:0005575	cellular_component	CC	ND	2.947236e-11	3.168279e-9
AFUA_4G00225	Uncharacterized protein	GO:0005575	cellular_component	CC	ND	2.947236e-11	3.168279e-9
AFUA_4G00390	Glycosyl hydrolase, putative	GO:0005575	cellular_component	CC	ND	2.947236e-11	3.168279e-9
AFUA_4G00510	Uncharacterized protein	GO:0005575	cellular_component	CC	ND	2.947236e-11	3.168279e-9
AFUA_4G00540	Dynamin GTPase, putative (EC 3.6.5.5)	GO:0005575	cellular_component	CC	ND	2.947236e-11	3.168279e-9
AFUA_4G00590	Monooxygenase, putative (EC 1.14.13.-)	GO:0005575	cellular_component	CC	ND	2.947236e-11	3.168279e-9
AFUA_4G00640	Macrophomate synthase, putative (EC 4.1.2.-)	GO:0005575	cellular_component	CC	ND	2.947236e-11	3.168279e-9
AFUA_4G00650	Uncharacterized protein	GO:0005575	cellular_component	CC	ND	2.947236e-11	3.168279e-9
AFUA_4G01030	Uncharacterized protein	GO:0005575	cellular_component	CC	ND	2.947236e-11	3.168279e-9
AFUA_4G01040	Short chain dehydrogenase, putative (EC 1.-.-.-)	GO:0005575	cellular_component	CC	ND	2.947236e-11	3.168279e-9
AFUA_4G01180	Uncharacterized protein	GO:0005575	cellular_component	CC	ND	2.947236e-11	3.168279e-9
AFUA_4G01200	Extracellular guanyl-specific ribonuclease, putative (EC 3.1.27.-)	GO:0005575	cellular_component	CC	ND	2.947236e-11	3.168279e-9
AFUA_4G01210	Uncharacterized protein	GO:0005575	cellular_component	CC	ND	2.947236e-11	3.168279e-9
AFUA_4G01280	Uncharacterized protein	GO:0005575	cellular_component	CC	ND	2.947236e-11	3.168279e-9
AFUA_4G01430	Uncharacterized protein	GO:0005575	cellular_component	CC	ND	2.947236e-11	3.168279e-9
AFUA_4G02720	GPI anchored glycosyl hydrolase, putative	GO:0005575	cellular_component	CC	ND	2.947236e-11	3.168279e-9
AFUA_4G02820	Methylisocitrate lyase (EC 4.1.3.30)	GO:0005575	cellular_component	CC	ND	2.947236e-11	3.168279e-9
AFUA_4G03260	Epoxide hydrolase, putative	GO:0005575	cellular_component	CC	ND	2.947236e-11	3.168279e-9
AFUA_4G06370	Uncharacterized protein	GO:0005575	cellular_component	CC	ND	2.947236e-11	3.168279e-9
AFUA_4G06660	Uncharacterized protein	GO:0005575	cellular_component	CC	ND	2.947236e-11	3.168279e-9
AFUA_4G08860	Uncharacterized protein	GO:0005575	cellular_component	CC	ND	2.947236e-11	3.168279e-9
AFUA_4G09280	Uncharacterized protein	GO:0005575	cellular_component	CC	ND	2.947236e-11	3.168279e-9
AFUA_4G09490	Uncharacterized protein	GO:0005575	cellular_component	CC	ND	2.947236e-11	3.168279e-9
AFUA_4G09600	GPI anchored protein, putative	GO:0005575	cellular_component	CC	ND	2.947236e-11	3.168279e-9
AFUA_4G14150	Diacylglycerol acyltransferase family	GO:0005575	cellular_component	CC	ND	2.947236e-11	3.168279e-9
AFUA_4G14200	Uncharacterized protein	GO:0005575	cellular_component	CC	ND	2.947236e-11	3.168279e-9
AFUA_4G14500	Uncharacterized protein	GO:0005575	cellular_component	CC	ND	2.947236e-11	3.168279e-9
AFUA_4G14510	Uncharacterized protein	GO:0005575	cellular_component	CC	ND	2.947236e-11	3.168279e-9
AFUA_4G14520	Toxin biosynthesis protein, putative	GO:0005575	cellular_component	CC	ND	2.947236e-11	3.168279e-9
AFUA_4G14550	Toxin biosynthesis regulatory protein AflJ, putative	GO:0005575	cellular_component	CC	ND	2.947236e-11	3.168279e-9
AFUA_5G00150	Thioesterase domain protein	GO:0005575	cellular_component	CC	ND	2.947236e-11	3.168279e-9
AFUA_5G00460	FAD dependent oxidoreductase, putative	GO:0005575	cellular_component	CC	ND	2.947236e-11	3.168279e-9
AFUA_5G00660	Uncharacterized protein	GO:0005575	cellular_component	CC	ND	2.947236e-11	3.168279e-9
AFUA_5G00820	Uncharacterized protein	GO:0005575	cellular_component	CC	ND	2.947236e-11	3.168279e-9
AFUA_5G01610	Uncharacterized protein	GO:0005575	cellular_component	CC	ND	2.947236e-11	3.168279e-9
AFUA_5G01620	Extracellular proline-rich protein	GO:0005575	cellular_component	CC	ND	2.947236e-11	3.168279e-9
AFUA_5G01990	BYS1 domain protein, putative	GO:0005575	cellular_component	CC	ND	2.947236e-11	3.168279e-9
AFUA_5G06830	DsRNA-specific ribonuclease III, putative (EC 3.1.26.-)	GO:0005575	cellular_component	CC	ND	2.947236e-11	3.168279e-9
AFUA_5G10070	3-hydroxyacyl-CoA dehydrogenase, putative (EC 1.1.1.-)	GO:0005575	cellular_component	CC	ND	2.947236e-11	3.168279e-9
AFUA_5G12760	CCCH zinc finger DNA binding protein	GO:0005575	cellular_component	CC	ND	2.947236e-11	3.168279e-9
AFUA_5G14150	Lipase, putative (EC 3.1.1.3)	GO:0005575	cellular_component	CC	ND	2.947236e-11	3.168279e-9
AFUA_5G14600	Integral membrane protein	GO:0005575	cellular_component	CC	ND	2.947236e-11	3.168279e-9
AFUA_5G14620	Uncharacterized protein	GO:0005575	cellular_component	CC	ND	2.947236e-11	3.168279e-9
AFUA_5G14865	Uncharacterized protein	GO:0005575	cellular_component	CC	ND	2.947236e-11	3.168279e-9
AFUA_6G00193	Putative uncharacterized protein	GO:0005575	cellular_component	CC	ND	2.947236e-11	3.168279e-9
AFUA_6G00570	Putative uncharacterized protein	GO:0005575	cellular_component	CC	ND	2.947236e-11	3.168279e-9
AFUA_6G00610	Putative uncharacterized protein	GO:0005575	cellular_component	CC	ND	2.947236e-11	3.168279e-9
AFUA_6G03290	Isochorismatase family hydrolase, putative (EC 1.1.1.-)	GO:0005575	cellular_component	CC	ND	2.947236e-11	3.168279e-9
AFUA_6G03300	Uncharacterized protein	GO:0005575	cellular_component	CC	ND	2.947236e-11	3.168279e-9
AFUA_6G08920	Assimilatory sulfite reductase (EC 1.6.2.4)	GO:0005575	cellular_component	CC	ND	2.947236e-11	3.168279e-9
AFUA_6G09570	Uncharacterized protein	GO:0005575	cellular_component	CC	ND	2.947236e-11	3.168279e-9
AFUA_6G09670	Cytochrome P450 oxidoreductase GliC (EC 1.14.-.-)	GO:0005575	cellular_component	CC	ND	2.947236e-11	3.168279e-9
AFUA_6G09680	O-methyltransferase GliM	GO:0005575	cellular_component	CC	ND	2.947236e-11	3.168279e-9
AFUA_6G09760	Cytochrome P450 monooxygenase, putative (EC 1.14.-.-)	GO:0005575	cellular_component	CC	ND	2.947236e-11	3.168279e-9
AFUA_6G09780	Class V chitinase, putative (EC 3.2.1.14)	GO:0005575	cellular_component	CC	ND	2.947236e-11	3.168279e-9
AFUA_6G10170	Spherulin 4 family protein	GO:0005575	cellular_component	CC	ND	2.947236e-11	3.168279e-9
AFUA_6G10200	Uncharacterized protein	GO:0005575	cellular_component	CC	ND	2.947236e-11	3.168279e-9
AFUA_6G11710	Uncharacterized protein	GO:0005575	cellular_component	CC	ND	2.947236e-11	3.168279e-9
AFUA_6G12060	MAK1-like monooxygenase, putative (EC 1.14.13.-)	GO:0005575	cellular_component	CC	ND	2.947236e-11	3.168279e-9
AFUA_6G13940	Cytochrome P450 monooxygenase, putative	GO:0005575	cellular_component	CC	ND	2.947236e-11	3.168279e-9
AFUA_6G14540	Endo-1,3(4)-beta-glucanase, putative (EC 3.2.1.6)	GO:0005575	cellular_component	CC	ND	2.947236e-11	3.168279e-9
AFUA_7G00310	Uncharacterized protein	GO:0005575	cellular_component	CC	ND	2.947236e-11	3.168279e-9
AFUA_7G00420	Uncharacterized protein	GO:0005575	cellular_component	CC	ND	2.947236e-11	3.168279e-9
AFUA_7G00490	Uncharacterized protein	GO:0005575	cellular_component	CC	ND	2.947236e-11	3.168279e-9
AFUA_7G00620	Uncharacterized protein	GO:0005575	cellular_component	CC	ND	2.947236e-11	3.168279e-9
AFUA_7G00860	Lipoxygenase, putative (EC 1.13.11.-)	GO:0005575	cellular_component	CC	ND	2.947236e-11	3.168279e-9
AFUA_7G04910	Phosphatidylglycerol specific phospholipase C, putative (EC 3.1.4.3)	GO:0005575	cellular_component	CC	ND	2.947236e-11	3.168279e-9
AFUA_7G05170	Uncharacterized protein	GO:0005575	cellular_component	CC	ND	2.947236e-11	3.168279e-9
AFUA_7G06800	Glutamyl-tRNA(Gln) amidotransferase, subunit A (EC 6.3.5.-)	GO:0005575	cellular_component	CC	ND	2.947236e-11	3.168279e-9
AFUA_7G06840	Class III aminotransferase, putative (EC 2.6.1.-)	GO:0005575	cellular_component	CC	ND	2.947236e-11	3.168279e-9
AFUA_7G07030	Vegetative incompatibility WD repeat protein, putative	GO:0005575	cellular_component	CC	ND	2.947236e-11	3.168279e-9
AFUA_7G08290	Vegetative incompatibility WD repeat protein, putative	GO:0005575	cellular_component	CC	ND	2.947236e-11	3.168279e-9
AFUA_7G08490	Class V chitinase, putative (EC 3.2.1.14)	GO:0005575	cellular_component	CC	ND	2.947236e-11	3.168279e-9
AFUA_7G08600	Uncharacterized protein	GO:0005575	cellular_component	CC	ND	2.947236e-11	3.168279e-9
AFUA_8G00130	Uncharacterized protein	GO:0005575	cellular_component	CC	ND	2.947236e-11	3.168279e-9
AFUA_8G00280	Short-chain dehydrogenase, putative (EC 1.-.-.-)	GO:0005575	cellular_component	CC	ND	2.947236e-11	3.168279e-9
AFUA_8G00380	DltD N-terminal domain protein	GO:0005575	cellular_component	CC	ND	2.947236e-11	3.168279e-9
AFUA_8G00390	O-methyltransferase, putative	GO:0005575	cellular_component	CC	ND	2.947236e-11	3.168279e-9
AFUA_8G00430	Uncharacterized protein	GO:0005575	cellular_component	CC	ND	2.947236e-11	3.168279e-9
AFUA_8G00480	Phytanoyl-CoA dioxygenase family protein	GO:0005575	cellular_component	CC	ND	2.947236e-11	3.168279e-9
AFUA_8G00500	Acetate-CoA ligase, putative (EC 6.2.1.1)	GO:0005575	cellular_component	CC	ND	2.947236e-11	3.168279e-9
AFUA_8G00510	Cytochrome P450 oxidoreductase OrdA-like, putative	GO:0005575	cellular_component	CC	ND	2.947236e-11	3.168279e-9
AFUA_8G00530	Alpha/beta hydrolase, putative	GO:0005575	cellular_component	CC	ND	2.947236e-11	3.168279e-9
AFUA_8G00560	Cytochrome P450 oxidoreductase, putative (EC 1.14.-.-)	GO:0005575	cellular_component	CC	ND	2.947236e-11	3.168279e-9
AFUA_8G00570	Alpha/beta hydrolase, putative	GO:0005575	cellular_component	CC	ND	2.947236e-11	3.168279e-9
AFUA_8G00640	Glycosyl transferase, putative	GO:0005575	cellular_component	CC	ND	2.947236e-11	3.168279e-9
AFUA_8G00650	LPS glycosyltransferase, putative	GO:0005575	cellular_component	CC	ND	2.947236e-11	3.168279e-9
AFUA_8G00660	Solute transporter, putative	GO:0005575	cellular_component	CC	ND	2.947236e-11	3.168279e-9
AFUA_8G01010	Thermophilic desulfurizing enzyme family protein (EC 1.3.99.-)	GO:0005575	cellular_component	CC	ND	2.947236e-11	3.168279e-9
AFUA_8G01170	Uncharacterized protein	GO:0005575	cellular_component	CC	ND	2.947236e-11	3.168279e-9
AFUA_8G01980	Uncharacterized protein	GO:0005575	cellular_component	CC	ND	2.947236e-11	3.168279e-9
AFUA_8G02020	Glycosyltransferase, putative	GO:0005575	cellular_component	CC	ND	2.947236e-11	3.168279e-9
AFUA_8G02070	Glycosyl transferase, putative	GO:0005575	cellular_component	CC	ND	2.947236e-11	3.168279e-9
AFUA_8G02360	TRI7-like toxin biosynthesis protein, putative	GO:0005575	cellular_component	CC	ND	2.947236e-11	3.168279e-9
AFUA_8G05410	Extracellular matrix protein, putative	GO:0005575	cellular_component	CC	ND	2.947236e-11	3.168279e-9
AFUA_8G06230	Uncharacterized protein	GO:0005575	cellular_component	CC	ND	2.947236e-11	3.168279e-9
AFUA_8G06240	Uncharacterized protein	GO:0005575	cellular_component	CC	ND	2.947236e-11	3.168279e-9
AFUA_8G06280	Casein kinase family protein	GO:0005575	cellular_component	CC	ND	2.947236e-11	3.168279e-9
AFUA_8G06790	Uncharacterized protein	GO:0005575	cellular_component	CC	ND	2.947236e-11	3.168279e-9
AFUA_8G07220	Uncharacterized protein	GO:0005575	cellular_component	CC	ND	2.947236e-11	3.168279e-9
AFUA_8G07270	Uncharacterized protein	GO:0005575	cellular_component	CC	ND	2.947236e-11	3.168279e-9
AFUA_8G07320	Nucleoside-diphosphate-sugar epimerase, putative	GO:0005575	cellular_component	CC	ND	2.947236e-11	3.168279e-9
AFUA_8G07400	Telomere-associated RecQ helicase, putative	GO:0005575	cellular_component	CC	ND	2.947236e-11	3.168279e-9
AFUA_2G18020	Fumigaclavine B O-acetyltransferase (EC 2.3.1.205)	GO:0005575	cellular_component	CC	ND	2.947236e-11	3.168279e-9
AFUA_2G18000	Chanoclavine-I dehydrogenase (ChaDH) (EC 1.1.1.332)	GO:0005575	cellular_component	CC	ND	2.947236e-11	3.168279e-9
AFUA_2G18060	4-dimethylallyltryptophan N-methyltransferase (EC 2.1.1.261) (4-dimethylallyltryptophan methyltransferase)	GO:0005575	cellular_component	CC	ND	2.947236e-11	3.168279e-9
AFUA_2G17990	Fumigaclavine A dimethylallyltransferase (EC 2.5.1.100)	GO:0005575	cellular_component	CC	ND	2.947236e-11	3.168279e-9
AFUA_2G18040	Tryptophan dimethylallyltransferase (EC 2.5.1.34) (4-dimethylallyltryptophan synthase) (All-trans-hexaprenyl-diphosphate synthase) (L-tryptophan dimethylallyl transferase) (DMATS)	GO:0005575	cellular_component	CC	ND	2.947236e-11	3.168279e-9
AFUA_8G00240	Fumitremorgin C monooxygenase (EC 1.14.13.177) (Fumitremorgin biosynthesis protein G)	GO:0005575	cellular_component	CC	ND	2.947236e-11	3.168279e-9
AFUA_5G02330	Ribonuclease mitogillin (EC 3.1.27.-) (Allergen Asp f I) (Allergen I/a) (IgE-binding ribotoxin) (Major allergen Asp f 1) (allergen Asp f 1)	GO:0005575	cellular_component	CC	ND	2.947236e-11	3.168279e-9
AFUA_6G12050	Nonribosomal peptide synthetase 11 (EC 6.3.2.-)	GO:0005575	cellular_component	CC	ND	2.947236e-11	3.168279e-9
AFUA_3G13730	Nonribosomal peptide synthetase 6 (EC 6.3.2.-)	GO:0005575	cellular_component	CC	ND	2.947236e-11	3.168279e-9
AFUA_2G18020	Fumigaclavine B O-acetyltransferase (EC 2.3.1.205)	GO:0035835	indole alkaloid biosynthetic process	BP	IEA	1.11029e-9	7.95708e-8
AFUA_2G18000	Chanoclavine-I dehydrogenase (ChaDH) (EC 1.1.1.332)	GO:0035835	indole alkaloid biosynthetic process	BP	IEA	1.11029e-9	7.95708e-8
AFUA_2G18060	4-dimethylallyltryptophan N-methyltransferase (EC 2.1.1.261) (4-dimethylallyltryptophan methyltransferase)	GO:0035835	indole alkaloid biosynthetic process	BP	IEA	1.11029e-9	7.95708e-8
AFUA_2G17960	Chanoclavine-I aldehyde reductase (EC 1.3.1.100) (Old yellow enzyme 3 homolog)	GO:0035835	indole alkaloid biosynthetic process	BP	IEA	1.11029e-9	7.95708e-8
AFUA_2G17990	Fumigaclavine A dimethylallyltransferase (EC 2.5.1.100)	GO:0035835	indole alkaloid biosynthetic process	BP	IEA	1.11029e-9	7.95708e-8
AFUA_2G18040	Tryptophan dimethylallyltransferase (EC 2.5.1.34) (4-dimethylallyltryptophan synthase) (All-trans-hexaprenyl-diphosphate synthase) (L-tryptophan dimethylallyl transferase) (DMATS)	GO:0035835	indole alkaloid biosynthetic process	BP	IEA	1.11029e-9	7.95708e-8
AFUA_1G11020	L-arabinitol 4-dehydrogenase (EC 1.1.1.14)	GO:0055114	oxidation-reduction process	BP	IEA	2.013903e-8	1.08247e-06
AFUA_1G11640	Cytosolic Cu/Zn superoxide dismutase, putative	GO:0055114	oxidation-reduction process	BP	IEA	2.013903e-8	1.08247e-06
AFUA_1G17340	Dioxygenase, putative (EC 1.14.-.-)	GO:0055114	oxidation-reduction process	BP	IEA	2.013903e-8	1.08247e-06
AFUA_1G17580	Xenobiotic compound monooxygenase, DszA family, putative	GO:0055114	oxidation-reduction process	BP	IEA	2.013903e-8	1.08247e-06
AFUA_2G00140	FAD monooxygenase, putative (EC 1.14.13.-)	GO:0055114	oxidation-reduction process	BP	IEA	2.013903e-8	1.08247e-06
AFUA_2G10230	Inositol oxygenase, putative (EC 1.13.99.1)	GO:0055114	oxidation-reduction process	BP	IEA	2.013903e-8	1.08247e-06
AFUA_2G17400	C-3 sterol dehydrogenase/C-4 decarboxylase family protein (EC 1.1.1.-)	GO:0055114	oxidation-reduction process	BP	IEA	2.013903e-8	1.08247e-06
AFUA_2G17530	Conidial pigment biosynthesis oxidase Arb2 (EC 1.10.3.-)	GO:0055114	oxidation-reduction process	BP	IEA	2.013903e-8	1.08247e-06
AFUA_2G17540	Conidial pigment biosynthesis oxidase Abr1/brown 1 (EC 1.10.3.-)	GO:0055114	oxidation-reduction process	BP	IEA	2.013903e-8	1.08247e-06
AFUA_2G17930	Integral membrane protein	GO:0055114	oxidation-reduction process	BP	IEA	2.013903e-8	1.08247e-06
AFUA_2G17940	MAK1-like monooxygenase, putative	GO:0055114	oxidation-reduction process	BP	IEA	2.013903e-8	1.08247e-06
AFUA_2G17980	Cytochrome P450 monooxygenase, putative (EC 1.14.-.-)	GO:0055114	oxidation-reduction process	BP	IEA	2.013903e-8	1.08247e-06
AFUA_2G18010	Cytochrome P450 monooxygenase, putative (EC 1.14.-.-)	GO:0055114	oxidation-reduction process	BP	IEA	2.013903e-8	1.08247e-06
AFUA_2G18030	Catalase (EC 1.11.1.6)	GO:0055114	oxidation-reduction process	BP	IEA	2.013903e-8	1.08247e-06
AFUA_3G00110	Succinate-semialdehyde dehydrogenase, putative	GO:0055114	oxidation-reduction process	BP	IEA	2.013903e-8	1.08247e-06
AFUA_3G01160	Iron-sulfur cluster-binding protein, rieske family domain protein	GO:0055114	oxidation-reduction process	BP	IEA	2.013903e-8	1.08247e-06
AFUA_3G02120	Short-chain dehydrogenase/reductase family protein, putative	GO:0055114	oxidation-reduction process	BP	IEA	2.013903e-8	1.08247e-06
AFUA_3G02770	FAD binding domain protein	GO:0055114	oxidation-reduction process	BP	IEA	2.013903e-8	1.08247e-06
AFUA_3G03300	FAD-binding oxidoreductase, putative	GO:0055114	oxidation-reduction process	BP	IEA	2.013903e-8	1.08247e-06
AFUA_3G03540	PKS-like enzyme, putative	GO:0055114	oxidation-reduction process	BP	IEA	2.013903e-8	1.08247e-06
AFUA_3G06540	3'-phosphoadenosine-5'-phosphosulfate reductase Met16, putative (EC 1.8.99.-)	GO:0055114	oxidation-reduction process	BP	IEA	2.013903e-8	1.08247e-06
AFUA_3G13720	Oxidoreductase, 2OG-Fe(II) oxygenase family, putative	GO:0055114	oxidation-reduction process	BP	IEA	2.013903e-8	1.08247e-06
AFUA_3G15030	Oxidoreductase, zinc-binding dehydrogenase family, putative (EC 1.-.-.-)	GO:0055114	oxidation-reduction process	BP	IEA	2.013903e-8	1.08247e-06
AFUA_3G15040	Xenobiotic compound monooxygenase, DszA family	GO:0055114	oxidation-reduction process	BP	IEA	2.013903e-8	1.08247e-06
AFUA_4G00230	Oxidoreductase, 2OG-Fe(II) oxygenase family, putative	GO:0055114	oxidation-reduction process	BP	IEA	2.013903e-8	1.08247e-06
AFUA_4G00590	Monooxygenase, putative (EC 1.14.13.-)	GO:0055114	oxidation-reduction process	BP	IEA	2.013903e-8	1.08247e-06
AFUA_4G01040	Short chain dehydrogenase, putative (EC 1.-.-.-)	GO:0055114	oxidation-reduction process	BP	IEA	2.013903e-8	1.08247e-06
AFUA_4G14530	Glutathione S-transferase Ure2-like, putative	GO:0055114	oxidation-reduction process	BP	IDA	2.013903e-8	1.08247e-06
AFUA_5G00460	FAD dependent oxidoreductase, putative	GO:0055114	oxidation-reduction process	BP	IEA	2.013903e-8	1.08247e-06
AFUA_5G01030	Glyceraldehyde-3-phosphate dehydrogenase (EC 1.2.1.12)	GO:0055114	oxidation-reduction process	BP	IEA	2.013903e-8	1.08247e-06
AFUA_5G01290	Zinc-binding oxidoreductase, putative (EC 1.-.-.-)	GO:0055114	oxidation-reduction process	BP	IEA	2.013903e-8	1.08247e-06
AFUA_5G10070	3-hydroxyacyl-CoA dehydrogenase, putative (EC 1.1.1.-)	GO:0055114	oxidation-reduction process	BP	IEA	2.013903e-8	1.08247e-06
AFUA_6G03290	Isochorismatase family hydrolase, putative (EC 1.1.1.-)	GO:0055114	oxidation-reduction process	BP	IEA	2.013903e-8	1.08247e-06
AFUA_6G08920	Assimilatory sulfite reductase (EC 1.6.2.4)	GO:0055114	oxidation-reduction process	BP	IEA	2.013903e-8	1.08247e-06
AFUA_6G09670	Cytochrome P450 oxidoreductase GliC (EC 1.14.-.-)	GO:0055114	oxidation-reduction process	BP	IEA	2.013903e-8	1.08247e-06
AFUA_6G09760	Cytochrome P450 monooxygenase, putative (EC 1.14.-.-)	GO:0055114	oxidation-reduction process	BP	IEA	2.013903e-8	1.08247e-06
AFUA_6G12060	MAK1-like monooxygenase, putative (EC 1.14.13.-)	GO:0055114	oxidation-reduction process	BP	IEA	2.013903e-8	1.08247e-06
AFUA_6G12070	FAD binding domain protein (EC 1.5.3.-)	GO:0055114	oxidation-reduction process	BP	IEA	2.013903e-8	1.08247e-06
AFUA_6G13940	Cytochrome P450 monooxygenase, putative	GO:0055114	oxidation-reduction process	BP	IEA	2.013903e-8	1.08247e-06
AFUA_7G00620	Uncharacterized protein	GO:0055114	oxidation-reduction process	BP	IEA	2.013903e-8	1.08247e-06
AFUA_7G00860	Lipoxygenase, putative (EC 1.13.11.-)	GO:0055114	oxidation-reduction process	BP	IEA	2.013903e-8	1.08247e-06
AFUA_8G00280	Short-chain dehydrogenase, putative (EC 1.-.-.-)	GO:0055114	oxidation-reduction process	BP	IEA	2.013903e-8	1.08247e-06
AFUA_8G00480	Phytanoyl-CoA dioxygenase family protein	GO:0055114	oxidation-reduction process	BP	IEA	2.013903e-8	1.08247e-06
AFUA_8G00510	Cytochrome P450 oxidoreductase OrdA-like, putative	GO:0055114	oxidation-reduction process	BP	IEA	2.013903e-8	1.08247e-06
AFUA_8G00560	Cytochrome P450 oxidoreductase, putative (EC 1.14.-.-)	GO:0055114	oxidation-reduction process	BP	IEA	2.013903e-8	1.08247e-06
AFUA_8G01010	Thermophilic desulfurizing enzyme family protein (EC 1.3.99.-)	GO:0055114	oxidation-reduction process	BP	IEA	2.013903e-8	1.08247e-06
AFUA_8G07330	Isoflavone reductase family protein (CipA), putative (EC 1.3.1.-)	GO:0055114	oxidation-reduction process	BP	IEA	2.013903e-8	1.08247e-06
AFUA_2G18000	Chanoclavine-I dehydrogenase (ChaDH) (EC 1.1.1.332)	GO:0055114	oxidation-reduction process	BP	IEA	2.013903e-8	1.08247e-06
AFUA_2G17960	Chanoclavine-I aldehyde reductase (EC 1.3.1.100) (Old yellow enzyme 3 homolog)	GO:0055114	oxidation-reduction process	BP	IEA	2.013903e-8	1.08247e-06
AFUA_8G00240	Fumitremorgin C monooxygenase (EC 1.14.13.177) (Fumitremorgin biosynthesis protein G)	GO:0055114	oxidation-reduction process	BP	IEA	2.013903e-8	1.08247e-06
AFUA_8G00380	DltD N-terminal domain protein	GO:1902086	fumagillin biosynthetic process	BP	IGC	5.909311e-8	2.541e-06
AFUA_8G00390	O-methyltransferase, putative	GO:1902086	fumagillin biosynthetic process	BP	IGC	5.909311e-8	2.541e-06
AFUA_8G00430	Uncharacterized protein	GO:1902086	fumagillin biosynthetic process	BP	IGC	5.909311e-8	2.541e-06
AFUA_8G00480	Phytanoyl-CoA dioxygenase family protein	GO:1902086	fumagillin biosynthetic process	BP	IGC	5.909311e-8	2.541e-06
AFUA_8G00500	Acetate-CoA ligase, putative (EC 6.2.1.1)	GO:1902086	fumagillin biosynthetic process	BP	IGC	5.909311e-8	2.541e-06
AFUA_8G00510	Cytochrome P450 oxidoreductase OrdA-like, putative	GO:1902086	fumagillin biosynthetic process	BP	IGC	5.909311e-8	2.541e-06
AFUA_8G00520	Fumagillin beta-trans-bergamotene synthase	GO:1902086	fumagillin biosynthetic process	BP	IMP	5.909311e-8	2.541e-06
AFUA_2G18020	Fumigaclavine B O-acetyltransferase (EC 2.3.1.205)	GO:0009820	alkaloid metabolic process	BP	IEA	1.32693e-7	4.75483e-06
AFUA_2G18000	Chanoclavine-I dehydrogenase (ChaDH) (EC 1.1.1.332)	GO:0009820	alkaloid metabolic process	BP	IDA, IEA	1.32693e-7	4.75483e-06
AFUA_2G18060	4-dimethylallyltryptophan N-methyltransferase (EC 2.1.1.261) (4-dimethylallyltryptophan methyltransferase)	GO:0009820	alkaloid metabolic process	BP	IEA	1.32693e-7	4.75483e-06
AFUA_2G17960	Chanoclavine-I aldehyde reductase (EC 1.3.1.100) (Old yellow enzyme 3 homolog)	GO:0009820	alkaloid metabolic process	BP	IEA	1.32693e-7	4.75483e-06
AFUA_2G17990	Fumigaclavine A dimethylallyltransferase (EC 2.5.1.100)	GO:0009820	alkaloid metabolic process	BP	IEA	1.32693e-7	4.75483e-06
AFUA_2G18040	Tryptophan dimethylallyltransferase (EC 2.5.1.34) (4-dimethylallyltryptophan synthase) (All-trans-hexaprenyl-diphosphate synthase) (L-tryptophan dimethylallyl transferase) (DMATS)	GO:0009820	alkaloid metabolic process	BP	IEA	1.32693e-7	4.75483e-06
AFUA_1G11020	L-arabinitol 4-dehydrogenase (EC 1.1.1.14)	GO:0016491	oxidoreductase activity	MF	IEA	1.58851e-7	4.87899e-06
AFUA_1G17340	Dioxygenase, putative (EC 1.14.-.-)	GO:0016491	oxidoreductase activity	MF	IEA	1.58851e-7	4.87899e-06
AFUA_2G00140	FAD monooxygenase, putative (EC 1.14.13.-)	GO:0016491	oxidoreductase activity	MF	IEA	1.58851e-7	4.87899e-06
AFUA_2G10230	Inositol oxygenase, putative (EC 1.13.99.1)	GO:0016491	oxidoreductase activity	MF	IEA	1.58851e-7	4.87899e-06
AFUA_2G17400	C-3 sterol dehydrogenase/C-4 decarboxylase family protein (EC 1.1.1.-)	GO:0016491	oxidoreductase activity	MF	IEA	1.58851e-7	4.87899e-06
AFUA_2G17530	Conidial pigment biosynthesis oxidase Arb2 (EC 1.10.3.-)	GO:0016491	oxidoreductase activity	MF	IEA	1.58851e-7	4.87899e-06
AFUA_2G17540	Conidial pigment biosynthesis oxidase Abr1/brown 1 (EC 1.10.3.-)	GO:0016491	oxidoreductase activity	MF	IEA	1.58851e-7	4.87899e-06
AFUA_2G17930	Integral membrane protein	GO:0016491	oxidoreductase activity	MF	IEA	1.58851e-7	4.87899e-06
AFUA_2G17980	Cytochrome P450 monooxygenase, putative (EC 1.14.-.-)	GO:0016491	oxidoreductase activity	MF	IEA	1.58851e-7	4.87899e-06
AFUA_2G18010	Cytochrome P450 monooxygenase, putative (EC 1.14.-.-)	GO:0016491	oxidoreductase activity	MF	IEA	1.58851e-7	4.87899e-06
AFUA_2G18030	Catalase (EC 1.11.1.6)	GO:0016491	oxidoreductase activity	MF	IEA	1.58851e-7	4.87899e-06
AFUA_3G00110	Succinate-semialdehyde dehydrogenase, putative	GO:0016491	oxidoreductase activity	MF	IEA	1.58851e-7	4.87899e-06
AFUA_3G01160	Iron-sulfur cluster-binding protein, rieske family domain protein	GO:0016491	oxidoreductase activity	MF	IEA	1.58851e-7	4.87899e-06
AFUA_3G02120	Short-chain dehydrogenase/reductase family protein, putative	GO:0016491	oxidoreductase activity	MF	IEA	1.58851e-7	4.87899e-06
AFUA_3G02770	FAD binding domain protein	GO:0016491	oxidoreductase activity	MF	IEA	1.58851e-7	4.87899e-06
AFUA_3G03300	FAD-binding oxidoreductase, putative	GO:0016491	oxidoreductase activity	MF	IEA	1.58851e-7	4.87899e-06
AFUA_3G03540	PKS-like enzyme, putative	GO:0016491	oxidoreductase activity	MF	IEA	1.58851e-7	4.87899e-06
AFUA_3G06540	3'-phosphoadenosine-5'-phosphosulfate reductase Met16, putative (EC 1.8.99.-)	GO:0016491	oxidoreductase activity	MF	IEA	1.58851e-7	4.87899e-06
AFUA_3G13720	Oxidoreductase, 2OG-Fe(II) oxygenase family, putative	GO:0016491	oxidoreductase activity	MF	IEA	1.58851e-7	4.87899e-06
AFUA_3G15030	Oxidoreductase, zinc-binding dehydrogenase family, putative (EC 1.-.-.-)	GO:0016491	oxidoreductase activity	MF	IEA	1.58851e-7	4.87899e-06
AFUA_4G00230	Oxidoreductase, 2OG-Fe(II) oxygenase family, putative	GO:0016491	oxidoreductase activity	MF	IEA	1.58851e-7	4.87899e-06
AFUA_4G00590	Monooxygenase, putative (EC 1.14.13.-)	GO:0016491	oxidoreductase activity	MF	IEA	1.58851e-7	4.87899e-06
AFUA_4G01040	Short chain dehydrogenase, putative (EC 1.-.-.-)	GO:0016491	oxidoreductase activity	MF	IEA	1.58851e-7	4.87899e-06
AFUA_5G00460	FAD dependent oxidoreductase, putative	GO:0016491	oxidoreductase activity	MF	IEA	1.58851e-7	4.87899e-06
AFUA_5G01030	Glyceraldehyde-3-phosphate dehydrogenase (EC 1.2.1.12)	GO:0016491	oxidoreductase activity	MF	IEA	1.58851e-7	4.87899e-06
AFUA_5G01290	Zinc-binding oxidoreductase, putative (EC 1.-.-.-)	GO:0016491	oxidoreductase activity	MF	IEA	1.58851e-7	4.87899e-06
AFUA_5G10070	3-hydroxyacyl-CoA dehydrogenase, putative (EC 1.1.1.-)	GO:0016491	oxidoreductase activity	MF	IEA	1.58851e-7	4.87899e-06
AFUA_6G03290	Isochorismatase family hydrolase, putative (EC 1.1.1.-)	GO:0016491	oxidoreductase activity	MF	IEA	1.58851e-7	4.87899e-06
AFUA_6G08920	Assimilatory sulfite reductase (EC 1.6.2.4)	GO:0016491	oxidoreductase activity	MF	IEA	1.58851e-7	4.87899e-06
AFUA_6G09670	Cytochrome P450 oxidoreductase GliC (EC 1.14.-.-)	GO:0016491	oxidoreductase activity	MF	IEA	1.58851e-7	4.87899e-06
AFUA_6G09760	Cytochrome P450 monooxygenase, putative (EC 1.14.-.-)	GO:0016491	oxidoreductase activity	MF	IEA	1.58851e-7	4.87899e-06
AFUA_6G12060	MAK1-like monooxygenase, putative (EC 1.14.13.-)	GO:0016491	oxidoreductase activity	MF	IEA	1.58851e-7	4.87899e-06
AFUA_6G12070	FAD binding domain protein (EC 1.5.3.-)	GO:0016491	oxidoreductase activity	MF	IEA	1.58851e-7	4.87899e-06
AFUA_6G13940	Cytochrome P450 monooxygenase, putative	GO:0016491	oxidoreductase activity	MF	IEA	1.58851e-7	4.87899e-06
AFUA_7G00620	Uncharacterized protein	GO:0016491	oxidoreductase activity	MF	IEA	1.58851e-7	4.87899e-06
AFUA_7G00860	Lipoxygenase, putative (EC 1.13.11.-)	GO:0016491	oxidoreductase activity	MF	IEA	1.58851e-7	4.87899e-06
AFUA_8G00280	Short-chain dehydrogenase, putative (EC 1.-.-.-)	GO:0016491	oxidoreductase activity	MF	IEA	1.58851e-7	4.87899e-06
AFUA_8G00510	Cytochrome P450 oxidoreductase OrdA-like, putative	GO:0016491	oxidoreductase activity	MF	IEA	1.58851e-7	4.87899e-06
AFUA_8G00560	Cytochrome P450 oxidoreductase, putative (EC 1.14.-.-)	GO:0016491	oxidoreductase activity	MF	IEA	1.58851e-7	4.87899e-06
AFUA_8G01010	Thermophilic desulfurizing enzyme family protein (EC 1.3.99.-)	GO:0016491	oxidoreductase activity	MF	IEA	1.58851e-7	4.87899e-06
AFUA_8G07330	Isoflavone reductase family protein (CipA), putative (EC 1.3.1.-)	GO:0016491	oxidoreductase activity	MF	IEA	1.58851e-7	4.87899e-06
AFUA_2G18000	Chanoclavine-I dehydrogenase (ChaDH) (EC 1.1.1.332)	GO:0016491	oxidoreductase activity	MF	IDA, IEA	1.58851e-7	4.87899e-06
AFUA_2G17960	Chanoclavine-I aldehyde reductase (EC 1.3.1.100) (Old yellow enzyme 3 homolog)	GO:0016491	oxidoreductase activity	MF	IEA	1.58851e-7	4.87899e-06
AFUA_8G00240	Fumitremorgin C monooxygenase (EC 1.14.13.177) (Fumitremorgin biosynthesis protein G)	GO:0016491	oxidoreductase activity	MF	IEA	1.58851e-7	4.87899e-06
AFUA_1G17580	Xenobiotic compound monooxygenase, DszA family, putative	GO:0004497	monooxygenase activity	MF	IEA	8.982653e-7	2.41409e-05
AFUA_2G00140	FAD monooxygenase, putative (EC 1.14.13.-)	GO:0004497	monooxygenase activity	MF	IEA	8.982653e-7	2.41409e-05
AFUA_2G17940	MAK1-like monooxygenase, putative	GO:0004497	monooxygenase activity	MF	IEA	8.982653e-7	2.41409e-05
AFUA_2G17980	Cytochrome P450 monooxygenase, putative (EC 1.14.-.-)	GO:0004497	monooxygenase activity	MF	IEA	8.982653e-7	2.41409e-05
AFUA_2G18010	Cytochrome P450 monooxygenase, putative (EC 1.14.-.-)	GO:0004497	monooxygenase activity	MF	IEA	8.982653e-7	2.41409e-05
AFUA_3G15040	Xenobiotic compound monooxygenase, DszA family	GO:0004497	monooxygenase activity	MF	IEA	8.982653e-7	2.41409e-05
AFUA_4G00590	Monooxygenase, putative (EC 1.14.13.-)	GO:0004497	monooxygenase activity	MF	IEA	8.982653e-7	2.41409e-05
AFUA_6G09670	Cytochrome P450 oxidoreductase GliC (EC 1.14.-.-)	GO:0004497	monooxygenase activity	MF	IEA	8.982653e-7	2.41409e-05
AFUA_6G09760	Cytochrome P450 monooxygenase, putative (EC 1.14.-.-)	GO:0004497	monooxygenase activity	MF	IEA	8.982653e-7	2.41409e-05
AFUA_6G12060	MAK1-like monooxygenase, putative (EC 1.14.13.-)	GO:0004497	monooxygenase activity	MF	IEA	8.982653e-7	2.41409e-05
AFUA_6G13940	Cytochrome P450 monooxygenase, putative	GO:0004497	monooxygenase activity	MF	IEA	8.982653e-7	2.41409e-05
AFUA_8G00510	Cytochrome P450 oxidoreductase OrdA-like, putative	GO:0004497	monooxygenase activity	MF	IEA	8.982653e-7	2.41409e-05
AFUA_8G00560	Cytochrome P450 oxidoreductase, putative (EC 1.14.-.-)	GO:0004497	monooxygenase activity	MF	IEA	8.982653e-7	2.41409e-05
AFUA_8G00240	Fumitremorgin C monooxygenase (EC 1.14.13.177) (Fumitremorgin biosynthesis protein G)	GO:0004497	monooxygenase activity	MF	IEA	8.982653e-7	2.41409e-05
AFUA_4G00210	Polyketide synthase, putative	GO:1900602	endocrocin biosynthetic process	BP	IMP	1.48307e-06	3.54289e-05
AFUA_4G00220	Metallo-beta-lactamase domain protein	GO:1900602	endocrocin biosynthetic process	BP	IMP	1.48307e-06	3.54289e-05
AFUA_4G00225	Uncharacterized protein	GO:1900602	endocrocin biosynthetic process	BP	IMP	1.48307e-06	3.54289e-05
AFUA_4G00230	Oxidoreductase, 2OG-Fe(II) oxygenase family, putative	GO:1900602	endocrocin biosynthetic process	BP	IMP	1.48307e-06	3.54289e-05
AFUA_1G17580	Xenobiotic compound monooxygenase, DszA family, putative	GO:0016705	oxidoreductase activity, acting on paired donors, with incorporation or reduction of molecular oxygen	MF	IEA	4.55274e-06	9.78838e-05
AFUA_2G17980	Cytochrome P450 monooxygenase, putative (EC 1.14.-.-)	GO:0016705	oxidoreductase activity, acting on paired donors, with incorporation or reduction of molecular oxygen	MF	IEA	4.55274e-06	9.78838e-05
AFUA_2G18010	Cytochrome P450 monooxygenase, putative (EC 1.14.-.-)	GO:0016705	oxidoreductase activity, acting on paired donors, with incorporation or reduction of molecular oxygen	MF	IEA	4.55274e-06	9.78838e-05
AFUA_3G01160	Iron-sulfur cluster-binding protein, rieske family domain protein	GO:0016705	oxidoreductase activity, acting on paired donors, with incorporation or reduction of molecular oxygen	MF	IEA	4.55274e-06	9.78838e-05
AFUA_3G15040	Xenobiotic compound monooxygenase, DszA family	GO:0016705	oxidoreductase activity, acting on paired donors, with incorporation or reduction of molecular oxygen	MF	IEA	4.55274e-06	9.78838e-05
AFUA_6G09670	Cytochrome P450 oxidoreductase GliC (EC 1.14.-.-)	GO:0016705	oxidoreductase activity, acting on paired donors, with incorporation or reduction of molecular oxygen	MF	IEA	4.55274e-06	9.78838e-05
AFUA_6G09760	Cytochrome P450 monooxygenase, putative (EC 1.14.-.-)	GO:0016705	oxidoreductase activity, acting on paired donors, with incorporation or reduction of molecular oxygen	MF	IEA	4.55274e-06	9.78838e-05
AFUA_6G13940	Cytochrome P450 monooxygenase, putative	GO:0016705	oxidoreductase activity, acting on paired donors, with incorporation or reduction of molecular oxygen	MF	IEA	4.55274e-06	9.78838e-05
AFUA_8G00510	Cytochrome P450 oxidoreductase OrdA-like, putative	GO:0016705	oxidoreductase activity, acting on paired donors, with incorporation or reduction of molecular oxygen	MF	IEA	4.55274e-06	9.78838e-05
AFUA_8G00560	Cytochrome P450 oxidoreductase, putative (EC 1.14.-.-)	GO:0016705	oxidoreductase activity, acting on paired donors, with incorporation or reduction of molecular oxygen	MF	IEA	4.55274e-06	9.78838e-05
AFUA_8G00240	Fumitremorgin C monooxygenase (EC 1.14.13.177) (Fumitremorgin biosynthesis protein G)	GO:0016705	oxidoreductase activity, acting on paired donors, with incorporation or reduction of molecular oxygen	MF	IEA	4.55274e-06	9.78838e-05
AFUA_2G10230	Inositol oxygenase, putative (EC 1.13.99.1)	GO:0005506	iron ion binding	MF	IEA	6.89649e-05	0.00134795
AFUA_2G17930	Integral membrane protein	GO:0005506	iron ion binding	MF	IEA	6.89649e-05	0.00134795
AFUA_2G17980	Cytochrome P450 monooxygenase, putative (EC 1.14.-.-)	GO:0005506	iron ion binding	MF	IEA	6.89649e-05	0.00134795
AFUA_2G18010	Cytochrome P450 monooxygenase, putative (EC 1.14.-.-)	GO:0005506	iron ion binding	MF	IEA	6.89649e-05	0.00134795
AFUA_3G01160	Iron-sulfur cluster-binding protein, rieske family domain protein	GO:0005506	iron ion binding	MF	IEA	6.89649e-05	0.00134795
AFUA_4G00230	Oxidoreductase, 2OG-Fe(II) oxygenase family, putative	GO:0005506	iron ion binding	MF	IEA	6.89649e-05	0.00134795
AFUA_6G09670	Cytochrome P450 oxidoreductase GliC (EC 1.14.-.-)	GO:0005506	iron ion binding	MF	IEA	6.89649e-05	0.00134795
AFUA_6G09760	Cytochrome P450 monooxygenase, putative (EC 1.14.-.-)	GO:0005506	iron ion binding	MF	IEA	6.89649e-05	0.00134795
AFUA_6G13940	Cytochrome P450 monooxygenase, putative	GO:0005506	iron ion binding	MF	IEA	6.89649e-05	0.00134795
AFUA_8G00510	Cytochrome P450 oxidoreductase OrdA-like, putative	GO:0005506	iron ion binding	MF	IEA	6.89649e-05	0.00134795
AFUA_8G00560	Cytochrome P450 oxidoreductase, putative (EC 1.14.-.-)	GO:0005506	iron ion binding	MF	IEA	6.89649e-05	0.00134795
AFUA_8G00240	Fumitremorgin C monooxygenase (EC 1.14.13.177) (Fumitremorgin biosynthesis protein G)	GO:0005506	iron ion binding	MF	IEA	6.89649e-05	0.00134795
AFUA_3G12900	MFS transporter, putative	GO:0044550	secondary metabolite biosynthetic process	BP	IMP	0.000369831	0.00650012
AFUA_6G12060	MAK1-like monooxygenase, putative (EC 1.14.13.-)	GO:0044550	secondary metabolite biosynthetic process	BP	IDA, IGC	0.000369831	0.00650012
AFUA_6G12070	FAD binding domain protein (EC 1.5.3.-)	GO:0044550	secondary metabolite biosynthetic process	BP	IDA, IGC	0.000369831	0.00650012
AFUA_2G18020	Fumigaclavine B O-acetyltransferase (EC 2.3.1.205)	GO:0044550	secondary metabolite biosynthetic process	BP	IDA	0.000369831	0.00650012
AFUA_6G12050	Nonribosomal peptide synthetase 11 (EC 6.3.2.-)	GO:0044550	secondary metabolite biosynthetic process	BP	IDA, IGC	0.000369831	0.00650012
AFUA_1G01010	Polyketide synthase, putative	GO:0008152	metabolic process	BP	IEA	0.000405106	0.00650012
AFUA_1G17320	Arabinan endo-1,5-alpha-L-arabinosidase (EC 3.2.1.99)	GO:0008152	metabolic process	BP	IEA	0.000405106	0.00650012
AFUA_1G17590	Phosphoesterase superfamily protein (EC 3.1.4.-)	GO:0008152	metabolic process	BP	IEA	0.000405106	0.00650012
AFUA_2G00090	Telomere-associated RecQ helicase, putative	GO:0008152	metabolic process	BP	IEA	0.000405106	0.00650012
AFUA_2G00140	FAD monooxygenase, putative (EC 1.14.13.-)	GO:0008152	metabolic process	BP	IEA	0.000405106	0.00650012
AFUA_2G00430	Exo-beta-1,3-glucanase, putative (EC 3.2.1.58)	GO:0008152	metabolic process	BP	IEA	0.000405106	0.00650012
AFUA_2G11620	Alpha-glucosidase, putative (EC 3.2.1.70)	GO:0008152	metabolic process	BP	IEA	0.000405106	0.00650012
AFUA_3G00110	Succinate-semialdehyde dehydrogenase, putative	GO:0008152	metabolic process	BP	IEA	0.000405106	0.00650012
AFUA_3G01160	Iron-sulfur cluster-binding protein, rieske family domain protein	GO:0008152	metabolic process	BP	IEA	0.000405106	0.00650012
AFUA_3G02120	Short-chain dehydrogenase/reductase family protein, putative	GO:0008152	metabolic process	BP	IEA	0.000405106	0.00650012
AFUA_3G03080	Endo-1,3(4)-beta-glucanase, putative (EC 3.2.1.6)	GO:0008152	metabolic process	BP	IEA	0.000405106	0.00650012
AFUA_3G06540	3'-phosphoadenosine-5'-phosphosulfate reductase Met16, putative (EC 1.8.99.-)	GO:0008152	metabolic process	BP	IEA	0.000405106	0.00650012
AFUA_3G13570	Uncharacterized protein	GO:0008152	metabolic process	BP	IEA	0.000405106	0.00650012
AFUA_3G15395	Telomere-associated RecQ helicase, putative	GO:0008152	metabolic process	BP	IEA	0.000405106	0.00650012
AFUA_4G00210	Polyketide synthase, putative	GO:0008152	metabolic process	BP	IEA	0.000405106	0.00650012
AFUA_4G00540	Dynamin GTPase, putative (EC 3.6.5.5)	GO:0008152	metabolic process	BP	IEA	0.000405106	0.00650012
AFUA_4G00640	Macrophomate synthase, putative (EC 4.1.2.-)	GO:0008152	metabolic process	BP	IEA	0.000405106	0.00650012
AFUA_4G00650	Uncharacterized protein	GO:0008152	metabolic process	BP	IEA	0.000405106	0.00650012
AFUA_4G01040	Short chain dehydrogenase, putative (EC 1.-.-.-)	GO:0008152	metabolic process	BP	IEA	0.000405106	0.00650012
AFUA_4G01200	Extracellular guanyl-specific ribonuclease, putative (EC 3.1.27.-)	GO:0008152	metabolic process	BP	IEA	0.000405106	0.00650012
AFUA_4G02720	GPI anchored glycosyl hydrolase, putative	GO:0008152	metabolic process	BP	IEA	0.000405106	0.00650012
AFUA_4G02820	Methylisocitrate lyase (EC 4.1.3.30)	GO:0008152	metabolic process	BP	IEA	0.000405106	0.00650012
AFUA_4G03260	Epoxide hydrolase, putative	GO:0008152	metabolic process	BP	IEA	0.000405106	0.00650012
AFUA_4G14150	Diacylglycerol acyltransferase family	GO:0008152	metabolic process	BP	IEA	0.000405106	0.00650012
AFUA_4G14530	Glutathione S-transferase Ure2-like, putative	GO:0008152	metabolic process	BP	IDA, IEA	0.000405106	0.00650012
AFUA_6G00193	Putative uncharacterized protein	GO:0008152	metabolic process	BP	IEA	0.000405106	0.00650012
AFUA_6G03230	Cell wall glucanase/allergen F16-like (EC 3.2.1.-)	GO:0008152	metabolic process	BP	IEA	0.000405106	0.00650012
AFUA_6G03290	Isochorismatase family hydrolase, putative (EC 1.1.1.-)	GO:0008152	metabolic process	BP	IEA	0.000405106	0.00650012
AFUA_6G08920	Assimilatory sulfite reductase (EC 1.6.2.4)	GO:0008152	metabolic process	BP	IEA	0.000405106	0.00650012
AFUA_6G09780	Class V chitinase, putative (EC 3.2.1.14)	GO:0008152	metabolic process	BP	IEA	0.000405106	0.00650012
AFUA_6G12060	MAK1-like monooxygenase, putative (EC 1.14.13.-)	GO:0008152	metabolic process	BP	IEA	0.000405106	0.00650012
AFUA_6G14540	Endo-1,3(4)-beta-glucanase, putative (EC 3.2.1.6)	GO:0008152	metabolic process	BP	IEA	0.000405106	0.00650012
AFUA_7G00620	Uncharacterized protein	GO:0008152	metabolic process	BP	IEA	0.000405106	0.00650012
AFUA_7G04570	Na/K ATPase alpha 1 subunit, putative (EC 3.6.3.9)	GO:0008152	metabolic process	BP	IEA	0.000405106	0.00650012
AFUA_7G04910	Phosphatidylglycerol specific phospholipase C, putative (EC 3.1.4.3)	GO:0008152	metabolic process	BP	IEA	0.000405106	0.00650012
AFUA_7G05140	Class III chitinase, putative (EC 3.2.1.14)	GO:0008152	metabolic process	BP	IEA	0.000405106	0.00650012
AFUA_7G06800	Glutamyl-tRNA(Gln) amidotransferase, subunit A (EC 6.3.5.-)	GO:0008152	metabolic process	BP	IEA	0.000405106	0.00650012
AFUA_7G06840	Class III aminotransferase, putative (EC 2.6.1.-)	GO:0008152	metabolic process	BP	IEA	0.000405106	0.00650012
AFUA_7G08490	Class V chitinase, putative (EC 3.2.1.14)	GO:0008152	metabolic process	BP	IEA	0.000405106	0.00650012
AFUA_8G00280	Short-chain dehydrogenase, putative (EC 1.-.-.-)	GO:0008152	metabolic process	BP	IEA	0.000405106	0.00650012
AFUA_8G00500	Acetate-CoA ligase, putative (EC 6.2.1.1)	GO:0008152	metabolic process	BP	IEA	0.000405106	0.00650012
AFUA_8G00530	Alpha/beta hydrolase, putative	GO:0008152	metabolic process	BP	IEA	0.000405106	0.00650012
AFUA_8G00570	Alpha/beta hydrolase, putative	GO:0008152	metabolic process	BP	IEA	0.000405106	0.00650012
AFUA_8G00580	Glutathione S-transferase, putative	GO:0008152	metabolic process	BP	IEA	0.000405106	0.00650012
AFUA_8G00640	Glycosyl transferase, putative	GO:0008152	metabolic process	BP	IEA	0.000405106	0.00650012
AFUA_8G00650	LPS glycosyltransferase, putative	GO:0008152	metabolic process	BP	IEA	0.000405106	0.00650012
AFUA_8G01010	Thermophilic desulfurizing enzyme family protein (EC 1.3.99.-)	GO:0008152	metabolic process	BP	IEA	0.000405106	0.00650012
AFUA_8G02020	Glycosyltransferase, putative	GO:0008152	metabolic process	BP	IEA	0.000405106	0.00650012
AFUA_8G02070	Glycosyl transferase, putative	GO:0008152	metabolic process	BP	IEA	0.000405106	0.00650012
AFUA_8G07270	Uncharacterized protein	GO:0008152	metabolic process	BP	IEA	0.000405106	0.00650012
AFUA_2G18000	Chanoclavine-I dehydrogenase (ChaDH) (EC 1.1.1.332)	GO:0008152	metabolic process	BP	IEA	0.000405106	0.00650012
AFUA_5G02330	Ribonuclease mitogillin (EC 3.1.27.-) (Allergen Asp f I) (Allergen I/a) (IgE-binding ribotoxin) (Major allergen Asp f 1) (allergen Asp f 1)	GO:0008152	metabolic process	BP	IEA	0.000405106	0.00650012
AFUA_6G12050	Nonribosomal peptide synthetase 11 (EC 6.3.2.-)	GO:0008152	metabolic process	BP	IEA	0.000405106	0.00650012
AFUA_3G13730	Nonribosomal peptide synthetase 6 (EC 6.3.2.-)	GO:0008152	metabolic process	BP	IEA	0.000405106	0.00650012
AFUA_3G14680	Lysophospholipase 3 (EC 3.1.1.5) (Phospholipase B 3)	GO:0008152	metabolic process	BP	IEA	0.000405106	0.00650012
AFUA_2G17530	Conidial pigment biosynthesis oxidase Arb2 (EC 1.10.3.-)	GO:0046148	pigment biosynthetic process	BP	IMP	0.000423263	0.00650012
AFUA_2G17540	Conidial pigment biosynthesis oxidase Abr1/brown 1 (EC 1.10.3.-)	GO:0046148	pigment biosynthetic process	BP	IMP	0.000423263	0.00650012
AFUA_2G17550	Conidial pigment biosynthesis protein Ayg1	GO:0046148	pigment biosynthetic process	BP	IMP	0.000423263	0.00650012
AFUA_8G07060	Hydrophobin, putative	GO:0031160	spore wall	CC	ISO	0.000554593	0.00794917
AFUA_5G09580	Hydrophobin (Rodlet protein)	GO:0031160	spore wall	CC	ISO	0.000554593	0.00794917
AFUA_2G18020	Fumigaclavine B O-acetyltransferase (EC 2.3.1.205)	GO:0009821	alkaloid biosynthetic process	BP	IDA	0.000665443	0.00894189
AFUA_2G17990	Fumigaclavine A dimethylallyltransferase (EC 2.5.1.100)	GO:0009821	alkaloid biosynthetic process	BP	IDA	0.000665443	0.00894189
AFUA_2G18040	Tryptophan dimethylallyltransferase (EC 2.5.1.34) (4-dimethylallyltryptophan synthase) (All-trans-hexaprenyl-diphosphate synthase) (L-tryptophan dimethylallyl transferase) (DMATS)	GO:0009821	alkaloid biosynthetic process	BP	IDA	0.000665443	0.00894189
AFUA_6G12060	MAK1-like monooxygenase, putative (EC 1.14.13.-)	GO:1900778	fumiquinazoline A biosynthetic process	BP	IDA, IGC	0.00163783	0.0207137
AFUA_6G12050	Nonribosomal peptide synthetase 11 (EC 6.3.2.-)	GO:1900778	fumiquinazoline A biosynthetic process	BP	IDA, IGC	0.00163783	0.0207137
AFUA_2G17530	Conidial pigment biosynthesis oxidase Arb2 (EC 1.10.3.-)	GO:0042438	melanin biosynthetic process	BP	IMP	0.00186037	0.0222211
AFUA_2G17540	Conidial pigment biosynthesis oxidase Abr1/brown 1 (EC 1.10.3.-)	GO:0042438	melanin biosynthetic process	BP	IMP	0.00186037	0.0222211
AFUA_2G17550	Conidial pigment biosynthesis protein Ayg1	GO:0042438	melanin biosynthetic process	BP	IMP	0.00186037	0.0222211
AFUA_2G17980	Cytochrome P450 monooxygenase, putative (EC 1.14.-.-)	GO:0020037	heme binding	MF	IEA	0.00209331	0.0236874
AFUA_2G18010	Cytochrome P450 monooxygenase, putative (EC 1.14.-.-)	GO:0020037	heme binding	MF	IEA	0.00209331	0.0236874
AFUA_2G18030	Catalase (EC 1.11.1.6)	GO:0020037	heme binding	MF	IEA	0.00209331	0.0236874
AFUA_6G09670	Cytochrome P450 oxidoreductase GliC (EC 1.14.-.-)	GO:0020037	heme binding	MF	IEA	0.00209331	0.0236874
AFUA_6G09760	Cytochrome P450 monooxygenase, putative (EC 1.14.-.-)	GO:0020037	heme binding	MF	IEA	0.00209331	0.0236874
AFUA_6G13940	Cytochrome P450 monooxygenase, putative	GO:0020037	heme binding	MF	IEA	0.00209331	0.0236874
AFUA_8G00510	Cytochrome P450 oxidoreductase OrdA-like, putative	GO:0020037	heme binding	MF	IEA	0.00209331	0.0236874
AFUA_8G00560	Cytochrome P450 oxidoreductase, putative (EC 1.14.-.-)	GO:0020037	heme binding	MF	IEA	0.00209331	0.0236874
AFUA_8G00240	Fumitremorgin C monooxygenase (EC 1.14.13.177) (Fumitremorgin biosynthesis protein G)	GO:0020037	heme binding	MF	IEA	0.00209331	0.0236874
AFUA_1G17370	Heat shock protein Awh11, putative	GO:0006950	response to stress	BP	IEA	0.00235011	0.0252636
AFUA_3G03310	RTA1 domain protein	GO:0006950	response to stress	BP	IEA	0.00235011	0.0252636
AFUA_5G01230	RTA1 domain protein, putative	GO:0006950	response to stress	BP	IEA	0.00235011	0.0252636
AFUA_5G01310	RTA1 domain protein, putative	GO:0006950	response to stress	BP	IEA	0.00235011	0.0252636
AFUA_6G11800	RTA1 domain protein, putative	GO:0006950	response to stress	BP	IEA	0.00235011	0.0252636
AFUA_2G00150	Catecholamine-O-methyltransferase, putative	GO:0008171	O-methyltransferase activity	MF	IEA	0.00311402	0.0315138
AFUA_6G09680	O-methyltransferase GliM	GO:0008171	O-methyltransferase activity	MF	IEA	0.00311402	0.0315138
AFUA_8G00390	O-methyltransferase, putative	GO:0008171	O-methyltransferase activity	MF	IEA	0.00311402	0.0315138
AFUA_8G07060	Hydrophobin, putative	GO:0005199	structural constituent of cell wall	MF	IEA	0.00322467	0.0315138
AFUA_5G09580	Hydrophobin (Rodlet protein)	GO:0005199	structural constituent of cell wall	MF	IEA	0.00322467	0.0315138
AFUA_3G03890	Secretory lipase, putative (EC 3.1.-.-)	GO:0016042	lipid catabolic process	BP	IEA	0.00389484	0.0334956
AFUA_5G14150	Lipase, putative (EC 3.1.1.3)	GO:0016042	lipid catabolic process	BP	IEA	0.00389484	0.0334956
AFUA_3G14680	Lysophospholipase 3 (EC 3.1.1.5) (Phospholipase B 3)	GO:0016042	lipid catabolic process	BP	IEA	0.00389484	0.0334956
AFUA_8G00520	Fumagillin beta-trans-bergamotene synthase	GO:0004659	prenyltransferase activity	MF	IEA	0.00389484	0.0334956
AFUA_2G17990	Fumigaclavine A dimethylallyltransferase (EC 2.5.1.100)	GO:0004659	prenyltransferase activity	MF	IDA	0.00389484	0.0334956
AFUA_2G18040	Tryptophan dimethylallyltransferase (EC 2.5.1.34) (4-dimethylallyltryptophan synthase) (All-trans-hexaprenyl-diphosphate synthase) (L-tryptophan dimethylallyl transferase) (DMATS)	GO:0004659	prenyltransferase activity	MF	IDA	0.00389484	0.0334956
AFUA_6G09780	Class V chitinase, putative (EC 3.2.1.14)	GO:0006032	chitin catabolic process	BP	IEA	0.00389484	0.0334956
AFUA_7G05140	Class III chitinase, putative (EC 3.2.1.14)	GO:0006032	chitin catabolic process	BP	IEA	0.00389484	0.0334956
AFUA_7G08490	Class V chitinase, putative (EC 3.2.1.14)	GO:0006032	chitin catabolic process	BP	IEA	0.00389484	0.0334956
AFUA_3G00710	Allergen Asp F4-like, putative	GO:0019863	IgE binding	MF	IDA, IMP	0.00478455	0.0395646
AFUA_6G03230	Cell wall glucanase/allergen F16-like (EC 3.2.1.-)	GO:0019863	IgE binding	MF	IDA	0.00478455	0.0395646
AFUA_5G02330	Ribonuclease mitogillin (EC 3.1.27.-) (Allergen Asp f I) (Allergen I/a) (IgE-binding ribotoxin) (Major allergen Asp f 1) (allergen Asp f 1)	GO:0019863	IgE binding	MF	IDA	0.00478455	0.0395646
AFUA_4G01200	Extracellular guanyl-specific ribonuclease, putative (EC 3.1.27.-)	GO:0004521	endoribonuclease activity	MF	IEA	0.00529094	0.0406269
AFUA_5G02330	Ribonuclease mitogillin (EC 3.1.27.-) (Allergen Asp f I) (Allergen I/a) (IgE-binding ribotoxin) (Major allergen Asp f 1) (allergen Asp f 1)	GO:0004521	endoribonuclease activity	MF	IEA	0.00529094	0.0406269
AFUA_2G17990	Fumigaclavine A dimethylallyltransferase (EC 2.5.1.100)	GO:0004161	dimethylallyltranstransferase activity	MF	IDA	0.00529094	0.0406269
AFUA_2G18040	Tryptophan dimethylallyltransferase (EC 2.5.1.34) (4-dimethylallyltryptophan synthase) (All-trans-hexaprenyl-diphosphate synthase) (L-tryptophan dimethylallyl transferase) (DMATS)	GO:0004161	dimethylallyltranstransferase activity	MF	IDA	0.00529094	0.0406269

## Sheet: enriched terms up in hacA GMM
Upregulated in ΔhacA
GMM - GO									GMM - FunCat
Categories									Categories
GO ID	GO name	GO namespace	Exact p-value	Adjusted p-value	# genes / category	# genes / input			FunCat ID	FunCat description	FunCat main category	Exact p-value	Adjusted p-value	# genes / category	# genes / input
GO:0005575	cellular_component	CC	4.47719e-12	7.47691e-10	139 / 5105	139 / 195			1.2	secondary metabolism	Metabolism	9.348495e-9	1.58924e-06	36 / 870	36 / 195
GO:0035837	ergot alkaloid biosynthetic process	BP	4.98172e-07	3.20836e-05	2023-05-10	5 / 195
GO:1900602	endocrocin biosynthetic process	BP	5.76352e-07	3.20836e-05	2023-04-05	4 / 195			Genes
GO:0042438	melanin biosynthetic process	BP	8.9954e-07	3.75558e-05	2023-05-11	5 / 195			Gene ID	Protein name	FunCat ID	FunCat description	FunCat main category	Exact p-value	Adjusted p-value
GO:0035835	indole alkaloid biosynthetic process	BP	3.9177e-06	0.000109043	2023-04-07	4 / 195			AFUA_2G00140	FAD monooxygenase, putative (EC 1.14.13.-)	1.2	secondary metabolism	Metabolism	9.348495e-9	1.58924e-06
GO:0046148	pigment biosynthetic process	BP	3.9177e-06	0.000109043	2023-04-07	4 / 195			AFUA_2G00840	MFS transporter, putative	1.2	secondary metabolism	Metabolism	9.348495e-9	1.58924e-06
GO:0019748	secondary metabolic process	BP	5.41006e-06	0.000129069	1953-08-01	8 / 195			AFUA_2G17600	Conidial pigment polyketide synthase PksP/Alb1	1.2	secondary metabolism	Metabolism	9.348495e-9	1.58924e-06
GO:0044550	secondary metabolite biosynthetic process	BP	8.26192e-06	0.000172468	2023-06-27	6 / 195			AFUA_2G17990	Fumigaclavine A dimethylallyltransferase (EC 2.5.1.100)	1.2	secondary metabolism	Metabolism	9.348495e-9	1.58924e-06
GO:0004497	monooxygenase activity	MF	1.50091e-05	0.000278503	11 / 121	11 / 195			AFUA_2G18010	Cytochrome P450 monooxygenase, putative (EC 1.14.-.-)	1.2	secondary metabolism	Metabolism	9.348495e-9	1.58924e-06
GO:0009820	alkaloid metabolic process	BP	5.14923e-05	0.000859922	2023-04-12	4 / 195			AFUA_2G18040	Tryptophan dimethylallyltransferase (EC 2.5.1.34) (4-dimethylallyltryptophan synthase) (All-trans-hexaprenyl-diphosphate synthase) (L-tryptophan dimethylallyl transferase) (DMATS)	1.2	secondary metabolism	Metabolism	9.348495e-9	1.58924e-06
GO:0004161	dimethylallyltranstransferase activity	MF	6.20441e-05	0.000941943	2023-03-05	3 / 195			AFUA_2G18050	FAD binding oxidoreductase CpoX1	1.2	secondary metabolism	Metabolism	9.348495e-9	1.58924e-06
GO:0020037	heme binding	MF	7.79887e-05	0.00108534	10 / 120	10 / 195			AFUA_3G03295	Uncharacterized protein	1.2	secondary metabolism	Metabolism	9.348495e-9	1.58924e-06
GO:0016705	oxidoreductase activity, acting on paired donors, with incorporation or reduction of molecular oxygen	MF	0.000176917	0.0022727	1985-08-01	8 / 195			AFUA_3G08070	GMC oxidoreductase, putative	1.2	secondary metabolism	Metabolism	9.348495e-9	1.58924e-06
GO:0009821	alkaloid biosynthetic process	BP	0.000333342	0.0039763	2023-03-08	3 / 195			AFUA_3G11490	GABA permease, putative	1.2	secondary metabolism	Metabolism	9.348495e-9	1.58924e-06
GO:0005506	iron ion binding	MF	0.000835004	0.00929638	9 / 133	9 / 195			AFUA_3G12910	O-methyltransferase GliM-like, putative (EC 2.-.-.-)	1.2	secondary metabolism	Metabolism	9.348495e-9	1.58924e-06
GO:1900566	chanoclavine-I biosynthetic process	BP	0.00102484	0.0100675	2023-02-03	2 / 195			AFUA_3G12950	FAD binding domain protein (EC 1.5.3.-)	1.2	secondary metabolism	Metabolism	9.348495e-9	1.58924e-06
GO:1900778	fumiquinazoline A biosynthetic process	BP	0.00102484	0.0100675	2023-02-03	2 / 195			AFUA_3G12960	Cytochrome P450 monooxigenase GliC-like, putative (EC 1.14.-.-)	1.2	secondary metabolism	Metabolism	9.348495e-9	1.58924e-06
GO:0055114	oxidation-reduction process	BP	0.00216031	0.0200429	30 / 936	30 / 195			AFUA_3G14610	Cytochrome P450 monooxygenase, putative (EC 1.14.-.-)	1.2	secondary metabolism	Metabolism	9.348495e-9	1.58924e-06
GO:0042803	protein homodimerization activity	MF	0.00493806	0.0426154	2023-02-06	2 / 195			AFUA_4G00160	Short-chain dehydrogenase, putative (EC 1.1.1.-)	1.2	secondary metabolism	Metabolism	9.348495e-9	1.58924e-06
GO:0016491	oxidoreductase activity	MF	0.00510364	0.0426154	26 / 821	26 / 195			AFUA_4G00210	Polyketide synthase, putative	1.2	secondary metabolism	Metabolism	9.348495e-9	1.58924e-06
GO:0042243	asexual spore wall assembly	BP	0.00682879	0.047517	2023-02-07	2 / 195			AFUA_4G00220	Metallo-beta-lactamase domain protein	1.2	secondary metabolism	Metabolism	9.348495e-9	1.58924e-06
GO:0050364	tryptophan dimethylallyltransferase activity	MF	0.00682879	0.047517	2023-02-07	2 / 195			AFUA_4G00230	Oxidoreductase, 2OG-Fe(II) oxygenase family, putative	1.2	secondary metabolism	Metabolism	9.348495e-9	1.58924e-06
GO:0030435	sporulation resulting in formation of a cellular spore	BP	0.00682879	0.047517	2023-02-07	2 / 195			AFUA_4G01550	Aldehyde dehydrogenase, putative (EC 1.2.-.-)	1.2	secondary metabolism	Metabolism	9.348495e-9	1.58924e-06
GO:0004338	glucan exo-1,3-beta-glucosidase activity	MF	0.00682879	0.047517	2023-02-07	2 / 195			AFUA_4G10090	GABA permease, putative	1.2	secondary metabolism	Metabolism	9.348495e-9	1.58924e-06
									AFUA_4G14140	Cytochrome P450 monooxygenase, putative (EC 1.14.-.-)	1.2	secondary metabolism	Metabolism	9.348495e-9	1.58924e-06
Genes									AFUA_4G14440	NRPS-like enzyme, putative	1.2	secondary metabolism	Metabolism	9.348495e-9	1.58924e-06
Gene ID	Protein name	GO ID	GO name	GO namespace	Evidence code	Exact p-value	Adjusted p-value		AFUA_4G14530	Glutathione S-transferase Ure2-like, putative	1.2	secondary metabolism	Metabolism	9.348495e-9	1.58924e-06
AFUA_1G01110	Polyketide synthase, putative	GO:0005575	cellular_component	CC	ND	4.47719e-12	7.476908e-10		AFUA_4G14780	Cytochrome P450 monooxygenase, putative (EC 1.14.-.-)	1.2	secondary metabolism	Metabolism	9.348495e-9	1.58924e-06
AFUA_1G04150	Tartrate dehydrogenase, putative (EC 1.1.1.93)	GO:0005575	cellular_component	CC	ND	4.47719e-12	7.476908e-10		AFUA_4G14810	Cytochrome P450 monooxygenase, putative (EC 1.14.-.-)	1.2	secondary metabolism	Metabolism	9.348495e-9	1.58924e-06
AFUA_1G09520	Uncharacterized protein	GO:0005575	cellular_component	CC	ND	4.47719e-12	7.476908e-10		AFUA_5G00470	General amidase GmdB (EC 3.5.1.4)	1.2	secondary metabolism	Metabolism	9.348495e-9	1.58924e-06
AFUA_1G10170	Uncharacterized protein	GO:0005575	cellular_component	CC	ND	4.47719e-12	7.476908e-10		AFUA_5G10340	MFS transporter, putative	1.2	secondary metabolism	Metabolism	9.348495e-9	1.58924e-06
AFUA_1G10260	Uncharacterized protein	GO:0005575	cellular_component	CC	ND	4.47719e-12	7.476908e-10		AFUA_6G08460	Cytochrome P450 alkane hydroxylase, putative (EC 1.14.14.-)	1.2	secondary metabolism	Metabolism	9.348495e-9	1.58924e-06
AFUA_1G11020	L-arabinitol 4-dehydrogenase (EC 1.1.1.14)	GO:0005575	cellular_component	CC	ND	4.47719e-12	7.476908e-10		AFUA_6G09760	Cytochrome P450 monooxygenase, putative (EC 1.14.-.-)	1.2	secondary metabolism	Metabolism	9.348495e-9	1.58924e-06
AFUA_1G11040	Uncharacterized protein	GO:0005575	cellular_component	CC	ND	4.47719e-12	7.476908e-10		AFUA_6G12040	MFS sugar permease, putative	1.2	secondary metabolism	Metabolism	9.348495e-9	1.58924e-06
AFUA_1G13680	Uncharacterized protein	GO:0005575	cellular_component	CC	ND	4.47719e-12	7.476908e-10		AFUA_6G12050	Nonribosomal peptide synthetase 11 (EC 6.3.2.-)	1.2	secondary metabolism	Metabolism	9.348495e-9	1.58924e-06
AFUA_1G14450	Exo-beta-1,3-glucanase Exg0 (EC 3.2.1.58)	GO:0005575	cellular_component	CC	ND	4.47719e-12	7.476908e-10		AFUA_6G12060	MAK1-like monooxygenase, putative (EC 1.14.13.-)	1.2	secondary metabolism	Metabolism	9.348495e-9	1.58924e-06
AFUA_1G17260	Uncharacterized protein	GO:0005575	cellular_component	CC	ND	4.47719e-12	7.476908e-10		AFUA_6G12080	Nonribosomal peptide synthetase 12 (EC 6.3.2.-)	1.2	secondary metabolism	Metabolism	9.348495e-9	1.58924e-06
AFUA_1G17320	Arabinan endo-1,5-alpha-L-arabinosidase (EC 3.2.1.99)	GO:0005575	cellular_component	CC	ND	4.47719e-12	7.476908e-10		AFUA_6G14560	Hexose transporter, putative	1.2	secondary metabolism	Metabolism	9.348495e-9	1.58924e-06
AFUA_1G17520	D-lactate dehydrogenase (Cytochrome), putative (EC 1.1.2.4)	GO:0005575	cellular_component	CC	ND	4.47719e-12	7.476908e-10		AFUA_7G00160	Polyketide synthase, putative (EC 2.3.1.-)	1.2	secondary metabolism	Metabolism	9.348495e-9	1.58924e-06
AFUA_1G17620	TPR domain protein	GO:0005575	cellular_component	CC	ND	4.47719e-12	7.476908e-10		AFUA_8G01150	C6 transcription factor, putative	1.2	secondary metabolism	Metabolism	9.348495e-9	1.58924e-06
AFUA_2G00140	FAD monooxygenase, putative (EC 1.14.13.-)	GO:0005575	cellular_component	CC	ND	4.47719e-12	7.476908e-10
AFUA_2G00967	Cupin domain protein	GO:0005575	cellular_component	CC	ND	4.47719e-12	7.476908e-10
AFUA_2G03230	Alpha-amylase AmyA (EC 3.2.1.41)	GO:0005575	cellular_component	CC	ND	4.47719e-12	7.476908e-10
AFUA_2G04533	Bys1 family protein	GO:0005575	cellular_component	CC	ND	4.47719e-12	7.476908e-10
AFUA_2G07820	MOSC domain protein	GO:0005575	cellular_component	CC	ND	4.47719e-12	7.476908e-10
AFUA_2G09420	F-box domain protein	GO:0005575	cellular_component	CC	ND	4.47719e-12	7.476908e-10
AFUA_2G09620	Phytanoyl-CoA dioxygenase family protein	GO:0005575	cellular_component	CC	ND	4.47719e-12	7.476908e-10
AFUA_2G11630	Pheromone P-factor (Map2), putative	GO:0005575	cellular_component	CC	ND	4.47719e-12	7.476908e-10
AFUA_2G12660	Polyprenyl synthetase family protein (EC 2.5.1.1)	GO:0005575	cellular_component	CC	ND	4.47719e-12	7.476908e-10
AFUA_2G14780	Uncharacterized protein	GO:0005575	cellular_component	CC	ND	4.47719e-12	7.476908e-10
AFUA_2G15670	Uncharacterized protein	GO:0005575	cellular_component	CC	ND	4.47719e-12	7.476908e-10
AFUA_2G17280	Uncharacterized protein	GO:0005575	cellular_component	CC	ND	4.47719e-12	7.476908e-10
AFUA_2G17460	Aldehyde dehydrogenase (AldH12), putative (EC 1.2.1.-)	GO:0005575	cellular_component	CC	ND	4.47719e-12	7.476908e-10
AFUA_2G17550	Conidial pigment biosynthesis protein Ayg1	GO:0005575	cellular_component	CC	ND	4.47719e-12	7.476908e-10
AFUA_2G17600	Conidial pigment polyketide synthase PksP/Alb1	GO:0005575	cellular_component	CC	ND	4.47719e-12	7.476908e-10
AFUA_2G18010	Cytochrome P450 monooxygenase, putative (EC 1.14.-.-)	GO:0005575	cellular_component	CC	ND	4.47719e-12	7.476908e-10
AFUA_2G18030	Catalase (EC 1.11.1.6)	GO:0005575	cellular_component	CC	ND	4.47719e-12	7.476908e-10
AFUA_2G18050	FAD binding oxidoreductase CpoX1	GO:0005575	cellular_component	CC	ND	4.47719e-12	7.476908e-10
AFUA_3G00580	Uncharacterized protein	GO:0005575	cellular_component	CC	ND	4.47719e-12	7.476908e-10
AFUA_3G00630	Uncharacterized protein	GO:0005575	cellular_component	CC	ND	4.47719e-12	7.476908e-10
AFUA_3G00970	Uncharacterized protein	GO:0005575	cellular_component	CC	ND	4.47719e-12	7.476908e-10
AFUA_3G01500	Integral membrane protein	GO:0005575	cellular_component	CC	ND	4.47719e-12	7.476908e-10
AFUA_3G01960	Uncharacterized protein	GO:0005575	cellular_component	CC	ND	4.47719e-12	7.476908e-10
AFUA_3G02930	Extracellular soluble lytic transglycosylase, putative	GO:0005575	cellular_component	CC	ND	4.47719e-12	7.476908e-10
AFUA_3G03880	Spherulin, putative	GO:0005575	cellular_component	CC	ND	4.47719e-12	7.476908e-10
AFUA_3G06570	Uncharacterized protein	GO:0005575	cellular_component	CC	ND	4.47719e-12	7.476908e-10
AFUA_3G07340	Uncharacterized protein	GO:0005575	cellular_component	CC	ND	4.47719e-12	7.476908e-10
AFUA_3G07390	Uncharacterized protein	GO:0005575	cellular_component	CC	ND	4.47719e-12	7.476908e-10
AFUA_3G07520	Exo-beta-1,3-glucanase, putative (EC 3.2.1.58)	GO:0005575	cellular_component	CC	ND	4.47719e-12	7.476908e-10
AFUA_3G08070	GMC oxidoreductase, putative	GO:0005575	cellular_component	CC	ND	4.47719e-12	7.476908e-10
AFUA_3G08920	Uncharacterized protein	GO:0005575	cellular_component	CC	ND	4.47719e-12	7.476908e-10
AFUA_3G11520	Uncharacterized protein	GO:0005575	cellular_component	CC	ND	4.47719e-12	7.476908e-10
AFUA_3G11890	Thermolabile L-asparaginase, putative	GO:0005575	cellular_component	CC	ND	4.47719e-12	7.476908e-10
AFUA_3G12200	Small oligopeptide transporter, OPT family	GO:0005575	cellular_component	CC	ND	4.47719e-12	7.476908e-10
AFUA_3G12230	Uncharacterized protein	GO:0005575	cellular_component	CC	ND	4.47719e-12	7.476908e-10
AFUA_3G12910	O-methyltransferase GliM-like, putative (EC 2.-.-.-)	GO:0005575	cellular_component	CC	ND	4.47719e-12	7.476908e-10
AFUA_3G12960	Cytochrome P450 monooxigenase GliC-like, putative (EC 1.14.-.-)	GO:0005575	cellular_component	CC	ND	4.47719e-12	7.476908e-10
AFUA_3G13560	Toxin biosynthesis protein, putative	GO:0005575	cellular_component	CC	ND	4.47719e-12	7.476908e-10
AFUA_3G14610	Cytochrome P450 monooxygenase, putative (EC 1.14.-.-)	GO:0005575	cellular_component	CC	ND	4.47719e-12	7.476908e-10
AFUA_3G15060	Glyoxalase family protein, putative	GO:0005575	cellular_component	CC	ND	4.47719e-12	7.476908e-10
AFUA_3G15260	Uncharacterized protein	GO:0005575	cellular_component	CC	ND	4.47719e-12	7.476908e-10
AFUA_4G00160	Short-chain dehydrogenase, putative (EC 1.1.1.-)	GO:0005575	cellular_component	CC	ND	4.47719e-12	7.476908e-10
AFUA_4G00210	Polyketide synthase, putative	GO:0005575	cellular_component	CC	ND	4.47719e-12	7.476908e-10
AFUA_4G00220	Metallo-beta-lactamase domain protein	GO:0005575	cellular_component	CC	ND	4.47719e-12	7.476908e-10
AFUA_4G00225	Uncharacterized protein	GO:0005575	cellular_component	CC	ND	4.47719e-12	7.476908e-10
AFUA_4G00510	Uncharacterized protein	GO:0005575	cellular_component	CC	ND	4.47719e-12	7.476908e-10
AFUA_4G00880	Uncharacterized protein	GO:0005575	cellular_component	CC	ND	4.47719e-12	7.476908e-10
AFUA_4G01030	Uncharacterized protein	GO:0005575	cellular_component	CC	ND	4.47719e-12	7.476908e-10
AFUA_4G01040	Short chain dehydrogenase, putative (EC 1.-.-.-)	GO:0005575	cellular_component	CC	ND	4.47719e-12	7.476908e-10
AFUA_4G01550	Aldehyde dehydrogenase, putative (EC 1.2.-.-)	GO:0005575	cellular_component	CC	ND	4.47719e-12	7.476908e-10
AFUA_4G04700	F-box domain protein	GO:0005575	cellular_component	CC	ND	4.47719e-12	7.476908e-10
AFUA_4G06370	Uncharacterized protein	GO:0005575	cellular_component	CC	ND	4.47719e-12	7.476908e-10
AFUA_4G07960	Uncharacterized protein	GO:0005575	cellular_component	CC	ND	4.47719e-12	7.476908e-10
AFUA_4G08840	RING finger protein, putative	GO:0005575	cellular_component	CC	ND	4.47719e-12	7.476908e-10
AFUA_4G09270	Ankyrin repeat protein	GO:0005575	cellular_component	CC	ND	4.47719e-12	7.476908e-10
AFUA_4G09280	Uncharacterized protein	GO:0005575	cellular_component	CC	ND	4.47719e-12	7.476908e-10
AFUA_4G09290	Uncharacterized protein	GO:0005575	cellular_component	CC	ND	4.47719e-12	7.476908e-10
AFUA_4G09600	GPI anchored protein, putative	GO:0005575	cellular_component	CC	ND	4.47719e-12	7.476908e-10
AFUA_4G10080	Uncharacterized protein	GO:0005575	cellular_component	CC	ND	4.47719e-12	7.476908e-10
AFUA_4G10560	Uncharacterized protein	GO:0005575	cellular_component	CC	ND	4.47719e-12	7.476908e-10
AFUA_4G14140	Cytochrome P450 monooxygenase, putative (EC 1.14.-.-)	GO:0005575	cellular_component	CC	ND	4.47719e-12	7.476908e-10
AFUA_4G14440	NRPS-like enzyme, putative	GO:0005575	cellular_component	CC	ND	4.47719e-12	7.476908e-10
AFUA_4G14780	Cytochrome P450 monooxygenase, putative (EC 1.14.-.-)	GO:0005575	cellular_component	CC	ND	4.47719e-12	7.476908e-10
AFUA_4G14810	Cytochrome P450 monooxygenase, putative (EC 1.14.-.-)	GO:0005575	cellular_component	CC	ND	4.47719e-12	7.476908e-10
AFUA_5G00200	Uncharacterized protein	GO:0005575	cellular_component	CC	ND	4.47719e-12	7.476908e-10
AFUA_5G00470	General amidase GmdB (EC 3.5.1.4)	GO:0005575	cellular_component	CC	ND	4.47719e-12	7.476908e-10
AFUA_5G00820	Uncharacterized protein	GO:0005575	cellular_component	CC	ND	4.47719e-12	7.476908e-10
AFUA_5G01242	Uncharacterized protein	GO:0005575	cellular_component	CC	ND	4.47719e-12	7.476908e-10
AFUA_5G02770	Uncharacterized protein	GO:0005575	cellular_component	CC	ND	4.47719e-12	7.476908e-10
AFUA_5G03280	Uncharacterized protein	GO:0005575	cellular_component	CC	ND	4.47719e-12	7.476908e-10
AFUA_5G06820	Uncharacterized protein	GO:0005575	cellular_component	CC	ND	4.47719e-12	7.476908e-10
AFUA_5G07350	Uncharacterized protein	GO:0005575	cellular_component	CC	ND	4.47719e-12	7.476908e-10
AFUA_5G07630	UbiE/COQ5 methyltransferase, putative (EC 2.1.1.-)	GO:0005575	cellular_component	CC	ND	4.47719e-12	7.476908e-10
AFUA_5G08180	Cell wall protein, putative	GO:0005575	cellular_component	CC	ND	4.47719e-12	7.476908e-10
AFUA_5G10060	Cytochrome b5 reductase, putative (EC 1.6.2.2)	GO:0005575	cellular_component	CC	ND	4.47719e-12	7.476908e-10
AFUA_5G12760	CCCH zinc finger DNA binding protein	GO:0005575	cellular_component	CC	ND	4.47719e-12	7.476908e-10
AFUA_5G14100	Uncharacterized protein	GO:0005575	cellular_component	CC	ND	4.47719e-12	7.476908e-10
AFUA_5G14630	Uncharacterized protein	GO:0005575	cellular_component	CC	ND	4.47719e-12	7.476908e-10
AFUA_6G00110	Dihydrodipicolinate synthetase family protein (EC 4.2.1.-)	GO:0005575	cellular_component	CC	ND	4.47719e-12	7.476908e-10
AFUA_6G01850	Uncharacterized protein	GO:0005575	cellular_component	CC	ND	4.47719e-12	7.476908e-10
AFUA_6G03380	Uncharacterized protein	GO:0005575	cellular_component	CC	ND	4.47719e-12	7.476908e-10
AFUA_6G03630	Very-long-chain acyl-CoA synthetase family protein (CefD1), putative (EC 6.2.1.-)	GO:0005575	cellular_component	CC	ND	4.47719e-12	7.476908e-10
AFUA_6G03870	Tetratricopeptide repeat protein	GO:0005575	cellular_component	CC	ND	4.47719e-12	7.476908e-10
AFUA_6G03880	Uncharacterized protein	GO:0005575	cellular_component	CC	ND	4.47719e-12	7.476908e-10
AFUA_6G07250	Uncharacterized protein	GO:0005575	cellular_component	CC	ND	4.47719e-12	7.476908e-10
AFUA_6G07820	Integral membrane protein, putative	GO:0005575	cellular_component	CC	ND	4.47719e-12	7.476908e-10
AFUA_6G07855	Conserved threonine rich protein	GO:0005575	cellular_component	CC	ND	4.47719e-12	7.476908e-10
AFUA_6G08460	Cytochrome P450 alkane hydroxylase, putative (EC 1.14.14.-)	GO:0005575	cellular_component	CC	ND	4.47719e-12	7.476908e-10
AFUA_6G09600	Zinc metallopeptidase, putative (EC 3.-.-.-)	GO:0005575	cellular_component	CC	ND	4.47719e-12	7.476908e-10
AFUA_6G09745	Uncharacterized protein	GO:0005575	cellular_component	CC	ND	4.47719e-12	7.476908e-10
AFUA_6G09760	Cytochrome P450 monooxygenase, putative (EC 1.14.-.-)	GO:0005575	cellular_component	CC	ND	4.47719e-12	7.476908e-10
AFUA_6G09780	Class V chitinase, putative (EC 3.2.1.14)	GO:0005575	cellular_component	CC	ND	4.47719e-12	7.476908e-10
AFUA_6G11710	Uncharacterized protein	GO:0005575	cellular_component	CC	ND	4.47719e-12	7.476908e-10
AFUA_6G12030	Rhamnosidase, putative	GO:0005575	cellular_component	CC	ND	4.47719e-12	7.476908e-10
AFUA_6G12060	MAK1-like monooxygenase, putative (EC 1.14.13.-)	GO:0005575	cellular_component	CC	ND	4.47719e-12	7.476908e-10
AFUA_6G14700	Uncharacterized protein	GO:0005575	cellular_component	CC	ND	4.47719e-12	7.476908e-10
AFUA_7G00160	Polyketide synthase, putative (EC 2.3.1.-)	GO:0005575	cellular_component	CC	ND	4.47719e-12	7.476908e-10
AFUA_7G00300	Squalene-hopene-cyclase, putative	GO:0005575	cellular_component	CC	ND	4.47719e-12	7.476908e-10
AFUA_7G00310	Uncharacterized protein	GO:0005575	cellular_component	CC	ND	4.47719e-12	7.476908e-10
AFUA_7G00880	Uncharacterized protein	GO:0005575	cellular_component	CC	ND	4.47719e-12	7.476908e-10
AFUA_7G01200	Aspergillopepsin, putaitve (EC 3.4.23.-)	GO:0005575	cellular_component	CC	ND	4.47719e-12	7.476908e-10
AFUA_7G02250	Uncharacterized protein	GO:0005575	cellular_component	CC	ND	4.47719e-12	7.476908e-10
AFUA_7G05840	Amidohydrolase family protein	GO:0005575	cellular_component	CC	ND	4.47719e-12	7.476908e-10
AFUA_7G06840	Class III aminotransferase, putative (EC 2.6.1.-)	GO:0005575	cellular_component	CC	ND	4.47719e-12	7.476908e-10
AFUA_7G06850	Phosphoserine phosphatase, putative	GO:0005575	cellular_component	CC	ND	4.47719e-12	7.476908e-10
AFUA_7G08290	Vegetative incompatibility WD repeat protein, putative	GO:0005575	cellular_component	CC	ND	4.47719e-12	7.476908e-10
AFUA_7G08640	BTB/POZ domain protein	GO:0005575	cellular_component	CC	ND	4.47719e-12	7.476908e-10
AFUA_8G00440	Steroid monooxygenase, putative (EC 1.-.-.-)	GO:0005575	cellular_component	CC	ND	4.47719e-12	7.476908e-10
AFUA_8G00820	Rhamnogalacturonase, putative (EC 4.2.2.-)	GO:0005575	cellular_component	CC	ND	4.47719e-12	7.476908e-10
AFUA_8G01160	Tartrate dehydrogenase, putative (EC 1.1.1.-)	GO:0005575	cellular_component	CC	ND	4.47719e-12	7.476908e-10
AFUA_8G01200	Uncharacterized protein	GO:0005575	cellular_component	CC	ND	4.47719e-12	7.476908e-10
AFUA_8G01460	Uncharacterized protein	GO:0005575	cellular_component	CC	ND	4.47719e-12	7.476908e-10
AFUA_8G01980	Uncharacterized protein	GO:0005575	cellular_component	CC	ND	4.47719e-12	7.476908e-10
AFUA_8G02080	Uncharacterized protein	GO:0005575	cellular_component	CC	ND	4.47719e-12	7.476908e-10
AFUA_8G02230	Serine-leucine-rich repeat protein	GO:0005575	cellular_component	CC	ND	4.47719e-12	7.476908e-10
AFUA_8G02240	F-box domain protein	GO:0005575	cellular_component	CC	ND	4.47719e-12	7.476908e-10
AFUA_8G04290	C2H2 finger domain protein, putative	GO:0005575	cellular_component	CC	ND	4.47719e-12	7.476908e-10
AFUA_8G06790	Uncharacterized protein	GO:0005575	cellular_component	CC	ND	4.47719e-12	7.476908e-10
AFUA_8G07010	Uncharacterized protein	GO:0005575	cellular_component	CC	ND	4.47719e-12	7.476908e-10
AFUA_2G17580	Probable scytalone dehydratase (EC 4.2.1.94)	GO:0005575	cellular_component	CC	ND	4.47719e-12	7.476908e-10
AFUA_2G18000	Chanoclavine-I dehydrogenase (ChaDH) (EC 1.1.1.332)	GO:0005575	cellular_component	CC	ND	4.47719e-12	7.476908e-10
AFUA_2G18060	4-dimethylallyltryptophan N-methyltransferase (EC 2.1.1.261) (4-dimethylallyltryptophan methyltransferase)	GO:0005575	cellular_component	CC	ND	4.47719e-12	7.476908e-10
AFUA_2G17990	Fumigaclavine A dimethylallyltransferase (EC 2.5.1.100)	GO:0005575	cellular_component	CC	ND	4.47719e-12	7.476908e-10
AFUA_2G18040	Tryptophan dimethylallyltransferase (EC 2.5.1.34) (4-dimethylallyltryptophan synthase) (All-trans-hexaprenyl-diphosphate synthase) (L-tryptophan dimethylallyl transferase) (DMATS)	GO:0005575	cellular_component	CC	ND	4.47719e-12	7.476908e-10
AFUA_6G12050	Nonribosomal peptide synthetase 11 (EC 6.3.2.-)	GO:0005575	cellular_component	CC	ND	4.47719e-12	7.476908e-10
AFUA_6G12080	Nonribosomal peptide synthetase 12 (EC 6.3.2.-)	GO:0005575	cellular_component	CC	ND	4.47719e-12	7.476908e-10
AFUA_2G18010	Cytochrome P450 monooxygenase, putative (EC 1.14.-.-)	GO:0035837	ergot alkaloid biosynthetic process	BP	IGC	4.981724e-7	3.20836e-05
AFUA_2G18000	Chanoclavine-I dehydrogenase (ChaDH) (EC 1.1.1.332)	GO:0035837	ergot alkaloid biosynthetic process	BP	ISS	4.981724e-7	3.20836e-05
AFUA_2G18060	4-dimethylallyltryptophan N-methyltransferase (EC 2.1.1.261) (4-dimethylallyltryptophan methyltransferase)	GO:0035837	ergot alkaloid biosynthetic process	BP	ISS	4.981724e-7	3.20836e-05
AFUA_2G17990	Fumigaclavine A dimethylallyltransferase (EC 2.5.1.100)	GO:0035837	ergot alkaloid biosynthetic process	BP	IDA	4.981724e-7	3.20836e-05
AFUA_2G18040	Tryptophan dimethylallyltransferase (EC 2.5.1.34) (4-dimethylallyltryptophan synthase) (All-trans-hexaprenyl-diphosphate synthase) (L-tryptophan dimethylallyl transferase) (DMATS)	GO:0035837	ergot alkaloid biosynthetic process	BP	IMP	4.981724e-7	3.20836e-05
AFUA_4G00210	Polyketide synthase, putative	GO:1900602	endocrocin biosynthetic process	BP	IMP	5.763517e-7	3.20836e-05
AFUA_4G00220	Metallo-beta-lactamase domain protein	GO:1900602	endocrocin biosynthetic process	BP	IMP	5.763517e-7	3.20836e-05
AFUA_4G00225	Uncharacterized protein	GO:1900602	endocrocin biosynthetic process	BP	IMP	5.763517e-7	3.20836e-05
AFUA_4G00230	Oxidoreductase, 2OG-Fe(II) oxygenase family, putative	GO:1900602	endocrocin biosynthetic process	BP	IMP	5.763517e-7	3.20836e-05
AFUA_1G16590	C2H2 type conidiation transcription factor BrlA	GO:0042438	melanin biosynthetic process	BP	IMP	8.995401e-7	3.75558e-05
AFUA_2G17550	Conidial pigment biosynthesis protein Ayg1	GO:0042438	melanin biosynthetic process	BP	IMP	8.995401e-7	3.75558e-05
AFUA_2G17560	Conidial pigment biosynthesis 1,3,6,8-tetrahydroxynaphthalene reductase Arp2	GO:0042438	melanin biosynthetic process	BP	IMP	8.995401e-7	3.75558e-05
AFUA_2G17600	Conidial pigment polyketide synthase PksP/Alb1	GO:0042438	melanin biosynthetic process	BP	IMP	8.995401e-7	3.75558e-05
AFUA_2G17580	Probable scytalone dehydratase (EC 4.2.1.94)	GO:0042438	melanin biosynthetic process	BP	IMP	8.995401e-7	3.75558e-05
AFUA_2G18000	Chanoclavine-I dehydrogenase (ChaDH) (EC 1.1.1.332)	GO:0035835	indole alkaloid biosynthetic process	BP	IEA	3.9177e-06	0.000109043
AFUA_2G18060	4-dimethylallyltryptophan N-methyltransferase (EC 2.1.1.261) (4-dimethylallyltryptophan methyltransferase)	GO:0035835	indole alkaloid biosynthetic process	BP	IEA	3.9177e-06	0.000109043
AFUA_2G17990	Fumigaclavine A dimethylallyltransferase (EC 2.5.1.100)	GO:0035835	indole alkaloid biosynthetic process	BP	IEA	3.9177e-06	0.000109043
AFUA_2G18040	Tryptophan dimethylallyltransferase (EC 2.5.1.34) (4-dimethylallyltryptophan synthase) (All-trans-hexaprenyl-diphosphate synthase) (L-tryptophan dimethylallyl transferase) (DMATS)	GO:0035835	indole alkaloid biosynthetic process	BP	IEA	3.9177e-06	0.000109043
AFUA_2G17550	Conidial pigment biosynthesis protein Ayg1	GO:0046148	pigment biosynthetic process	BP	IMP	3.9177e-06	0.000109043
AFUA_2G17560	Conidial pigment biosynthesis 1,3,6,8-tetrahydroxynaphthalene reductase Arp2	GO:0046148	pigment biosynthetic process	BP	IMP	3.9177e-06	0.000109043
AFUA_2G17600	Conidial pigment polyketide synthase PksP/Alb1	GO:0046148	pigment biosynthetic process	BP	IMP	3.9177e-06	0.000109043
AFUA_2G17580	Probable scytalone dehydratase (EC 4.2.1.94)	GO:0046148	pigment biosynthetic process	BP	IMP	3.9177e-06	0.000109043
AFUA_2G17600	Conidial pigment polyketide synthase PksP/Alb1	GO:0019748	secondary metabolic process	BP	NAS	5.41006e-06	0.000129069
AFUA_4G00210	Polyketide synthase, putative	GO:0019748	secondary metabolic process	BP	NAS	5.41006e-06	0.000129069
AFUA_4G14780	Cytochrome P450 monooxygenase, putative (EC 1.14.-.-)	GO:0019748	secondary metabolic process	BP	IGC	5.41006e-06	0.000129069
AFUA_4G14810	Cytochrome P450 monooxygenase, putative (EC 1.14.-.-)	GO:0019748	secondary metabolic process	BP	IGC	5.41006e-06	0.000129069
AFUA_6G12040	MFS sugar permease, putative	GO:0019748	secondary metabolic process	BP	IGC	5.41006e-06	0.000129069
AFUA_7G00160	Polyketide synthase, putative (EC 2.3.1.-)	GO:0019748	secondary metabolic process	BP	NAS	5.41006e-06	0.000129069
AFUA_6G12050	Nonribosomal peptide synthetase 11 (EC 6.3.2.-)	GO:0019748	secondary metabolic process	BP	NAS	5.41006e-06	0.000129069
AFUA_6G12080	Nonribosomal peptide synthetase 12 (EC 6.3.2.-)	GO:0019748	secondary metabolic process	BP	IGC, NAS	5.41006e-06	0.000129069
AFUA_3G12910	O-methyltransferase GliM-like, putative (EC 2.-.-.-)	GO:0044550	secondary metabolite biosynthetic process	BP	IMP	8.26192e-06	0.000172468
AFUA_3G12950	FAD binding domain protein (EC 1.5.3.-)	GO:0044550	secondary metabolite biosynthetic process	BP	IMP	8.26192e-06	0.000172468
AFUA_3G12960	Cytochrome P450 monooxigenase GliC-like, putative (EC 1.14.-.-)	GO:0044550	secondary metabolite biosynthetic process	BP	IMP	8.26192e-06	0.000172468
AFUA_6G12060	MAK1-like monooxygenase, putative (EC 1.14.13.-)	GO:0044550	secondary metabolite biosynthetic process	BP	IDA, IGC	8.26192e-06	0.000172468
AFUA_7G00160	Polyketide synthase, putative (EC 2.3.1.-)	GO:0044550	secondary metabolite biosynthetic process	BP	IGC, IMP	8.26192e-06	0.000172468
AFUA_6G12050	Nonribosomal peptide synthetase 11 (EC 6.3.2.-)	GO:0044550	secondary metabolite biosynthetic process	BP	IDA, IGC	8.26192e-06	0.000172468
AFUA_2G00140	FAD monooxygenase, putative (EC 1.14.13.-)	GO:0004497	monooxygenase activity	MF	IEA	1.50091e-05	0.000278503
AFUA_2G18010	Cytochrome P450 monooxygenase, putative (EC 1.14.-.-)	GO:0004497	monooxygenase activity	MF	IEA	1.50091e-05	0.000278503
AFUA_3G12960	Cytochrome P450 monooxigenase GliC-like, putative (EC 1.14.-.-)	GO:0004497	monooxygenase activity	MF	IEA	1.50091e-05	0.000278503
AFUA_3G14610	Cytochrome P450 monooxygenase, putative (EC 1.14.-.-)	GO:0004497	monooxygenase activity	MF	IEA	1.50091e-05	0.000278503
AFUA_4G14140	Cytochrome P450 monooxygenase, putative (EC 1.14.-.-)	GO:0004497	monooxygenase activity	MF	IEA	1.50091e-05	0.000278503
AFUA_4G14780	Cytochrome P450 monooxygenase, putative (EC 1.14.-.-)	GO:0004497	monooxygenase activity	MF	IEA	1.50091e-05	0.000278503
AFUA_4G14810	Cytochrome P450 monooxygenase, putative (EC 1.14.-.-)	GO:0004497	monooxygenase activity	MF	IEA	1.50091e-05	0.000278503
AFUA_6G08460	Cytochrome P450 alkane hydroxylase, putative (EC 1.14.14.-)	GO:0004497	monooxygenase activity	MF	IEA	1.50091e-05	0.000278503
AFUA_6G09760	Cytochrome P450 monooxygenase, putative (EC 1.14.-.-)	GO:0004497	monooxygenase activity	MF	IEA	1.50091e-05	0.000278503
AFUA_6G12060	MAK1-like monooxygenase, putative (EC 1.14.13.-)	GO:0004497	monooxygenase activity	MF	IEA	1.50091e-05	0.000278503
AFUA_8G00440	Steroid monooxygenase, putative (EC 1.-.-.-)	GO:0004497	monooxygenase activity	MF	IDA, IEA	1.50091e-05	0.000278503
AFUA_2G18000	Chanoclavine-I dehydrogenase (ChaDH) (EC 1.1.1.332)	GO:0009820	alkaloid metabolic process	BP	IDA, IEA	5.14923e-05	0.000859922
AFUA_2G18060	4-dimethylallyltryptophan N-methyltransferase (EC 2.1.1.261) (4-dimethylallyltryptophan methyltransferase)	GO:0009820	alkaloid metabolic process	BP	IEA	5.14923e-05	0.000859922
AFUA_2G17990	Fumigaclavine A dimethylallyltransferase (EC 2.5.1.100)	GO:0009820	alkaloid metabolic process	BP	IEA	5.14923e-05	0.000859922
AFUA_2G18040	Tryptophan dimethylallyltransferase (EC 2.5.1.34) (4-dimethylallyltryptophan synthase) (All-trans-hexaprenyl-diphosphate synthase) (L-tryptophan dimethylallyl transferase) (DMATS)	GO:0009820	alkaloid metabolic process	BP	IEA	5.14923e-05	0.000859922
AFUA_2G12660	Polyprenyl synthetase family protein (EC 2.5.1.1)	GO:0004161	dimethylallyltranstransferase activity	MF	IEA	6.20441e-05	0.000941943
AFUA_2G17990	Fumigaclavine A dimethylallyltransferase (EC 2.5.1.100)	GO:0004161	dimethylallyltranstransferase activity	MF	IDA	6.20441e-05	0.000941943
AFUA_2G18040	Tryptophan dimethylallyltransferase (EC 2.5.1.34) (4-dimethylallyltryptophan synthase) (All-trans-hexaprenyl-diphosphate synthase) (L-tryptophan dimethylallyl transferase) (DMATS)	GO:0004161	dimethylallyltranstransferase activity	MF	IDA	6.20441e-05	0.000941943
AFUA_2G18010	Cytochrome P450 monooxygenase, putative (EC 1.14.-.-)	GO:0020037	heme binding	MF	IEA	7.79887e-05	0.00108534
AFUA_2G18030	Catalase (EC 1.11.1.6)	GO:0020037	heme binding	MF	IEA	7.79887e-05	0.00108534
AFUA_3G12960	Cytochrome P450 monooxigenase GliC-like, putative (EC 1.14.-.-)	GO:0020037	heme binding	MF	IEA	7.79887e-05	0.00108534
AFUA_3G14610	Cytochrome P450 monooxygenase, putative (EC 1.14.-.-)	GO:0020037	heme binding	MF	IEA	7.79887e-05	0.00108534
AFUA_4G14140	Cytochrome P450 monooxygenase, putative (EC 1.14.-.-)	GO:0020037	heme binding	MF	IEA	7.79887e-05	0.00108534
AFUA_4G14780	Cytochrome P450 monooxygenase, putative (EC 1.14.-.-)	GO:0020037	heme binding	MF	IEA	7.79887e-05	0.00108534
AFUA_4G14810	Cytochrome P450 monooxygenase, putative (EC 1.14.-.-)	GO:0020037	heme binding	MF	IEA	7.79887e-05	0.00108534
AFUA_5G10060	Cytochrome b5 reductase, putative (EC 1.6.2.2)	GO:0020037	heme binding	MF	IEA	7.79887e-05	0.00108534
AFUA_6G08460	Cytochrome P450 alkane hydroxylase, putative (EC 1.14.14.-)	GO:0020037	heme binding	MF	IEA	7.79887e-05	0.00108534
AFUA_6G09760	Cytochrome P450 monooxygenase, putative (EC 1.14.-.-)	GO:0020037	heme binding	MF	IEA	7.79887e-05	0.00108534
AFUA_2G18010	Cytochrome P450 monooxygenase, putative (EC 1.14.-.-)	GO:0016705	oxidoreductase activity, acting on paired donors, with incorporation or reduction of molecular oxygen	MF	IEA	0.000176917	0.0022727
AFUA_3G12960	Cytochrome P450 monooxigenase GliC-like, putative (EC 1.14.-.-)	GO:0016705	oxidoreductase activity, acting on paired donors, with incorporation or reduction of molecular oxygen	MF	IEA	0.000176917	0.0022727
AFUA_3G14610	Cytochrome P450 monooxygenase, putative (EC 1.14.-.-)	GO:0016705	oxidoreductase activity, acting on paired donors, with incorporation or reduction of molecular oxygen	MF	IEA	0.000176917	0.0022727
AFUA_4G14140	Cytochrome P450 monooxygenase, putative (EC 1.14.-.-)	GO:0016705	oxidoreductase activity, acting on paired donors, with incorporation or reduction of molecular oxygen	MF	IEA	0.000176917	0.0022727
AFUA_4G14780	Cytochrome P450 monooxygenase, putative (EC 1.14.-.-)	GO:0016705	oxidoreductase activity, acting on paired donors, with incorporation or reduction of molecular oxygen	MF	IEA	0.000176917	0.0022727
AFUA_4G14810	Cytochrome P450 monooxygenase, putative (EC 1.14.-.-)	GO:0016705	oxidoreductase activity, acting on paired donors, with incorporation or reduction of molecular oxygen	MF	IEA	0.000176917	0.0022727
AFUA_6G08460	Cytochrome P450 alkane hydroxylase, putative (EC 1.14.14.-)	GO:0016705	oxidoreductase activity, acting on paired donors, with incorporation or reduction of molecular oxygen	MF	IEA	0.000176917	0.0022727
AFUA_6G09760	Cytochrome P450 monooxygenase, putative (EC 1.14.-.-)	GO:0016705	oxidoreductase activity, acting on paired donors, with incorporation or reduction of molecular oxygen	MF	IEA	0.000176917	0.0022727
AFUA_1G16590	C2H2 type conidiation transcription factor BrlA	GO:0009821	alkaloid biosynthetic process	BP	IMP	0.000333342	0.0039763
AFUA_2G17990	Fumigaclavine A dimethylallyltransferase (EC 2.5.1.100)	GO:0009821	alkaloid biosynthetic process	BP	IDA	0.000333342	0.0039763
AFUA_2G18040	Tryptophan dimethylallyltransferase (EC 2.5.1.34) (4-dimethylallyltryptophan synthase) (All-trans-hexaprenyl-diphosphate synthase) (L-tryptophan dimethylallyl transferase) (DMATS)	GO:0009821	alkaloid biosynthetic process	BP	IDA	0.000333342	0.0039763
AFUA_2G18010	Cytochrome P450 monooxygenase, putative (EC 1.14.-.-)	GO:0005506	iron ion binding	MF	IEA	0.000835004	0.00929638
AFUA_3G12960	Cytochrome P450 monooxigenase GliC-like, putative (EC 1.14.-.-)	GO:0005506	iron ion binding	MF	IEA	0.000835004	0.00929638
AFUA_3G14610	Cytochrome P450 monooxygenase, putative (EC 1.14.-.-)	GO:0005506	iron ion binding	MF	IEA	0.000835004	0.00929638
AFUA_4G00230	Oxidoreductase, 2OG-Fe(II) oxygenase family, putative	GO:0005506	iron ion binding	MF	IEA	0.000835004	0.00929638
AFUA_4G14140	Cytochrome P450 monooxygenase, putative (EC 1.14.-.-)	GO:0005506	iron ion binding	MF	IEA	0.000835004	0.00929638
AFUA_4G14780	Cytochrome P450 monooxygenase, putative (EC 1.14.-.-)	GO:0005506	iron ion binding	MF	IEA	0.000835004	0.00929638
AFUA_4G14810	Cytochrome P450 monooxygenase, putative (EC 1.14.-.-)	GO:0005506	iron ion binding	MF	IEA	0.000835004	0.00929638
AFUA_6G08460	Cytochrome P450 alkane hydroxylase, putative (EC 1.14.14.-)	GO:0005506	iron ion binding	MF	IEA	0.000835004	0.00929638
AFUA_6G09760	Cytochrome P450 monooxygenase, putative (EC 1.14.-.-)	GO:0005506	iron ion binding	MF	IEA	0.000835004	0.00929638
AFUA_2G18030	Catalase (EC 1.11.1.6)	GO:1900566	chanoclavine-I biosynthetic process	BP	IMP	0.00102484	0.0100675
AFUA_2G18050	FAD binding oxidoreductase CpoX1	GO:1900566	chanoclavine-I biosynthetic process	BP	IMP	0.00102484	0.0100675
AFUA_6G12060	MAK1-like monooxygenase, putative (EC 1.14.13.-)	GO:1900778	fumiquinazoline A biosynthetic process	BP	IDA, IGC	0.00102484	0.0100675
AFUA_6G12050	Nonribosomal peptide synthetase 11 (EC 6.3.2.-)	GO:1900778	fumiquinazoline A biosynthetic process	BP	IDA, IGC	0.00102484	0.0100675
AFUA_1G04150	Tartrate dehydrogenase, putative (EC 1.1.1.93)	GO:0055114	oxidation-reduction process	BP	IEA	0.00216031	0.0200429
AFUA_1G11020	L-arabinitol 4-dehydrogenase (EC 1.1.1.14)	GO:0055114	oxidation-reduction process	BP	IEA	0.00216031	0.0200429
AFUA_1G17520	D-lactate dehydrogenase (Cytochrome), putative (EC 1.1.2.4)	GO:0055114	oxidation-reduction process	BP	IEA	0.00216031	0.0200429
AFUA_2G00140	FAD monooxygenase, putative (EC 1.14.13.-)	GO:0055114	oxidation-reduction process	BP	IEA	0.00216031	0.0200429
AFUA_2G09620	Phytanoyl-CoA dioxygenase family protein	GO:0055114	oxidation-reduction process	BP	IEA	0.00216031	0.0200429
AFUA_2G17460	Aldehyde dehydrogenase (AldH12), putative (EC 1.2.1.-)	GO:0055114	oxidation-reduction process	BP	IEA	0.00216031	0.0200429
AFUA_2G17560	Conidial pigment biosynthesis 1,3,6,8-tetrahydroxynaphthalene reductase Arp2	GO:0055114	oxidation-reduction process	BP	IEA, IMP	0.00216031	0.0200429
AFUA_2G18010	Cytochrome P450 monooxygenase, putative (EC 1.14.-.-)	GO:0055114	oxidation-reduction process	BP	IEA	0.00216031	0.0200429
AFUA_2G18030	Catalase (EC 1.11.1.6)	GO:0055114	oxidation-reduction process	BP	IEA	0.00216031	0.0200429
AFUA_2G18050	FAD binding oxidoreductase CpoX1	GO:0055114	oxidation-reduction process	BP	IEA	0.00216031	0.0200429
AFUA_3G08070	GMC oxidoreductase, putative	GO:0055114	oxidation-reduction process	BP	IEA	0.00216031	0.0200429
AFUA_3G12950	FAD binding domain protein (EC 1.5.3.-)	GO:0055114	oxidation-reduction process	BP	IEA	0.00216031	0.0200429
AFUA_3G12960	Cytochrome P450 monooxigenase GliC-like, putative (EC 1.14.-.-)	GO:0055114	oxidation-reduction process	BP	IEA	0.00216031	0.0200429
AFUA_3G14610	Cytochrome P450 monooxygenase, putative (EC 1.14.-.-)	GO:0055114	oxidation-reduction process	BP	IEA	0.00216031	0.0200429
AFUA_4G00160	Short-chain dehydrogenase, putative (EC 1.1.1.-)	GO:0055114	oxidation-reduction process	BP	IEA	0.00216031	0.0200429
AFUA_4G00230	Oxidoreductase, 2OG-Fe(II) oxygenase family, putative	GO:0055114	oxidation-reduction process	BP	IEA	0.00216031	0.0200429
AFUA_4G01040	Short chain dehydrogenase, putative (EC 1.-.-.-)	GO:0055114	oxidation-reduction process	BP	IEA	0.00216031	0.0200429
AFUA_4G01550	Aldehyde dehydrogenase, putative (EC 1.2.-.-)	GO:0055114	oxidation-reduction process	BP	IEA	0.00216031	0.0200429
AFUA_4G14140	Cytochrome P450 monooxygenase, putative (EC 1.14.-.-)	GO:0055114	oxidation-reduction process	BP	IEA	0.00216031	0.0200429
AFUA_4G14530	Glutathione S-transferase Ure2-like, putative	GO:0055114	oxidation-reduction process	BP	IDA	0.00216031	0.0200429
AFUA_4G14780	Cytochrome P450 monooxygenase, putative (EC 1.14.-.-)	GO:0055114	oxidation-reduction process	BP	IEA	0.00216031	0.0200429
AFUA_4G14810	Cytochrome P450 monooxygenase, putative (EC 1.14.-.-)	GO:0055114	oxidation-reduction process	BP	IEA	0.00216031	0.0200429
AFUA_5G10060	Cytochrome b5 reductase, putative (EC 1.6.2.2)	GO:0055114	oxidation-reduction process	BP	IEA	0.00216031	0.0200429
AFUA_6G08460	Cytochrome P450 alkane hydroxylase, putative (EC 1.14.14.-)	GO:0055114	oxidation-reduction process	BP	IEA	0.00216031	0.0200429
AFUA_6G09760	Cytochrome P450 monooxygenase, putative (EC 1.14.-.-)	GO:0055114	oxidation-reduction process	BP	IEA	0.00216031	0.0200429
AFUA_6G12060	MAK1-like monooxygenase, putative (EC 1.14.13.-)	GO:0055114	oxidation-reduction process	BP	IEA	0.00216031	0.0200429
AFUA_7G00880	Uncharacterized protein	GO:0055114	oxidation-reduction process	BP	IEA	0.00216031	0.0200429
AFUA_8G00440	Steroid monooxygenase, putative (EC 1.-.-.-)	GO:0055114	oxidation-reduction process	BP	IEA	0.00216031	0.0200429
AFUA_8G01160	Tartrate dehydrogenase, putative (EC 1.1.1.-)	GO:0055114	oxidation-reduction process	BP	IEA	0.00216031	0.0200429
AFUA_2G18000	Chanoclavine-I dehydrogenase (ChaDH) (EC 1.1.1.332)	GO:0055114	oxidation-reduction process	BP	IEA	0.00216031	0.0200429
AFUA_2G18060	4-dimethylallyltryptophan N-methyltransferase (EC 2.1.1.261) (4-dimethylallyltryptophan methyltransferase)	GO:0042803	protein homodimerization activity	MF	ISS	0.00493806	0.0426154
AFUA_2G17990	Fumigaclavine A dimethylallyltransferase (EC 2.5.1.100)	GO:0042803	protein homodimerization activity	MF	IDA	0.00493806	0.0426154
AFUA_1G04150	Tartrate dehydrogenase, putative (EC 1.1.1.93)	GO:0016491	oxidoreductase activity	MF	IEA	0.00510364	0.0426154
AFUA_1G11020	L-arabinitol 4-dehydrogenase (EC 1.1.1.14)	GO:0016491	oxidoreductase activity	MF	IEA	0.00510364	0.0426154
AFUA_1G17520	D-lactate dehydrogenase (Cytochrome), putative (EC 1.1.2.4)	GO:0016491	oxidoreductase activity	MF	IEA	0.00510364	0.0426154
AFUA_2G00140	FAD monooxygenase, putative (EC 1.14.13.-)	GO:0016491	oxidoreductase activity	MF	IEA	0.00510364	0.0426154
AFUA_2G17460	Aldehyde dehydrogenase (AldH12), putative (EC 1.2.1.-)	GO:0016491	oxidoreductase activity	MF	IEA	0.00510364	0.0426154
AFUA_2G17560	Conidial pigment biosynthesis 1,3,6,8-tetrahydroxynaphthalene reductase Arp2	GO:0016491	oxidoreductase activity	MF	IEA	0.00510364	0.0426154
AFUA_2G18010	Cytochrome P450 monooxygenase, putative (EC 1.14.-.-)	GO:0016491	oxidoreductase activity	MF	IEA	0.00510364	0.0426154
AFUA_2G18030	Catalase (EC 1.11.1.6)	GO:0016491	oxidoreductase activity	MF	IEA	0.00510364	0.0426154
AFUA_2G18050	FAD binding oxidoreductase CpoX1	GO:0016491	oxidoreductase activity	MF	IEA	0.00510364	0.0426154
AFUA_3G12950	FAD binding domain protein (EC 1.5.3.-)	GO:0016491	oxidoreductase activity	MF	IEA	0.00510364	0.0426154
AFUA_3G12960	Cytochrome P450 monooxigenase GliC-like, putative (EC 1.14.-.-)	GO:0016491	oxidoreductase activity	MF	IEA	0.00510364	0.0426154
AFUA_3G14610	Cytochrome P450 monooxygenase, putative (EC 1.14.-.-)	GO:0016491	oxidoreductase activity	MF	IEA	0.00510364	0.0426154
AFUA_4G00160	Short-chain dehydrogenase, putative (EC 1.1.1.-)	GO:0016491	oxidoreductase activity	MF	IEA	0.00510364	0.0426154
AFUA_4G00230	Oxidoreductase, 2OG-Fe(II) oxygenase family, putative	GO:0016491	oxidoreductase activity	MF	IEA	0.00510364	0.0426154
AFUA_4G01040	Short chain dehydrogenase, putative (EC 1.-.-.-)	GO:0016491	oxidoreductase activity	MF	IEA	0.00510364	0.0426154
AFUA_4G01550	Aldehyde dehydrogenase, putative (EC 1.2.-.-)	GO:0016491	oxidoreductase activity	MF	IEA	0.00510364	0.0426154
AFUA_4G14140	Cytochrome P450 monooxygenase, putative (EC 1.14.-.-)	GO:0016491	oxidoreductase activity	MF	IEA	0.00510364	0.0426154
AFUA_4G14780	Cytochrome P450 monooxygenase, putative (EC 1.14.-.-)	GO:0016491	oxidoreductase activity	MF	IEA	0.00510364	0.0426154
AFUA_4G14810	Cytochrome P450 monooxygenase, putative (EC 1.14.-.-)	GO:0016491	oxidoreductase activity	MF	IEA	0.00510364	0.0426154
AFUA_5G10060	Cytochrome b5 reductase, putative (EC 1.6.2.2)	GO:0016491	oxidoreductase activity	MF	IEA	0.00510364	0.0426154
AFUA_6G08460	Cytochrome P450 alkane hydroxylase, putative (EC 1.14.14.-)	GO:0016491	oxidoreductase activity	MF	IEA	0.00510364	0.0426154
AFUA_6G09760	Cytochrome P450 monooxygenase, putative (EC 1.14.-.-)	GO:0016491	oxidoreductase activity	MF	IEA	0.00510364	0.0426154
AFUA_6G12060	MAK1-like monooxygenase, putative (EC 1.14.13.-)	GO:0016491	oxidoreductase activity	MF	IEA	0.00510364	0.0426154
AFUA_8G00440	Steroid monooxygenase, putative (EC 1.-.-.-)	GO:0016491	oxidoreductase activity	MF	IEA	0.00510364	0.0426154
AFUA_8G01160	Tartrate dehydrogenase, putative (EC 1.1.1.-)	GO:0016491	oxidoreductase activity	MF	IEA	0.00510364	0.0426154
AFUA_2G18000	Chanoclavine-I dehydrogenase (ChaDH) (EC 1.1.1.332)	GO:0016491	oxidoreductase activity	MF	IDA, IEA	0.00510364	0.0426154
AFUA_2G17600	Conidial pigment polyketide synthase PksP/Alb1	GO:0042243	asexual spore wall assembly	BP	IMP	0.00682879	0.047517
AFUA_5G09580	Hydrophobin (Rodlet protein)	GO:0042243	asexual spore wall assembly	BP	IMP	0.00682879	0.047517
AFUA_2G17990	Fumigaclavine A dimethylallyltransferase (EC 2.5.1.100)	GO:0050364	tryptophan dimethylallyltransferase activity	MF	IDA	0.00682879	0.047517
AFUA_2G18040	Tryptophan dimethylallyltransferase (EC 2.5.1.34) (4-dimethylallyltryptophan synthase) (All-trans-hexaprenyl-diphosphate synthase) (L-tryptophan dimethylallyl transferase) (DMATS)	GO:0050364	tryptophan dimethylallyltransferase activity	MF	IDA, IEA	0.00682879	0.047517
AFUA_2G17580	Probable scytalone dehydratase (EC 4.2.1.94)	GO:0030435	sporulation resulting in formation of a cellular spore	BP	IEA	0.00682879	0.047517
AFUA_5G09580	Hydrophobin (Rodlet protein)	GO:0030435	sporulation resulting in formation of a cellular spore	BP	IEA	0.00682879	0.047517
AFUA_1G14450	Exo-beta-1,3-glucanase Exg0 (EC 3.2.1.58)	GO:0004338	glucan exo-1,3-beta-glucosidase activity	MF	IEA	0.00682879	0.047517
AFUA_3G07520	Exo-beta-1,3-glucanase, putative (EC 3.2.1.58)	GO:0004338	glucan exo-1,3-beta-glucosidase activity	MF	IEA	0.00682879	0.047517

## Sheet: enriched terms up in hacA DTT
Upregulated in ΔhacA
DTT - GO									DTT - FunCat
DTT - GO									Categories
GO ID	GO name	GO namespace	Exact p-value	Adjusted p-value	# genes / category	# genes / input			FunCat ID	FunCat description	FunCat main category	Exact p-value	Adjusted p-value	# genes / category	# genes / input
GO:0005575	cellular_component	CC	1.542632e-9	1.820306e-7	96 / 5105	96 / 134			1.2	secondary metabolism	Metabolism	1.414889e-7	1.52808e-05	23 / 870	23 / 134
GO:0043386	mycotoxin biosynthetic process	BP	9.962296e-9	5.877755e-7	6 / 14	6 / 134
GO:2001310	gliotoxin biosynthetic process	BP	3.93331e-05	0.0015471	4 / 16	4 / 134			Genes
									Gene ID	Protein name	FunCat ID	FunCat description	FunCat main category	Exact p-value	Adjusted p-value
Genes									AFUA_1G17720	Oxidoreductase, putative	1.2	secondary metabolism	Metabolism	1.414889e-7	1.52808e-05
Gene ID	Protein name	GO ID	GO name	GO namespace	Evidence code	Exact p-value	Adjusted p-value		AFUA_2G17850	3-beta hydroxysteroid dehydrogenase/isomerase, putative (EC 1.1.1.195)	1.2	secondary metabolism	Metabolism	1.414889e-7	1.52808e-05
AFUA_1G00330	Uncharacterized protein	GO:0005575	cellular_component	CC	ND	1.542632e-9	1.820306e-7		AFUA_2G17950	Uncharacterized protein	1.2	secondary metabolism	Metabolism	1.414889e-7	1.52808e-05
AFUA_1G00800	Uncharacterized protein	GO:0005575	cellular_component	CC	ND	1.542632e-9	1.820306e-7		AFUA_3G02180	AM-toxin synthetase	1.2	secondary metabolism	Metabolism	1.414889e-7	1.52808e-05
AFUA_1G02240	Uncharacterized protein	GO:0005575	cellular_component	CC	ND	1.542632e-9	1.820306e-7		AFUA_3G12900	MFS transporter, putative	1.2	secondary metabolism	Metabolism	1.414889e-7	1.52808e-05
AFUA_1G03220	Uncharacterized protein	GO:0005575	cellular_component	CC	ND	1.542632e-9	1.820306e-7		AFUA_4G00990	MFS quinate transporter, putative	1.2	secondary metabolism	Metabolism	1.414889e-7	1.52808e-05
AFUA_1G11320	Class II DAHP synthetase family protein	GO:0005575	cellular_component	CC	ND	1.542632e-9	1.820306e-7		AFUA_4G01480	MFS transporter, putative	1.2	secondary metabolism	Metabolism	1.414889e-7	1.52808e-05
AFUA_1G14230	Conserved fungal protein	GO:0005575	cellular_component	CC	ND	1.542632e-9	1.820306e-7		AFUA_4G01490	Fumarylacetoacetate hydrolase family protein	1.2	secondary metabolism	Metabolism	1.414889e-7	1.52808e-05
AFUA_1G16440	ABC ATPase, putative	GO:0005575	cellular_component	CC	ND	1.542632e-9	1.820306e-7		AFUA_4G14570	Metallo-beta-lactamase domain protein, putative	1.2	secondary metabolism	Metabolism	1.414889e-7	1.52808e-05
AFUA_1G17610	Uncharacterized protein	GO:0005575	cellular_component	CC	ND	1.542632e-9	1.820306e-7		AFUA_5G00160	MFS polyamine transporter, putative	1.2	secondary metabolism	Metabolism	1.414889e-7	1.52808e-05
AFUA_1G17720	Oxidoreductase, putative	GO:0005575	cellular_component	CC	ND	1.542632e-9	1.820306e-7		AFUA_5G00400	Aminotransferase, classes I and II family, putative	1.2	secondary metabolism	Metabolism	1.414889e-7	1.52808e-05
AFUA_1G17723	Aldose 1-epimerase family protein, putative	GO:0005575	cellular_component	CC	ND	1.542632e-9	1.820306e-7		AFUA_5G00430	MFS transporter, putative	1.2	secondary metabolism	Metabolism	1.414889e-7	1.52808e-05
AFUA_2G00963	Uncharacterized protein	GO:0005575	cellular_component	CC	ND	1.542632e-9	1.820306e-7		AFUA_5G00480	Exoinulinase InuD (EC 3.2.1.26)	1.2	secondary metabolism	Metabolism	1.414889e-7	1.52808e-05
AFUA_2G10130	Adhesin, putative	GO:0005575	cellular_component	CC	ND	1.542632e-9	1.820306e-7		AFUA_5G01350	MFS multidrug transporter, putative	1.2	secondary metabolism	Metabolism	1.414889e-7	1.52808e-05
AFUA_2G12680	Uncharacterized protein	GO:0005575	cellular_component	CC	ND	1.542632e-9	1.820306e-7		AFUA_6G03370	Short-chain dehydrogenase/reductase, putative	1.2	secondary metabolism	Metabolism	1.414889e-7	1.52808e-05
AFUA_2G12690	Uncharacterized protein	GO:0005575	cellular_component	CC	ND	1.542632e-9	1.820306e-7		AFUA_6G09610	Nonribosomal peptide syntethase 9 (EC 6.3.2.-)	1.2	secondary metabolism	Metabolism	1.414889e-7	1.52808e-05
AFUA_2G17720	PAF acetylhydrolase family protein (EC 3.1.-.-)	GO:0005575	cellular_component	CC	ND	1.542632e-9	1.820306e-7		AFUA_6G09640	Aminotransferase GliI	1.2	secondary metabolism	Metabolism	1.414889e-7	1.52808e-05
AFUA_2G17850	3-beta hydroxysteroid dehydrogenase/isomerase, putative (EC 1.1.1.195)	GO:0005575	cellular_component	CC	ND	1.542632e-9	1.820306e-7		AFUA_6G09690	Glutathione S-transferase GliG (EC 2.5.1.18)	1.2	secondary metabolism	Metabolism	1.414889e-7	1.52808e-05
AFUA_2G17900	Uncharacterized protein	GO:0005575	cellular_component	CC	ND	1.542632e-9	1.820306e-7		AFUA_6G09720	Methyltransferase GliN	1.2	secondary metabolism	Metabolism	1.414889e-7	1.52808e-05
AFUA_2G17950	Uncharacterized protein	GO:0005575	cellular_component	CC	ND	1.542632e-9	1.820306e-7		AFUA_6G09880	MFS monocarboxylate transporter, putative	1.2	secondary metabolism	Metabolism	1.414889e-7	1.52808e-05
AFUA_3G00680	Amine oxidase	GO:0005575	cellular_component	CC	ND	1.542632e-9	1.820306e-7		AFUA_8G02260	Neutral amino acid permease	1.2	secondary metabolism	Metabolism	1.414889e-7	1.52808e-05
AFUA_3G01470	Uncharacterized protein	GO:0005575	cellular_component	CC	ND	1.542632e-9	1.820306e-7		AFUA_8G02380	FAD-dependent monooxygenase, putative (EC 1.14.13.1)	1.2	secondary metabolism	Metabolism	1.414889e-7	1.52808e-05
AFUA_3G01620	Ankyrin and HET domain protein	GO:0005575	cellular_component	CC	ND	1.542632e-9	1.820306e-7		AFUA_8G06050	Salicylate hydroxylase, putative (EC 1.14.13.1)	1.2	secondary metabolism	Metabolism	1.414889e-7	1.52808e-05
AFUA_3G02180	AM-toxin synthetase	GO:0005575	cellular_component	CC	ND	1.542632e-9	1.820306e-7
AFUA_3G02630	Uncharacterized protein	GO:0005575	cellular_component	CC	ND	1.542632e-9	1.820306e-7
AFUA_3G02860	Uncharacterized protein	GO:0005575	cellular_component	CC	ND	1.542632e-9	1.820306e-7
AFUA_3G03070	MYND domain protein, putative	GO:0005575	cellular_component	CC	ND	1.542632e-9	1.820306e-7
AFUA_3G03890	Secretory lipase, putative (EC 3.1.-.-)	GO:0005575	cellular_component	CC	ND	1.542632e-9	1.820306e-7
AFUA_3G09490	Uncharacterized protein	GO:0005575	cellular_component	CC	ND	1.542632e-9	1.820306e-7
AFUA_3G14800	Shikimate 5-dehydrogenase, putative (EC 1.1.1.25)	GO:0005575	cellular_component	CC	ND	1.542632e-9	1.820306e-7
AFUA_4G00110	TfdA family taurine dioxygenase, putative (EC 1.14.11.17)	GO:0005575	cellular_component	CC	ND	1.542632e-9	1.820306e-7
AFUA_4G00140	RTA1 domain protein, putative	GO:0005575	cellular_component	CC	ND	1.542632e-9	1.820306e-7
AFUA_4G00250	WD40 repeat protein	GO:0005575	cellular_component	CC	ND	1.542632e-9	1.820306e-7
AFUA_4G00980	Uncharacterized protein	GO:0005575	cellular_component	CC	ND	1.542632e-9	1.820306e-7
AFUA_4G01090	Zn2+ dependent hydrolase, putative	GO:0005575	cellular_component	CC	ND	1.542632e-9	1.820306e-7
AFUA_4G01160	von Willebrand domain protein	GO:0005575	cellular_component	CC	ND	1.542632e-9	1.820306e-7
AFUA_4G01170	Uncharacterized protein	GO:0005575	cellular_component	CC	ND	1.542632e-9	1.820306e-7
AFUA_4G01430	Uncharacterized protein	GO:0005575	cellular_component	CC	ND	1.542632e-9	1.820306e-7
AFUA_4G01490	Fumarylacetoacetate hydrolase family protein	GO:0005575	cellular_component	CC	ND	1.542632e-9	1.820306e-7
AFUA_4G01580	Ankyrin repeat protein	GO:0005575	cellular_component	CC	ND	1.542632e-9	1.820306e-7
AFUA_4G08450	Uncharacterized protein	GO:0005575	cellular_component	CC	ND	1.542632e-9	1.820306e-7
AFUA_4G09160	Ankyrin repeat protein	GO:0005575	cellular_component	CC	ND	1.542632e-9	1.820306e-7
AFUA_4G09300	Uncharacterized protein	GO:0005575	cellular_component	CC	ND	1.542632e-9	1.820306e-7
AFUA_4G14160	Uncharacterized protein	GO:0005575	cellular_component	CC	ND	1.542632e-9	1.820306e-7
AFUA_4G14500	Uncharacterized protein	GO:0005575	cellular_component	CC	ND	1.542632e-9	1.820306e-7
AFUA_4G14570	Metallo-beta-lactamase domain protein, putative	GO:0005575	cellular_component	CC	ND	1.542632e-9	1.820306e-7
AFUA_5G00230	Uncharacterized protein	GO:0005575	cellular_component	CC	ND	1.542632e-9	1.820306e-7
AFUA_5G00400	Aminotransferase, classes I and II family, putative	GO:0005575	cellular_component	CC	ND	1.542632e-9	1.820306e-7
AFUA_5G00480	Exoinulinase InuD (EC 3.2.1.26)	GO:0005575	cellular_component	CC	ND	1.542632e-9	1.820306e-7
AFUA_5G00810	Uncharacterized protein	GO:0005575	cellular_component	CC	ND	1.542632e-9	1.820306e-7
AFUA_5G00900	G-protein signalling regulator, putative	GO:0005575	cellular_component	CC	ND	1.542632e-9	1.820306e-7
AFUA_5G01220	Uncharacterized protein	GO:0005575	cellular_component	CC	ND	1.542632e-9	1.820306e-7
AFUA_5G01370	Uncharacterized protein	GO:0005575	cellular_component	CC	ND	1.542632e-9	1.820306e-7
AFUA_5G01600	PHP domain protein	GO:0005575	cellular_component	CC	ND	1.542632e-9	1.820306e-7
AFUA_5G01620	Extracellular proline-rich protein	GO:0005575	cellular_component	CC	ND	1.542632e-9	1.820306e-7
AFUA_5G01720	Uncharacterized protein	GO:0005575	cellular_component	CC	ND	1.542632e-9	1.820306e-7
AFUA_5G06850	Uncharacterized protein	GO:0005575	cellular_component	CC	ND	1.542632e-9	1.820306e-7
AFUA_5G10490	Amidase, putative (EC 3.5.1.-)	GO:0005575	cellular_component	CC	ND	1.542632e-9	1.820306e-7
AFUA_5G13440	Uncharacterized protein	GO:0005575	cellular_component	CC	ND	1.542632e-9	1.820306e-7
AFUA_5G14600	Integral membrane protein	GO:0005575	cellular_component	CC	ND	1.542632e-9	1.820306e-7
AFUA_5G15000	Arsenate reductase ArsC, putative (EC 1.20.4.1)	GO:0005575	cellular_component	CC	ND	1.542632e-9	1.820306e-7
AFUA_6G03370	Short-chain dehydrogenase/reductase, putative	GO:0005575	cellular_component	CC	ND	1.542632e-9	1.820306e-7
AFUA_6G09620	Uncharacterized protein	GO:0005575	cellular_component	CC	ND	1.542632e-9	1.820306e-7
AFUA_6G09640	Aminotransferase GliI	GO:0005575	cellular_component	CC	ND	1.542632e-9	1.820306e-7
AFUA_6G09690	Glutathione S-transferase GliG (EC 2.5.1.18)	GO:0005575	cellular_component	CC	ND	1.542632e-9	1.820306e-7
AFUA_6G09700	Gliotoxin biosynthesis protein GliK	GO:0005575	cellular_component	CC	ND	1.542632e-9	1.820306e-7
AFUA_6G09720	Methyltransferase GliN	GO:0005575	cellular_component	CC	ND	1.542632e-9	1.820306e-7
AFUA_6G11760	Uncharacterized protein	GO:0005575	cellular_component	CC	ND	1.542632e-9	1.820306e-7
AFUA_6G11990	Uncharacterized protein	GO:0005575	cellular_component	CC	ND	1.542632e-9	1.820306e-7
AFUA_6G12120	BNR/Asp-box repeat domain protein	GO:0005575	cellular_component	CC	ND	1.542632e-9	1.820306e-7
AFUA_6G14540	Endo-1,3(4)-beta-glucanase, putative (EC 3.2.1.6)	GO:0005575	cellular_component	CC	ND	1.542632e-9	1.820306e-7
AFUA_6G14550	Xylosidase/arabinosidase, putative (EC 3.2.1.-)	GO:0005575	cellular_component	CC	ND	1.542632e-9	1.820306e-7
AFUA_6G14720	Telomere-associated RecQ helicase, putative	GO:0005575	cellular_component	CC	ND	1.542632e-9	1.820306e-7
AFUA_7G00370	Uncharacterized protein	GO:0005575	cellular_component	CC	ND	1.542632e-9	1.820306e-7
AFUA_7G00610	Uncharacterized protein	GO:0005575	cellular_component	CC	ND	1.542632e-9	1.820306e-7
AFUA_7G00620	Uncharacterized protein	GO:0005575	cellular_component	CC	ND	1.542632e-9	1.820306e-7
AFUA_7G00640	Aromatic ring-opening dioxygenase family protein	GO:0005575	cellular_component	CC	ND	1.542632e-9	1.820306e-7
AFUA_7G01170	Uncharacterized protein	GO:0005575	cellular_component	CC	ND	1.542632e-9	1.820306e-7
AFUA_7G05170	Uncharacterized protein	GO:0005575	cellular_component	CC	ND	1.542632e-9	1.820306e-7
AFUA_7G07020	Uncharacterized protein	GO:0005575	cellular_component	CC	ND	1.542632e-9	1.820306e-7
AFUA_7G08490	Class V chitinase, putative (EC 3.2.1.14)	GO:0005575	cellular_component	CC	ND	1.542632e-9	1.820306e-7
AFUA_8G00350	Uncharacterized protein	GO:0005575	cellular_component	CC	ND	1.542632e-9	1.820306e-7
AFUA_8G00360	NlpC/P60-like cell-wall peptidase, putative	GO:0005575	cellular_component	CC	ND	1.542632e-9	1.820306e-7
AFUA_8G00595	Ham1 family pyrophosphatase, putative	GO:0005575	cellular_component	CC	ND	1.542632e-9	1.820306e-7
AFUA_8G00680	Glycosyl transferase, putative	GO:0005575	cellular_component	CC	ND	1.542632e-9	1.820306e-7
AFUA_8G00690	Uncharacterized protein	GO:0005575	cellular_component	CC	ND	1.542632e-9	1.820306e-7
AFUA_8G00810	Uncharacterized protein	GO:0005575	cellular_component	CC	ND	1.542632e-9	1.820306e-7
AFUA_8G00990	F-box domain protein	GO:0005575	cellular_component	CC	ND	1.542632e-9	1.820306e-7
AFUA_8G01280	Epsilon-lactone hydrolase, putative	GO:0005575	cellular_component	CC	ND	1.542632e-9	1.820306e-7
AFUA_8G02260	Neutral amino acid permease	GO:0005575	cellular_component	CC	ND	1.542632e-9	1.820306e-7
AFUA_8G02380	FAD-dependent monooxygenase, putative (EC 1.14.13.1)	GO:0005575	cellular_component	CC	ND	1.542632e-9	1.820306e-7
AFUA_8G02600	Short-chain dehydrogenase/reductase 2, putative	GO:0005575	cellular_component	CC	ND	1.542632e-9	1.820306e-7
AFUA_8G06050	Salicylate hydroxylase, putative (EC 1.14.13.1)	GO:0005575	cellular_component	CC	ND	1.542632e-9	1.820306e-7
AFUA_8G06800	Uncharacterized protein	GO:0005575	cellular_component	CC	ND	1.542632e-9	1.820306e-7
AFUA_8G07270	Uncharacterized protein	GO:0005575	cellular_component	CC	ND	1.542632e-9	1.820306e-7
AFUA_8G07290	Uncharacterized protein	GO:0005575	cellular_component	CC	ND	1.542632e-9	1.820306e-7
AFUA_8G07390	Uncharacterized protein	GO:0005575	cellular_component	CC	ND	1.542632e-9	1.820306e-7
AFUA_6G09610	Nonribosomal peptide syntethase 9 (EC 6.3.2.-)	GO:0005575	cellular_component	CC	ND	1.542632e-9	1.820306e-7
AFUA_6G09630	C6 finger domain protein GliZ	GO:0043386	mycotoxin biosynthetic process	BP	IEP, IGC, IMP	9.962296e-9	5.877755e-7
AFUA_6G09640	Aminotransferase GliI	GO:0043386	mycotoxin biosynthetic process	BP	IEP, IGC	9.962296e-9	5.877755e-7
AFUA_6G09650	Dipeptidase (EC 3.4.13.19)	GO:0043386	mycotoxin biosynthetic process	BP	IEP, IGC	9.962296e-9	5.877755e-7
AFUA_6G09690	Glutathione S-transferase GliG (EC 2.5.1.18)	GO:0043386	mycotoxin biosynthetic process	BP	IEP, IGC, IMP	9.962296e-9	5.877755e-7
AFUA_6G09700	Gliotoxin biosynthesis protein GliK	GO:0043386	mycotoxin biosynthetic process	BP	IEP, IGC	9.962296e-9	5.877755e-7
AFUA_6G09720	Methyltransferase GliN	GO:0043386	mycotoxin biosynthetic process	BP	IEP, IGC	9.962296e-9	5.877755e-7
AFUA_6G09630	C6 finger domain protein GliZ	GO:2001310	gliotoxin biosynthetic process	BP	IMP	3.93331e-05	0.0015471
AFUA_6G09640	Aminotransferase GliI	GO:2001310	gliotoxin biosynthetic process	BP	IMP	3.93331e-05	0.0015471
AFUA_6G09690	Glutathione S-transferase GliG (EC 2.5.1.18)	GO:2001310	gliotoxin biosynthetic process	BP	IMP	3.93331e-05	0.0015471
AFUA_6G09700	Gliotoxin biosynthesis protein GliK	GO:2001310	gliotoxin biosynthetic process	BP	IMP	3.93331e-05	0.0015471

## Sheet: enriched terms up in hacA Gel
Upregulated in ΔhacA
Gel MM - GO									Gel MM - FunCat
Categories									Categories
No significant category with 0.05 (5.00 %) as significance level found!									FunCat ID	FunCat description	FunCat main category	Exact p-value	Adjusted p-value	# genes / category	# genes / input
									20.01.09	peptide transport	Cellular transport, transport facilitation and transport routes	2.71599e-05	0.00176539	3 / 20	3 / 60
									Genes
									Gene ID	Protein name	FunCat ID	FunCat description	FunCat main category	Exact p-value	Adjusted p-value
									AFUA_1G12240	MFS peptide transporter, putaitve	20.01.09	peptide transport	Cellular transport, transport facilitation and transport routes	2.71599e-05	0.00176539
									AFUA_2G15240	Small oligopeptide transporter, OPT family	20.01.09	peptide transport	Cellular transport, transport facilitation and transport routes	2.71599e-05	0.00176539
									AFUA_7G01490	MFS peptide transporter Ptr2, putative	20.01.09	peptide transport	Cellular transport, transport facilitation and transport routes	2.71599e-05	0.00176539
