# Supplementary material for: The Aspergillus fumigatus UPR is variably activated across nutrient and host environments and is critical for the establishment of corneal infection
Source: PLoS Pathog. 2023 Oct 31;19(10):e1011435. doi: 10.1371/journal.ppat.1011435 (PMC10637725; doi:10.1371/journal.ppat.1011435)
Supplement: S1 Table — (XLSX) [file ppat.1011435.s013.xlsx]

## Sheet: Sheet1
Strain or plasmid	Genotype	Description	Reference or source
Strains
Af293		Aspergillus fumigatus wild-type strain
ΔhacA	Af293 hacA::hph	hacA deletion mutant	This study
ΔhacA C'	ΔhacA hac-bleRectopic	Reconstituted strain	This study
ΔxprG2	Af293 xprG2::hph	xprG2 deletion mutant	This study
ΔprtT	Af293 prtT::bleR	prtT deletion mutant	This study
ΔprtTΔxprG1ΔxprG2	ΔprtT xprG1::ptrA, xprG2::ptrA	prtT xprG1 xprG2 triple deletion mutant	This study
Af293 mCherry	Af293 Pgpda-mCherry-hph	Aspergillus fumigatus wild-type strain expressing mCherry	This study
Ptetoff-hacA	Af293 Pgpda-mCherry-hph PhacA::bleR-Ptetoff	Promoter replacement for hacA	This study
Ptetoff-ireA	Af293 Pgpda-mCherry-hph PireA::bleR-Ptetoff	Promoter replacement for ireA	This study
Plasmids
p402R		Plasmid containing bleR cassette conferring resistance to phleomycin	1
PAN 7-1		Plasmid containing hph cassette conferring resistance to hygromycin	2
pSK-606		Plasmid containing tet cassette with phleomycin resistance	3
References
1. Fuller KK, Chen S, Loro s JJ, Dunlap JC. Development of the CRISPR/Cas9 system for targeted gene disruption in Aspergillus fumigatus. Eukaryot Cell. 2015;14(11):1073–80
2. Punt PJ, Oliver RP, Dingemanse MA, Pouwels PH, van den Hondel CA. Transformation of Aspergillus based on the hygromycin B resistance marker from Escherichia coli. Gene. 1987;56(1):117-24.
3. Martin-Vicente A, Souza ACO, Al Abdallah Q, Ge W, Fortwendel JR. SH3-class Ras guanine nucleotide exchange factors are essential for Aspergillus fumigatus invasive growth. Cell Microbiol. 2018;21(6):1–16.
