# Supplementary material for: The Aspergillus fumigatus UPR is variably activated across nutrient and host environments and is critical for the establishment of corneal infection
Source: PLoS Pathog. 2023 Oct 31;19(10):e1011435. doi: 10.1371/journal.ppat.1011435 (PMC10637725; doi:10.1371/journal.ppat.1011435)
Supplement: S2 Table — (XLSX) [file ppat.1011435.s014.xlsx]

## Sheet: Sheet1
Primer no.	Primer name	Sequence (5' - 3')	Description	Reference
683	5’ crRNA HacA	GCAGGCGAGACTGTGAGTAG	CRISPR RNA to generate hacA KO	This study
684	3’ crRNA HacA 2	GGTGCGCGGCGTGATACTTT	CRISPR RNA to generate hacA KO	This study
685	RT HacA Hyg Fwd	AGTTGTAGAGTCCTTGTCTGGTACATCAGCATCCGCTCTCAAGTGGAAAGGCTGGTGTGC	To generate repair template - hacA + hyg (Forward)	This study
686	RT HacA Hyg Rev	AACTCCATGAACTCCGTGGACTCCTGTGGCGGTTGTCGCGTGGAGCCAAGAGCGG	To generate repair template - hacA + hyg (Reverse)	This study
687	Conf HacA Fwd	TTTGGTTCACTGTTACGCCG	To screen hacA knockout (Forward)	This study
688	Conf HacA Rev	CCTGGCAGAAGTTGAAGCTG	To screen hacA knockout (Reverse)	This study
689	HacA CDS Fwd	ACAGAGGAGAAGAAGCCACC	To amplify the whole hacA coding seq (Forward)	This study
690	HacA CDS Rev	CGTTGAATAGGCGGTGGAAG	To amplify the whole hacA coding seq (Reverse)	This study
749	hacAu/i Fwd	TTGTTCAAGCAAGAAGGTGATG	qPCR primer to screen for induced/uninduced hacA (forward)	1
750	hacAu Rev	GTCGCACAACACCGCTG	qPCR primer to screen for uninduced hacA (reverse)	1
751	hacAi Rev	ACTGACACTGCAGGATGTTGT G	qPCR primer to screen for induced hacA (reverse)	1
752	bipA Fwd	TGATGAAGAGCGTCTGGTTG	qPCR primer - UPR genes	1
753	bipA Rev	TCTGGACATCCTTGTCATCG	qPCR primer - UPR genes	1
754	pdiA Fwd	TCAAGGTCGATTGCACTGAG	qPCR primer - UPR genes	1
755	pdiA Rev	GGAGGCAAAGTAACCGATGA	qPCR primer - UPR genes	1
761	alp1 Fwd	TGC CTA CGT TGT CGA CAG TG	qPCR primer - protease genes	2
762	alp1 Rev	TTT GAG GCA TCA CTG TTC TCG	qPCR primer - protease genes	2
763	mep Fwd	ACT TTC CGC GTG GTC GAC G	qPCR primer - protease genes	2
764	mep Rev	GTC GGT CTC AAC TCT CCA TG	qPCR primer - protease genes	2
765	dppIV Fwd	TGT CGA CGC ACA GCA CAT CG	qPCR primer - protease genes	2
766	dppIV Rev	CCG GAT CGC ACT GGC ATT GT	qPCR primer - protease genes	2
767	dppV Fwd	CCA ATG ACA GCA GTG TGT CC	qPCR primer - protease genes	2
768	dppV Rev	TCC CCG TCC AAG CTG TAG C	qPCR primer - protease genes	2
1040	Afu3g15040 Fwd	ACCAAGGGCACGACTACAAG	qPCR primer - RNA seq confirmation	This study
1041	Afu3g15040 Rev	GTATAGCGGGTCGTTGATGG		This study
1042	Afu5g01030 Fwd	CAGGACGAAGGCTCTCTCAC		This study
1043	Afu5g01030 Rev	CGAAGATGTGCTTTGGCTTT		This study
1044	Afu2g17980 Fwd	CGCATGTCTCTGTACCGTGT		This study
1045	Afu2g17980 Rev	CGATGCCTCAATCCATCTTT		This study
1048	Afu5g09580 Fwd	GTGACCAGGCTCAGCTCTCT		This study
1049	Afu5g09580 Rev	CTTGGAGCACTGGTTGAAGA		This study
1052	Afu4g00210 Fwd	CTCTCTTTTCGGCAGGTGAC		This study
1053	Afu4g00210 Rev	CGTAACCACAGCACATGGAC		This study
1054	Afu1g17370 Fwd	TCCTGACTCCCAAAAGTCCA		This study
1055	Afu1g17370 Rev	CTGCTACCATGGGTCTGGTT		This study
1056	Afu5g10270 Fwd	TTGAACTGAGCGACGACAAC		This study
1057	Afu5g10270 Rev	GGACGGTAATCGAGAGGACA		This study
1064	pksP Fwd	CATCATGAATGCGAGCGATGCG		3
1065	pksP Rev	TCGAGCCAGCGCTTGGAACTT		3
1066	cat1 Fwd	ACAACCGCGATGGAGCAGGC		This study
1067	cat1 Rev	ACCAAAGAATTGTAGAAGAG		This study
979	hacA qRT PCR Fwd	GGTACATCAGCATCCGCTCT	qPCR primer for hacA	This study
980	hacA qRT PCR Rev	GAGGCAAATTGGTCTTTGGA	qPCR primer for hacA	This study
955	XprG1 ptrA Fwd	ttcgtcggcgctgttctatccactcatacatctccatcacGTAAAAGCTAGGAGATCGTC	To generate repair template - xprG1 + ptrA (Forward)	This study
956	XprG1 ptrA Rev	ctctgcggaatagtggaatgagaccctgccgaattcccatAATGCCCCACCGTTACATAC	To generate repair template - xprG1 + ptrA (Reverse)	This study
962	XprG2 Hyg Fwd	gtcggtgctgttctatccactcatacatctccatcaccAAGTGGAAAGGCTGGTGTGC	To generate repair template - xprG2 + hyg (Forward)	This study
963	XprG2 Hyg Rev	tggcatattggtgtgatgtaccacatgtagacggtagacTCGCGTGGAGCCAAGAGCGG	To generate repair template - xprG2 + hyg (Reverse)	This study
968	XprG1 5' crRNA	ATACATCTCCATCACCATGG	CRISPR RNA to generate xprG1 KO	This study
969	XprG1 3' crRNA	CCTGCCGAATTCCCATACAA	CRISPR RNA to generate xprG1 KO	This study
970	XprG2 5' crRNA	ATACATCTCCATCACCATGG	CRISPR RNA to generate xprG2 KO	This study
971	XprG2 3' crRNA	GGACGATTAGCAAGCTCCTG	CRISPR RNA to generate xprG2 KO	This study
957	XprG1 CDS Fwd	GGCCTGTGATTGTACGAGGT	Screening for xprG1 coding sequence (Forward)	This study
958	XprG1 CDS Rev	TAGCGACGTTGATGTGCTTC	Screening for xprG1 coding sequence (Reverse)	This study
959	XprG1 LS Fwd	AACATCATCACCATCATCATCA	Locus screen for xprG1 (Forward)	This study
960	XprG1 LS Rev	AAGGTCAAAGGGACAGCAGA	Locus screen for xprG1 (Reverse)	This study
964	XprG2 CDS Fwd	GGCCTGTGATTGTACGAGGT	xprG2 coding sequence (Forward)	This study
965	XprG2 CDS Rev	TTAGCAAGGGTAGCGACGTT	xprG2 coding sequence (Reverse)	This study
966	XprG2 LS Fwd	TAAACATTTGCGCCGGTATT	Locus screen for xprG2 (Forward)	This study
967	XprG2 LS Rev	CGATTGCAGTGTAGCCCATA	Locus screen for xprG2 (Reverse)	This study
972	IreA promoter replacement crRNA	ACAACGTCGGCAAAACGATG	CRISPR RNA for promoter replacement of IreA with tet cassette	This study
840	IreA promoter replacement RT Fwd	ccccc atcttcatcctacagcgattgattacctgcAATTAAAGCCTTCGAGCGTCCCA	Repair template for IreA-tet (Forward)	This study
841	IreA promoter replacement RT Rev	GCC GCC ACC GCA TGG TGA AAA GCT ACA ACG TCG GCG TTT AAA CGG CCA CTC AGG C	Repair template for IreA-tet (Reverse)	This study
842	IreA PR 3' Screen Tet Rev	GAAAATCATCTTCGGGCTGA	To screen IreA promoter replacement (Forward)	This study
843	IreA PR 5' Screen Fwd	TTTCATTCCTTCTCCTTGAA	To screen IreA promoter replacement (Reverse)	This study
837	HacA promoter replacement crRNA	GTAGGCGTGATGGGTCAATC	CRISPR RNA for promoter replacement of hacA with tet cassette	This study
819	HacA promoter replacement RT Fwd	actcgcagagagctgcaaatacctgtgatcttgtAATTAAAGCCTTCGAGCGTCC	Repair template for HacA-tet (Forward)	This study
820	HacA promoter replacement RT Rev	ttcCATttcgtaggcgtgatgggtcaatccggtaggtttaaacggccactcaggc	Repair template for HacA-tet (Reverse)	This study
822	5' Screen Int Phleo Rev	TTTCCTGCTCTCCCCACCAG	To screen phleo portion of Ptetoff-HacA and Ptetoff-IreA	This study
823	3' Screen Int Tet Fwd	CTGCCTGCTGACGCTCTTGA	To screen tet portion of Ptetoff-HacA and Ptetoff-IreA	This study
599	ireA Fwd	TTTCATTCCTTCTCCTTGAA	To screen IreA upstream portion of Ptetoff-ireA	This study
842	Conf AfIreA Rev	GAAAATCATCTTCGGGCTGA	To screen IreA downstream portion of Ptetoff-ireA	This study
395	hph Rev	CTC CAT ACA AGC CAA CCA CGG	To confirm hygromycin cassette insertion (reverse primer)	4
315	ptrA Rev	CGTGCTTGACGACAACGTAG	To confirm pyrithiamin cassette insertion (reverse primer)	This study
669	prtT Fwd	GTCCTCCTTCGCTCCTAGAC	To screen for prtT knockout	This study
670	prtT Rev	CGCTCAGCAACCAACTATCC	To screen for prtT knockout	This study
660	phleomycin m13 Rev	AGCGGATAACAATTTCACACAGGATTAAAGCCTTCGAGCGTCC	For prtT splitmarker - full length phleomycin	This study
659	phleomycin m13 Fwd	CGCCAGGGTTTTCCCAGTCACGACAAGTGGAAAGGCTGGTGTGC	For prtT splitmarker - full length phleomycin	This study
657	prtT Upstream split marker Fwd	CAACCAAAGCGAGAAgaaagctctcggtcattcag	PrtT splitmarker - upstream of prtT	This study
658	prtT Upstream M13 rev	GTCGTGACTGGGAAAACCCTGGCGggcggttgagtcttaaattttc	PrtT splitmarker - upstream of prtT	This study
661	prtT downstream M13 Fwd	TCCTGTGTGAAATTGTTATCCGCTgtcaatcatacatggaattcttgc	PrtT splitmarker - downstream of prtT	This study
662	prtT downstream Rev	TTATTGTCTCATGAGtggagatccagcgtacacttgt	PrtT splitmarker - downstream of prtT	This study
663	pMiniT fwd	gacaagtgtacgctggatctccaCTCATGAGACAATAACCCTGATAAAT	For prtT splitmarker	This study
664	pMiniT rev	gaatgaccgagagctttcTTCTCGCTTTGGTTGGCAG	For prtT splitmarker	This study
665	Phleomycin split marker Rev	TGCTCGCCGATCTCGGTCAT	Phleomycin splitmarker upstream	This study
662	prtT downstream split marker Rev	TTATTGTCTCATGAGtggagatccagcgtacacttgt	PrtT splitmarker downstream product	This study
666	Phleomycin split marker Fwd	GACAAGGTCGTTGCGTCAGTC	Phleomycin splitmarker downstream	This study
References
1. Guirao-Abad JP, Weichert AM, Albee A, Deck K, Askew DS. A Human IRE1 Inhibitor Blocks the Unfolded Protein Response in the Pathogenic Fungus Aspergillus fumigatus and Suggests Noncanonical Functions within the Pathway. mSphere. 2020;5(5):1–13.
2. Bergmann A, Hartmann T, Cairns T, Bignell EM, Krappmann S. A regulator of Aspergillus fumigatus extracellular proteolytic activity is dispensable for virulence. Infect Immun. 2009;77(9):4041–50.
3. Fuller KK, Chen S, Loro s JJ, Dunlap JC. Development of the CRISPR/Cas9 system for targeted gene disruption in Aspergillus fumigatus. Eukaryot Cell. 2015;14(11):1073–80.
4. Richie DL, Miley MD, Bhabhra R, Robson GD, Rhodes JC, Askew DS. The Aspergillus fumigatus metacaspases CasA and CasB facilitate growth under conditions of endoplasmic reticulum stress. Mol Microbiol. 2007;63(2):591-604.
